# Supplementary material for: Comparison of long non-coding RNAs, microRNAs and messenger RNAs involved in initiation and progression of esophageal squamous cell carcinoma
Source: Mol Med Rep. 2014 May 30;10(2):652–62. doi: 10.3892/mmr.2014.2287 (PMC4094766; doi:10.3892/mmr.2014.2287)
Supplement: Supplementary Table 1. [file SupplementaryTable1.xls]

## Sheet: Supplementary Table 1a
Supplementary Table 1a. The expression of lncRNAs in 5 stages
lncRNA_ID	chromosome	stage1	stage2	stage3	stage4	stage5	star	end	stage2/1	stage3/1	stage4/1	stage5/1
K03193	7	50.0752	148.072	235.632	353.513	353.603	36309926	36310218	2.95699	4.70556	7.05964	7.06143
AX747234	4	50.1787	51.9304	83.5921	62.0792	100.493	154936021	154936354	1.03491	1.66589	1.23716	2.00269
AA431609	8	50.2839	88.3918	60.3468	95.8242	90.4773	27399894	27400199	1.75785	1.20012	1.90566	1.79933
CA423547	13	50.5191	80.0723	68.7356	70.5183	73.7137	27406586	27407809	1.58499	1.36059	1.39587	1.45912
DA728849	12	50.6334	84.4126	89.8162	80.238	267.158	142370097	142370470	1.66713	1.77385	1.58469	5.27632
chr7:149967450-150001750	7	50.7254	231.496	65.7574	121.812	52.8569	142369408	142369799	4.56371	1.29634	2.4014	1.04202
AI969841	10	50.7254	52.8543	56.5382	161.518	79.7068	203515006	203515556	1.04197	1.11459	3.18417	1.57134
DA380662	14	50.7254	202.693	80.599	64.6448	112.587	110909573	110910006	3.99589	1.58893	1.27441	2.21954
AI687105	3	50.7755	76.3838	105.799	57.302	64.0919	110906053	110906552	1.50434	2.08366	1.12854	1.26226
AW074704	12	50.7755	67.7888	451.191	357.243	70.8359	110909504	110910006	1.33507	8.88599	7.03574	1.39508
DB362112	6	50.8334	211.175	80.599	98.0162	62.5001	27405938	27406441	4.15426	1.58555	1.92819	1.22951
exon38	1	50.8742	260.89	103.68	220.874	123.329	27406701	27407813	5.12813	2.03797	4.34157	2.42419
AA513919	7	50.9388	148.82	90.0766	145.782	77.318	221274319	221274872	2.92155	1.76833	2.86191	1.51786
exon3287	6	50.9799	55.9286	62.1555	109.803	68.5189	154936021	154936323	1.09707	1.21922	2.15385	1.34404
AL707640	12	50.9799	82.6498	59.7455	102.077	83.3325	221255847	221256406	1.62122	1.17194	2.00229	1.63461
BU632350	5	51.0371	227.345	75.5264	262.718	107.206	170060577	170060653	4.4545	1.47983	5.1476	2.10055
exon1141	12	51.0855	256.813	85.7195	129.434	385.859	58869277	58869719	5.02712	1.67796	2.53368	7.55321
DB002961	16	51.144	56.4446	76.8835	112.646	208.281	154936022	154936275	1.10364	1.50328	2.20254	4.07245
BG776063	21	51.1943	167.843	67.5145	128.358	69.5288	224379646	224379904	3.27856	1.31879	2.50727	1.35814
BG925420	5	51.2452	53.4824	62.9203	81.9046	116.057	224379600	224379904	1.04366	1.22783	1.59829	2.26474
AA457003	10	51.2452	171.163	51.2031	77.8225	176.7	58869526	58869822	3.34008	0.999179	1.51863	3.44813
CA388728	21	51.2452	151.252	82.7376	296.58	234.208	201749527	201749808	2.95154	1.61454	5.78748	4.57034
DB300253	14	51.3097	130.092	117.011	60.2239	79.5559	148811560	148811880	2.53543	2.28048	1.17373	1.5505
BE939432	11	51.3585	325.334	68.0682	179.584	120.713	206203278	206203462	6.33456	1.32535	3.49667	2.35041
AI201251	16	51.4098	181.15	98.5004	66.1354	69.1297	221312214	221312690	3.52365	1.91599	1.28644	1.34468
AI300707	1	51.5263	131.899	88.2804	132.26	56.7859	94892778	94893084	2.55984	1.71331	2.56684	1.10208
AV651005	12	51.5263	54.5986	60.2761	53.5119	51.2682	207212434	207215160	1.05963	1.16981	1.03854	0.994991
DB307086	5	51.5687	66.4675	54.2192	90.9828	65.149	109874967	109875122	1.28891	1.0514	1.7643	1.26334
exon448	10	51.5687	245.68	89.8162	98.0162	79.9665	16371401	16371627	4.76414	1.74168	1.90069	1.55068
BG203141	3	51.6267	102.545	51.8138	168.571	111.392	43263151	43263602	1.98627	1.00362	3.26519	2.15764
AA054416	16	51.7198	55.7716	65.046	256.373	52.9585	114558677	114824619	1.07834	1.25766	4.95696	1.02395
AV648161	1	51.7781	278.959	148.154	52.1276	57.9989	36303839	36304239	5.38759	2.86132	1.00675	1.12014
HMlincRNA788	18	51.7781	179.922	52.4408	63.4205	159.42	36303622	36304087	3.47487	1.0128	1.22485	3.07891
exon1486	14	51.8298	82.0638	54.8869	176.469	203.278	142369409	142369832	1.58333	1.05898	3.40479	3.92202
exon2120	2	51.8719	93.6787	66.9868	70.2704	51.6531	169828914	169829486	1.80596	1.29139	1.35469	0.995782
T53709	9	51.9304	148.193	80.2747	137.795	125.786	232801059	232801539	2.85369	1.54581	2.65345	2.42221
DB346991	5	51.9733	261.108	50.2907	199.187	61.3309	148811733	148812047	5.02388	0.967626	3.83248	1.18005
BX112397	1	52.0842	89.2627	50.1292	144.626	180.327	169828832	169829488	1.71382	0.962464	2.77677	3.46223
EL583856	21	52.2023	143.751	56.9855	160.054	355.646	58869105	58869476	2.75374	1.09163	3.06603	6.81284
chr21:28521775-28537600	21	52.2177	223.069	76.7335	169.474	65.5865	184748714	184749156	4.2719	1.46949	3.24552	1.25602
AA676273	13	52.2539	105.039	124.517	140.639	140.06	111261789	111262256	2.01017	2.38293	2.69145	2.68038
AI767623	12	52.3473	80.2243	162.721	369.308	490.459	58869105	58869630	1.53254	3.10849	7.05496	9.36932
exon569	10	52.3921	52.3473	62.4379	52.23	78.1148	185308706	185705994	0.999145	1.19174	0.996906	1.49097
DB235147	3	52.452	142.141	64.5879	294.434	71.2604	111261775	111262205	2.70992	1.23137	5.61339	1.35858
BI768749	16	52.452	95.841	50.1787	66.493	52.5688	148808383	148808828	1.82721	0.956659	1.26769	1.00223
DA828158	1	52.5023	83.109	75.4441	312.992	126.356	58868188	58868382	1.58296	1.43697	5.96149	2.40667
BG959055	7	52.5688	73.6763	86.3413	100.172	107.66	184755552	184755776	1.40152	1.64244	1.90554	2.04798
BQ437454	3	52.6228	50.7596	50.4714	92.6878	227.083	119344489	119344735	0.964593	0.959116	1.76136	4.3153
exon2904	4	52.6228	72.5474	81.2982	94.8546	66.8795	227304036	227440402	1.37863	1.54492	1.80254	1.27092
BF834432	10	52.6658	205.949	61.3309	245.127	78.5648	24505004	24505502	3.91048	1.16453	4.65439	1.49176
AI014287	10	52.7262	120.599	104.555	74.6469	112.806	36310205	36310686	2.28727	1.98297	1.41575	2.13947
DB350505	10	52.7262	67.7178	50.6907	73.9203	59.2702	170030156	170049786	1.28433	0.961395	1.40197	1.12411
AA714388	12	52.7867	170.533	73.8837	136.105	148.215	171152229	171152687	3.23061	1.39966	2.5784	2.8078
AK124321	7	52.9585	105.297	82.1345	324.69	51.0283	154183269	154226488	1.98829	1.55092	6.13103	0.963553
AU311832	3	53.0018	148.377	79.9406	170.596	105.556	154184359	154225745	2.79947	1.50826	3.21868	1.99155
BG499001	4	53.0018	176.553	67.8893	64.5879	101.908	159234389	159275358	3.33107	1.28089	1.2186	1.92273
BG941749	3	53.0373	156.446	55.6497	202.585	61.8154	159234229	159275335	2.94973	1.04926	3.81967	1.16551
chr3:179056150-179146000	3	53.0373	89.6018	86.8557	68.3157	67.9362	60778490	60878751	1.68941	1.63763	1.28807	1.28091
AA781928	2	53.0917	216.551	67.8201	177.518	102.077	179649201	179649338	4.07881	1.27741	3.34361	1.92265
BM993987	10	53.0917	67.8201	83.7063	157.494	50.1858	223749802	223907284	1.27741	1.57664	2.96646	0.945266
CA389866	4	53.1352	160.758	111.513	254.411	332.081	58869105	58869346	3.02545	2.09866	4.788	6.24974
BX104779	5	53.1965	150.767	110.656	187.696	211.676	24505134	24505375	2.83415	2.08014	3.52836	3.97913
BU661566	5	53.3092	74.5947	68.6523	54.5559	52.2114	58869105	58869648	1.39928	1.28781	1.02339	0.979407
AA635039	1	53.4824	102.077	155.281	108.148	73.6248	206202548	206202995	1.9086	2.9034	2.02212	1.37662
DB349701	9	53.4824	87.9788	51.9733	191.728	54.8311	154936023	154937469	1.645	0.971783	3.58488	1.02522
AY302131	1	53.5286	66.151	76.6529	146.483	64.7454	231099635	231100025	1.23581	1.432	2.73654	1.20955
exon4545	9	53.5286	137.973	136.009	71.323	51.113	31622495	31622916	2.57756	2.54087	1.33243	0.954872
HMlincRNA1468	4	53.5812	101.991	93.438	130.246	66.0001	36310227	36310688	1.90348	1.74386	2.43082	1.23178
AI917770	16	53.5812	143.651	78.772	66.1354	63.1037	58869105	58869558	2.681	1.47014	1.2343	1.17772
BQ010898	1	53.7489	501.968	52.8984	75.3207	69.07	31622556	31622918	9.33914	0.984176	1.40134	1.28505
DB223369	2	53.8114	50.0258	77.9486	105.021	212.846	182899104	182899493	0.929651	1.44855	1.95165	3.9554
C05115	9	53.8114	53.1273	50.415	56.0993	66.8242	36309771	36310224	0.987287	0.936883	1.04252	1.24182
FN054710	15	53.8633	376.685	128.589	487.168	107.102	154936021	154936377	6.99335	2.38732	9.04453	1.9884
BU072397	4	53.9787	154.179	1152.28	156.056	152.552	235150887	235151206	2.8563	21.3469	2.89106	2.82615
HMlincRNA694	5	53.9787	80.0876	50.9799	104.264	64.9482	198086825	198086984	1.48369	0.944445	1.93158	1.20322
DA320765	2	54.041	121.348	102.165	273.211	88.9552	148811556	148811942	2.24549	1.89051	5.05563	1.64607
AA860337	13	54.041	276.48	66.6531	82.7569	62.0792	27406912	27407604	5.11612	1.23338	1.53137	1.14874
AK094780	3	54.0873	55.6497	61.2692	235.194	108.446	206207632	206208110	1.02889	1.13278	4.34841	2.00501
BI193162	2	54.2041	130.685	108.446	59.2338	72.7418	58868186	58868393	2.41097	2.00069	1.09279	1.342
BF434328	10	54.2041	83.7216	74.3745	225.598	153.003	108875336	108875758	1.54456	1.37212	4.16202	2.82272
DQ895197	12	54.364	317.387	191.255	84.4585	191.897	154936021	154936169	5.83819	3.51805	1.55357	3.52985
DB079755	6	54.4271	183.845	64.2125	70.9142	57.8345	154936021	154936204	3.37783	1.17979	1.30292	1.0626
BC037319	1	54.472	88.3165	88.6223	108.358	103.249	16365411	16365824	1.62132	1.62693	1.98924	1.89545
AI122831	5	54.5254	128.916	78.8442	110.678	79.5559	58869105	58869615	2.36433	1.44601	2.02984	1.45906
DV080104	1	54.634	163.067	294.565	225.382	197.469	58868188	58868439	2.98472	5.39161	4.1253	3.61439
BF815580	13	54.6895	165.496	123.269	286.283	116.866	169828852	169829488	3.0261	2.25398	5.2347	2.1369
chr1:56367475-56378825	1	54.6901	80.8279	84.4241	80.7323	57.6769	36309768	36310222	1.47793	1.54368	1.47618	1.05461
BE066189	5	54.8772	66.8485	61.1203	229.641	67.0122	47684457	47684947	1.21815	1.11376	4.18464	1.22113
DA467431	8	54.9323	157.368	132.394	107.938	55.8442	58868184	58868351	2.86476	2.41014	1.96493	1.0166
HMlincRNA1270	7	54.987	136.577	52.5614	168.533	90.1531	185327849	185328328	2.4838	0.955888	3.06496	1.63953
DQ916738	11	55.0418	92.1164	241.944	74.9913	218.003	85003295	85003800	1.67357	4.39563	1.36244	3.96069
BG205560	12	55.0418	52.3473	77.318	153.509	65.149	172138474	172139029	0.951046	1.40471	2.78895	1.18363
chr13:19779350-19799600	13	55.0893	348.878	61.7427	137.006	77.0289	154936024	154936325	6.33296	1.12078	2.48698	1.39826
exon2596	22	55.0893	57.302	102.784	126.43	109.645	51215878	51216270	1.04017	1.86578	2.295	1.99032
chr3:67392950-67407275	3	55.2063	65.2297	61.6889	90.0743	153.003	91805093	91805476	1.18156	1.11743	1.6316	2.77148
DB340974	5	55.2081	147.588	81.2145	226.101	53.0466	51810752	51810891	2.67331	1.47106	4.09544	0.960848
CV396150	12	55.3256	66.7989	64.8916	75.5931	73.0477	223749141	223750974	1.20738	1.1729	1.36633	1.32032
DA800121	11	55.3983	74.5301	64.4457	85.1146	115.15	16939354	17142619	1.34535	1.16332	1.53641	2.07858
DB069909	13	55.5004	93.2295	67.4452	114.686	94.3692	118183779	118185916	1.6798	1.21522	2.06641	1.70033
BF969023	7	55.5563	50.2494	74.0374	158.743	54.1945	165658796	165660880	0.904477	1.33266	2.85734	0.975488
AI363067	9	55.5563	121.177	75.8941	91.2505	84.931	247071273	247087455	2.18116	1.36608	1.64249	1.52874
BG209960	13	55.5563	82.2374	92.5585	57.7174	129.724	223749802	223771880	1.48025	1.66603	1.0389	2.335
BE326543	8	55.6035	157.494	72.8017	93.0561	98.9026	51815438	52026656	2.83245	1.3093	1.67357	1.77871
DA335757	14	55.6035	65.0811	58.2907	122.748	107.102	16513059	17193300	1.17045	1.04833	2.20757	1.92617
AA719734	13	55.6683	66.0569	97.7612	92.7685	130.959	147635917	148030208	1.18662	1.75614	1.66645	2.3525
exon1328	13	55.6683	101.993	57.2356	129.434	63.5965	225124943	225150040	1.83216	1.02815	2.3251	1.14242
DB571120	1	55.7154	105.23	153.917	75.5931	117.048	156230058	156331634	1.88871	2.76255	1.35677	2.10081
exon2864	4	55.7716	99.3382	90.3387	91.8504	117.838	159235073	159275408	1.78116	1.6198	1.6469	2.11287
FN077610	6	55.7716	95.9042	60.0722	116	62.2206	225124943	225149921	1.71959	1.07711	2.0799	1.11563
BG501166	8	55.7716	197.662	92.6878	113.563	69.07	154183552	154225914	3.54413	1.66192	2.03622	1.23844
DB523821	1	55.8906	212.802	79.7569	95.066	90.9058	150349683	150384330	3.80747	1.42702	1.70093	1.6265
AA628127	8	56.06	94.1421	62.6513	83.1709	111.797	58868216	58869149	1.67931	1.11758	1.48361	1.99423
DB051083	1	56.1179	58.2312	61.9516	66.0479	74.8833	191522211	191522775	1.03766	1.10395	1.17695	1.33439
BX111087	12	56.1179	260.406	106.921	109.451	72.1095	36304294	36304761	4.64033	1.90529	1.95038	1.28496
R41749	11	56.164	70.0751	57.6409	169.634	116.279	154928038	154928413	1.24769	1.0263	3.02034	2.07034
HMlincRNA1573	3	56.3543	76.9725	58.8743	91.4749	129.054	119364510	119365801	1.36587	1.04472	1.62321	2.29005
BG184839	12	56.3799	83.9888	95.609	104.207	69.3354	94871522	94872295	1.48969	1.6958	1.8483	1.22979
H29235	1	56.5012	355.512	143.932	772.437	198.263	114685470	115084034	6.29212	2.54742	13.6712	3.509
AV712746	7	56.5012	92.7685	226.712	65.8162	125.923	148811556	148812016	1.64189	4.01251	1.16486	2.22868
BU657796	8	56.5012	131.725	51.9304	91.9716	81.3956	148811763	148812364	2.33136	0.919103	1.62778	1.4406
BF478189	20	56.5012	171.766	97.5554	264.333	108.148	148811656	148812364	3.04004	1.72661	4.67835	1.91408
AA927882	5	56.5484	88.1772	95.066	139.437	656.793	219380744	219381092	1.55932	1.68114	2.46579	11.6147
HMlincRNA1179	7	56.5484	114.795	110.988	285.284	102.767	227361367	227361896	2.03002	1.9627	5.04494	1.81732
BF691786	8	56.5484	237.1	55.012	95.2591	110.886	94875564	94875940	4.19287	0.97283	1.68456	1.9609
CA310388	8	56.5484	71.2722	110.119	51.0855	53.6509	58869105	58869630	1.26037	1.94734	0.903394	0.94876
W01263	14	56.5484	92.6878	134.12	170.368	54.3266	27407558	27407656	1.63909	2.37177	3.01279	0.96071
AA115466	2	56.6629	75.8464	69.589	51.2864	76.4771	36309809	36310222	1.33855	1.22812	0.905114	1.34969
DB295394	17	56.6629	68.1611	111.122	163.169	66.0785	24505006	24505472	1.20292	1.96111	2.87964	1.16617
DB546676	18	56.6629	128.073	51.9304	99.4006	77.8776	36310205	36310688	2.26026	0.91648	1.75424	1.3744
HMlincRNA815	9	56.8333	73.972	62.5115	98.5177	53.5441	32077002	32469791	1.30156	1.09991	1.73345	0.942125
AA603389	3	56.9466	197.596	128.589	115.651	170.805	58869105	58869416	3.46985	2.25806	2.03086	2.99939
AW002905	3	56.9466	96.859	82.4082	265.104	119.751	157168141	157251264	1.70087	1.44711	4.65531	2.10286
DN919299	14	57.0532	90.8432	53.7412	251.591	61.2258	43237313	43237794	1.59225	0.941949	4.40975	1.07314
BQ188566	2	57.1201	106.626	50.0258	54.1499	56.042	169828929	169829487	1.8667	0.8758	0.948001	0.981126
chr6:91443800-91462575	6	57.1201	154.203	89.2555	94.1943	211.806	81447210	81447325	2.69963	1.56259	1.64906	3.70809
DB334269	15	57.1767	101.346	72.7284	59.2011	181.514	58868172	58868341	1.77251	1.27199	1.03541	3.17461
AI560725	1	57.2356	54.364	80.0226	246.468	93.8084	101508938	101508980	0.949828	1.39813	4.3062	1.63899
DA662224	1	57.2356	181.15	88.5458	128	71.1834	58869436	58869576	3.16499	1.54704	2.23637	1.24369
BF326211	3	57.2356	50.089	50.5354	175.421	75.6217	58869435	58869560	0.875137	0.882937	3.06489	1.32124
CR742465	5	57.2356	50.415	101.724	169.532	97.721	148809244	148809633	0.880833	1.77729	2.962	1.70735
CV408641	5	57.2356	110.138	233.003	297.913	140.324	172132671	172133154	1.92429	4.07095	5.20503	2.45169
BX119231	4	57.3693	294.875	90.7381	88.4686	84.7362	191722837	191723123	5.13994	1.58165	1.54209	1.47703
BG199525	3	57.4181	145.142	91.1733	703.124	236.202	159370032	159370173	2.5278	1.58788	12.2457	4.11372
exon3440	6	57.4926	93.5985	325.334	53.1593	101.136	58869301	58869776	1.62801	5.6587	0.924629	1.75912
BE777474	8	57.4926	196.825	54.1499	169.05	185.674	191515460	191515625	3.42348	0.941859	2.94038	3.22953
AI394574	17	57.5329	410.548	84.948	93.9843	70.2421	233075024	233781210	7.13588	1.47651	1.63357	1.2209
AA219324	5	57.5993	195.838	89.4793	292.151	271.398	156229686	156332470	3.40001	1.55348	5.07213	4.71183
BX100678	2	57.706	90.6595	68.4929	85.1146	180.772	225125591	225150420	1.57106	1.18693	1.47497	3.13264
exon2862	4	57.7666	138.945	82.2182	187.504	85.0219	32146846	32176542	2.40528	1.42328	3.24589	1.47182
BG990341	3	57.9316	68.7356	71.981	207.155	170.055	166320622	166372248	1.1865	1.24252	3.57586	2.93545
DW417267	8	57.9316	72.3861	69.9706	95.9042	56.146	223741161	223744398	1.24951	1.20781	1.65547	0.969178
AA878374	20	57.9907	391.483	71.3689	55.7716	76.1855	179410242	179417963	6.75079	1.2307	0.961733	1.31375
BM717556	8	58.0387	57.1601	70.6982	112.587	77.4019	8843648	8999890	0.984862	1.21812	1.93986	1.33363
AL704716	1	58.141	87.3099	82.4082	146.045	255.599	114865540	115014567	1.50169	1.41739	2.51192	4.3962
exon3294	6	58.1992	76.8693	71.306	136.009	127	32146442	32176559	1.3208	1.22521	2.33696	2.18216
BF969184	17	58.2507	90.2092	53.3865	67.4957	95.609	156230023	156332067	1.54864	0.916496	1.15871	1.64134
DB067802	5	58.3763	146.823	239.442	250.274	152.31	169828949	169829487	2.51512	4.1017	4.28725	2.60912
exon3715	7	58.42	490.371	75.2019	173.725	109.113	47684205	47684629	8.39388	1.28726	2.97373	1.86774
BF366705	1	58.4691	149.184	57.777	60.2239	71.6817	27406841	27407618	2.5515	0.988163	1.03001	1.22598
BX508618	18	58.4691	51.0924	52.4948	50.6027	83.7216	191520096	191520461	0.873836	0.897821	0.86546	1.43189
exon3043	5	58.5346	120.228	52.8984	243.13	104.555	191520146	191520481	2.05396	0.903711	4.15361	1.7862
DT216591	4	58.6036	240.541	127.809	376.529	262.127	191182673	191183036	4.10455	2.1809	6.42501	4.47287
DW423813	3	58.6549	67.948	130.016	131.47	60.6239	224381484	224381734	1.15844	2.21663	2.24141	1.03357
EF565116	4	58.7817	145.421	74.2686	146.823	135.658	27400048	27400668	2.47392	1.26346	2.49778	2.30782
AI832412	8	58.7817	122.372	77.1658	115.91	66.8242	27406038	27406854	2.08181	1.31275	1.97187	1.13682
AW811744	12	58.8419	74.6469	343.985	70.4043	70.2087	27400266	27400643	1.2686	5.84593	1.1965	1.19318
BG413373	12	58.8419	62.3701	133.327	188.419	223.745	27400067	27400672	1.05996	2.26585	3.20213	3.80248
DB303228	1	58.9014	191.664	75.3681	257.736	79.2512	27406010	27406671	3.25399	1.27956	4.37573	1.34549
exon3221	5	59.0386	106.942	72.6633	68.4012	577.546	27405942	27406600	1.81139	1.23078	1.15858	9.78252
AB231722	11	59.0386	62.1322	258.817	166.677	159.665	206204821	206205314	1.0524	4.38385	2.82318	2.70442
AI089703	5	59.08	54.8061	66.5731	231.954	64.4095	210380424	210380751	0.927659	1.12683	3.9261	1.09021
CN270888	5	59.08	83.9405	61.661	57.2356	89.5578	27406024	27406485	1.42079	1.04369	0.968781	1.51587
exon1400	14	59.08	57.786	357.133	92.5585	81.1665	43237626	43237795	0.978097	6.04491	1.56666	1.37384
AW194256	1	59.2011	77.5243	229.027	81.8673	52.717	27406329	27406449	1.30951	3.86863	1.38287	0.890473
exon4457	9	59.2702	865.993	153.305	70.2704	154.079	58869367	58869454	14.6109	2.58654	1.18559	2.5996
AJ012500	1	59.3402	327.106	113.761	285.97	51.5687	27406917	27407666	5.51238	1.9171	4.81917	0.869035
AA219052	2	59.3402	149.713	369.33	140.258	113.451	27406010	27406462	2.52296	6.22395	2.36363	1.91187
CR737805	2	59.3402	203.64	80.1291	64.8916	107.66	27399691	27400404	3.43174	1.35033	1.09355	1.81428
HMlincRNA872	2	59.3402	62.1673	68.154	136.105	65.2858	58869029	58869740	1.04764	1.14853	2.29365	1.1002
CD514437	2	59.3904	104.576	147.171	169.175	74.1027	179362734	179362902	1.76083	2.47802	2.84852	1.24772
BG211052	10	59.3904	256.329	334.323	166.512	165.038	27406042	27406485	4.31599	5.62925	2.80369	2.77886
AB027133	12	59.4608	51.4587	107.783	56.2365	97.3763	27406382	27406468	0.865422	1.81267	0.945775	1.63766
exon1286	13	59.5226	88.4686	62.5747	263.602	85.6097	27406010	27406447	1.4863	1.05128	4.4286	1.43827
chr2:148061475-148073025	2	59.5277	171.075	65.7574	273.1	244.56	58868370	58868862	2.87387	1.10465	4.58779	4.10834
BI753279	3	59.5721	95.3399	62.996	96.9633	50.9871	224376839	224377258	1.60041	1.05747	1.62766	0.855889
AW205788	12	59.5721	192.707	104.351	51.0371	63.2915	27406025	27406587	3.23485	1.75167	0.856728	1.06244
BF749777	2	59.6852	113.761	79.3484	108.358	53.7412	27406010	27406472	1.90601	1.32945	1.81549	0.900411
exon1796	17	59.8164	91.4741	59.6147	209.598	233.814	27406102	27406512	1.52925	0.996628	3.50402	3.90887
exon2635	3	59.8779	66.0001	203.77	66.5356	79.4858	27406140	27406497	1.10224	3.4031	1.11119	1.32747
HMlincRNA986	4	59.9394	81.7252	103.263	83.5303	113.183	58869254	58869809	1.36346	1.72279	1.39358	1.88829
exon2410	20	59.9983	6282.52	91.1733	295.83	310.153	28968082	28969092	104.712	1.5196	4.93064	5.16936
AA936603	2	60.0409	70.0145	93.3594	89.0308	78.8792	27406010	27406470	1.16611	1.55493	1.48284	1.31376
BC034324	4	60.1006	83.5921	254.148	154.522	64.8797	27405919	27406577	1.39087	4.22872	2.57106	1.07952
exon1991	18	60.1006	62.996	69.1297	69.0813	66.9371	191493784	191494007	1.04818	1.15023	1.14943	1.11375
AI240170	1	60.161	104.576	149.085	90.9058	144.191	36308288	36308639	1.73827	2.47809	1.51104	2.39676
AA602041	7	60.161	104.351	84.8582	67.2008	266.937	85865778	85866087	1.73453	1.41052	1.11702	4.43705
CV412271	4	60.2239	134.932	70.4557	119.25	95.8242	148806457	148806884	2.24051	1.1699	1.98011	1.59113
CD644531	8	60.2239	198.628	55.5464	59.4523	67.1295	148807661	148807885	3.29816	0.922332	0.987188	1.11467
exon2447	20	60.2239	146.823	76.4268	245.68	193.782	191193773	191193937	2.43796	1.26904	4.07945	3.2177
BE535864	1	60.3468	57.6577	102.351	67.7491	83.2425	148807431	148807661	0.955439	1.69604	1.12266	1.3794
CD514953	5	60.3468	116.866	73.1484	140.181	297.358	148807429	148807661	1.93658	1.21213	2.32293	4.92749
DB311522	7	60.3468	65.046	105.799	57.5993	51.1512	148807435	148807661	1.07787	1.75318	0.954471	0.84762
BQ186376	9	60.3468	134.775	236.596	145.063	171.141	148807431	148807661	2.23333	3.9206	2.40383	2.83596
exon1360	13	60.3468	95.4196	76.8835	161.023	170.699	227198049	227198218	1.58119	1.27403	2.66829	2.82863
BF346605	5	60.4089	160.406	112.045	172.701	209.164	27399974	27400677	2.65534	1.85477	2.85887	3.46246
FN111734	1	60.4806	55.0893	172.766	128.546	62.5658	169828657	169829335	0.910859	2.85655	2.12541	1.03448
DB348977	1	60.5329	53.7561	93.9843	166.119	115.818	27405912	27406621	0.888048	1.55261	2.74428	1.91331
DB334006	20	60.5329	126.942	169.175	344.629	116.403	58869185	58869830	2.09707	2.79476	5.69325	1.92297
DB320594	7	60.6129	130.781	68.7356	75.3787	69.5288	27405920	27406483	2.15765	1.13401	1.24361	1.1471
AI671424	8	60.6129	59.5118	67.5145	321.468	98.9026	38885701	39253568	0.981834	1.11386	5.30362	1.63171
HMlincRNA705	6	60.7364	111.622	72.1341	107.407	69.5117	117148465	117148574	1.83781	1.18766	1.76841	1.14448
exon589	10	60.7797	247.612	103.263	53.4385	75.99	67668368	67668822	4.07393	1.69897	0.879216	1.25025
chr10:54673950-54691500	10	60.8335	93.5656	52.1518	84.1137	71.323	91770923	91771042	1.53806	0.857287	1.38269	1.17243
AW080042	7	60.8613	82.9998	59.3904	121.647	220.68	148805020	148805167	1.36375	0.975832	1.99876	3.62595
AI392740	2	60.9338	92.3397	57.883	72.9416	86.5192	159369679	159369826	1.51541	0.949932	1.19706	1.41989
HMlincRNA158	6	60.9409	68.206	60.9177	111.252	92.9248	27399953	27400227	1.11922	0.99962	1.82557	1.52484
BG219312	2	60.9856	60.9058	115.932	187.121	65.5457	58997096	58997630	0.998691	1.90097	3.06828	1.07477
BX953517	21	60.9856	194.314	87.9163	185.145	87.4004	27406086	27406671	3.18623	1.44159	3.03588	1.43313
AA781348	15	61.1091	68.0774	71.306	106.787	93.3594	27405913	27406610	1.11403	1.16686	1.74749	1.52775
CD516526	3	61.1618	54.8061	69.0474	107.306	229.027	27406085	27406600	0.896083	1.12893	1.75446	3.74461
AI183644	2	61.2161	92.8984	56.2757	84.061	69.3979	58869105	58869335	1.51755	0.919296	1.37318	1.13365
CD671603	2	61.2161	519.279	192.494	341.029	227.083	58869046	58869809	8.48271	3.14451	5.5709	3.70953
chr4:109840575-109856475	4	61.2692	121.275	61.3618	74.4633	59.711	161636088	161636310	1.97937	1.00151	1.21535	0.974568
exon653	11	61.3309	185.674	53.4385	73.342	168.593	161636087	161636308	3.02741	0.871314	1.19584	2.74891
DA829587	18	61.3309	64.7302	130.861	168.695	129.032	161636090	161636293	1.05543	2.1337	2.75058	2.10387
CV405684	12	61.4478	95.9042	108.446	115.06	69.6621	161636107	161636371	1.56074	1.76484	1.87249	1.13368
BG468522	1	61.5001	91.3157	149.514	268.019	81.3244	161636083	161636368	1.48481	2.43112	4.35802	1.32235
BQ185896	11	61.5001	67.5269	55.2081	136.946	54.2811	161636090	161636310	1.098	0.897692	2.22676	0.882619
AV687540	12	61.5001	206.568	307.116	124.904	60.684	161636174	161636293	3.35882	4.99375	2.03096	0.98673
exon1029	12	61.5001	139.512	63.4296	53.5812	112.28	142369332	142369651	2.26849	1.03137	0.871238	1.82569
AA332206	15	61.5001	78.0178	70.3817	89.6912	86.2205	207215004	207215266	1.26858	1.14442	1.45839	1.40196
DA185864	17	61.5001	67.6674	80.2747	83.1709	188.569	161636079	161636371	1.10028	1.30528	1.35237	3.06616
BF805276	11	61.5627	50.0258	198.889	173.453	268.438	142369345	142370756	0.812599	3.23068	2.81749	4.3604
HMlincRNA1452	4	61.6379	86.3532	55.4627	100.152	97.0958	161636078	161636310	1.40098	0.899815	1.62484	1.57526
BF368138	5	61.7427	73.8089	62.9203	58.0387	92.1961	161636078	161636310	1.19543	1.01907	0.940009	1.49323
BU632228	16	61.7427	275.708	110.461	358.067	263.955	161636114	161636371	4.46544	1.78905	5.79934	4.27509
chr3:188521875-188539200	3	61.7613	140.194	64.6615	206.318	125.569	142368930	142369642	2.26994	1.04696	3.34058	2.03314
exon3236	6	61.8066	96.0659	63.9431	263.384	61.6467	161636081	161636310	1.5543	1.03457	4.26142	0.997413
EB387563	2	61.9967	92.1961	61.4678	85.9693	51.4749	161636079	161636310	1.48711	0.991469	1.38668	0.830284
BF963157	15	61.9967	274.556	66.426	211.676	256.329	161636079	161636371	4.42856	1.07144	3.41431	4.13455
AL832049	19	61.9967	102.248	160.428	51.6029	66.1354	142369334	142371996	1.64925	2.58769	0.832349	1.06676
AA885232	2	62.0605	82.1794	74.1775	91.1938	52.0328	161636107	161636313	1.32418	1.19524	1.46943	0.83842
exon2722	3	62.0605	125.367	63.3663	318.849	210.744	161636084	161636371	2.02008	1.02104	5.13771	3.39579
BE936782	6	62.0605	185.271	73.8188	99.6882	113.095	161636080	161636308	2.98533	1.18946	1.60631	1.82233
AW937367	14	62.1668	109.714	89.6339	81.8673	166.926	161636087	161636310	1.76483	1.44183	1.3169	2.68514
AA578089	1	62.2206	83.9405	104.883	58.0722	72.8957	161636090	161636314	1.34908	1.68566	0.933327	1.17157
BF940279	6	62.2206	241.197	75.2888	77.581	165.909	161636081	161636310	3.87648	1.21003	1.24687	2.66647
DC295626	4	62.3382	94.223	367.353	131.011	67.4452	161636087	161636310	1.51148	5.8929	2.10162	1.08192
DB378707	7	62.3382	154.466	104.054	234.338	200.801	161636079	161636310	2.47787	1.66919	3.75914	3.22115
exon1345	13	62.3382	60.3578	107.536	65.4894	74.9356	157719315	157746516	0.968232	1.72504	1.05055	1.20208
chr1:116599350-116640475	1	62.3585	105.836	91.2007	222.321	216.549	142369384	142370756	1.69723	1.46252	3.5652	3.47265
exon3464	6	62.3997	276.99	61.0572	289.934	90.554	191919998	191921541	4.43896	0.978485	4.64641	1.45119
BU102087	7	62.3997	158.558	73.0199	318.849	84.7362	159375599	159375980	2.541	1.1702	5.10978	1.35796
BF358692	10	62.4667	82.4944	51.3585	129.069	81.4659	27405935	27406914	1.32061	0.822174	2.0662	1.30415
exon2819	4	62.5115	61.3138	213.969	206.292	255.161	27405921	27406643	0.98084	3.42287	3.30007	4.08183
AA214739	14	62.5115	55.8821	65.046	128.705	56.6502	171133907	171134667	0.893949	1.04054	2.05889	0.906236
BG987468	1	62.5658	231.496	207.219	194.186	264.086	27405920	27406696	3.70004	3.31202	3.10371	4.22094
chr6:47425050-47444950	6	62.5658	64.2389	80.6872	82.371	63.8883	27399922	27400677	1.02674	1.28964	1.31655	1.02114
chr2:7917975-7969300	2	62.6005	96.2216	59.9944	145.611	73.5415	27405912	27406499	1.53707	0.95837	2.32603	1.17477
CF593671	16	62.6627	78.0178	95.9042	355.222	125.259	27405912	27406697	1.24504	1.53048	5.6688	1.99894
BG208525	1	62.7375	59.0386	91.6004	108.446	123.651	58869259	58869823	0.941041	1.46006	1.72856	1.97093
HMlincRNA1039	1	62.7996	56.0773	55.3258	123.79	51.6029	172137609	172138291	0.892956	0.88099	1.97119	0.821708
X14355	1	62.7996	73.1122	136.105	57.7174	117.267	27405912	27406653	1.16421	2.1673	0.919073	1.86732
AA372893	9	62.7996	137.715	81.3693	54.3895	75.3787	27399874	27400677	2.19292	1.2957	0.86608	1.20031
DA987194	20	62.9203	63.8675	60.0722	55.9465	233.487	67663354	67669053	1.01505	0.954735	0.889164	3.71084
AV750785	10	62.9844	64.7302	91.1733	256.991	141.783	58868531	58868937	1.02772	1.44755	4.08024	2.25109
DB112990	15	62.9844	429.991	160.177	171.744	100.493	33203262	33203843	6.82694	2.54312	2.72677	1.59551
chr3:72052025-72073225	3	63.1764	148.82	56.8991	135.472	139.437	171121236	171121651	2.35563	0.900638	2.14435	2.2071
DB470502	17	63.225	364.889	148.82	353.379	181.26	16376308	16376739	5.77128	2.35382	5.58923	2.86691
exon590	10	63.3547	59.8366	60.8613	56.6226	50.8172	148807179	148807503	0.94447	0.960644	0.89374	0.802106
exon1142	12	63.3547	96.3435	94.2733	74.9251	65.4894	225665044	226353363	1.5207	1.48802	1.18263	1.03369
BF833473	1	63.4205	154.931	123.95	87.3529	91.0196	27399964	27400408	2.44292	1.95441	1.37736	1.43518
CN287219	19	63.5512	170.284	92.7685	297.137	513.056	27400115	27400654	2.67948	1.45974	4.67555	8.07312
H79845	4	63.6361	237.448	62.7821	348.691	68.8545	206202906	206203721	3.73134	0.98658	5.47945	1.082
DW430219	13	63.6361	86.7343	95.609	141.491	61.3309	27406818	27408128	1.36297	1.50243	2.22344	0.963775
AW013995	14	63.6361	121.252	51.5919	182.677	103.764	27399860	27400674	1.9054	0.810733	2.87065	1.63059
DB444471	14	63.8119	51.1943	70.3817	149.553	175.737	159368978	159393424	0.802269	1.10296	2.34366	2.75399
AA725782	8	63.8675	61.2608	64.6659	219.047	243.679	148803932	148804517	0.959186	1.0125	3.4297	3.81538
exon4412	8	63.9431	69.0813	52.2613	143.932	179.183	148808483	148809211	1.08036	0.817309	2.25094	2.80223
CV346902	11	63.9431	52.5688	112.896	65.4685	53.8805	172136573	172136747	0.822118	1.76557	1.02386	0.842632
AU184994	12	63.9431	107.328	73.1484	359.954	124.274	58869059	58869803	1.67849	1.14396	5.62929	1.94352
EG328529	3	64.0348	61.3421	61.5343	304.982	106.196	27405938	27406719	0.95795	0.960951	4.76276	1.65841
DA508870	3	64.1011	459.057	69.881	224.879	111.601	27399957	27400670	7.16145	1.09017	3.5082	1.74101
AA702438	2	64.2217	77.8776	50.1787	80.8021	113.183	27399818	27400662	1.21264	0.781336	1.25817	1.76238
BE622274	3	64.2217	188.397	60.4089	96.9633	174.499	36305571	36306012	2.93355	0.940631	1.50982	2.71713
AI289632	7	64.2863	113.24	53.3092	230.535	117.577	36304802	36305297	1.76149	0.829247	3.58606	1.82896
CA433797	14	64.2863	494.769	288.099	289.781	341.896	27400015	27400677	7.69633	4.48149	4.50766	5.31834
EL952342	10	64.4095	68.7356	96.1601	82.4944	70.0751	154936021	154936980	1.06717	1.49295	1.28078	1.08796
chr13:26929500-26940825	13	64.4686	82.8834	72.5728	84.9677	64.7003	182899663	182900072	1.28564	1.12571	1.31797	1.00359
AA608819	13	64.5879	160.631	56.8516	258.882	110.554	208492501	208493068	2.48701	0.880221	4.00821	1.71169
DC310687	5	64.6659	153.205	135.755	146.823	94.8546	27406114	27406540	2.36917	2.09933	2.27049	1.46684
BF511070	8	64.6659	57.3693	52.6658	146.045	172.617	154936021	154941989	0.887165	0.81443	2.25846	2.66937
AA282200	15	64.7214	163.982	93.8084	58.6735	64.0919	16374489	16374636	2.53366	1.44942	0.906555	0.990274
BC013755	20	64.7769	52.3829	117.45	94.8546	141.686	58869430	58869780	0.808667	1.81315	1.46433	2.18729
AA484112	9	64.8359	58.42	62.6513	86.7934	70.1381	51214381	51215102	0.901044	0.966306	1.33866	1.08178
AI445004	8	64.8916	123.837	90.9058	159.563	91.5879	206207431	206208110	1.90838	1.40089	2.45891	1.4114
DA336675	15	64.8916	119.903	79.568	202.843	66.9371	27406426	27407825	1.84775	1.22617	3.12588	1.03152
AI738582	14	64.9482	139.902	98.7513	183.44	132.238	148804911	148805524	2.15406	1.52046	2.8244	2.03605
EL584957	21	65.1583	159.42	54.1499	241.373	119.395	31611255	31625909	2.44666	0.831052	3.7044	1.83239
BU198210	10	65.2297	142.637	122.334	195.365	82.4944	58865489	58866023	2.18668	1.87543	2.99503	1.26467
AB053446	11	65.2297	299.998	249.874	500.261	500.149	58869244	58869792	4.5991	3.83067	7.66922	7.6675
BX107183	1	65.3071	70.0751	164.917	197.491	362.044	27405948	27406709	1.07301	2.52526	3.02403	5.54372
AI001763	2	65.3071	101.453	62.1555	151.353	317.076	182899663	182900183	1.55347	0.951742	2.31757	4.85515
exon2813	4	65.3071	521.793	62.1555	262.105	668.503	182899663	182900182	7.98983	0.951742	4.01342	10.2363
AA804379	20	65.3641	81.1403	113.563	197.146	108.936	182900021	182900182	1.24136	1.73739	3.01611	1.66661
EL583860	21	65.3641	198.759	53.7412	135.052	55.2357	27399978	27400677	3.0408	0.822182	2.06615	0.845046
BY798287	4	65.4211	109.31	78.4839	86.595	430.925	27399728	27400625	1.67087	1.19967	1.32366	6.58694
CD104849	4	65.4211	61.923	55.3983	54.1499	87.6724	27400127	27400667	0.94653	0.846796	0.827713	1.34012
BE182165	10	65.4211	55.7716	54.4015	186.55	70.7615	58868952	58869787	0.852502	0.831559	2.85153	1.08163
AW269823	2	65.5457	200.433	70.3817	52.3396	79.9665	171011667	171299750	3.05791	1.07378	0.79852	1.22001
BQ423356	8	65.5457	77.1658	78.4839	127.117	53.4385	224049909	224368925	1.17728	1.19739	1.93937	0.815286
BM999911	13	65.5457	383.308	63.1391	63.8119	108.148	27405920	27406708	5.84795	0.963284	0.973548	1.64996
BF989096	18	65.5457	50.9388	88.2804	53.5812	63.6361	27405940	27406882	0.777149	1.34685	0.817463	0.970866
chr22:27033450-27045625	22	65.5457	130.374	63.5816	90.6753	88.3918	27405922	27406716	1.98905	0.970035	1.38339	1.34855
BG204932	8	65.6246	206.164	141.549	245.24	346.092	27406010	27406064	3.14156	2.15696	3.73701	5.27381
AI281870	21	65.6246	101.755	119.197	74.9913	87.6724	38956026	38956571	1.55056	1.81634	1.14273	1.33597
exon2187	2	65.6915	62.996	235.194	218.719	333.192	227360551	227361234	0.958967	3.58028	3.32948	5.07207
FN128267	10	65.6915	56.6991	90.6308	70.1596	89.1081	24505004	24505689	0.863112	1.37964	1.06802	1.35646
BE439827	6	65.8162	170.077	96.2613	90.6308	62.9844	36309564	36310225	2.58412	1.46258	1.37703	0.956974
BX111006	10	65.8162	65.1714	116.238	126.43	93.8084	27406041	27406787	0.990203	1.7661	1.92096	1.42531
EL583508	21	65.886	151.967	261.662	177.309	276.592	198086836	198086984	2.30651	3.97143	2.69114	4.19803
BF174537	3	65.9529	285.62	185.145	606.881	388.705	36309073	36309416	4.33066	2.80722	9.20172	5.89368
AI217162	2	66.0569	304.274	90.4569	85.0529	64.2981	207212435	207215275	4.60624	1.36938	1.28757	0.973375
BF364626	20	66.1259	152.921	205.365	254.257	85.2427	172138280	172138986	2.31257	3.10567	3.84505	1.2891
chr2:149073750-149085000	2	66.1923	304.274	58.8743	102.957	59.9285	211732266	211971430	4.59681	0.889444	1.55542	0.90537
BU963459	7	66.2624	88.4686	88.027	361.798	158.225	33203115	33203455	1.33513	1.32846	5.46008	2.38786
BM549844	2	66.3087	320.359	54.7531	163.507	123.559	108875336	108875772	4.83133	0.82573	2.46584	1.86339
BQ082218	6	66.3087	84.8582	55.6035	197.295	155.706	185708566	185709301	1.27974	0.838555	2.9754	2.3482
AL601007	1	66.3767	110.678	147.088	90.9058	180.029	43237400	43238078	1.66742	2.21595	1.36954	2.71223
BF515427	5	66.435	130.152	70.1251	80.7323	216.874	58868218	58869141	1.95908	1.05554	1.21521	3.26445
BF951262	14	66.5148	154.568	97.2955	286.395	396.393	85869607	85870773	2.32381	1.46276	4.30573	5.95946
CN281308	9	66.5825	190.936	62.4379	316.898	118.35	85866584	85867464	2.86766	0.937753	4.75948	1.7775
BE066693	15	66.5825	63.194	83.7063	115.476	159.317	27399197	27400064	0.949109	1.25718	1.73434	2.39278
BP431982	7	66.72	326.266	58.4094	351.981	330.171	154927970	154928413	4.89008	0.87544	5.2755	4.9486
DN914300	21	66.72	83.4575	128.705	213.082	160.406	172134978	172135619	1.25086	1.92902	3.19367	2.40417
AA338586	14	66.7989	476.303	75.9793	159.849	67.543	91783984	91784496	7.1304	1.13743	2.393	1.01114
BE782789	2	66.9152	125.367	66.9868	155.706	109.43	172127444	172127976	1.87353	1.00107	2.32691	1.63535
AL709146	12	66.9152	59.1228	69.6621	483.457	177.729	34950947	35097923	0.883548	1.04105	7.22492	2.65603
BF746492	10	67.0832	168.843	83.2591	187.376	198.372	227225142	227240644	2.51692	1.24113	2.79319	2.95711
CB069406	18	67.0832	196.697	170.182	454.859	198.867	101498750	101499130	2.93214	2.53687	6.78052	2.96449
DA389753	1	67.2104	75.5264	65.7574	573.724	568.193	201751883	201752430	1.12373	0.978382	8.53624	8.45394
DA348667	5	67.3399	63.9033	105.366	85.3158	102.351	36309525	36310225	0.948966	1.56468	1.26694	1.51991
DA143929	6	67.4452	64.7302	140.502	61.1091	93.1511	58869244	58869722	0.959746	2.0832	0.906056	1.38114
chr4:109537600-109559575	4	67.501	57.2552	79.0182	83.9405	167.473	191494231	191494813	0.848212	1.17062	1.24354	2.48105
BX537758	4	67.5049	120.954	155.421	92.9767	338.411	36303753	36304227	1.79179	2.30236	1.37733	5.01313
CA394094	15	67.5861	417.793	65.6705	495.927	137.379	172138039	172138668	6.18165	0.971657	7.3377	2.03265
BC144536	4	67.6574	183.268	93.9843	122.076	173.806	120937664	120953319	2.70876	1.38912	1.80433	2.56892
BX103287	9	67.7178	226.516	484.303	197.06	106.096	172138110	172138620	3.345	7.15178	2.91001	1.56674
HMlincRNA1110	9	67.7178	160.469	116.057	122.956	153.814	226985359	226985970	2.36968	1.71383	1.81571	2.2714
BI521526	1	67.8797	259.964	50.415	280.307	124.539	151754260	151754679	3.82977	0.742711	4.12946	1.83471
BG197454	6	67.8797	57.5407	56.146	131.09	225.576	172138048	172138831	0.847686	0.82714	1.93122	3.32318
DA539686	12	67.8797	134.932	76.5094	263.163	114.907	221257292	221258067	1.98781	1.12713	3.8769	1.6928
exon2007	18	67.8797	163.674	88.9552	211.937	169.05	32955921	32963425	2.41123	1.31048	3.12225	2.49044
HMlincRNA728	2	67.948	174.243	86.2205	127.195	109.222	170026324	170049839	2.56436	1.26892	1.87195	1.60743
AY152403	4	67.948	52.1427	52.3752	54.1864	82.9998	182899663	182900183	0.767391	0.770813	0.797469	1.22152
AW196665	21	67.948	193.782	102.871	214.055	207.932	221257182	221257896	2.85192	1.51397	3.15027	3.06017
exon3076	5	68.0774	58.0476	98.0162	443.703	266.937	221257130	221257624	0.852671	1.43978	6.51762	3.92109
DQ451147	12	68.0774	65.1232	81.8107	52.0017	61.5088	155648618	155649293	0.956605	1.20173	0.763861	0.903513
exon1353	13	68.0774	139.512	82.0487	215.552	90.0003	182899694	182900320	2.04932	1.20523	3.16628	1.32203
BG182990	21	68.1519	99.1195	60.9856	64.0919	52.9152	159369321	159369699	1.45439	0.894848	0.940427	0.77643
BF059775	2	68.2924	272.458	141.095	119.395	97.3763	114604752	114605060	3.98958	2.06604	1.7483	1.42587
exon1390	13	68.2924	79.8152	68.4337	79.0182	101.689	242298744	242322951	1.16873	1.00207	1.15706	1.48903
AI201458	18	68.2924	117.687	88.8795	143.509	313.102	31619757	31622431	1.72328	1.30146	2.10139	4.58473
BX496395	5	68.3611	168.571	114.983	209.598	187.226	27405917	27406697	2.46589	1.682	3.06604	2.73877
AI025912	7	68.3611	82.9273	85.8204	126.262	89.0308	148807269	148807344	1.21308	1.2554	1.84699	1.30236
DA081532	10	68.4012	61.4903	226.602	60.3051	55.4548	101494511	101494604	0.898965	3.31284	0.881638	0.810729
AW298522	19	68.4012	138.653	72.4488	209.512	120.486	55610925	55611043	2.02705	1.05917	3.06298	1.76145
BX098234	1	68.4836	187.354	60.6129	190.125	342.006	59294655	59294809	2.73575	0.885072	2.77621	4.99399
DA458598	3	68.4836	132.88	181.369	207.262	160.406	159369874	159370173	1.94032	2.64835	3.02645	2.34226
BF904949	5	68.4836	180.685	88.8795	171.806	75.3028	89537012	89537261	2.63838	1.29782	2.50872	1.09957
BG219347	15	68.4836	537.103	58.7923	270.979	176.469	224378334	224378974	7.84279	0.858487	3.95684	2.57681
chr12:62078650-62106025	12	68.5435	187.932	126.377	273.278	129.607	38665635	38684116	2.74179	1.84375	3.98693	1.89087
BF332799	1	68.545	98.0373	66.6531	304.274	118.26	58869108	58869763	1.43026	0.972399	4.43903	1.72529
AA548363	22	68.545	193.782	351.694	178.697	95.3987	27406486	27406787	2.82708	5.13084	2.60701	1.39177
BI520341	14	68.614	87.6724	53.8633	123.142	86.5192	191498235	191498805	1.27776	0.785019	1.79471	1.26096
HMlincRNA1397	11	68.6747	699.791	82.9121	455.88	81.4659	191693431	191697804	10.1899	1.20732	6.63826	1.18626
chr1:212355225-212367225	1	68.8048	68.3774	56.8108	158.207	119.994	206203727	206204290	0.993788	0.825681	2.29936	1.74398
DB303574	1	68.8779	159.363	65.7574	205.556	231.453	172135706	172136053	2.3137	0.954695	2.98435	3.36034
exon124	1	68.8779	110.59	396.283	175.421	224.049	172135353	172135918	1.6056	5.7534	2.54684	3.25284
AL704504	1	68.9383	117.577	69.3839	433.501	461.191	201754165	201757745	1.70555	1.00646	6.28824	6.6899
exon4149	8	68.9383	359.843	55.3983	209.184	183.737	206199367	206199942	5.21978	0.803592	3.03436	2.66524
chr13:103304175-103316475	13	69.0089	196.445	64.9429	51.6337	127.289	191693116	191697542	2.84666	0.94108	0.748218	1.84453
AA344861	15	69.0089	166.846	211.893	106.264	210.354	94837473	94926368	2.41775	3.07052	1.53987	3.04822
exon18	1	69.07	204.482	61.8066	675.415	239.092	110852349	111065764	2.9605	0.89484	9.7787	3.46158
CU689407	4	69.07	194.378	125.808	60.2761	139.437	89871286	90171397	2.81421	1.82146	0.872681	2.01877
HMlincRNA8	2	69.1297	74.5301	103.853	60.1442	116.279	172136277	172136814	1.07812	1.50229	0.87002	1.68204
CV314197	12	69.1297	218.849	241.636	178.444	72.4488	235149926	235150506	3.16577	3.49539	2.58129	1.04801
AJ863127	2	69.1895	139.609	110.119	358.557	526.548	227228146	227240566	2.01778	1.59156	5.18225	7.61023
BF185848	2	69.1895	81.7957	233.003	94.3872	70.0751	163356467	163357062	1.1822	3.36761	1.36418	1.0128
BF211919	12	69.2508	63.9033	245.415	194.598	193.351	101538769	101539409	0.92278	3.54386	2.81005	2.79204
HMlincRNA1439	8	69.324	201.874	92.6878	118.428	60.5608	36305281	36305840	2.91204	1.33702	1.70833	0.873591
DB558098	21	69.324	354.912	231.081	115.651	132.918	67664477	67668738	5.11962	3.33335	1.66826	1.91735
exon105	1	69.3979	100.072	56.7385	101.724	93.3594	172133219	172133782	1.44201	0.817582	1.46581	1.34528
AW188296	3	69.3979	447.747	101.453	372.885	274.624	227305012	227407798	6.45187	1.4619	5.37315	3.95724
exon4253	8	69.3979	80.2936	213.471	84.5908	109.825	203594064	203657807	1.157	3.07604	1.21892	1.58254
DB239386	10	69.3979	58.6036	62.2206	103.431	72.3861	206202840	206203140	0.844458	0.896578	1.4904	1.04306
CD515633	21	69.3979	152.41	71.306	450.991	190.702	59003006	59003555	2.19618	1.0275	6.49862	2.74795
HMlincRNA1337	12	69.458	94.9865	386.373	64.3132	82.3234	206206619	206207176	1.36754	5.56269	0.925929	1.18523
AW631458	2	69.5288	71.4211	223.286	407.17	68.22	47689301	47689860	1.02722	3.21141	5.85613	0.981176
AL707733	8	69.5288	67.4452	177.101	88.3918	154.305	36305459	36306013	0.970032	2.54716	1.2713	2.2193
exon3362	6	69.589	300.129	95.9843	445.547	652.548	163359430	163359974	4.31288	1.3793	6.40254	9.37718
BF952840	9	69.6621	86.3532	130.455	53.9171	88.8795	101534890	101535454	1.2396	1.87269	0.77398	1.27587
BQ707124	4	69.7353	149.713	61.3955	152.027	98.3133	184756385	184756929	2.14687	0.880408	2.18006	1.40981
chr4:67908675-67922125	4	69.868	290.602	78.9349	197.965	152.514	206206648	206207179	4.1593	1.12977	2.83341	2.18289
chr2:142652025-142668175	2	69.9174	51.9044	57.4806	133.461	75.2979	223943752	223944283	0.742367	0.822121	1.90884	1.07696
HMlincRNA1466	4	69.9194	62.8551	104.921	104.224	66.6408	101537375	101537840	0.898965	1.5006	1.49063	0.953109
chr2:19843425-19853775	2	69.9776	91.8925	103.433	165.526	285.861	101537356	101537842	1.31317	1.47809	2.36542	4.08503
chr1:4325150-4335375	1	69.9836	257.278	65.6104	154.436	186.773	206207651	206208109	3.67626	0.937511	2.20675	2.66881
AV730194	2	70.1251	370.798	85.2545	324.532	238.699	101536394	101536871	5.28766	1.21575	4.6279	3.4039
AW136677	8	70.1251	96.859	57.5993	211.326	53.7938	114685470	114925735	1.38123	0.821379	3.01356	0.767112
R40201	20	70.1251	222.09	69.7353	291.686	268.79	246329824	246345391	3.16705	0.994441	4.15951	3.83301
CD686628	8	70.2799	230.446	50.4714	157.778	138.967	148808703	148808991	3.27897	0.718148	2.245	1.97734
BG026098	9	70.3948	182.401	145.519	384.039	116.279	159369262	159369544	2.59112	2.06719	5.45551	1.65181
AM989468	7	70.5409	51.4171	164.708	64.6746	89.3872	206206648	206206876	0.728898	2.33493	0.916839	1.26717
CD106762	14	70.5409	760.658	136.577	1121.48	443.235	224374554	224374780	10.7832	1.93613	15.8983	6.28337
BG979415	17	70.5409	291.04	69.881	129.974	113.451	206206648	206206860	4.12584	0.990645	1.84254	1.6083
FN177586	1	70.6751	185.145	83.2591	227.63	187.226	154914458	154914589	2.61966	1.17805	3.22079	2.6491
AF090102	2	70.8111	510.526	138.272	280.53	409.616	169828556	169829302	7.2097	1.95269	3.96166	5.78463
exon3235	6	70.8111	145.142	53.9787	98.9992	229.396	206198124	206198190	2.0497	0.762292	1.39808	3.23954
Z44398	7	70.8111	65.1714	74.7255	50.089	127.745	206198146	206198190	0.920356	1.05528	0.707361	1.80402
HMlincRNA392	6	70.9243	182.785	51.0855	129.164	92.1164	27407703	27407746	2.57719	0.720282	1.82115	1.2988
BG941153	9	71.0704	206.399	189.766	109.027	74.7255	91838355	91838452	2.90414	2.67011	1.53406	1.05143
exon1281	13	71.0704	91.145	51.3585	207.071	94.0632	91770645	91770709	1.28246	0.722642	2.9136	1.32352
GD145926	1	71.3359	58.6036	64.2125	257.847	103.764	27407724	27407771	0.821516	0.900143	3.61455	1.45459
exon3208	5	71.3359	88.3165	156.16	347.871	455.791	58868193	58868293	1.23804	2.18908	4.87653	6.38936
BQ082559	6	71.3359	56.7385	90.7381	162.411	220.874	27407558	27407611	0.795371	1.27198	2.2767	3.09625
BE778082	17	71.3359	68.9784	60.2129	171.49	81.9046	170060479	170060525	0.966952	0.844076	2.40399	1.14815
BF745951	10	71.4211	79.7569	132.807	176.76	125.611	198709839	198710182	1.11671	1.85949	2.4749	1.75873
exon1151	12	71.4211	240.077	404.616	67.1514	53.0917	59291361	59291655	3.36143	5.66521	0.940218	0.743361
AA774571	10	71.6083	145.344	76.6529	57.2356	128.473	221302388	221302465	2.02971	1.07045	0.799287	1.7941
T98528	8	71.6817	166.367	123.535	232.698	181.64	59258858	59261280	2.32091	1.72338	3.24627	2.53398
CN413842	10	71.6817	91.5514	68.22	391.215	138.115	36310080	36310189	1.27719	0.951708	5.45767	1.92678
chr16:84629500-84646475	16	71.6817	311.019	79.1817	135.398	348.145	36309659	36309762	4.33889	1.10463	1.88888	4.85682
H87384	4	71.981	195.946	224.944	472.681	211.523	117140241	117140336	2.72219	3.12505	6.56674	2.9386
HMlincRNA892	15	71.981	57.9237	53.6189	177.75	60.2239	36309649	36309751	0.804708	0.744904	2.46941	0.836664
exon2903	4	72.1095	169.138	82.4082	187.696	283.004	232802881	232803012	2.34557	1.14282	2.60293	3.92465
BE830494	1	72.1832	52.452	64.0348	56.9727	83.1593	27407709	27407739	0.726651	0.887115	0.789279	1.15206
exon1254	13	72.1832	60.7797	100.358	193.932	298.844	148806687	148806848	0.84202	1.39032	2.68666	4.14008
AI040972	2	72.3084	56.6226	58.7313	154.283	101.812	27407708	27407742	0.783071	0.812233	2.13368	1.40802
AK307235	2	72.3084	56.1802	236.596	148.193	62.0792	59261323	59261401	0.776952	3.27203	2.04946	0.858533
HMlincRNA136	1	72.4185	57.187	152.831	104.16	68.22	27406912	27407738	0.789674	2.11039	1.43831	0.942025
exon3826	7	72.4488	66.7414	87.7472	61.7427	65.7574	148805063	148805152	0.921221	1.21116	0.852225	0.90764
D57453	4	72.5474	138.272	144.883	72.0949	50.8172	91770645	91770823	1.90596	1.99709	0.993763	0.700469
BG211764	8	72.5474	397.304	2807.62	188.528	116.958	154936021	154936340	5.47648	38.7004	2.59869	1.61215
DR007961	11	72.5474	59.9285	143.194	85.2007	67.543	58995128	58995606	0.82606	1.9738	1.17441	0.931019
BF836577	18	72.5474	200.09	168.302	227.846	232.873	58996485	58996812	2.75805	2.31989	3.14064	3.20995
AF176555	13	72.6003	64.3532	131.375	74.333	64.4867	171149066	171149522	0.886404	1.80956	1.02387	0.888243
DB494548	18	72.6003	94.9865	80.599	164.319	85.9693	58869291	58869701	1.30835	1.11017	2.26333	1.18415
exon454	10	72.7284	120.136	139.924	72.2285	82.2374	197923505	197929512	1.65185	1.92393	0.993126	1.13075
exon506	10	72.8649	95.9042	61.661	67.0708	57.786	144111002	144114104	1.31619	0.846237	0.920481	0.793056
CD707307	17	72.9317	116.098	86.6874	190.619	152.843	113623599	113629118	1.59187	1.18861	2.61366	2.0957
EL584939	21	72.9966	141.452	69.1297	67.2008	69.6018	107871542	107879587	1.93779	0.947026	0.920602	0.953493
BX117230	8	73.0599	300.816	61.8681	554.037	357.375	98577600	98588175	4.11738	0.846813	7.58332	4.89154
AF083120	11	73.0599	81.9256	66.72	136.105	215.114	2941964	2959576	1.12135	0.913223	1.86293	2.94435
exon808	11	73.0599	53.4824	58.6036	103.795	56.8333	206620450	206628449	0.732035	0.802131	1.42069	0.7779
BE048608	13	73.0599	68.1296	65.2297	149.432	50.3745	225125584	225150420	0.932517	0.892825	2.04534	0.689496
HMlincRNA1191	4	73.1648	147.49	70.9243	160.155	94.5204	27399127	27399489	2.01585	0.969377	2.18896	1.29188
BX641312	1	73.2128	116.659	61.5343	102.957	198.263	27399122	27399523	1.59343	0.840485	1.40627	2.70803
W68431	5	73.2128	50.3171	80.783	63.8883	51.4749	171142662	171143246	0.687272	1.1034	0.872638	0.703086
AA609628	3	73.2649	75.2493	51.3585	76.1178	380.93	211533251	211533622	1.02709	0.700997	1.03894	5.19935
BG674902	11	73.2649	54.8772	50.1292	168.218	75.8941	36309366	36309719	0.749024	0.684218	2.29603	1.03589
BG194642	1	73.4581	74.9634	53.1593	57.8751	62.7821	27399127	27399460	1.02049	0.723668	0.787865	0.854665
AA583370	3	73.4581	146.444	52.4348	62.4379	55.3983	58869209	58869638	1.99358	0.713805	0.84998	0.754148
DB239440	8	73.4581	351.246	62.7821	522.146	113.451	58869105	58869500	4.78158	0.854665	7.10809	1.54443
BM676747	13	73.4581	556.614	83.795	133.562	420.215	58869105	58869338	7.5773	1.14072	1.81821	5.72048
HMlincRNA650	3	73.5097	153.042	137.167	275.817	221.786	58868172	58868551	2.08194	1.86597	3.75212	3.0171
DB447077	7	73.5119	166.265	88.6223	67.7178	54.1499	27400238	27400677	2.26174	1.20555	0.921182	0.736614
HMlincRNA1545	15	73.5181	87.5633	52.8397	117.011	129.302	191209370	191209705	1.19104	0.71873	1.59159	1.75878
AI221241	5	73.6125	74.1027	97.7612	55.6497	88.9552	191209907	191210307	1.00666	1.32805	0.755982	1.20843
AW860217	16	73.6125	230.033	50.6334	234.338	83.1593	224366755	224367097	3.12492	0.687837	3.1834	1.12969
AK126894	1	73.6887	308.555	237.23	408.596	137.973	58868188	58868389	4.18728	3.21935	5.54489	1.87238
DA456197	14	73.6887	85.7469	61.4678	64.4867	295.83	232559258	233006396	1.16364	0.834155	0.875124	4.01459
BX642546	2	73.7548	147.149	53.8041	84.6635	98.1186	58868110	58868440	1.99511	0.7295	1.1479	1.33034
AF447883	7	73.7548	95.9843	50.0752	52.4348	88.6344	27400322	27400660	1.3014	0.678942	0.710934	1.20174
exon1433	14	73.9079	72.1317	50.4714	74.8156	183.462	58868219	58868456	0.975967	0.682896	1.01228	2.4823
chr18:10070425-10083725	18	73.9293	236.94	57.9895	351.981	204.914	58869423	58869821	3.20496	0.784391	4.76106	2.77176
AI744597	3	73.972	81.4148	56.7859	280.884	177.873	172137546	172137909	1.10062	0.767668	3.79717	2.4046
CB143171	10	73.972	458.617	67.8201	196.847	60.5234	58869510	58869755	6.19987	0.916835	2.6611	0.818194
H95316	11	73.972	276.237	60.9338	250.095	186.633	148811560	148812013	3.73435	0.823741	3.38094	2.52302
DA212943	1	74.0374	61.3955	122.557	267.444	68.2924	58868219	58868497	0.82925	1.65533	3.61229	0.922404
N29049	1	74.0374	103.536	55.012	97.1635	91.8504	148811581	148811877	1.39843	0.74303	1.31236	1.24059
exon1404	14	74.1132	76.07	228.414	319.452	104.809	27400240	27400669	1.0264	3.08196	4.31033	1.41417
DC310055	7	74.2444	381.772	211.501	219.632	113.563	58869247	58869754	5.14209	2.84871	2.95823	1.52958
AK057764	13	74.2444	234.931	57.883	74.1027	53.1352	169828818	169829488	3.1643	0.779627	0.998091	0.715679
DA370484	14	74.2444	246.16	116.659	319.606	124.674	58869105	58869335	3.31554	1.57129	4.30478	1.67923
DB126694	14	74.2444	184.461	173.453	246.468	65.3641	36309427	36309907	2.48451	2.33624	3.31968	0.880391
FN144019	5	74.3226	70.947	455.547	149.102	123.857	91773110	91773233	0.954582	6.12932	2.00615	1.66648
DA852857	7	74.385	470.858	166.367	274.447	337.475	58868613	58868972	6.33002	2.23657	3.68954	4.53687
H66575	7	74.385	190.512	84.6635	432.613	183.611	147635913	148028469	2.56116	1.13818	5.81586	2.46838
AA587541	15	74.385	167.843	74.1775	305.673	196.932	201395247	201584026	2.25642	0.997211	4.10934	2.64747
DA271257	8	74.4633	163.982	61.1966	554.702	776.526	196551575	196992953	2.20219	0.821836	7.44934	10.4283
chr1:184977425-184989700	1	74.4778	88.7874	66.5525	161.259	129.41	10834200	10846175	1.19213	0.893588	2.16519	1.73757
DA339888	9	74.5301	330.88	82.4944	277.764	172.847	116599350	116640475	4.43955	1.10686	3.72687	2.31916
BF594620	5	74.5947	125.88	57.8345	164.917	139.805	184977425	184989700	1.68751	0.775316	2.21084	1.8742
BQ051173	1	74.6469	173.806	97.6494	116.659	124.674	212355225	212367225	2.32838	1.30815	1.56282	1.67018
AA781964	1	74.7912	356.49	104.883	163.572	123.234	229493875	229512225	4.76647	1.40234	2.18705	1.64771
BE515262	20	74.7912	386.837	79.0876	388.615	114.795	242433950	242449875	5.17223	1.05745	5.196	1.53487
BX088948	1	74.8833	425.303	63.9431	611.793	260.008	34594000	34611425	5.67955	0.853904	8.16995	3.47217
exon33	1	74.8833	467.503	83.5029	141.549	86.2943	36804800	36856000	6.24308	1.11511	1.89027	1.15238
AB371490	2	74.9356	76.9725	58.4691	55.7154	108.747	4325150	4335375	1.02718	0.780258	0.74351	1.45121
HMlincRNA773	5	74.9356	434.039	58.3273	308.468	66.4552	47977525	47990050	5.79216	0.778366	4.11644	0.886831
chr7:127535725-127551125	7	74.9489	126.186	67.8201	164.798	167.2	56367475	56378825	1.68363	0.904884	2.19881	2.23085
exon3166	5	75.0019	61.3955	86.8557	105.933	68.593	58946300	58965675	0.818586	1.15805	1.4124	0.91455
BG056172	9	75.0019	226.756	50.6907	67.6674	54.1499	2351533	2351843	3.02333	0.675859	0.902209	0.72198
DN991469	2	75.0808	367.021	72.7284	188.419	176.553	2373537	2373919	4.88834	0.968669	2.50955	2.3515
N66961	10	75.1359	75.4789	53.9787	70.9142	181.26	54365295	54365545	1.00456	0.718414	0.943812	2.41243
CX780840	13	75.212	88.8795	140.914	238.304	105.713	54365689	54365921	1.18172	1.87355	3.16843	1.40553
BC048140	19	75.212	251.46	237.667	225.248	119.395	65292147	65292243	3.34335	3.15997	2.99485	1.58745
AA324424	2	75.2888	103.795	272.678	81.2873	282.253	65293113	65294339	1.37863	3.62177	1.07967	3.74894
DA492035	2	75.2888	69.0813	141.452	81.2253	106.974	65300038	65300217	0.91755	1.87879	1.07885	1.42085
HMlincRNA431	5	75.2888	90.3387	53.3095	172.117	68.9146	2374876	2375085	1.1999	0.708067	2.28608	0.915337
FN137880	18	75.3681	117.577	320.427	147.048	52.3565	65301292	65301504	1.56004	4.25149	1.95107	0.694677
AW665322	5	75.5264	196.697	63.0498	296.051	314.901	2386800	2387044	2.60435	0.834805	3.91984	4.16941
DB462228	13	75.5264	71.1563	54.4015	75.2019	141.686	85772131	85772408	0.942138	0.720298	0.995704	1.87598
chr3:28780450-28795425	3	75.5829	111.857	139.566	294.189	147.49	85783321	85783504	1.47992	1.84652	3.89227	1.95136
exon4481	9	75.5829	64.0348	64.8916	577.746	192.177	85794115	85794559	0.847213	0.858549	7.64388	2.54259
chr14:84031800-84050525	14	75.5829	98.8934	66.3675	105.672	135.934	85811739	85812047	1.30841	0.878076	1.3981	1.79848
BG924788	13	75.6357	210.702	131.207	347.517	211.37	89159178	89159411	2.78575	1.73473	4.59462	2.79458
BG184874	5	75.7221	197.79	61.0572	248.25	227.083	2387414	2387536	2.61205	0.806332	3.27843	2.9989
HMlincRNA528	5	75.7221	140.796	51.2031	92.1164	62.6192	91133046	91133454	1.85937	0.676197	1.21651	0.826961
BF873101	19	75.7221	99.6708	71.306	241.286	76.2386	2387740	2387918	1.31627	0.94168	3.18646	1.00682
BU171414	1	75.8037	187.696	75.6111	229.266	321.136	2388056	2388266	2.47608	0.99746	3.02447	4.23641
BE277264	2	75.8592	64.8447	103.764	58.8419	53.0018	2388394	2388823	0.854803	1.36785	0.775673	0.698687
N76770	14	75.8592	58.3763	60.4089	259.763	281.258	2391563	2391735	0.769535	0.796329	3.42428	3.70763
exon248	1	75.951	425.659	55.3983	367.53	197.469	2392881	2393211	5.60439	0.729395	4.83905	2.59995
DA307894	5	76.1855	53.9343	124.447	68.3611	109.222	2393609	2393813	0.707934	1.63347	0.897298	1.43363
DB339168	8	76.3164	265.92	75.1359	100.232	74.385	2358271	2358485	3.48444	0.984532	1.31337	0.974692
chr5:67711025-67754775	5	76.3838	185.99	51.2594	90.3299	145.146	2394323	2394757	2.43494	0.671077	1.18258	1.90022
AW845975	12	76.3838	86.2205	89.8162	102.077	77.581	9132258	9132428	1.12878	1.17585	1.33636	1.01567
chr18:10498025-10508725	18	76.5051	110.59	141.011	134.217	131.725	179332414	179332792	1.44553	1.84316	1.75436	1.72178
exon83	1	76.6774	123.559	55.8442	63.7573	65.7574	9132488	9132758	1.61141	0.728301	0.831501	0.857585
BX111887	10	76.6774	85.3011	99.4351	118.647	57.102	199827796	199828224	1.11247	1.2968	1.54736	0.744705
BG186388	8	76.7438	321.048	89.7197	64.2676	85.3742	199837988	199839026	4.18337	1.16908	0.83743	1.11246
BQ691240	8	76.7438	175.126	415.793	54.987	340.117	199838880	199839026	2.28195	5.41794	0.716501	4.43185
exon31	1	76.9622	120.713	59.1499	330.704	86.2943	199847523	199847698	1.56848	0.768558	4.29697	1.12126
BF758322	11	76.9622	269.631	127.498	287.144	236.485	199850012	199850266	3.50342	1.65662	3.73098	3.07275
DA183592	11	76.9622	76.5434	111.688	179.078	294.743	199853810	199853968	0.994558	1.45121	2.32683	3.82971
BF727222	14	76.9622	59.5528	81.8107	63.8588	68.8545	9134101	9134290	0.773793	1.063	0.829742	0.894654
AA993706	15	76.9622	217.657	115.749	268.217	153.205	201274209	201274655	2.82811	1.50398	3.48505	1.99065
AF519769	1	77.0432	89.0308	237.667	84.386	74.4633	201281996	201282224	1.1556	3.08486	1.09531	0.966514
exon3114	5	77.1111	50.0258	75.2888	51.4171	82.7569	201283900	201284352	0.64875	0.976368	0.666793	1.07322
exon62	1	77.1658	59.9285	112.782	112.192	125.923	9134368	9134429	0.77662	1.46156	1.4539	1.63185
AI004278	2	77.2327	53.3092	89.2	135.578	105.039	2358716	2359305	0.690242	1.15495	1.75544	1.36003
exon397	10	77.4703	101.453	77.4019	169.345	144.664	9149007	9151085	1.30957	0.999117	2.18593	1.86734
CN357896	12	77.4703	234.494	125.73	221.264	125.409	9157505	9158225	3.02689	1.62295	2.85611	1.6188
AA999730	1	77.5374	292.041	178.907	148.094	208.647	22307447	22307765	3.76646	2.30736	1.90996	2.69092
AI860117	3	77.5374	70.355	53.687	73.342	89.8162	233178011	233178227	0.907368	0.692401	0.945892	1.15836
BQ342963	3	77.5374	73.4067	451.771	207.262	50.9388	22310965	22311028	0.946726	5.82649	2.67306	0.656958
exon3298	6	77.581	52.5451	101.536	101.379	68.22	233178407	233178491	0.677293	1.30877	1.30674	0.879339
AW833897	3	77.6735	57.337	60.4089	150.97	100.172	233179199	233179281	0.73818	0.777729	1.94364	1.28966
chr3:39253550-39266600	3	77.6735	141.675	120.209	247.504	68.1191	233180846	233180929	1.82399	1.54762	3.18646	0.876993
AA723978	10	77.6735	121.889	189.659	90.1531	71.1235	233183142	233183270	1.56924	2.44175	1.16067	0.915672
T54356	11	77.6735	418.881	92.3683	82.4233	57.1767	27718378	27718666	5.39284	1.18919	1.06115	0.736116
DT932653	8	77.7408	104.264	61.661	219.632	93.695	27720506	27720862	1.34118	0.793161	2.82519	1.20522
exon3513	6	77.8776	229.816	61.3309	364.889	351.648	2359907	2360073	2.95099	0.78753	4.68542	4.51539
exon3504	6	78.1293	225.838	99.99	296.827	89.5578	27722096	27722370	2.89056	1.2798	3.79918	1.14628
AV729850	7	78.1293	217.981	84.2809	92.8984	305.937	27722900	27722980	2.79001	1.07874	1.18903	3.91577
BF223809	12	78.1969	88.118	52.8984	86.7934	147.632	27726185	27726297	1.12687	0.676477	1.10993	1.88795
CB958534	3	78.3324	86.1177	272.305	69.8064	102.165	27726417	27727432	1.09939	3.47628	0.891156	1.30425
BF828393	11	78.4002	52.0674	60.5608	121.046	415.039	27727235	27727432	0.664123	0.772457	1.54395	5.29386
CB163005	1	78.4839	94.9236	397.792	87.2899	57.2356	27727943	27728773	1.20947	5.06846	1.1122	0.729265
AI220244	6	78.4839	181.746	59.5392	164.024	154.448	29914919	29915069	2.31571	0.758617	2.08991	1.9679
AA169717	1	78.5648	62.3701	86.1467	56.2757	59.5721	32299984	32300830	0.793868	1.09651	0.716297	0.758255
chr2:134177450-134192075	2	78.7183	110.857	50.5848	130.092	86.2943	2364743	2365758	1.40828	0.642605	1.65263	1.09624
DB077679	8	78.8547	60.9338	122.22	83.5303	261.483	33628212	33628440	0.772735	1.54994	1.05929	3.31601
CR749802	13	78.8547	114.597	184.139	116.444	271.024	33633692	33633780	1.45327	2.33517	1.47669	3.43701
AI307480	1	78.934	132.276	75.7115	494.949	245.24	33659261	33659656	1.67578	0.959175	6.27041	3.1069
BX642924	1	78.934	50.0666	65.8162	119.451	223.198	35086384	35086506	0.634285	0.833813	1.51331	2.82766
CV416536	3	79.0182	128.473	83.795	135.658	67.4452	2368088	2368340	1.62586	1.06045	1.71679	0.85354
DB235360	5	79.0987	85.1678	70.5409	220.568	231.76	41629644	41629760	1.07673	0.891808	2.78852	2.93001
DB341724	8	79.2658	112.694	56.5382	94.0632	97.2147	41629864	41630020	1.42172	0.713274	1.18668	1.22644
BF448284	20	79.2658	53.4824	59.0712	56.7385	172.95	41630610	41630932	0.674723	0.745229	0.715801	2.1819
AI769947	7	79.4171	1159.01	264.177	552.149	731.081	41631549	41631757	14.594	3.32645	6.95251	9.20558
exon1358	13	79.4171	59.0386	95.8113	308.178	178.171	41633442	41633613	0.743399	1.20643	3.8805	2.24348
AK307946	1	79.4969	139.437	64.5879	131.82	91.145	41637397	41637489	1.75399	0.812458	1.65818	1.14652
H82404	5	79.4969	71.0604	82.4944	461.303	89.1081	41731413	41731693	0.893876	1.03771	5.80277	1.1209
exon4064	8	79.568	258.706	83.7063	139.005	208.993	41734563	41734945	3.25138	1.05201	1.747	2.62659
exon2546	21	79.568	397.77	266.737	326.952	182.06	41735535	41735603	4.99912	3.35231	4.10909	2.28811
BF589839	11	79.6515	151.845	112.782	188.102	160.631	41736947	41737301	1.90637	1.41595	2.36157	2.01667
exon1214	12	79.7315	90.4773	63.8792	177.664	63.8883	41738739	41738971	1.13477	0.801179	2.22828	0.801293
chr4:97235825-97246525	4	79.777	95.9787	81.1212	172.426	118.694	41740007	41740425	1.20309	1.01685	2.16135	1.48783
AW779259	13	79.8005	75.6357	88.6223	185.55	256.946	41740769	41741065	0.947809	1.11055	2.32517	3.21985
AA303317	10	79.8842	163.298	117.142	445.437	89.5578	41743059	41743359	2.04419	1.4664	5.57603	1.1211
BG777115	12	79.8842	277.32	280.906	437.303	270.205	2371675	2372253	3.47153	3.51641	5.47421	3.38246
AA921759	1	79.9665	225.095	56.06	55.445	227.54	46758454	46759096	2.81486	0.701043	0.693352	2.84544
exon503	10	79.9665	191.536	83.4311	128	111.014	46762337	46762511	2.3952	1.04333	1.60067	1.38826
GD158325	11	80.0114	143.751	68.7356	401.57	156.099	46764908	46765104	1.79664	0.859072	5.01891	1.95096
exon1075	12	80.1438	117.087	197.317	135.929	111.906	46769583	46769743	1.46096	2.46204	1.69607	1.39632
exon4206	8	80.2243	347.182	138.945	304.387	216.113	46769921	46770191	4.32764	1.73196	3.79421	2.69387
AA563615	17	80.2243	196.225	54.5254	109.945	103.249	48292870	48293004	2.44596	0.679662	1.37047	1.28701
AI903776	18	80.2243	60.6129	85.0416	64.8447	117.708	54356481	54356656	0.755543	1.06005	0.808293	1.46724
exon2391	2	80.3074	55.9286	76.7335	181.046	126.525	54360029	54360743	0.696431	0.955497	2.25441	1.57551
exon3447	6	80.3074	79.3484	134.912	102.819	326.332	207938837	207939049	0.988059	1.67994	1.28032	4.06354
CR748447	1	80.3768	63.7675	110.765	112.28	55.5563	207939623	207939811	0.793357	1.37807	1.39692	0.691198
BE092230	2	80.5281	131.82	71.6817	77.318	87.9163	28527935	28528350	1.63694	0.890145	0.960137	1.09175
BF509021	5	80.599	228.414	80.1291	275.374	137.184	28529702	28530103	2.83395	0.994169	3.41659	1.70206
chr8:66160600-66171525	8	80.599	95.4785	90.6308	262.74	89.9221	204338315	204338377	1.18461	1.12447	3.25985	1.11567
exon1148	12	80.599	124.806	113.095	214.534	76.0378	118699320	118699676	1.54849	1.40318	2.66174	0.943409
DW438840	2	80.6872	180.092	56.5382	86.9577	99.4006	204338046	204338317	2.23198	0.700708	1.07771	1.23193
BX115207	6	80.6872	928.149	412.969	133.176	113.451	114317533	114317897	11.503	5.11815	1.65052	1.40606
CV412114	12	80.6872	367.996	61.9516	199.121	267.444	127031865	127032311	4.56078	0.767799	2.46781	3.31458
CA773815	14	80.6872	173.991	51.5263	280.064	155.442	106679925	106680155	2.15636	0.638593	3.47098	1.92648
BQ188538	2	80.8128	442.839	77.6483	241.373	137.973	106680933	106681083	5.47981	0.960842	2.98681	1.70732
exon4249	8	80.8988	102.351	66.1354	189.702	180.518	191409837	191410007	1.26517	0.817508	2.34493	2.23141
BI559828	2	81.0499	205.217	83.4311	93.2932	70.2421	63825177	63825440	2.53198	1.02938	1.15106	0.866653
BC109192	1	81.1104	286.791	89.2	246.468	233.487	65356073	65356253	3.53582	1.09974	3.03867	2.87864
BF335291	2	81.2253	59.2338	89.5578	234.098	148.355	43192580	43192847	0.729253	1.10258	2.88208	1.82646
AA722342	11	81.2253	207.717	97.0958	106.336	220.68	177784928	177785401	2.5573	1.19539	1.30915	2.71689
BM509681	1	81.2982	324.554	134.912	94.4521	103.333	177784372	177784852	3.99215	1.65947	1.1618	1.27104
BF922635	2	81.2982	313.573	52.8984	295.83	221.786	174541324	174541681	3.85707	0.650671	3.63883	2.72806
AK309731	5	81.2982	63.7271	79.0182	280.152	199.962	127031221	127031570	0.783868	0.971955	3.44598	2.45961
AW857256	1	81.3693	86.8242	198.414	91.145	50.1068	177783911	177784310	1.06704	2.43844	1.12014	0.615795
AA031997	5	81.3693	76.8693	64.2125	64.6448	163.775	208235431	208239992	0.944697	0.789149	0.794462	2.01274
AA047369	3	81.4396	242.011	234.732	126.43	135.755	177771665	177772055	2.97166	2.88229	1.55244	1.66694
BF359689	3	81.4396	251.286	186.336	104.054	275.708	186119116	186119864	3.08555	2.28803	1.27769	3.38543
exon2185	2	81.5362	148.577	60.684	309.442	99.5038	187794696	187795076	1.82222	0.744258	3.79515	1.22036
BF734267	14	81.6547	162.411	87.6724	183.503	137.973	16091921	16095916	1.98899	1.0737	2.2473	1.68972
EH343186	2	81.7252	50.4714	62.996	109.2	652.725	106679918	106680220	0.617575	0.770827	1.33619	7.98682
AA094302	20	81.7252	112.606	70.5409	71.2096	72.3218	112118281	112118426	1.37786	0.863148	0.87133	0.884939
AI359660	5	81.7957	64.7865	64.4457	233.244	123.329	106679977	106680685	0.792053	0.787886	2.85155	1.50776
DB095186	5	81.977	199.638	60.9856	539.547	288.407	106679946	106680129	2.43529	0.743935	6.58168	3.51815
CV805948	8	81.977	117.838	54.041	169.175	63.9431	119900650	119900952	1.43745	0.659221	2.06369	0.780013
exon479	10	82.0487	113.095	141.011	62.9293	83.0712	43183017	43183333	1.37838	1.71862	0.766975	1.01246
HMlincRNA1467	4	82.0923	90.8031	74.1027	89.6912	106.873	43160156	43160577	1.10611	0.902675	1.09257	1.30187
chr1:47977525-47990050	1	82.2525	116.098	55.6497	125.518	112.28	202910626	202910781	1.41148	0.676572	1.52601	1.36506
CB269797	7	82.2525	151.697	72.172	182.977	151.132	11923461	12367536	1.84428	0.877445	2.22457	1.83741
CV353527	2	82.3349	94.4521	72.8784	71.9178	189.871	75414660	75415072	1.14717	0.885146	0.873479	2.30608
DB462671	5	82.3349	173.725	79.0182	107.71	114.251	43226721	43226804	2.10998	0.959717	1.30819	1.38764
AA204716	5	82.4233	56.8333	193.244	92.6244	98.6008	41930991	41931114	0.68953	2.34453	1.12376	1.19627
DB574136	21	82.4233	63.9033	411.723	86.7343	187.226	114317374	114355987	0.775306	4.99523	1.0523	2.27151
AA774396	8	82.6498	334.811	109.328	353.001	94.5494	208239649	208239990	4.05096	1.32279	4.27105	1.14398
exon1966	18	82.6498	218.201	68.3611	63.3005	93.695	111152477	111166832	2.64007	0.827118	0.765888	1.13364
CA414224	12	82.855	57.337	256.131	187.589	117.048	105941969	105944894	0.692016	3.09131	2.26407	1.41268
CR742941	6	82.9273	79.3227	97.0104	270.535	347.274	177771644	177772046	0.956533	1.16982	3.26232	4.18769
CN482404	8	82.9273	146.742	212.888	99.6496	60.5608	106680933	106681048	1.76952	2.56717	1.20165	0.730288
exon254	1	82.9998	265.612	51.9733	229.86	77.1658	75408456	75408931	3.20016	0.626186	2.76941	0.929711
BX954380	16	82.9998	371.398	130.861	291.465	566.679	237871095	237871610	4.47468	1.57665	3.51164	6.82747
DB097510	3	83.0828	441.637	62.9203	228.832	170.93	208254721	208254956	5.31562	0.75732	2.75427	2.05735
AI732357	17	83.1709	128.473	71.306	201.983	193.031	43178387	43182844	1.54468	0.857343	2.42853	2.3209
exon2249	2	83.2425	419.883	88.3758	211.589	172.744	21340258	21340463	5.0441	1.06167	2.54184	2.07519
exon2300	2	83.2425	388.527	91.0784	390.795	72.0445	21297548	21340462	4.66741	1.09413	4.69465	0.865477
BQ057248	2	83.3325	84.4126	82.0487	311.305	104.246	70950123	71265016	1.01296	0.984594	3.73569	1.25097
AA318787	4	83.3325	235.763	106.815	434.149	284.909	111152548	111166834	2.82919	1.28179	5.20984	3.41894
DA087369	4	83.3325	107.169	77.7552	245.546	368.732	105941975	105944804	1.28604	0.933072	2.94658	4.42483
DA759537	5	83.3325	90.9058	64.6659	160.609	193.2	155996219	155996644	1.09088	0.775998	1.92733	2.31842
AA846988	11	83.3325	145.142	117.011	460.927	92.7685	127373604	127376143	1.74172	1.40414	5.53118	1.11323
BX956548	1	83.4311	338.52	79.2658	244.712	152.843	200467311	200482126	4.05748	0.950075	2.9331	1.83196
DA323768	7	83.4311	79.2512	63.216	126.618	92.4026	174453449	174453755	0.9499	0.757703	1.51764	1.10753
DB233579	14	83.5029	230.228	111.601	162.039	648.88	81802189	81802477	2.75712	1.33649	1.94052	7.77075
BQ213083	2	83.5921	331.726	89.9059	138.533	70.8359	127375250	127376143	3.96838	1.07553	1.65725	0.8474
exon2192	2	83.5921	81.6547	61.661	172.701	50.5693	11460288	11460654	0.976823	0.737641	2.066	0.604953
AX746929	6	83.7216	223.919	112.28	114.191	67.9711	45729369	45729652	2.67457	1.34111	1.36393	0.811871
AW770635	8	83.7216	153.814	97.7612	86.5192	229.027	157901867	157902300	1.83721	1.16769	1.03342	2.73558
exon120	1	83.795	91.5514	52.3752	237.493	390.239	237871332	237871608	1.09256	0.62504	2.83422	4.65707
exon1992	18	83.795	227.083	663.48	74.167	131.074	106643506	106761062	2.70998	7.9179	0.885101	1.56423
AA970919	4	83.9405	513.171	105.366	548.57	167.2	173958665	173958811	6.11351	1.25524	6.53523	1.99189
exon1388	13	83.9405	67.948	50.6334	179.372	88.118	224421155	224421522	0.809478	0.603206	2.1369	1.04977
CA389504	3	84.0838	100.007	60.684	72.5474	141.866	856118	856478	1.18938	0.721709	0.862799	1.6872
BE178478	11	84.0838	512.079	51.5263	348.115	243.855	28512790	28512935	6.0901	0.612797	4.1401	2.90015
BC136960	19	84.0838	51.8298	131.207	59.313	79.1671	224419508	224420080	0.616407	1.56043	0.705404	0.941526
exon3847	7	84.3547	116.403	61.3955	199.876	318.939	177771327	177772061	1.37992	0.727826	2.36947	3.78093
AI478591	12	84.3547	50.3818	97.5554	125.73	50.7683	46761905	46762372	0.597261	1.15649	1.4905	0.601843
AA582685	8	84.3972	393.037	116.659	200.627	840.301	202909706	202910168	4.65698	1.38227	2.37718	9.9565
AW886147	2	84.5165	65.9529	79.2658	66.2718	103.165	114317329	114355962	0.780356	0.937873	0.784128	1.22065
DA011527	3	84.5165	190.125	78.0363	97.5255	97.9561	16044353	16047117	2.24956	0.923326	1.15392	1.15902
BM457408	7	84.5165	66.3767	54.041	253.97	106.626	16044341	16047117	0.78537	0.639414	3.00498	1.2616
DW439441	13	84.6635	96.859	55.6035	70.1251	125.611	174538486	174538806	1.14405	0.656759	0.828281	1.48365
AA523320	2	84.931	73.0599	54.8869	322.047	55.5004	186119137	186119846	0.860227	0.646253	3.79187	0.653476
BG953160	20	84.931	76.4953	300.706	50.5354	78.6637	177784025	177784410	0.900676	3.54059	0.595017	0.926207
DT216792	11	85.0064	71.832	285.018	181.217	80.5281	191188915	191189450	0.845019	3.3529	2.13181	0.947318
DA195922	1	85.0646	64.0817	56.7859	115.651	70.439	16507242	16507825	0.75333	0.667562	1.35956	0.828065
H89496	4	85.2272	161.417	135.755	349.691	285.377	9815075	9827921	1.89396	1.59286	4.10304	3.34842
DB159253	5	85.3011	53.8191	152.843	153.103	64.0348	46985471	47022382	0.630931	1.7918	1.79486	0.750691
exon3445	6	85.3011	316.674	50.2907	256.131	139.162	86586301	86801756	3.71243	0.589567	3.00267	1.63143
AA460146	2	85.4485	65.7115	82.4944	151.132	114.597	71357230	71504055	0.769019	0.965428	1.76869	1.34113
exon2721	3	85.4949	143.275	80.599	57.8751	102.165	31604465	31788843	1.67583	0.942735	0.676942	1.19498
BG203308	1	85.6097	133.422	92.9767	136.238	60.2239	99385959	99472861	1.55849	1.08605	1.59139	0.70347
exon2820	4	85.6097	80.9579	62.3701	190.403	234.667	106680557	106681597	0.945663	0.72854	2.22408	2.74113
exon121	1	85.6841	303.479	158.743	372.331	59.5118	106679987	106680942	3.54184	1.85265	4.3454	0.694549
R34250	11	85.6841	215.661	72.8017	194.684	53.0917	200698669	201050996	2.51693	0.849652	2.27211	0.619621
exon1213	12	85.6841	262.587	272.854	131.185	146.024	191191828	191192494	3.0646	3.18441	1.53103	1.70421
BG000355	3	85.8204	115.036	58.8743	125.939	65.4211	21297551	22047336	1.34043	0.686018	1.46747	0.762302
BX104201	3	85.8204	51.5263	72.3861	56.5967	50.6748	19136590	19137025	0.600397	0.84346	0.659478	0.590475
BM684525	7	85.8204	66.0941	50.6334	128.358	133.422	145702151	145702581	0.770144	0.589993	1.49566	1.55467
CN292254	1	85.8957	285.488	67.2819	143.575	232.043	16498898	16499605	3.32366	0.783298	1.6715	2.70145
BM684236	3	85.8957	217.743	218.763	330.305	138.35	62394859	62395433	2.53497	2.54685	3.84542	1.61068
AA176626	1	85.9693	531.524	52.3047	452.593	114.361	16150915	16151061	6.18272	0.608411	5.26458	1.33025
chr13:72717475-72744200	13	85.9693	102.13	53.7181	193.741	124.767	192419509	192609687	1.18798	0.624852	2.25361	1.45129
T70061	3	86.044	105.23	95.609	118.647	123.103	202912102	202912572	1.22298	1.11116	1.37892	1.4307
chr13:37380475-37450700	13	86.044	289.496	53.0301	266.604	119.27	111152513	111166834	3.36451	0.616314	3.09846	1.38615
N92024	6	86.1348	209.164	134.661	367.264	119.903	21297561	21340463	2.42833	1.56337	4.26383	1.39204
AA993241	12	86.1348	127.615	70.7615	82.1652	81.2665	174538258	174538823	1.48157	0.82152	0.953914	0.94348
AI935655	12	86.1348	191.664	68.8779	441.949	249.678	208254891	208255037	2.22517	0.799652	5.1309	2.89868
chr16:82854175-82865325	16	86.1348	58.4691	90.1531	184.035	129.032	106680987	106681082	0.678809	1.04665	2.13659	1.49802
DB341593	11	86.2205	83.3325	72.172	167.843	162.721	176793476	177792135	0.966505	0.837063	1.94668	1.88727
AI004561	21	86.2793	91.3157	101.453	347.803	194.706	208268350	208268747	1.05837	1.17586	4.03113	2.25669
AW118562	10	86.3532	126.169	191.15	178.825	110.445	172974909	172975208	1.46108	2.21359	2.07086	1.27899
exon915	11	86.4295	123.329	56.146	365.823	736.725	106206596	106680215	1.42693	0.649616	4.23261	8.52399
CB265955	1	86.5034	138.729	94.2733	298.136	146.926	204337799	204337837	1.60374	1.08982	3.44653	1.6985
BF934351	8	86.5034	165.038	77.2327	636.369	241.636	43160453	43164261	1.90787	0.892828	7.35657	2.79336
HMlincRNA461	10	86.5034	155.159	52.9393	281.118	116.279	224428682	224451649	1.79368	0.611991	3.2498	1.34421
DA943014	2	86.5836	102.5	97.0958	88.3319	197.187	127029335	127029767	1.18383	1.12141	1.02019	2.27742
AL709725	17	86.5836	189.312	154.851	326.708	236.815	106680889	106680927	2.18646	1.78846	3.77333	2.7351
AW469688	6	86.7343	142.141	63.9431	64.9482	54.6895	48371083	48371545	1.6388	0.73723	0.748818	0.630541
BF928237	12	86.7343	202.177	56.2757	215.159	99.6882	202900465	202900958	2.33099	0.648829	2.48067	1.14935
DA446470	16	86.7934	118.604	109.411	1078.92	355.49	40865726	40865761	1.36651	1.26059	12.4309	4.09582
DB309856	6	86.9577	145.804	140.221	177.75	135.496	106680565	106680692	1.67672	1.61252	2.0441	1.55818
CR736357	15	87.1342	96.6344	51.9304	73.2128	123.857	101211295	101211762	1.10903	0.595982	0.84023	1.42145
BU183721	3	87.1952	80.4913	67.4452	55.3508	66.0001	127031765	127032236	0.923116	0.773497	0.634792	0.756924
exon3716	7	87.1952	237.866	183.908	59.4523	74.0374	75039989	75105520	2.72797	2.10916	0.68183	0.8491
exon1782	17	87.1952	176.28	112.587	195.968	196.462	53750959	53940596	2.02167	1.2912	2.24746	2.25313
AK122825	13	87.2611	541.925	75.1359	285.554	210.354	85986189	85986723	6.21038	0.861047	3.27241	2.41063
AA714306	12	87.3409	83.5182	105.23	117.157	67.0122	106681011	106681076	0.956233	1.20482	1.34138	0.767249
DA212431	20	87.4004	158.31	115.617	276.592	135.382	235105257	235105603	1.81132	1.32284	3.16465	1.54898
CD722072	4	87.475	812.37	64.5106	657.014	354.269	224425564	224425978	9.28688	0.737475	7.51088	4.04994
AA705293	12	87.6244	186.419	115.491	263.008	134.431	106680936	106681088	2.12748	1.31803	3.00154	1.53417
chr14:93405000-93415700	14	87.7975	165.914	82.8214	201.877	65.4211	106680545	106680715	1.88974	0.943323	2.29934	0.745136
BG187842	15	87.8395	173.725	57.2356	100.107	86.7934	106680951	106681076	1.97776	0.651593	1.13966	0.988091
BX098395	1	87.9163	586.637	309.486	740.37	393.726	75435452	75435922	6.67267	3.52023	8.42131	4.47843
BQ631711	8	87.9163	86.6702	81.3693	106.715	185.249	67469754	67469974	0.985827	0.925532	1.21383	2.10711
CR619381	6	88.118	60.7364	172.683	82.9273	59.8779	106680933	106680998	0.689262	1.95968	0.941094	0.679519
DA758158	12	88.118	1093.28	664.348	205.217	78.811	191201043	191281722	12.407	7.5393	2.32889	0.89438
BG990078	18	88.2567	430.125	104.45	386.373	119.622	106680788	106681553	4.87357	1.18348	4.37784	1.35539
AA568425	1	88.3319	113.451	224.529	75.7013	73.1892	67462446	67463049	1.28437	2.54188	0.85701	0.82857
BE392366	2	88.3319	92.5585	214.963	291.686	152.027	67462426	67463049	1.04785	2.43359	3.30216	1.72109
exon4568	9	88.3319	290.267	57.6409	513.88	372.907	33785468	34139614	3.2861	0.652549	5.81761	4.22166
HMlincRNA463	10	88.3319	115.104	72.5581	166.451	196.311	192419519	192609722	1.30309	0.821426	1.88438	2.22242
CD252172	8	88.4686	133.615	105.366	148.193	69.5288	106680893	106681597	1.51031	1.19099	1.67509	0.785915
CB158867	14	88.4686	199.53	56.06	82.1652	165.269	62543765	62544709	2.25538	0.633671	0.92875	1.8681
DR158670	3	88.6223	155.727	152.027	67.2008	75.3787	106680805	106681584	1.7572	1.71545	0.758283	0.850561
exon2811	4	88.6977	320.714	215.245	412.925	127.745	127030696	127031347	3.61582	2.42673	4.65542	1.44022
BX101293	3	88.7879	142.421	54.6973	66.5731	253.068	106680033	106680155	1.60405	0.616045	0.749799	2.85025
exon3204	5	88.7879	118.372	54.5889	493.169	201.273	106680593	106680728	1.3332	0.614824	5.55446	2.26689
AI285974	3	88.8795	61.8681	57.942	119.527	76.5434	127031505	127032311	0.69609	0.651916	1.34483	0.861204
HMlincRNA1422	10	88.9552	70.2182	85.766	269.609	142.637	231629860	232286256	0.789366	0.964148	3.03084	1.60347
AL038637	20	88.9552	229.396	50.415	232.546	122.748	106681012	106681217	2.57878	0.566746	2.61419	1.37989
H62755	2	89.0308	325.885	136.988	366.955	136.577	186119835	186119971	3.66036	1.53866	4.12166	1.53404
T77166	14	89.0308	459.057	191.255	377.241	244.182	106680026	106680784	5.15616	2.14819	4.23719	2.74267
BF918517	16	89.0308	54.5986	56.3976	131.28	72.974	106680933	106681584	0.613255	0.633462	1.47455	0.819649
AI290764	3	89.1081	75.5931	66.7989	112.964	82.5769	127030642	127031258	0.848331	0.749639	1.26772	0.926705
exon2724	3	89.1081	76.1855	80.8731	311.684	185.123	106680194	106680253	0.854979	0.907585	3.49782	2.07751
exon2725	3	89.1081	185.863	57.4744	330.305	57.302	106681021	106681161	2.08582	0.644997	3.70679	0.643062
exon2281	2	89.2	67.0708	92.7685	231.868	78.0178	204346280	204346491	0.751915	1.04001	2.59942	0.874639
chr4:3267300-3280150	4	89.2	274.116	107.624	231.168	149.773	106680768	106681440	3.07305	1.20655	2.59157	1.67907
BX090212	9	89.323	66.1923	64.3532	73.9203	132.53	19119544	19120340	0.741044	0.720455	0.827562	1.48371
AI694666	5	89.4033	115.546	86.9577	66.7572	94.1421	106680645	106680785	1.29242	0.972645	0.746697	1.05301
BF732454	8	89.4033	163.169	95.4196	324.844	59.6232	235256050	235291147	1.82509	1.06729	3.63347	0.666902
DA096620	18	89.4033	380.128	89.0308	256.373	285.51	208254692	208255080	4.25184	0.995834	2.8676	3.19351
chr3:31017300-31040525	3	89.4915	531.904	85.2639	235.302	345.938	127030235	127030906	5.94362	0.95276	2.62932	3.8656
CN370360	5	89.4915	111.513	170.596	157.573	79.7068	202910620	202910772	1.24607	1.90628	1.76076	0.890664
BX643350	8	89.4915	363.068	134.565	164.791	96.2783	48345499	48345675	4.05701	1.50366	1.84142	1.07584
GD136607	2	89.6912	130.341	220.33	121.407	99.4006	202900656	202900834	1.45322	2.45654	1.35361	1.10825
BG204150	3	89.6912	350.826	86.4295	105.23	288.565	202895071	202895412	3.91149	0.963634	1.17325	3.21732
AA249881	7	89.6912	71.2722	66.426	81.977	60.2871	191266356	191266531	0.79464	0.740608	0.913991	0.672163
exon1340	13	89.7836	233.814	92.5585	133.422	81.2665	57395076	57966872	2.6042	1.03091	1.48604	0.905138
exon4228	8	90.0003	54.8772	50.0258	188.615	125.611	106680625	106680993	0.609745	0.55584	2.09572	1.39567
DB337533	15	90.0003	62.9088	78.6823	132.728	220.004	191782380	191818964	0.698984	0.874245	1.47475	2.44448
DB336391	5	90.0766	53.345	67.1514	66.6626	140.203	180554892	180580316	0.592218	0.745492	0.740065	1.55648
chr3:16732325-16743650	3	90.1686	246.49	81.7252	308.309	128.533	177783940	177784557	2.73366	0.90636	3.41925	1.42547
DA857040	1	90.2548	143.471	118.994	212.388	162.596	174619534	174619901	1.58962	1.31842	2.35321	1.80152
BU070936	2	90.2548	84.3547	111.601	343.118	157.368	85986146	85986270	0.934628	1.2365	3.80166	1.74359
CB047672	2	90.2548	314.568	194.081	570.144	462.501	864753	865042	3.48533	2.15037	6.31705	5.12439
BG751370	20	90.3506	169.532	96.0659	337.322	187.226	107687188	107687564	1.87637	1.06326	3.73347	2.07221
HMlincRNA1548	15	90.4153	242.297	73.7449	145.881	210.354	106680178	106680243	2.67982	0.815624	1.61345	2.32653
BF681027	2	90.4931	548.503	282.961	260.275	56.6502	74845937	74846327	6.06126	3.12687	2.87619	0.626017
EL583500	21	90.4931	323.667	111.866	486.925	302.545	224425385	224425606	3.57671	1.23618	5.38079	3.3433
DA843033	5	90.5664	53.7561	229.641	107.938	135.243	208243571	208243887	0.593555	2.53561	1.19181	1.49331
BG485036	12	90.5664	289.496	55.012	230.336	53.5002	127030864	127031002	3.1965	0.607422	2.54328	0.590729
exon3070	5	90.6431	62.3169	132.918	53.0018	171.141	64480391	64480677	0.687498	1.46639	0.584731	1.88808
AL044207	6	90.6431	311.151	680.659	171.141	96.6554	207900858	208102835	3.4327	7.50922	1.88808	1.06633
BG184650	8	90.6431	98.2172	158.31	389.437	625.548	177771483	177771543	1.08356	1.74652	4.29638	6.90122
BM714895	2	90.7381	122.634	222.307	91.6778	85.9693	106680034	106680155	1.35151	2.44998	1.01036	0.947444
exon1533	14	90.7381	178.171	186.4	151.353	151.252	106680895	106681613	1.96357	2.05426	1.66802	1.66691
AI918318	2	90.8274	253.97	100.93	126.43	130.341	106680432	106681168	2.79619	1.11123	1.39198	1.43504
BQ950928	8	90.8274	272.766	90.7381	168.761	109.538	127030884	127031659	3.00313	0.999017	1.85804	1.206
DA562899	13	90.8274	199.638	99.99	412.282	324.265	106680949	106681588	2.19799	1.10088	4.53918	3.57012
AK301414	8	90.9058	70.6251	54.7531	56.9379	181.85	106680291	106680984	0.776904	0.602306	0.62634	2.00042
AK130696	6	90.9828	76.7335	69.7353	147.287	136.475	106680323	106680969	0.843385	0.766467	1.61884	1.50001
chr1:10834200-10846175	1	91.049	320.467	53.8041	302.691	260.999	106680583	106681605	3.51972	0.590936	3.32449	2.86657
DB350961	7	91.049	121.065	112.497	287.413	150.568	146043335	146051908	1.32967	1.23556	3.15669	1.6537
exon4186	8	91.145	93.1511	58.1496	114.121	152.127	234925937	234929447	1.02201	0.63799	1.25208	1.66906
AK025108	1	91.2998	94.4521	598.46	296.939	284.909	46761705	46762388	1.03453	6.55489	3.25235	3.12058
HMlincRNA970	3	91.2998	239.048	141.691	294.967	135.978	207938656	207939428	2.61827	1.55193	3.23075	1.48935
exon2286	2	91.377	76.8693	74.5301	124.904	87.2329	106680934	106681598	0.841233	0.815633	1.36691	0.954649
AW855585	10	91.4577	516.637	68.4337	530.327	294.743	106679908	106680693	5.64891	0.748255	5.7986	3.22272
FN073667	17	91.535	56.9855	75.8037	78.4438	203.146	75374249	75375058	0.622554	0.828139	0.856982	2.21932
CA396933	3	91.6778	238.105	202.843	188.249	379.15	106680935	106681615	2.5972	2.21257	2.05337	4.13568
HMlincRNA456	3	91.6778	99.5741	136.165	154.348	97.4875	43182384	43183153	1.08613	1.48526	1.68359	1.06337
AW471182	6	91.6778	254.148	58.7923	221.851	57.1282	106680955	106681100	2.77219	0.641293	2.4199	0.623141
AI962568	2	91.7854	204.482	195.365	112.368	118.058	194014827	194015357	2.22782	2.12849	1.22425	1.28624
exon3139	5	91.7854	221.547	169.175	900.147	567.59	232447874	232448228	2.41375	1.84316	9.80708	6.18389
exon2544	21	91.8629	376.685	72.7284	431.525	309.001	101206671	101206990	4.10051	0.791706	4.69749	3.36372
AA812521	3	91.9431	5989.84	141.213	135.496	89.3872	19104724	19105017	65.1472	1.53587	1.47369	0.972201
BQ639097	3	91.9431	138.272	85.1678	370.598	85.1678	224350755	224454957	1.50389	0.92631	4.03073	0.92631
BQ002771	12	91.9431	206.79	136.769	138.707	354.003	106680933	106680989	2.24911	1.48754	1.50862	3.85023
HMlincRNA824	10	92.0995	109.451	73.0873	305.361	81.4659	192471331	192471695	1.1884	0.793569	3.31556	0.884542
AW274892	8	92.1164	199.748	52.4348	179.078	221.786	177771658	177772015	2.16843	0.569223	1.94404	2.40767
exon3209	5	92.4187	102.545	65.5683	158.927	397.016	127031391	127031501	1.10957	0.70947	1.71964	4.29584
exon3584	6	92.4805	340.387	80.599	640.347	378.15	106680074	106680155	3.68064	0.871525	6.92413	4.08897
HMlincRNA358	14	92.4899	434.593	244.516	280.53	168.262	37713368	37713576	4.69881	2.6437	3.03308	1.81925
BX114959	2	92.5464	79.5235	119.73	180.876	63.8883	75367406	75367734	0.859283	1.29373	1.95444	0.690338
AA465206	8	92.6083	269.188	129.607	155.542	87.6724	224425433	224426022	2.90673	1.39952	1.67957	0.946701
BI826226	3	92.6878	75.4195	83.4311	190.125	67.543	127031481	127032311	0.813694	0.90013	2.05124	0.728715
exon1468	14	92.7685	94.3692	56.06	110.295	61.2258	118606173	118660866	1.01726	0.6043	1.18893	0.659985
BG202593	1	92.8486	67.5269	87.9163	564.903	264.553	127031507	127032308	0.72728	0.946878	6.08413	2.8493
AA782034	16	92.9146	124.447	304.387	212.497	220.308	127031460	127032311	1.33936	3.27599	2.28702	2.37108
DB214564	1	92.9767	146.5	111.122	75.9612	138.35	127372960	127376141	1.57567	1.19516	0.816991	1.48801
EH349967	1	92.9767	274.447	137.379	554.037	270.691	62351846	62353507	2.95178	1.47756	5.95887	2.91138
HMlincRNA364	8	92.9767	53.3699	65.5683	55.7716	56.5484	208254951	208255043	0.574014	0.705212	0.599845	0.6082
BQ707770	4	93.0727	170.723	85.8957	407.014	257.057	106680545	106681604	1.83429	0.922888	4.37307	2.76189
exon476	10	93.0727	325.753	59.6147	161.356	77.4019	106680183	106680922	3.49999	0.640517	1.73365	0.831629
BF921579	10	93.2932	696.37	166.469	478.013	176.7	106680553	106681599	7.46432	1.78436	5.12377	1.89403
chr1:36804800-36856000	1	93.6163	153.509	79.0214	255.602	159.766	127031387	127032300	1.63976	0.844099	2.73032	1.70661
DB482133	7	93.9054	147.287	102.871	210.916	99.6882	106680709	106681599	1.56846	1.09547	2.24604	1.06158
exon2619	22	93.9054	124.274	55.012	54.4352	52.3047	28524612	28526555	1.3234	0.585824	0.579681	0.556994
DA727584	12	93.9843	147.149	78.3324	157.161	120.486	127031426	127032304	1.56567	0.833463	1.67221	1.28198
DB301101	16	93.9843	68.8268	66.493	74.5301	65.004	106680665	106681602	0.732322	0.707491	0.793006	0.691648
exon2132	2	94.1421	219.632	86.2205	655.992	166.72	75374819	75375162	2.33299	0.915855	6.96811	1.77094
AA774014	11	94.1421	60.0722	80.2747	104.954	103.835	68127912	68191584	0.638101	0.852697	1.11485	1.10296
BG185527	15	94.1943	56.1078	101.536	189.27	89.9221	127031265	127032294	0.59566	1.07794	2.00936	0.954645
exon3599	6	94.2733	77.318	240.98	471.725	223.461	106681050	106681566	0.820147	2.55619	5.0038	2.37036
chr12:97320125-97330750	12	94.2733	147.711	80.1056	246.295	137.479	106680933	106680995	1.56684	0.849717	2.61256	1.4583
exon4426	8	94.3692	78.772	74.0374	260.602	101.396	127030220	127030329	0.834721	0.78455	2.76152	1.07446
EL594149	11	94.3692	73.6248	101.453	79.2377	51.6029	106680681	106681574	0.780178	1.07506	0.839656	0.546819
BQ186796	1	94.4521	288.362	193.478	226.928	286.682	106680547	106681518	3.05299	2.04843	2.40258	3.03521
CV392862	9	94.4521	91.3157	59.2011	369.62	61.5088	57737733	57738370	0.966794	0.626784	3.91331	0.651217
CV378300	17	94.4521	302.545	57.0532	160.054	103.764	106680507	106680855	3.20316	0.604044	1.69455	1.09859
AV758468	2	94.5662	68.0774	138.61	78.4438	63.4205	127031422	127032241	0.719891	1.46575	0.829512	0.670646
chr3:71002675-71016650	3	94.5662	201.352	89.6339	117.838	112.243	202551146	202551672	2.12921	0.947843	1.24609	1.18693
BG006392	5	94.5662	151.353	123.269	309.222	116.626	62530505	62544709	1.6005	1.30352	3.2699	1.23327
chr2:68414075-68436975	2	94.7055	158.566	75.4441	157.676	99.4006	33785456	34376382	1.67431	0.796618	1.66491	1.04958
T03281	2	94.7082	239.509	235.873	571.634	222.808	106679917	106680659	2.52891	2.49053	6.03574	2.35257
CD245574	11	94.8546	61.8681	53.8041	497.148	76.1178	106679915	106680801	0.652241	0.567227	5.24116	0.802468
AI951051	17	94.9359	76.3838	95.9042	119.143	120.106	127031466	127032311	0.804583	1.0102	1.25498	1.26513
BM678241	17	94.9359	94.9236	586.013	296.939	178.003	224428748	224457673	0.999871	6.17272	3.12779	1.87498
BF809467	17	94.9988	149.432	68.8779	282.698	185.569	127031471	127031716	1.57299	0.72504	2.9758	1.95338
BX104557	3	95.2591	256.569	247.786	135.142	99.5859	106681013	106681163	2.69338	2.60117	1.41868	1.04542
HMlincRNA759	5	95.2591	108.179	81.2982	224.487	186.905	106680178	106680305	1.13563	0.853443	2.35659	1.96207
AV752726	15	95.2591	128.073	128.414	271.134	107.306	106680655	106680746	1.34447	1.34805	2.84628	1.12647
EC580935	3	95.382	206.79	117.142	518.5	158.102	106680933	106680999	2.16802	1.22814	5.43604	1.65757
exon3444	6	95.382	133.518	96.8294	303.054	82.5769	106680852	106681656	1.39982	1.01518	3.17727	0.86575
DB495516	8	95.5961	97.8224	109.411	430.769	156.651	127031468	127032311	1.02329	1.14452	4.50614	1.63868
CK821281	17	95.5961	164.975	237.23	561.013	96.4565	106680748	106681604	1.72575	2.48158	5.86857	1.009
BF183852	7	95.8242	398.792	110.656	329.26	360.332	43250594	43251191	4.1617	1.15478	3.43608	3.76035
AI344648	17	95.8242	362.554	129.302	409.616	191.255	127031458	127032311	3.78353	1.34937	4.27466	1.9959
exon1639	15	95.9042	81.3575	92.1961	66.0001	53.5441	150159866	150160692	0.848321	0.961336	0.688188	0.558308
BG393292	2	95.9843	350.47	99.1195	191.512	114.361	208254329	208255183	3.65133	1.03266	1.99524	1.19145
AI421532	8	95.9843	224.681	99.8526	127.615	365.309	106680786	106681606	2.34081	1.0403	1.32954	3.80593
AA432215	12	95.9843	320.159	109.945	422.991	586.637	46762710	46763257	3.33554	1.14544	4.40688	6.1118
BX119492	17	95.9843	338.92	78.4839	371.264	224.573	37680782	37723575	3.531	0.817675	3.86796	2.33969
BG402451	8	96.0659	265.7	61.661	378.019	275.595	106679910	106680746	2.76581	0.641861	3.93499	2.86881
BX117287	2	96.1472	137.324	56.4754	109.027	115.15	127031472	127032299	1.42827	0.587385	1.13395	1.19764
BX366286	2	96.1472	105.297	63.0498	83.1709	130.455	127031512	127032311	1.09516	0.655763	0.865037	1.35683
CV369137	2	96.1472	250.47	59.867	561.368	61.3955	127031459	127032311	2.60507	0.62266	5.83863	0.638557
exon2602	22	96.2783	456.769	51.2031	413.435	429.279	105942074	105943338	4.74425	0.531824	4.29417	4.45873
exon4556	9	96.3746	140.203	50.7596	86.2205	80.2095	187576191	188100252	1.45477	0.526691	0.894639	0.832268
BG697536	7	96.4565	335.634	99.0203	135.578	152.027	106679953	106681219	3.47965	1.02658	1.40558	1.57612
BC065706	12	96.4565	68.3295	97.7612	75.7361	50.8172	11461919	11462530	0.708397	1.01353	0.785184	0.52684
DB327252	1	96.6173	226.516	58.7313	427.595	458.395	11456578	11459685	2.34447	0.607876	4.42566	4.74444
AW140084	4	96.6173	96.5369	525.905	945.101	51.9733	40951649	40952261	0.999168	5.44317	9.7819	0.537929
BX493834	11	96.7488	531.325	69.3839	651.725	370.352	62442903	62443316	5.4918	0.717155	6.73626	3.82797
AI308779	17	96.7488	66.0001	164.606	212.497	92.6878	177771644	177772061	0.68218	1.70137	2.19638	0.958025
DA202940	15	96.8294	414.501	64.2771	259.964	311.151	200440718	200484050	4.28074	0.663818	2.68476	3.21339
FN170444	1	96.8985	209.749	344.651	99.081	184.847	106680869	106681615	2.16462	3.55682	1.02252	1.90764
AI570449	3	96.8985	99.3382	92.2739	139.805	316.033	64465676	64466154	1.02518	0.952274	1.4428	3.26149
AA857101	17	96.8985	541.792	82.1345	708.236	240.541	146043665	146051940	5.59134	0.847634	7.30905	2.4824
CD247111	7	97.0815	162.618	125.73	320.647	63.8269	75408548	75409268	1.67506	1.2951	3.30286	0.657457
DB091885	2	97.1635	59.7563	82.5654	98.3815	60.2239	127372953	127376036	0.615008	0.849757	1.01254	0.61982
AA743565	7	97.1635	221.091	167.532	151.132	168.03	174541325	174542070	2.27545	1.72422	1.55544	1.72935
DW432868	17	97.1635	966.725	53.6179	276.237	214.424	200455426	200483923	9.94947	0.551832	2.84301	2.20684
AV760922	14	97.2147	232.698	130.588	470.169	400.416	237730901	237731928	2.39365	1.34329	4.83639	4.11888
AW573133	17	97.2147	85.0948	51.3585	107.871	68.1899	16107999	16143304	0.875329	0.5283	1.10961	0.701436
CV361430	14	97.2955	158.558	69.8064	377.44	206.505	106679938	106680154	1.62965	0.717468	3.87932	2.12245
BF958740	22	97.2955	63.6361	62.9203	171.49	95.609	106680005	106680742	0.65405	0.646693	1.76257	0.982666
BM702724	13	97.3763	98.1186	85.7195	75.2773	101.052	127031414	127032303	1.00762	0.880291	0.773056	1.03774
exon4251	8	97.4572	96.3746	82.9998	74.7255	343.853	64475857	64534436	0.988891	0.851654	0.766752	3.52825
AA761548	2	97.6893	385.593	334.789	120.841	179.882	91022252	91355273	3.94714	3.42708	1.23699	1.84136
AA468138	5	97.6893	348.271	197.856	830.416	347.65	187903098	187903345	3.56509	2.02536	8.50059	3.55873
DA754482	10	97.6893	168.181	129.414	339.208	332.571	127373264	127376143	1.72159	1.32475	3.47232	3.40437
AW105345	17	97.6893	543.192	64.824	1447.37	328.039	174538335	174538794	5.56041	0.663573	14.8161	3.35798
DB324222	2	97.7881	191.448	61.3955	457.015	755.815	224420706	224421381	1.95779	0.627842	4.67352	7.72911
DA231615	5	97.7881	69.2286	109.24	80.8988	83.6641	127031572	127032311	0.707945	1.11711	0.827287	0.855565
AI925460	6	97.7881	353.401	61.2692	253.068	65.8162	127031468	127032311	3.61394	0.626551	2.58792	0.673049
FN161383	12	97.7881	293.014	261.816	250.909	341.163	224425408	224426120	2.99642	2.67738	2.56585	3.4888
AI149675	1	97.9047	552.812	87.1068	165.848	88.118	127031864	127032246	5.64643	0.88971	1.69397	0.900039
HMlincRNA954	8	97.9732	177.345	102.584	180.351	171.428	127031522	127032292	1.81014	1.04706	1.84082	1.74974
DA832301	14	97.9732	202.949	108.834	381.084	321.136	127030744	127031474	2.07148	1.11086	3.88968	3.27779
BF695562	6	98.153	164.319	218.264	537.103	186.912	16141495	16142034	1.67411	2.22372	5.4721	1.90429
BX502136	7	98.153	69.1297	53.3865	164.108	64.2981	75426149	75426588	0.704306	0.543911	1.67196	0.655081
BG437415	9	98.153	230.119	98.7513	334.565	143.832	146171962	146172641	2.34449	1.0061	3.40861	1.46539
DA726924	2	98.2343	97.6893	75.7115	283.737	278.65	202551146	202551672	0.994452	0.770724	2.88837	2.83659
chr9:115624525-115638900	9	98.3947	201.897	84.8582	332.542	169.532	174538266	174538824	2.05191	0.862427	3.37967	1.72298
BQ012910	4	98.4503	157.368	114.488	298.268	264.42	127031291	127031786	1.59845	1.1629	3.02963	2.68582
AW855649	10	98.4503	61.7	76.5865	127.195	198.263	174453838	174471006	0.626712	0.777921	1.29197	2.01383
DA192943	3	98.5177	192.946	76.5094	218.394	276.237	150153105	150158819	1.95849	0.776606	2.2168	2.80393
AU185234	1	98.7381	146.823	204.139	58.437	111.211	177784807	177785401	1.487	2.06748	0.591839	1.12632
AK126014	4	98.7381	61.2608	74.1775	265.435	76.6239	106681478	106681508	0.620437	0.751255	2.68828	0.776032
BF515462	9	98.7381	169.532	73.0845	194.684	174.917	40865686	40865761	1.71698	0.740186	1.97172	1.77152
exon3165	5	98.8209	52.6228	194.186	127.521	61.9773	85995184	85995731	0.532507	1.96503	1.29043	0.627168
CN287025	7	98.8209	95.7734	109.803	101.64	182.633	127030175	127030274	0.969162	1.11113	1.02853	1.84812
AI766475	7	98.9026	279.976	119.451	268.637	85.8957	191426515	191426752	2.83083	1.20777	2.71617	0.868488
BF930798	14	98.9026	424.771	66.2718	317.761	208.647	11465054	11465375	4.29484	0.670071	3.21286	2.10962
chr10:21588375-21603075	10	99.0444	135.658	84.0722	371.684	203.836	232256701	232257070	1.36966	0.848834	3.7527	2.05803
BG819694	2	99.186	245.415	99.4351	249.895	168.739	127031474	127031582	2.4743	1.00251	2.51946	1.70124
exon1398	13	99.186	111.46	90.4569	323.178	69.7452	186052168	186052704	1.12375	0.911993	3.2583	0.703176
chr13:85112300-85176950	13	99.3817	183.059	105.23	210.894	229.641	177771248	177771435	1.84198	1.05885	2.12206	2.3107
exon1483	14	99.3817	60.1442	114.795	214.663	106.283	66899857	66900201	0.605184	1.15509	2.15998	1.06944
exon1346	13	99.5345	155.057	128.015	121.74	208.43	106680933	106681010	1.55782	1.28614	1.22309	2.09405
BG204929	8	99.6049	250.274	53.8041	277.32	213.537	237730376	237730960	2.51267	0.540175	2.7842	2.14384
exon806	11	99.7704	88.6106	102.165	86.9577	188.144	172420556	172572945	0.888145	1.024	0.871578	1.88577
BF856985	2	99.9368	260.515	268.967	121.554	77.0289	57700040	57732092	2.6068	2.69137	1.21631	0.770776
BU933827	1	100.172	76.3306	145.903	269.054	186.484	232258622	232259183	0.761994	1.45652	2.68592	1.86164
Z17853	21	100.172	90.4773	148.986	251.791	151.845	232259043	232259560	0.903217	1.48729	2.51358	1.51584
BX095520	21	100.258	141.821	71.6083	176.364	85.3742	172420674	172573012	1.41456	0.714242	1.75911	0.851547
CD709954	9	100.327	452.191	62.717	305.206	145.421	240940214	240940764	4.50715	0.625123	3.0421	1.44946
BX479775	3	100.493	309.867	454.525	568.348	271.529	37851776	37866320	3.08348	4.52297	5.65563	2.70198
EB388187	7	100.493	75.5264	89.8162	290.267	63.3547	144682666	144994156	0.751562	0.89376	2.88844	0.630442
exon2400	20	100.493	940.479	149.939	266.517	215.425	101073146	101235760	9.35869	1.49204	2.6521	2.14369
exon4143	8	100.607	146.643	69.8064	511.593	289.159	159491529	159569210	1.45758	0.693851	5.08505	2.87414
DB321979	2	100.917	108.062	64.2771	106.561	83.4195	16044742	16045313	1.0708	0.636933	1.05593	0.826619
AI221792	6	100.917	441.213	91.9596	257.736	148.034	19103989	19104549	4.37206	0.911244	2.55396	1.4669
exon48	1	100.999	232.698	85.6097	232.698	259.126	106680961	106681615	2.30396	0.847626	2.30396	2.56562
BM728564	1	101.071	313.212	50.6907	58.437	215.532	177563481	177629290	3.09893	0.501536	0.578178	2.13248
X75546	1	101.071	107.521	55.3983	191.043	196.825	121144587	121145167	1.06382	0.548113	1.89019	1.94739
BM007418	2	101.453	220.766	54.6973	180.772	164.77	208251622	208252067	2.17605	0.539141	1.78184	1.6241
H90844	7	101.536	295.962	59.6852	370.754	386.771	180559665	180580248	2.91485	0.587824	3.65146	3.80921
chr13:90287700-90298800	13	101.536	64.0801	105.799	111.392	121.154	855618	859964	0.631108	1.04199	1.09707	1.19321
exon250	1	101.606	741.391	199.187	387.527	790.946	43216814	43217357	7.29672	1.96038	3.81402	7.78444
chr14:69792625-69829600	14	101.643	213.767	51.6923	306.475	138.413	122376695	122694968	2.10311	0.508567	3.01521	1.36175
AA034219	1	101.825	82.7376	139.609	63.2799	60.8084	172480554	172487031	0.812547	1.37107	0.621457	0.597185
BE006466	3	101.908	567.26	64.6659	428.369	513.459	177785536	177788865	5.56638	0.63455	4.20347	5.03844
CV365800	1	102.165	300.239	198.628	127.042	261.662	59297584	60180839	2.93877	1.94419	1.2435	2.56117
U43292	3	102.165	86.6149	55.7154	121.177	75.0284	43178517	43183087	0.847795	0.545348	1.18609	0.734385
BF352940	7	102.165	149.432	72.4488	67.577	109.43	174538272	174538838	1.46266	0.709136	0.66145	1.07111
DA757278	2	102.248	57.2618	50.4714	123.972	67.543	174538609	174539183	0.560027	0.493616	1.21246	0.660578
AA628129	4	102.248	499.971	106.921	716.37	183.737	11842602	12680536	4.88977	1.0457	7.00618	1.79697
HMlincRNA959	3	102.351	147.287	113.519	142.019	253.532	209898031	209898543	1.43904	1.10912	1.38757	2.47709
BF836575	18	102.434	56.5967	261.925	90.8274	93.9843	19100957	19101523	0.552517	2.55701	0.886689	0.917507
exon1259	13	102.532	381.106	241.264	384.751	58.3878	118596423	118596806	3.71696	2.35307	3.75252	0.569461
DB560023	6	102.584	58.5452	93.1511	56.2757	52.5451	127029499	127029803	0.570705	0.908048	0.548582	0.512216
AW340022	8	102.668	397.928	94.0632	347.871	101.32	191646068	191816829	3.87589	0.916192	3.38833	0.986871
DA762481	14	102.668	464.103	85.3742	329.505	146.926	44249519	44325026	4.52044	0.831559	3.20944	1.43109
BU189266	18	102.753	205.217	91.377	151.737	162.18	86001582	86002140	1.99718	0.889288	1.47672	1.57835
CR748563	21	102.753	70.6751	68.4337	210.916	254.411	9618183	9618411	0.687815	0.666002	2.05265	2.47595
EL583846	21	102.852	80.9579	51.144	156.16	129.166	186011057	186011247	0.787133	0.49726	1.51831	1.25585
BG285041	2	102.957	117.507	58.0121	248.883	236.485	9623069	9623228	1.14132	0.563461	2.41736	2.29694
BG214664	3	103.023	308.224	118.698	260.781	263.294	114303590	114303640	2.9918	1.15215	2.53129	2.55569
exon975	12	103.023	89.2627	338.189	104.868	318.03	85822878	85823226	0.866437	3.28266	1.01791	3.08699
AA133850	14	103.093	77.8093	59.1499	225.706	77.4703	106681575	106681615	0.754745	0.57375	2.18933	0.751457
BG036105	2	103.165	64.0348	84.386	68.8779	140.06	177780672	177781536	0.620702	0.81797	0.667647	1.35763
exon2114	2	103.333	161.167	50.2355	80.1794	76.6239	106680184	106680274	1.55969	0.486151	0.775931	0.741524
AI220263	7	103.625	81.6547	59.6147	323.332	400.728	177771665	177772047	0.78798	0.575291	3.1202	3.86709
HMlincRNA825	10	103.625	161.812	111.122	223.575	321.132	106680381	106680461	1.56151	1.07235	2.15753	3.09898
AA913887	2	103.782	181.41	64.0348	284.199	108.446	106680643	106680722	1.74798	0.617012	2.73842	1.04494
AA029118	10	103.88	75.4195	57.1767	245.04	270.691	106680178	106680271	0.726027	0.550413	2.35888	2.60581
CN282981	1	103.969	501.793	88.8039	549.192	294.434	106681376	106681473	4.82638	0.854141	5.28229	2.83195
AF289584	16	104.054	247.15	3259.43	361.444	349.559	106680933	106681025	2.3752	31.3244	3.47361	3.35939
BC166664	22	104.107	88.3918	168.181	84.9164	57.102	106680981	106681083	0.849048	1.61547	0.815665	0.548494
exon3218	5	104.193	63.194	124.957	266.87	193.2	40865723	40865761	0.606508	1.19928	2.5613	1.85425
BU658625	8	104.193	247.504	117.232	256.307	125.332	106680645	106680732	2.37543	1.12514	2.45992	1.20288
CN355398	2	104.264	458.279	315.5	558.966	117.708	106680021	106680148	4.39536	3.02597	5.36105	1.12894
BP421607	14	104.264	322.179	55.5464	385.439	379.462	204337385	204337453	3.09002	0.532746	3.69675	3.63943
exon1789	17	104.264	769.504	76.128	119.25	275.045	106681031	106681140	7.38033	0.730145	1.14373	2.63796
BG204165	11	104.366	164.319	65.2297	150.87	172.472	106680651	106680746	1.57445	0.62501	1.44559	1.65257
HMlincRNA1244	13	104.366	131.799	59.2702	169.175	79.2308	106679938	106680026	1.26285	0.567908	1.62098	0.759164
exon3378	6	104.541	301.237	57.5993	308.799	187.976	106680021	106680141	2.88152	0.550974	2.95386	1.79811
AB371477	14	104.626	258.135	63.2799	152.027	127.745	106680949	106681025	2.46723	0.604823	1.45306	1.22097
BC107778	20	104.626	108.46	154.179	168.447	180.327	106680050	106680152	1.03665	1.47363	1.61	1.72355
BG206583	5	104.71	60.2239	120.213	223.176	478.857	106680178	106680257	0.575148	1.14805	2.13137	4.57316
BF510105	3	104.795	418.569	55.3256	249.416	145.782	106680990	106681083	3.99417	0.527941	2.38004	1.39112
exon1354	13	104.795	217.09	60.0068	184.035	228.001	106681036	106681109	2.07157	0.572611	1.75614	2.17569
BX119528	8	104.954	412.282	110.839	632.104	371.952	106680193	106680269	3.92821	1.05607	6.02267	3.54394
DA097561	20	105.039	122.843	68.8175	199.876	221.393	106681271	106681348	1.16949	0.655161	1.90287	2.10772
exon2186	2	105.144	135.853	94.2733	386.637	169.532	106681226	106681313	1.29207	0.896612	3.67722	1.61238
chr14:99762875-99774250	14	105.23	123.915	50.9231	175.965	175.126	106680178	106680483	1.17756	0.483921	1.67219	1.66421
AK127859	12	105.297	1500.06	73.656	351.58	143.832	106679809	106680141	14.246	0.699507	3.33893	1.36597
AI214390	2	105.384	90.0766	70.6982	233.879	154.448	106680006	106680129	0.854749	0.670864	2.2193	1.46558
HMlincRNA634	3	105.438	185.4	83.5029	188.892	192.755	106680645	106680743	1.75837	0.791959	1.79149	1.82812
AW978573	3	105.469	669.237	265.809	342.34	70.612	106680037	106680155	6.34535	2.52026	3.24589	0.669506
AI290089	6	105.469	73.0599	118.058	128.954	112.39	106680651	106680745	0.692716	1.11936	1.22267	1.06562
BF763968	18	105.469	331.837	80.0226	230.535	88.3918	106680852	106680935	3.14631	0.758732	2.18581	0.838085
AA484593	9	105.556	197.317	60.2129	370.308	396.393	106680735	106680825	1.86932	0.570438	3.50818	3.7553
DB338978	1	105.831	132.785	129.208	189.829	230.163	106679986	106680118	1.2547	1.2209	1.79371	2.17482
BI481255	6	105.831	222.394	160.076	325.885	145.344	106680647	106680729	2.10142	1.51257	3.07931	1.37337
BE254843	7	105.831	445.881	125.808	138.289	155.706	204337258	204337309	4.21316	1.18877	1.3067	1.47127
DA509584	10	105.831	390.729	60.2129	473.235	148.7	106680040	106680148	3.69202	0.568956	4.47162	1.40508
HMlincRNA590	12	105.831	52.9855	53.0917	202.585	113.337	106679955	106680085	0.500663	0.501667	1.91424	1.07093
BU663721	1	105.918	184.461	80.8731	751.595	295.274	106680040	106680155	1.74155	0.763546	7.09602	2.78776
DB280069	20	105.918	197.899	167.927	338.92	544.08	106680227	106680302	1.86842	1.58545	3.19984	5.13682
BF377665	2	105.991	96.7995	72.8017	141.392	201.079	106679958	106680084	0.91328	0.686867	1.334	1.89713
AA309288	4	105.991	238.458	94.1421	445.437	384.751	106680651	106680746	2.2498	0.888208	4.20259	3.63004
exon1079	12	106.196	331.837	56.3976	447.747	56.5967	106680643	106680732	3.12477	0.531072	4.21624	0.532947
AI650261	2	106.283	52.9585	55.0893	154.466	226.842	106680178	106680276	0.498279	0.518327	1.45335	2.13432
exon1024	12	106.283	182.401	94.1421	142.323	148.986	106680553	106680639	1.71618	0.885769	1.3391	1.40178
exon3810	7	106.454	160.631	77.1658	56.5484	62.1466	106681186	106681266	1.50892	0.724876	0.531201	0.583789
AI001916	2	106.539	138.192	160.67	174.096	88.5792	63832011	63832076	1.2971	1.50808	1.6341	0.831422
BG208909	6	106.539	338.52	98.6824	484.902	299.617	208254947	208255042	3.17742	0.926253	4.55139	2.81226
BX489524	14	106.626	180.876	113.307	221.393	214.941	106680066	106680124	1.69636	1.06265	2.07635	2.01584
AA805801	12	106.942	82.9273	75.8037	85.5534	96.8985	106680050	106680155	0.775441	0.708829	0.799997	0.906084
BQ941633	13	106.942	274.27	70.2087	406.858	65.886	106680191	106680269	2.56466	0.656512	3.80447	0.61609
chr9:136300550-136313775	9	107.174	357.243	74.4633	412.174	199.607	40865714	40865761	3.33329	0.694786	3.84582	1.86245
BQ775676	5	107.206	67.5269	90.1531	66.3289	176.7	106680057	106680148	0.629879	0.840933	0.618705	1.64823
DB063469	5	107.206	84.1921	56.6629	119.622	50.6027	106680845	106680935	0.78533	0.528542	1.11582	0.472013
exon4574	9	107.206	228.239	95.9843	146.384	342.606	106681176	106681257	2.12897	0.895325	1.36545	3.19577
exon2408	20	107.306	617.346	100.576	615.57	661.77	106680984	106681054	5.75313	0.937284	5.73658	6.16713
exon3585	6	107.375	271.861	80.9686	153.793	121.684	106680362	106680453	2.53189	0.754075	1.4323	1.13326
BG028463	6	107.624	446.147	109.945	326.464	414.501	106680657	106680755	4.14542	1.02156	3.03338	3.85139
exon3452	6	107.624	91.7974	63.8119	208.539	70.9142	106680661	106680722	0.852946	0.592916	1.93766	0.658908
BM555510	2	107.696	208.129	258.355	206.164	274.27	873447	873528	1.93255	2.39892	1.9143	2.54669
BU935165	15	107.696	296.051	117.838	168.906	692.856	104875932	104876251	2.74895	1.09417	1.56835	6.43342
FN139846	20	107.696	233.441	199.334	381.462	98.6008	174464039	174464127	2.16759	1.85089	3.54201	0.915544
BQ332863	4	107.769	173.558	202.241	179.835	53.5441	19091089	19091156	1.61047	1.87662	1.66872	0.496843
chr3:41141450-41165950	3	107.805	120.713	70.4134	141.549	55.5736	224421155	224421235	1.11974	0.653154	1.31301	0.5155
exon2111	2	107.856	714.878	128.319	301.679	294.145	127029377	127029690	6.62805	1.18972	2.79705	2.72719
BG674962	5	107.856	263.868	89.3872	88.6977	57.9017	186079873	186080202	2.44647	0.828761	0.822368	0.53684
exon1220	12	107.856	84.8582	102.165	263.868	253.377	191190073	191190468	0.78677	0.94723	2.44647	2.34921
AA581763	2	107.938	110.765	411.723	267.049	303.589	186072885	186073262	1.02619	3.81444	2.47409	2.81262
BX375330	2	107.938	213.386	105.057	287.987	190.702	65355076	65355430	1.97693	0.973308	2.66807	1.76677
DR159583	11	107.938	259.083	89.4793	333.946	61.7	65355036	65355430	2.40029	0.828986	3.09386	0.571623
chr11:113400350-113410875	11	107.938	114.488	106.336	406.328	349.96	101217256	101217655	1.06068	0.985157	3.76445	3.24223
exon2751	3	108.358	244.801	123.629	289.362	96.5539	43094527	43102312	2.25918	1.14093	2.67043	0.891063
BG211787	5	108.358	153.693	281.19	217.981	345.073	130250525	130257475	1.41838	2.59501	2.01168	3.18456
CR624140	19	108.446	119.341	247.677	208.041	82.4233	179880194	179884654	1.10047	2.28388	1.91838	0.760041
CV423525	12	108.5	65.4894	80.5132	88.5458	54.5254	204335932	204336257	0.603591	0.74206	0.816093	0.50254
W58768	4	108.586	52.0017	538.412	147.894	81.8673	187768334	187768705	0.478898	4.95839	1.362	0.753939
BG717531	1	108.834	220.33	115.617	216.354	493.347	62533872	62534312	2.02446	1.06232	1.98792	4.53302
BE765124	9	108.834	74.1494	99.7704	420.859	143.509	62529765	62533543	0.681307	0.916721	3.86698	1.3186
exon2806	3	108.921	176.176	534.037	415.545	257.057	106680933	106681091	1.61747	4.90299	3.81512	2.36004
exon507	10	109.027	453.593	231.3	648.102	795.903	106680933	106680989	4.16039	2.1215	5.94444	7.30008
DB091272	12	109.027	159.42	163.507	66.3874	137.184	106680313	106680864	1.46221	1.49969	0.60891	1.25827
exon2620	22	109.027	83.8671	67.5861	192.926	60.5608	127029335	127029716	0.769235	0.619905	1.76953	0.555468
BF880929	12	109.113	58.496	215.312	72.6633	133.133	187884307	187884617	0.536103	1.97329	0.665943	1.22013
exon4126	8	109.186	87.9788	226.602	210.177	299.617	127031493	127031632	0.80577	2.07537	1.92495	2.74409
BF667279	6	109.24	215.982	61.8681	363.619	75.8324	45727709	45727964	1.97713	0.566349	3.32862	0.69418
chr8:99411775-99424650	8	109.24	115.296	83.5131	485.888	90.8432	106681376	106681499	1.05544	0.76449	4.44789	0.83159
AA683203	16	109.411	219.895	105.713	395.792	129.607	127031852	127032311	2.0098	0.966195	3.61748	1.18459
exon570	10	109.591	58.2312	132.625	273.343	180.876	104882322	104882768	0.531348	1.21018	2.4942	1.65046
exon416	10	109.945	364.889	106.626	550.017	990.9	127029347	127029561	3.31885	0.969819	5.00267	9.01272
CN265525	15	109.945	339.766	96.2613	343.763	188.722	106680546	106680823	3.09034	0.875544	3.1267	1.71652
AU186086	8	110.119	211.523	69.3839	467.546	111.494	204338007	204338363	1.92086	0.630081	4.24583	1.01248
BU172172	12	110.119	64.9482	81.5553	162.884	187.696	37570138	37686025	0.5898	0.74061	1.47916	1.70448
BU561051	13	110.119	395.036	144.785	746.125	291.84	127031469	127032121	3.58736	1.31481	6.77562	2.65022
BG957862	3	110.208	183.845	72.5116	455.081	83.2425	112179825	112193875	1.66817	0.657955	4.1293	0.755325
AI674379	4	110.208	281.702	303.21	257.298	288.407	134177450	134192075	2.5561	2.75126	2.33467	2.61695
BU664224	3	110.267	485.947	81.1212	394.77	99.6882	134424550	134510625	4.40701	0.735681	3.58014	0.904064
BG995303	8	110.267	177.101	126.791	394.991	105.126	142652025	142668175	1.60612	1.14986	3.58214	0.953377
exon931	11	110.267	326.862	60.1442	185.145	131.53	148061475	148073025	2.96428	0.545443	1.67906	1.19283
AL832834	19	110.267	950.035	131.47	257.961	204.61	149073750	149085000	8.61578	1.19229	2.33942	1.85559
N76511	2	110.368	154.038	80.5132	58.6036	124.405	19843425	19853775	1.39567	0.729495	0.530981	1.12718
BF379338	5	110.445	181.046	58.8743	300.706	141.112	223541552	223554575	1.63924	0.533065	2.72268	1.27767
FN138755	1	110.623	196.59	63.6609	254.962	206.658	231247700	231258825	1.77711	0.575476	2.30478	1.86812
exon2246	2	110.697	92.8984	79.1817	109.027	69.1993	235906000	235923850	0.839216	0.715303	0.984912	0.625125
AA309269	10	110.697	339.432	97.4572	257.168	236.05	239386225	239398275	3.06632	0.880398	2.32317	2.1324
AA160736	17	110.765	210.247	52.1518	109.397	374.599	46288525	46300250	1.89814	0.470832	0.987648	3.38192
exon3501	6	110.871	67.5861	52.2613	239.597	55.2357	54096175	54165975	0.60959	0.471369	2.16104	0.498196
BF760416	2	111.014	561.548	58.4094	484.902	156.099	68414075	68436975	5.05835	0.526144	4.36794	1.40612
DB338866	3	111.122	160.964	146	321.757	404.838	7917975	7969300	1.44853	1.31387	2.89553	3.64318
AW440107	6	111.283	109.027	66.8576	171.49	153.814	90959050	90986900	0.979723	0.600788	1.54103	1.38219
DA709206	12	111.283	159.523	82.4944	208.408	193.5	2833702	2833786	1.43349	0.741302	1.87277	1.73881
chr6:150647775-150661325	6	111.309	242.387	91.0784	314.212	215.768	3676494	3677002	2.1776	0.818248	2.82288	1.93846
exon394	10	111.479	477.48	177.351	712.927	255.161	3677614	3677714	4.28312	1.59089	6.39514	2.28886
BE645149	1	111.582	300.129	166.658	675.058	324.376	8633648	8634144	2.68977	1.4936	6.0499	2.90707
DB227910	14	111.582	115.217	77.1658	177.664	142.141	8634440	8634707	1.03258	0.691563	1.59223	1.27387
DA960488	8	111.674	103.969	59.9394	238.304	274.27	8638788	8639120	0.931002	0.536736	2.13392	2.45599
exon1660	15	111.674	245.415	160.779	244.843	575.502	19408043	19408362	2.19761	1.43972	2.19248	5.15342
DB325061	1	111.926	226.82	72.3084	151.132	54.0315	20229427	20229703	2.02652	0.646039	1.35029	0.482744
BU656784	6	111.926	163.169	60.8613	420.501	368.642	20232561	20232855	1.45783	0.543765	3.75697	3.29363
HMlincRNA1574	3	112.102	192.494	65.3641	283.155	285.106	20234195	20234279	1.71714	0.583079	2.52587	2.54328
HMlincRNA1263	7	112.262	326.708	197.04	569.279	478.32	20236806	20237028	2.91022	1.75517	5.07096	4.26073
CN429112	1	112.28	348.559	336.434	171.658	83.5029	20647552	20647810	3.10438	2.99639	1.52884	0.743704
DB364855	5	112.28	241.46	184.975	595.883	188.293	20649324	20651302	2.15052	1.64745	5.30712	1.67699
AI261635	13	112.408	400.948	331.747	255.954	500.991	20649412	20650335	3.56688	2.95127	2.277	4.45688
BG193932	14	112.497	73.6763	67.7395	685.5	297.468	20654347	20654473	0.654919	0.602146	6.09351	2.64423
DA011747	14	112.497	514.992	111.513	653.103	224.573	20658606	20658700	4.57784	0.991251	5.80552	1.99626
exon1996	18	112.497	98.3306	196.633	118.26	170.93	30973890	30974158	0.874074	1.7479	1.05123	1.51942
DB308750	1	112.587	313.459	158.024	83.9405	393.617	31937652	31937882	2.78416	1.40357	0.745563	3.49612
AK126923	10	113.004	50.6027	70.9988	322.936	281.389	42419757	42419902	0.447794	0.628284	2.85773	2.49007
BE503655	11	113.004	447.637	1167.01	216.223	259.567	42423486	42423704	3.96124	10.3271	1.9134	2.29696
AW863734	22	113.198	88.3918	77.6483	213.755	99.6882	42426416	42426660	0.780862	0.685953	1.88833	0.880656
exon2248	2	113.288	142.323	72.5728	225.469	66.0785	72006154	72006364	1.25629	0.640604	1.99022	0.583278
AW136140	5	113.288	142.737	130.685	241.636	50.7254	72006846	72007050	1.25994	1.15356	2.13293	0.447756
exon42	1	113.451	180.433	201.703	314.879	113.183	72008624	72009268	1.59041	1.77789	2.77547	0.997642
FE192735	2	113.85	456.237	81.8107	155.808	126.262	72013097	72013287	4.00736	0.718585	1.36854	1.10903
H65841	2	113.942	139.437	59.2011	213.69	175.044	74061810	74062086	1.22376	0.519574	1.87544	1.53626
T58976	13	113.963	279.488	216.68	665.79	474.124	74062449	74062520	2.45244	1.90132	5.84215	4.16033
DA232240	1	114.102	151.132	133.327	90.4773	115.749	120871601	120871702	1.32453	1.16849	0.792952	1.01444
BM469395	2	114.162	343.897	119.304	469.035	271.024	120872622	120873087	3.01237	1.04505	4.10851	2.37404
BG213809	10	114.162	620.637	94.9656	810.858	158.102	128915408	128915586	5.43647	0.831851	7.10271	1.3849
EG327501	6	114.251	341.609	79.1817	448.969	54.1945	128929597	128929726	2.98999	0.693051	3.92967	0.474347
exon4067	8	114.251	151.845	63.9431	334.971	203.684	128929844	128930024	1.32905	0.559673	2.93189	1.78278
DQ892004	12	114.411	65.5352	216.464	149.102	287.302	129066048	129066122	0.572803	1.89198	1.30321	2.51113
AA360302	14	114.577	211.523	100.172	289.584	241.351	134605543	134606245	1.84613	0.874281	2.52742	2.10646
AA179681	1	114.686	422.347	134.447	418.971	258.728	134623342	134623527	3.68262	1.1723	3.65319	2.25596
AB527916	3	114.776	377.796	50.415	444.661	142.954	134627618	134627961	3.29161	0.439248	3.87417	1.24551
exon3505	6	114.776	132.394	173.055	176.845	57.8345	165221973	165222465	1.15351	1.50777	1.54078	0.503891
BE728746	10	114.776	711.746	181.128	441.079	366.463	165224557	165225256	6.20119	1.57811	3.84296	3.19286
chr2:112179825-112193875	2	115.254	66.1689	58.9889	277.32	170.805	179523316	179523778	0.574115	0.511818	2.40617	1.482
exon2758	3	115.346	852.326	54.2716	308.665	417.147	179523920	179524334	7.38929	0.47051	2.67599	3.61648
AA256069	10	115.346	200.347	110.94	370.754	311.708	183482592	183483367	1.73692	0.961803	3.21427	2.70237
exon495	10	115.651	207.717	184.035	1044.32	172.348	208097260	208097879	1.79607	1.5913	9.02999	1.49025
BE044828	14	115.651	340.387	73.8837	335.279	276.437	217105928	217106282	2.94324	0.638852	2.89906	2.39027
AA564919	12	115.726	1228.23	183.611	710.637	210.938	217114203	217114321	10.6133	1.58661	6.14071	1.82274
W05807	2	115.799	196.825	699.746	274.867	245.659	224269206	224269382	1.6997	6.04275	2.37365	2.12142
exon4182	8	115.799	170.077	446.549	203.834	158.225	224273701	224273808	1.46872	3.85623	1.76024	1.36637
exon956	12	115.799	72.4944	54.4015	80.5281	62.5658	231928736	231928944	0.626035	0.469791	0.695411	0.540295
BI826391	16	116.057	270.205	79.0182	94.9359	124.884	231933671	231933905	2.32821	0.680857	0.818011	1.07605
exon3356	6	116.132	456.392	129.701	368.666	257.168	231934653	231934871	3.92995	1.11685	3.17455	2.21444
AA657907	10	116.132	544.413	97.0958	431.437	158.102	231938542	231938627	4.68788	0.836083	3.71506	1.3614
exon2443	20	116.132	677.258	127.615	679.659	568.991	233155967	233156545	5.8318	1.09888	5.85247	4.89952
exon426	10	116.208	632.836	223.68	783.327	527.146	238248277	238248497	5.4457	1.92482	6.7407	4.53621
chr7:106276275-106286550	7	116.285	134.932	101.644	503.871	316.033	238255389	238255537	1.16035	0.87409	4.33306	2.71774
exon1403	14	116.313	96.2613	62.5747	128.8	138.23	238259030	238259183	0.827605	0.537985	1.10736	1.18843
CD251973	7	116.403	378.462	198.759	303.876	225.404	5664056	5664498	3.25131	1.70751	2.61056	1.93641
BM021902	11	116.403	392.149	75.7115	373.929	292.637	36960739	36961170	3.36889	0.650426	3.21237	2.514
T47285	16	116.584	389.681	158.927	408.282	391.105	36960375	36960777	3.34249	1.3632	3.50203	3.3547
BM703599	2	116.804	66.7989	76.8835	132.728	117.267	36938093	36938330	0.57189	0.658228	1.13633	1.00396
AW001813	3	116.804	539.104	58.0121	453.479	475.613	154199227	154199559	4.61547	0.496663	3.8824	4.07189
BF194903	6	116.996	446.881	102.681	481.058	426.547	123716581	123718887	3.81961	0.877644	4.11174	3.64581
AW452967	4	117.247	219.047	326.642	176.952	211.676	5770170	5770620	1.86825	2.78593	1.50923	1.80538
exon423	10	117.247	88.8039	196.01	169.634	86.3532	178952674	178952978	0.757409	1.67177	1.44681	0.736507
AW850155	12	117.325	93.7627	132.394	253.861	237.208	118880229	118891612	0.799173	1.12845	2.16375	2.02181
exon4461	9	117.429	111.622	68.4929	222.155	193.5	64998791	64999175	0.950548	0.583269	1.89182	1.6478
exon1975	18	117.429	130.493	54.2192	438.081	226.67	4507569	4508016	1.11125	0.461717	3.73059	1.93027
BG979802	22	117.429	214.727	69.2121	513.147	136.009	36960972	36961138	1.82857	0.589393	4.36983	1.15822
exon4250	8	117.577	485.259	92.1961	297.027	333.724	72795147	72795383	4.12714	0.784131	2.52623	2.83833
AW885514	19	117.929	278.092	59.0712	452.327	280.775	36960783	36961120	2.35814	0.500906	3.83559	2.38088
H54959	21	118.004	269.851	62.4379	224.659	388.997	36960870	36961138	2.28679	0.529115	1.90382	3.29646
exon1179	12	118.077	322.736	66.2718	487.901	425.637	59373730	59374203	2.73327	0.561259	4.13205	3.60474
exon3359	6	118.168	124.143	51.7055	60.5747	68.22	170350105	170863855	1.05057	0.437561	0.512617	0.577316
AA631509	2	118.406	846.168	74.9913	654.239	740.549	116519545	116922576	7.14632	0.633339	5.52537	6.25431
T93132	15	118.478	810.724	67.9998	492.525	56.8991	187641470	187651178	6.84285	0.573946	4.15711	0.480252
exon424	10	118.585	601.683	245.24	370.308	315.897	189071039	189071437	5.07387	2.06806	3.12273	2.6639
BQ333991	19	118.72	50.2494	98.1788	63.7271	133.422	178952582	178952968	0.423261	0.826981	0.536787	1.12384
BG898704	5	118.812	444.103	116.659	525.391	169.05	72871182	72872382	3.73785	0.98188	4.42202	1.42283
AK297788	1	118.903	734.947	280.13	318.961	378.15	194944104	194944482	6.18106	2.35595	2.68253	3.18032
HMlincRNA1049	1	119.243	341.341	80.6872	371.071	228.832	36960711	36961182	2.86258	0.676664	3.1119	1.91905
BU663229	1	119.27	185.613	97.0958	402.858	66.1354	36960738	36961181	1.55625	0.814085	3.3777	0.554502
DB340248	8	119.27	283.451	131.375	462.435	310.35	128741030	128742018	2.37655	1.10149	3.87721	2.60208
BF221459	12	119.36	139.728	60.5608	147.971	81.5553	59380644	59381099	1.17064	0.507378	1.2397	0.68327
BM564528	1	119.527	434.859	225.62	665.79	450.637	59373807	59374204	3.63815	1.8876	5.57019	3.77015
BF131709	4	119.527	109.113	204.503	95.761	59.3402	36960802	36961182	0.912874	1.71093	0.801164	0.496457
BU657625	3	120.03	181.304	74.6368	86.7343	74.2444	153536407	153998037	1.51048	0.621817	0.722604	0.618548
BF436578	8	120.136	57.7174	59.3904	66.7572	104.809	36960711	36961182	0.480433	0.494358	0.555679	0.872415
DB314685	11	120.136	155.977	52.6658	270.336	80.5281	36960710	36961194	1.29833	0.438384	2.25025	0.670306
exon812	11	120.395	623.483	187.226	381.572	505.771	182900321	183037362	5.17863	1.55509	3.16933	4.20092
AK131352	22	120.395	158.146	157.222	66.2502	176.845	127468328	127492812	1.31355	1.30588	0.550272	1.46887
N50373	7	120.733	415.281	196.267	333.946	192.884	36945657	36946136	3.43967	1.62563	2.76599	1.59761
AW946951	14	121.177	263.294	70.6982	349.869	103.062	71783274	71783682	2.17281	0.583429	2.88725	0.850509
exon1666	15	121.252	53.2508	95.8113	59.2702	85.0948	71786327	71786738	0.439173	0.790181	0.488817	0.7018
BG207009	1	121.329	245.24	81.7252	176.28	66.8795	127467657	127468235	2.02128	0.673583	1.45291	0.551224
AW514983	15	121.329	143.275	60.9856	123.972	224.049	136579395	136579865	1.18088	0.502646	1.02178	1.84662
AA912163	8	121.442	483.434	272.963	663.68	670.235	36960710	36961178	3.98079	2.24768	5.465	5.51897
DA697045	14	121.442	147.49	61.2692	225.706	119.178	36960710	36961182	1.21449	0.504514	1.85855	0.981354
DA140148	18	121.554	547.681	173.85	199.638	356.958	72693023	72714051	4.50566	1.43023	1.64239	2.93662
W75954	1	121.612	78.8296	87.1952	91.8504	67.6971	36960754	36961170	0.648207	0.716996	0.755275	0.556665
exon4160	8	121.704	183.163	134.024	122.899	77.0826	178955193	178955681	1.505	1.10124	1.00983	0.633363
BE544402	16	121.704	467.503	85.1146	337.611	336.566	177569938	177569996	3.84132	0.69936	2.77404	2.76546
BE048002	1	121.812	295.541	68.9481	422.639	67.0708	36960694	36961194	2.42621	0.566022	3.46961	0.55061
AA769410	2	121.812	387.483	68.3611	304.162	264.287	5021464	5021729	3.181	0.561203	2.49698	2.16963
DN995775	7	121.889	116.866	201.703	71.6817	132.625	43230740	43231146	0.958795	1.65481	0.588092	1.08808
exon1764	16	121.889	173.641	218.416	189.613	128.567	15910572	16245151	1.42459	1.79193	1.55563	1.05479
AL043484	17	121.997	54.987	81.977	132.181	268.283	15504728	15618080	0.450723	0.671957	1.08347	2.19909
exon3552	6	122.183	64.6448	73.972	136.009	80.1291	170283996	170864207	0.52908	0.605417	1.11316	0.655809
DA223008	12	122.183	107.61	88.7259	144.883	414.723	13548823	13654513	0.880727	0.726169	1.18579	3.39427
BQ023165	3	122.392	204.395	209.791	234.448	104.139	170302567	170863902	1.67001	1.71409	1.91555	0.850864
BI022929	7	122.392	172.245	92.1164	398.572	334.214	185335857	185885240	1.40733	0.752635	3.25653	2.73068
BF330786	1	122.541	140.303	125.518	56.2365	190.809	67493573	67787724	1.14495	1.02429	0.458918	1.5571
exon3467	6	122.748	395.836	59.6852	132.335	225.967	40642543	40642987	3.22478	0.48624	1.0781	1.8409
exon3738	7	122.748	60.1006	66.426	239.75	193.932	36872821	36925013	0.489624	0.541156	1.95318	1.57991
BF886772	3	122.843	204.718	136.866	359.289	351.782	72872771	72873342	1.66651	1.11415	2.92479	2.86368
DB044544	3	122.843	319.915	84.1725	285.97	152.843	177863016	177863443	2.60427	0.685207	2.32794	1.24422
EL583838	21	122.992	418.259	69.9706	193.932	130.705	130557898	130558322	3.40071	0.568905	1.57679	1.06271
AI298656	13	123.084	323.977	109.803	365.911	68.39	987681	988035	2.63216	0.892099	2.97286	0.555637
AI143775	3	123.234	351.136	51.4677	148.377	148.577	109332782	109333456	2.84933	0.41764	1.20402	1.20564
AW835511	14	123.234	213.883	147.389	580.194	328.284	189036041	189036502	1.73558	1.19601	4.70805	2.6639
AW589953	21	123.234	200.09	322.914	207.717	208.43	64987715	64988193	1.62365	2.62032	1.68555	1.69133
exon1159	12	123.329	171.428	60.9338	144.707	230.709	52314737	52315210	1.39001	0.494076	1.17334	1.87069
BG221779	21	123.329	132.647	87.475	138.071	92.6083	36961098	36961211	1.07556	0.709283	1.11954	0.750907
BF854066	1	123.535	59.9901	153.305	123.915	51.7363	187641470	187651178	0.485613	1.24098	1.00308	0.418799
exon3537	6	123.599	316.033	81.0499	519.881	342.606	36960768	36961182	2.55693	0.655751	4.2062	2.77192
BF895497	19	123.599	1100.04	83.3325	770.503	308.643	123716614	123718888	8.90007	0.674219	6.23391	2.49714
exon2446	20	123.599	72.4488	136.866	261.352	419.457	36960790	36961211	0.586162	1.10734	2.11452	3.39371
exon639	10	123.672	406.258	79.0182	242.317	262.764	4507569	4507977	3.28497	0.638936	1.95936	2.12469
exon654	11	123.765	187.932	168.946	139.005	148.986	39660895	39661005	1.51846	1.36506	1.12314	1.20378
BE003294	3	123.837	519.481	67.1514	482.236	315.544	189034722	189035000	4.19486	0.542254	3.89411	2.54805
exon2072	19	123.915	432.347	54.472	459.349	138.469	174039588	174040230	3.48906	0.439592	3.70697	1.11745
HMlincRNA1052	1	124.011	174.355	61.9516	456.724	242.187	130570995	130571413	1.40596	0.499564	3.68293	1.95295
H65479	2	124.274	121.252	105.366	151.515	313.595	118724936	118725333	0.975682	0.847846	1.2192	2.5234
HMlincRNA1086	6	124.274	85.1032	96.5463	235.521	291.465	36960677	36961212	0.684801	0.77688	1.89517	2.34533
BM314487	17	124.274	438.437	106.626	656.523	108.532	36960753	36961212	3.52797	0.857991	5.28285	0.873329
AI201326	10	124.369	218.939	383.284	78.5648	52.3047	5576267	5576693	1.7604	3.08182	0.631707	0.42056
BF955851	12	124.369	422.793	105.157	245.789	58.3273	142525744	142644356	3.3995	0.845527	1.97629	0.468985
BE878490	14	124.369	162.18	60.9856	310.153	590.68	156680721	156904691	1.30402	0.49036	2.49381	4.74941
BF832508	2	124.502	127.426	53.0301	266.517	559.461	5655330	5655569	1.02348	0.425938	2.14066	4.49359
BE777616	1	124.806	342.34	88.7259	63.6361	56.6502	5445026	5445418	2.74297	0.710908	0.509878	0.453904
DN914301	21	124.806	214.077	188.102	186.55	229.027	72872845	72873050	1.71527	1.50715	1.49471	1.83506
exon1217	12	124.884	364.353	117.668	498.344	148.215	113626740	113627207	2.91754	0.942219	3.99047	1.18682
BF368111	5	124.977	94.9236	68.8175	183.737	117.45	189021641	189090883	0.759532	0.550644	1.47017	0.939779
DA088898	11	125.069	166.49	59.5392	57.1965	112.497	189074289	189074884	1.33118	0.476049	0.457318	0.899475
DA328735	15	125.069	567.105	80.9686	346.43	318.739	36960668	36961194	4.53432	0.647389	2.7699	2.5485
CV370130	8	125.352	159.969	82.6498	319.893	251.678	105831635	106109001	1.27616	0.659341	2.55196	2.00777
BF307139	4	125.425	80.8128	181.128	56.4446	50.0258	5026936	5042376	0.644313	1.44412	0.450028	0.398851
AL137598	22	125.425	79.2512	514.637	52.3639	182.335	109340448	109340700	0.631863	4.10315	0.417493	1.45374
BE088315	8	125.611	257.56	220.243	293.106	347.517	177856201	177856449	2.05046	1.75338	2.33345	2.76662
AV732793	2	125.767	555.571	151.414	472.681	225.073	71760503	71760893	4.41747	1.20393	3.7584	1.78961
BF828930	2	125.767	231.168	53.6179	344.873	368.242	52316487	52316830	1.83807	0.426329	2.74217	2.92798
BQ919182	12	125.767	118.282	108.586	419.369	409.991	127468349	127489950	0.940485	0.863394	3.3345	3.25994
AI094909	1	125.859	102.248	98.6824	155.977	211.937	71786311	71786758	0.812403	0.78407	1.2393	1.68392
chr8:127449850-127469100	8	125.859	56.7385	55.3983	235.873	76.1341	34268367	34268858	0.45081	0.440161	1.87411	0.604915
BI035880	4	125.923	74.2963	118.903	113.396	121.065	5738155	5738564	0.590013	0.944251	0.900513	0.961422
CA950473	12	125.923	359.954	107.71	714.102	136.673	64988442	64988984	2.85852	0.855363	5.67094	1.08537
FN161931	19	125.997	163.982	106.539	426.125	379.372	118890388	118890673	1.30148	0.845573	3.38203	3.01097
CU012937	22	126.262	242.821	416.927	59.0024	57.4662	5737248	5737471	1.92315	3.30207	0.467301	0.455134
BX328938	17	126.356	160.054	71.832	310.618	251.308	52316566	52316822	1.26669	0.568491	2.45828	1.98889
exon675	11	126.451	143.275	247.017	265.435	654.746	107276512	107314310	1.13305	1.95347	2.09912	5.17788
BM312692	12	126.451	58.141	50.415	131.725	153.305	39661013	39661145	0.459792	0.398693	1.04171	1.21237
chr21:38511875-38532825	21	126.582	61.279	51.056	120.065	93.695	178952393	178952717	0.484105	0.403343	0.948516	0.740192
AA382174	1	126.618	624.414	215.96	156.755	153.409	178952393	178953087	4.93147	1.7056	1.23801	1.21158
AA934785	10	126.618	107.328	185.315	76.4268	282.851	178952392	178953083	0.847647	1.46357	0.6036	2.23389
exon2998	5	126.735	68.1611	109.411	128.685	101.908	178952333	178953175	0.537824	0.863307	1.01538	0.804106
BI018922	15	126.735	235.324	248.448	403.748	283.116	177580480	177581176	1.85682	1.96037	3.18576	2.23392
CV312556	1	126.869	307.913	84.5048	262.52	52.0328	178952354	178953162	2.42701	0.666079	2.06922	0.41013
AA363261	12	126.869	98.5177	82.4082	67.2588	133.579	130547404	130598674	0.776531	0.649554	0.530144	1.05289
AF272982	20	126.869	466.927	53.0301	145.165	150.223	188950552	188950846	3.68039	0.417991	1.14422	1.18408
CB155900	1	126.942	207.348	347.628	89.4151	235.194	118638580	118638903	1.63341	2.73848	0.704379	1.85277
AI811097	9	127.117	651.702	98.3001	203.035	272.854	151676239	151676646	5.12679	0.773304	1.59723	2.14647
DA458823	5	127.195	323.977	131.899	450.727	504.881	158338746	158339319	2.54708	1.03698	3.54358	3.96934
BG213706	7	127.384	244.405	81.3693	343.627	298.068	187635281	188011876	1.91865	0.638773	2.69757	2.33992
AW340849	11	127.384	766.325	65.3641	559.056	322.914	71759574	71760399	6.01587	0.513127	4.38875	2.53497
exon2874	4	127.462	322.357	66.426	311.818	178.003	72795356	72796064	2.52904	0.521145	2.44636	1.39652
BE538310	1	127.537	785.105	126.149	675.503	368.842	31131522	31131979	6.1559	0.989118	5.29653	2.89204
exon101	1	127.537	90.0766	51.5919	173.641	248.405	59517145	59517391	0.706279	0.404525	1.36149	1.94771
AI521998	7	127.631	229.968	357.913	231.254	256	154585474	154931288	1.80182	2.80428	1.8119	2.00578
AI114642	11	127.631	523.614	139.609	602.057	748.726	107311648	107311815	4.10257	1.09385	4.71717	5.86634
BU852231	13	127.745	279.134	95.4196	538.17	337.787	64989660	64990141	2.1851	0.746956	4.21287	2.64424
CF243044	7	127.841	216.808	64.0348	263.095	119.751	154585513	154931288	1.69591	0.500892	2.05798	0.936714
HMlincRNA1035	1	128	220.568	91.8629	345.916	416.237	167362422	167362456	1.72319	0.71768	2.70248	3.25186
DA133607	16	128	479.056	140.698	290.602	441.971	4507323	4507614	3.74264	1.09921	2.27033	3.45291
BC017340	20	128	137.877	70.3817	329.949	405.882	167362422	167362456	1.07716	0.549858	2.57773	3.17096
AW996801	1	128.187	446.037	361.064	719.324	397.928	72636646	72682393	3.47957	2.81669	5.61151	3.10427
CV363172	2	128.187	305.274	328.84	217.288	229.222	152676858	152677484	2.38146	2.56531	1.69508	1.78818
exon2827	4	128.283	218.091	78.1969	268.768	247.699	196033322	196033949	1.70008	0.609567	2.09512	1.93088
exon718	11	128.379	124.806	174.243	206.854	270.867	188285209	188285954	0.972175	1.35726	1.61128	2.10991
BG218484	1	128.473	91.2385	60.3468	548.57	496.325	177555154	177555695	0.710178	0.469725	4.26994	3.86327
BU660565	2	128.589	329.26	91.7729	190.809	85.4801	111816425	111816638	2.56056	0.713694	1.48387	0.664756
DW413642	5	128.589	114.686	205.712	374.709	93.9843	118890115	118892469	0.891886	1.59977	2.91401	0.730891
CF891544	2	128.705	126.829	57.5993	109.451	190.103	178642402	178952576	0.985424	0.447531	0.850408	1.47705
BG193927	1	128.916	65.046	77.4019	637.415	404.616	183698771	183707606	0.504561	0.600406	4.94442	3.1386
BX103371	3	129.032	146.742	224.529	69.273	116.279	111730251	111731119	1.13725	1.74011	0.536867	0.901162
DA806169	5	129.032	389.327	80.1291	592.705	151.132	72745994	72748034	3.01729	0.621002	4.59347	1.17127
AA434596	14	129.128	472.637	110.568	629.66	202.693	109339378	109339841	3.66021	0.856269	4.87624	1.56971
AW015320	4	129.244	292.682	140.698	183.44	129.607	59373575	59374204	2.26457	1.08863	1.41933	1.00281
AW855460	2	129.318	138.729	233.42	159.339	128.916	72693014	72714277	1.07277	1.80501	1.23215	0.99689
exon1972	18	129.318	177.205	103.165	544.346	260.493	43230740	43231181	1.3703	0.797763	4.20936	2.01436
AW867585	20	129.434	364.353	59.2702	352.291	177.729	4507031	4507779	2.81497	0.457918	2.72178	1.37312
CU692690	22	129.434	276.128	101.453	434.881	198.995	4507269	4507781	2.13335	0.783818	3.35986	1.53742
exon1266	13	129.607	299.287	64.5879	642.346	295.274	130569569	130600964	2.30919	0.498336	4.9561	2.27822
AW572710	2	129.701	96.1472	328.95	1171.32	377.241	178966406	178966794	0.741297	2.53621	9.03093	2.90853
exon3192	5	129.701	108.148	53.9787	60.4089	61.6467	71763652	71764091	0.833822	0.416177	0.465754	0.475297
AI378352	17	129.701	218.697	68.9481	364.889	237.316	118930589	119199116	1.68616	0.531591	2.8133	1.82971
exon3593	6	129.953	226.949	70.0442	158.743	297.913	9192734	9495905	1.74639	0.538995	1.22154	2.29246
exon449	10	129.953	749.722	53.2655	467.837	470.548	140886335	140887019	5.76916	0.409882	3.60003	3.6209
AV730476	4	130.108	173.453	60.2761	156.424	166.265	56702267	56702988	1.33314	0.463277	1.20226	1.2779
BE005309	8	130.108	191.833	70.6982	590.436	380.194	36963191	36963771	1.47441	0.543381	4.53805	2.92214
CA395525	1	130.173	261.527	162.18	224.31	363.024	5772803	5772903	2.00908	1.24588	1.72317	2.78879
EU831898	3	130.173	61.1203	130.781	332.637	167.594	118912056	118912425	0.469533	1.00468	2.55535	1.28747
AI239901	11	130.173	128.262	71.2192	190.083	100.594	180183209	180183829	0.985324	0.547114	1.46024	0.772773
exon2413	20	130.246	70.4653	83.8671	65.1802	102.584	59340789	59349470	0.541016	0.643912	0.500438	0.787615
BM465008	1	130.435	256.438	53.4385	89.5578	236.05	111730803	111731473	1.96601	0.409693	0.686606	1.80971
CV321116	4	130.435	272.766	53.7412	186.633	77.4019	127468054	127468845	2.0912	0.412014	1.43084	0.593412
N73112	5	130.435	243.787	81.3693	240.563	529.259	179359082	179359929	1.86903	0.623829	1.84431	4.05763
chr8:50050850-50118750	8	130.435	311.019	58.0805	414.171	192.196	118923011	118923323	2.38447	0.445282	3.1753	1.4735
exon2137	2	130.878	115.15	61.7427	222.7	282.253	177559877	177560366	0.879827	0.471759	1.70159	2.15662
AK310527	3	130.878	56.6991	177.769	291.599	326.576	109338645	109338961	0.433222	1.35829	2.22803	2.49528
AI096786	9	130.878	579.481	678.524	529.746	223.091	109326600	109338634	4.42765	5.18442	4.04765	1.70458
CU690409	6	131.148	130.781	223.68	491.547	765.235	190655880	190656160	0.9972	1.70555	3.74802	5.83488
T81054	1	131.354	268.504	116.444	403.592	514.079	105831921	106111516	2.04413	0.886489	3.07255	3.91369
AI364315	21	131.454	101.606	52.4348	281.015	94.7752	178877191	178952614	0.772941	0.398884	2.13775	0.720977
AX747376	19	131.626	202.585	191.642	302.458	71.9178	180153389	180153939	1.53909	1.45596	2.29785	0.546379
chr1:58946300-58965675	1	131.725	309.867	101.275	361.91	315.788	34191513	34299092	2.35238	0.768837	2.74747	2.39733
exon2762	3	131.899	120.507	216.113	90.8274	170.325	4509310	4509862	0.913635	1.63848	0.688614	1.29133
AI928184	4	131.899	132.53	535.68	157.494	80.783	130570551	130571110	1.00478	4.06129	1.19405	0.612462
AW879648	7	131.899	126.735	621.124	368.954	393.237	182375506	182764337	0.960849	4.70909	2.79725	2.98135
exon2074	19	131.899	115.036	118.812	230.995	470.147	189033007	189033568	0.872157	0.900783	1.75131	3.56445
exon972	12	132.106	396.414	184.975	243.413	171.244	177618583	177864445	3.00072	1.4002	1.84255	1.29626
AL833206	5	132.296	59.3402	142.001	128.187	156.651	158328603	158328881	0.448541	1.07336	0.968944	1.1841
AJ710845	7	132.47	191.943	56.8991	459.614	368.462	52320131	52320685	1.44896	0.429526	3.46959	2.78149
AI023615	15	132.625	323.667	78.6823	478.702	172.744	187640862	187645696	2.44047	0.593269	3.60945	1.3025
AA813182	1	132.667	317.94	168.181	476.923	304.719	56691786	56692336	2.39653	1.26769	3.59489	2.29687
exon130	1	132.667	151.353	62.1555	231.453	173.558	187640886	187645541	1.14085	0.468508	1.74462	1.30822
BE065057	14	132.667	221.979	101.993	263.955	182.868	179473413	180028843	1.67321	0.768791	1.98961	1.3784
exon919	11	132.744	587.414	239.575	560.947	720.902	178642445	178952787	4.42517	1.80479	4.22578	5.43078
exon629	10	132.823	194.059	94.8546	98.9992	84.1921	118873690	119199129	1.46103	0.714142	0.745346	0.633866
BG213167	9	133.133	51.9733	90.7381	209.598	203.684	4507569	4508090	0.390387	0.681561	1.57435	1.52993
exon4188	8	133.23	69.8064	71.5234	245.24	109.222	72798958	72799507	0.523956	0.536843	1.84073	0.819802
AK309519	7	133.327	268.504	111.249	272.854	144.883	128743433	128743541	2.01388	0.834407	2.0465	1.08668
AW470401	12	133.327	141.549	102.077	383.706	282.719	31318473	31319023	1.06167	0.765612	2.87793	2.1205
CV348919	13	133.422	490.371	110.382	415.545	453.615	173076835	173101224	3.67533	0.827316	3.11451	3.39984
HMlincRNA766	5	133.674	150.799	134.217	272.085	414.723	177513526	177514353	1.12811	1.00406	2.03543	3.10249
BM904272	2	133.79	90.9058	171.163	280.884	154.179	177488300	177489127	0.679467	1.27934	2.09944	1.1524
BX491519	12	133.79	90.3387	104.972	56.042	61.5724	131447305	131452571	0.675228	0.784604	0.418881	0.460217
BX092746	14	133.79	437.793	112.045	369.62	110.803	158332200	158332492	3.27224	0.837469	2.76269	0.828185
AA378519	4	133.886	212.022	202.605	348.917	227.236	5039834	5040102	1.58361	1.51327	2.60608	1.69724
exon2399	20	133.886	150.201	73.8188	195.88	71.483	5716353	5716478	1.12186	0.551357	1.46304	0.533911
BQ028070	2	134.12	169.634	74.9913	201.877	165.641	183067535	183067596	1.2648	0.559136	1.5052	1.23503
D50419	19	134.12	68.7356	137.501	54.1864	89.1081	46113616	46113699	0.512494	1.02521	0.404015	0.664391
R68013	1	134.313	173.641	85.4603	256.813	396.106	36906322	36906435	1.29281	0.636277	1.91205	2.94913
AA883825	6	134.313	238.458	117.838	501.947	66.2718	131417202	131429733	1.77539	0.87734	3.73714	0.493413
AW855588	10	134.483	456.993	198.5	364.353	451.395	131415746	131423342	3.39813	1.47602	2.70928	3.35651
exon923	11	134.483	187.354	66.426	344.227	359.689	51940932	52233369	1.39314	0.493935	2.55963	2.67459
exon2972	5	134.661	234.711	155.057	101.379	75.2019	4507903	4507996	1.74298	1.15146	0.752844	0.558455
EF565083	1	134.759	164.606	675.815	318.452	545.28	13531998	13546393	1.22149	5.01501	2.36313	4.04635
H68247	17	134.912	119.527	87.2899	118.888	265.237	142200877	142206469	0.885967	0.647015	0.88123	1.966
chr15:52877675-52913225	15	135.027	116	52.2023	247.017	173.326	141947922	141951245	0.859086	0.386607	1.82939	1.28364
exon4158	8	135.03	67.1729	50.2907	148.193	137.973	58140406	58147766	0.497468	0.372442	1.09748	1.0218
AW268417	8	135.243	124.806	51.8719	370.598	82.4944	196245623	196264883	0.922828	0.383545	2.74023	0.609969
DA312854	1	135.339	130.781	104.45	172.117	216.787	118536272	118543547	0.966319	0.771766	1.27174	1.6018
AB023164	5	135.912	227.846	147.588	84.5908	91.2998	178606577	178616113	1.67642	1.08591	0.622395	0.671758
DA307871	9	135.912	155.727	62.1555	93.2932	84.7362	183437625	183446105	1.1458	0.457323	0.686425	0.623465
exon851	11	136.105	86.2943	72.0949	490.659	754.636	174433240	174433665	0.634025	0.529699	3.60499	5.5445
DA200492	4	136.222	183.845	62.5115	57.5811	118.513	174432338	174432662	1.3496	0.458895	0.422701	0.870001
exon581	10	136.222	75.8464	80.8731	387.151	175.255	170349579	170864168	0.556786	0.593687	2.84206	1.28654
BI520265	12	136.577	497.858	136.577	527.749	308.2	16732325	16743650	3.64527	1	3.86412	2.25661
BI002743	7	136.79	72.4944	57.0532	294.697	124.674	179056150	179146000	0.52997	0.417087	2.15438	0.911426
BG777293	5	136.866	349.271	113.417	575.302	309.398	188521875	188539200	2.55193	0.828676	4.20341	2.2606
DA243478	8	136.946	299.287	208.669	480.347	98.3133	28780450	28795425	2.18544	1.52374	3.50757	0.7179
DB055081	2	137.006	505.169	142.877	426.325	340.275	31017300	31040525	3.6872	1.04285	3.11173	2.48366
DA935789	8	137.006	219.546	50.1787	269.388	226.363	39253550	39266600	1.60245	0.366252	1.96625	1.65221
EB710256	8	137.006	147.025	77.7552	133.562	74.2444	41141450	41165950	1.07313	0.567532	0.974867	0.541907
AA424185	2	137.184	119.751	52.8397	337.189	384.527	67392950	67407275	0.872919	0.385173	2.45793	2.803
DA485564	3	137.184	79.2512	196.741	313.459	155.977	71002675	71016650	0.577698	1.43413	2.28495	1.13699
BM909339	3	137.264	1533.95	163.507	243.787	539.436	72052025	72073225	11.1751	1.19118	1.77604	3.92991
DB445318	7	137.264	379.462	147.872	139.437	274.447	8869374	8869538	2.76446	1.07728	1.01583	1.9994
R95027	12	137.264	99.8526	122.884	158.743	129.878	12999678	13000120	0.727447	0.895236	1.15648	0.946187
exon3536	6	137.456	178.003	175.066	199.293	122.24	13001090	13001156	1.29498	1.27361	1.44987	0.889302
exon3199	5	137.576	480.035	50.5848	894.791	410.459	13001144	13002778	3.48924	0.367687	6.50399	2.98352
AA433914	14	137.576	188.722	107.783	388.815	255.028	13002508	13002790	1.37177	0.783442	2.82619	1.85373
DR979916	16	137.576	338.72	52.2023	367.666	243.502	13003084	13003350	2.46207	0.379444	2.67247	1.76995
DB047577	3	137.618	77.4019	71.0704	292.992	146.926	13003487	13003836	0.56244	0.516432	2.12903	1.06764
AB039723	8	137.618	61.661	68.3611	54.9401	90.6431	13008293	13008411	0.448059	0.496745	0.399222	0.658657
AA769057	17	137.618	501.968	127.498	715.949	256.946	13009399	13009587	3.64755	0.926459	5.20243	1.86709
BF355755	1	137.973	71.3689	90.4569	84.9164	195.193	13009747	13009843	0.517266	0.655612	0.615455	1.41472
DB095590	8	137.973	193.932	173.177	594.191	198.736	53087877	53087953	1.40557	1.25515	4.30656	1.44039
BI011792	19	138.192	394.858	65.4894	136.577	241.111	88200434	88200870	2.85732	0.473901	0.988311	1.74475
BG900305	3	138.272	481.903	237.667	339.678	446.301	88200803	88200917	3.48517	1.71884	2.45659	3.2277
H16291	7	138.272	295.252	144.785	493.747	195.365	88217966	88218182	2.13529	1.0471	3.57083	1.4129
BU742242	15	138.272	68.8268	68.8779	238.018	207.653	88225079	88225368	0.497763	0.498133	1.72138	1.50177
DB208751	18	138.272	213.166	85.7195	200.519	77.9486	115528128	115528547	1.54164	0.619933	1.45018	0.563733
exon2375	2	138.371	144.604	79.1817	317.761	183.867	115529158	115529665	1.04505	0.572242	2.29644	1.3288
exon3844	7	138.371	506.195	98.6824	578.214	340.275	128360728	128360828	3.65824	0.713173	4.17873	2.45915
BE737626	7	138.469	282.851	164.917	216.113	166.64	135336889	135336979	2.0427	1.191	1.56073	1.20344
BM729216	8	138.469	690.593	91.271	397.46	186.761	138238495	138238639	4.98734	0.659143	2.87039	1.34876
BM069771	11	138.469	428.683	145.903	484.259	288.23	138274945	138275069	3.09587	1.05368	3.49723	2.08155
BM701205	14	138.469	150.667	98.6824	195.88	125.259	139247307	139248176	1.08809	0.712667	1.41461	0.904599
AI598242	3	138.674	418.125	154.729	957.148	338.898	139247934	139248012	3.01517	1.11578	6.90214	2.44385
CA773391	1	138.846	436.991	96.4565	349.027	214.941	139248552	139248834	3.1473	0.6947	2.51376	1.54805
exon1610	14	138.846	178.866	97.3763	222.394	166.64	139251190	139251394	1.28823	0.701324	1.60173	1.20017
AI337283	17	138.846	191.664	90.1531	409.104	224.703	158440118	158440182	1.38041	0.649301	2.94645	1.61836
DB236537	2	138.923	481.903	136.105	451.925	272.854	158732360	158732426	3.46885	0.97972	3.25306	1.96407
AF279774	3	139.026	267.444	69.0474	512.373	284.337	164134817	164134922	1.92371	0.496653	3.68546	2.04521
BE155921	1	139.217	231.628	57.706	615.926	420.815	188373551	188373689	1.66379	0.414505	4.42423	3.02273
BF353259	1	139.217	139.728	140.698	260.648	351.782	190147729	190148535	1.00368	1.01064	1.87225	2.52686
BF988440	4	139.217	527.146	286.06	416.839	219.242	195678407	195678599	3.78652	2.05478	2.99417	1.57483
BF509982	9	139.336	286.879	53.8041	53.9787	122.372	104396764	104594264	2.0589	0.386146	0.387399	0.878253
H00916	12	139.336	294.875	96.0659	539.215	152.41	14770527	14770828	2.11628	0.689454	3.86988	1.09383
AL712905	1	139.512	334.411	168.55	484.325	527.481	177608879	177609135	2.397	1.20813	3.47155	3.78089
DW420853	1	139.706	208.776	56.6047	220.766	152.843	185634761	185635042	1.49439	0.405169	1.58022	1.09403
AW945781	6	139.886	89.6018	158.927	145.519	53.3623	185634761	185635081	0.640535	1.13612	1.04027	0.38147
AA368043	8	140.044	273.078	67.9998	421.637	201.403	185634761	185635051	1.94995	0.485562	3.01076	1.43814
BX282843	18	140.044	429.703	137.244	725.548	227.083	185634761	185635013	3.06835	0.980008	5.18087	1.62152
AI678352	9	140.221	166.618	59.867	372.507	150.002	84390206	84390550	1.18825	0.426947	2.65657	1.06975
chr2:239386225-239398275	2	140.27	301.649	109.974	355.16	335.296	54956583	54957023	2.15048	0.784016	2.53197	2.39036
BG827781	1	140.324	474.48	133.886	279.976	102.351	185647641	185647987	3.38132	0.954117	1.99521	0.729389
BX404816	1	140.421	908.968	220.33	572.879	338.588	24699488	24699743	6.47315	1.56906	4.07972	2.41123
AI609057	7	140.421	446.301	102.077	798.48	414.883	1747802	1748216	3.1783	0.726931	5.68632	2.95456
AW269809	3	140.54	136.988	63.6609	162.494	367.199	59721205	59724478	0.974728	0.452974	1.15621	2.61277
DA954189	8	140.54	165.576	74.5301	66.3874	162.721	84388787	84389163	1.17814	0.530313	0.472374	1.15783
AW855737	2	140.715	441.971	118.812	448.969	194.358	122808212	122809134	3.1409	0.844348	3.19062	1.38122
BU853167	2	140.796	259.632	155.057	375.527	432.105	185633233	185633697	1.84404	1.10129	2.66718	3.06902
exon2064	19	140.914	171.035	119.106	920.256	191.642	122808212	122809105	1.21376	0.845242	6.53065	1.36
BF185461	1	141.011	409.394	230.249	447.081	147.49	141522866	141523476	2.90328	1.63285	3.17054	1.04595
AI915343	7	141.112	702.124	116.773	288.806	485.747	55469231	55469518	4.97566	0.827522	2.04665	3.44228
DY655284	16	141.112	213.515	132.53	335.191	89.2788	184039923	184040350	1.51309	0.939183	2.37536	0.632682
CV398652	12	141.213	322.047	118.168	455.391	301.482	1149959	1175110	2.28058	0.836806	3.22486	2.13495
exon2761	3	141.293	501.657	101.25	611.059	246.381	120020444	120020820	3.55047	0.716596	4.32476	1.74376
DA331274	8	141.355	488.17	86.6149	287.987	140.796	106311959	106475089	3.45352	0.612749	2.03734	0.996046
AI252667	11	141.355	132.394	93.5184	232.546	103.431	124543997	124544563	0.936613	0.661588	1.64513	0.731713
BQ632011	8	141.452	233.99	75.8037	226.581	197.317	139960565	140136628	1.6542	0.535897	1.60182	1.39494
exon422	10	141.549	609.547	166.762	647.637	348.917	14617171	14838682	4.30625	1.17812	4.57534	2.46498
M78815	15	141.549	113.396	95.9843	81.8673	55.1904	185633656	185634427	0.801102	0.678097	0.578366	0.389902
CR741953	12	141.706	249.014	99.1195	57.3693	207.025	106228039	106228838	1.75725	0.699471	0.404846	1.46094
DW428384	5	141.904	57.337	147.287	257.494	184.656	56731117	56888743	0.404056	1.03794	1.81457	1.30128
exon2124	2	142.242	159.969	158.927	433.017	361.554	88075177	88188225	1.12462	1.1173	3.04423	2.54182
DB197298	13	142.242	171.163	219.873	141.664	153.938	6375571	6616228	1.20332	1.54577	0.995935	1.08222
AA457608	21	142.242	156.899	54.7531	254.411	371.442	109359147	109359816	1.10304	0.384929	1.78858	2.61134
T70245	3	142.36	128.262	175.672	212.497	257.057	14784062	14784320	0.900969	1.23399	1.49267	1.80568
exon4425	8	142.36	71.5854	64.4457	79.1238	81.977	37450582	37451014	0.502847	0.452694	0.5558	0.575842
AA136718	2	142.421	604.122	154.483	880.481	147.773	185634988	185635452	4.24182	1.0847	6.18226	1.03758
CU012959	22	142.421	245.898	141.332	212.995	230.843	84381316	84381743	1.72656	0.99236	1.49554	1.62086
BQ231086	1	142.518	658.215	71.6083	267.158	178.297	184038977	184039129	4.61846	0.50245	1.87455	1.25104
AI348528	2	142.518	435.283	172.286	712.038	269.74	60216218	60216495	3.05422	1.20887	4.99612	1.89267
CV398753	7	142.518	69.6621	62.5747	78.2646	154.448	122743592	122810329	0.488794	0.439065	0.549155	1.08371
exon255	1	142.637	171.163	58.5452	224.135	213.755	89908155	90251572	1.19999	0.41045	1.57137	1.49859
chr5:170925150-170938100	5	142.752	271.243	67.4452	246.908	227.738	5595399	5762176	1.9001	0.472464	1.72963	1.59534
AA251562	3	142.834	71.6185	187.121	172.448	200.068	89032018	89034191	0.50141	1.31006	1.20733	1.4007
chr1:229493875-229512225	1	142.911	463.015	60.2129	86.6437	86.2943	78188198	79322296	3.23989	0.421332	0.606279	0.603834
chr7:37575125-37663375	7	143.042	142.821	92.6043	356.753	313.337	56790557	56807344	0.99846	0.647394	2.49405	2.19053
FN167857	2	143.094	186.633	80.783	260.073	163.403	56833326	56889014	1.30426	0.564543	1.81749	1.14192
EL583850	21	143.177	780.927	153.982	1131.9	608.436	152317247	152465931	5.45426	1.07546	7.90559	4.24953
Y00062	1	143.352	263.868	482.879	249.038	149.205	23943036	23943700	1.8407	3.36849	1.73725	1.04083
BG717137	5	143.575	83.0712	143.631	272.016	441.793	122807670	122808177	0.578591	1.00039	1.8946	3.07709
BG926534	2	143.651	100.576	105.366	256.22	100.834	127703232	128096011	0.700141	0.733481	1.78362	0.701933
AI361742	4	143.651	157.573	96.2613	106.264	124.674	10315183	10315780	1.09691	0.670103	0.739738	0.86789
exon3115	5	143.651	463.127	57.883	276.48	106.454	84366964	84367304	3.22396	0.40294	1.92466	0.741056
AA776826	2	143.832	507.681	93.9054	617.635	254.656	152457498	152457800	3.52967	0.65288	4.29412	1.7705
AI335227	5	143.932	60.4376	140.914	151.967	225.248	184962416	184962706	0.419904	0.979028	1.05582	1.56496
exon4191	8	143.932	93.9177	58.7923	327.995	61.5088	140028374	140028728	0.652514	0.408472	2.27882	0.427346
Z37012	12	144.09	274.845	136.009	392.349	301.949	127927675	127928102	1.90745	0.943919	2.72294	2.09556
L44301	2	144.307	79.1238	63.5816	67.2008	151.01	10295724	10308383	0.548304	0.440601	0.465681	1.04645
BF448634	6	144.307	293.634	180.518	2214.77	1006.53	25774249	26031374	2.03479	1.25094	15.3477	6.97492
DB037381	8	144.307	521.037	315.788	388.349	388.129	152316101	152466019	3.61062	2.18831	2.69114	2.68961
BF879311	13	144.307	295.962	62.6513	333.324	170.699	184973390	184973589	2.05092	0.434154	2.30983	1.18289
DA188950	1	144.427	314.657	77.9486	88.6977	160.406	84392510	84392712	2.17865	0.539708	0.614133	1.11064
U90549	6	144.527	93.0561	146.823	63.1391	52.1199	124637344	124793502	0.643865	1.01589	0.436866	0.360623
AW469719	5	144.643	220.004	77.6483	230.336	230.163	23948739	23949040	1.52102	0.536828	1.59245	1.59125
AW242763	10	144.643	347.182	94.5789	122.899	63.4839	109313389	109340526	2.40027	0.65388	0.849676	0.438902
BJ997563	10	144.643	173.887	53.0301	104.207	182.189	124645924	124646363	1.20219	0.366628	0.720443	1.25958
CD519095	3	144.707	499.79	117.45	578.458	58.5452	124660465	124660950	3.45381	0.811642	3.99744	0.404577
AA682246	4	144.707	182.785	142.242	226.581	134.313	84348896	84357786	1.26314	0.982966	1.56579	0.928173
DA382640	7	144.785	536.815	58.4094	487.547	159.523	185634960	185635239	3.70766	0.403421	3.36738	1.10179
AL603499	1	144.883	145.344	103.951	154.931	84.027	84391354	84392307	1.00318	0.717479	1.06935	0.579963
DB011805	8	144.883	82.3234	236.596	337.409	182.335	84391490	84392303	0.568204	1.63301	2.32883	1.2585
BX955875	13	144.883	147.588	233.99	207.262	51.8374	84391449	84392306	1.01867	1.61502	1.43054	0.357787
AA224517	1	144.965	341.051	80.783	562.99	140.06	10580680	10581350	2.35264	0.557259	3.88363	0.966168
AK302548	19	144.965	141.355	51.0371	159.113	128.916	1171488	1171994	0.975095	0.352065	1.0976	0.889291
AW296892	8	145.063	66.3289	76.128	74.8156	70.5409	54989526	54989951	0.457242	0.524792	0.515745	0.486277
BF362285	9	145.063	214.077	255.512	573.326	184.183	108523513	108772409	1.47575	1.76138	3.95225	1.26967
exon3148	5	145.142	144.23	65.1802	105.614	101.219	185633121	185633712	0.993718	0.44908	0.727659	0.697382
BG259455	11	145.323	104.351	139.706	307.733	330.305	120020043	120020518	0.718063	0.961354	2.11758	2.27291
BU430338	14	145.323	50.8172	60.1442	170.699	99.5038	139960560	140153250	0.349685	0.413867	1.17462	0.68471
BE252228	7	145.519	141.821	67.3491	100.693	174.77	124547682	124548027	0.974583	0.462819	0.691956	1.20101
Z46192	5	145.684	283.116	106.128	165.29	71.4092	113958713	114524340	1.94336	0.728485	1.13458	0.490166
chr8:135113725-135131100	8	145.734	146.444	93.0727	282.461	240.385	11126401	11126971	1.00488	0.63865	1.9382	1.64948
exon372	1	145.782	418.993	120.121	372.618	101.052	125350170	125350837	2.87411	0.823979	2.55599	0.693169
AI129187	3	145.782	690.903	81.2145	332.169	235.521	106483001	106483530	4.73928	0.557095	2.27853	1.61557
DA737884	10	145.923	95.9042	376.797	71.981	56.7859	12600912	12601181	0.657223	2.58215	0.493279	0.389149
AL712799	12	145.923	144.883	126.735	370.062	300.86	124546072	124546531	0.992873	0.868504	2.536	2.06176
DW458074	1	146.045	128.187	54.9401	170.93	118.26	105794479	106107401	0.877723	0.376185	1.17039	0.809747
BM674103	14	146.126	387.041	82.4082	307.092	107.463	184031106	184031676	2.64869	0.563954	2.10156	0.735412
AA457358	1	146.248	167.178	68.7356	65.8162	58.496	133977376	134122282	1.14311	0.469994	0.450032	0.399978
BU678181	1	146.248	132.106	60.4089	112.102	114.488	89034155	89034465	0.903305	0.413058	0.766519	0.782833
BG219111	8	146.367	257.168	144.09	604.549	474.969	88066047	88076344	1.757	0.98444	4.13035	3.24505
T91095	15	146.583	122.464	69.9706	226.385	59.9561	89031935	89034451	0.83546	0.477344	1.54441	0.409024
BX089473	5	146.803	222.721	188.017	782.857	815.212	89033392	89034441	1.51714	1.28075	5.33271	5.55311
DB343213	17	147.025	383.574	55.6497	499.745	156.651	122808487	122808973	2.6089	0.378506	3.39905	1.06547
AB464415	19	147.188	392.641	60.2129	229.641	249.218	78298715	78319243	2.66762	0.409089	1.56019	1.6932
AL712377	15	147.308	622.082	85.2545	815.791	384.306	185635930	185636020	4.22302	0.578752	5.53801	2.60887
BX104325	1	147.389	155.159	89.8162	153.793	165.392	124663855	124663924	1.05272	0.609381	1.04345	1.12215
exon2282	2	147.389	970.994	134.912	737.791	321.136	152459398	152459595	6.58796	0.915343	5.00573	2.17883
DA120681	12	147.389	120.599	98.3947	605.792	269.323	185633690	185633925	0.818234	0.667584	4.11015	1.82729
exon2992	5	147.711	54.6437	50.5354	173.641	91.7729	25774273	25973349	0.369936	0.342123	1.17554	0.621299
BF849844	2	147.834	514.259	61.7427	393.463	288.077	1155666	1178922	3.47862	0.417649	2.66151	1.94865
BQ026665	18	147.834	658.969	168.695	751.705	485.615	1156362	1192626	4.45749	1.14111	5.08478	3.28486
exon72	1	147.954	189.915	90.2419	175.819	846.459	109433640	109434178	1.28361	0.609932	1.18833	5.72109
DB069872	7	147.954	249.874	112.782	307.092	324.712	119991289	120167366	1.68886	0.76228	2.07559	2.19468
BG260530	8	148.055	216.442	73.2545	427.237	159.929	152316212	152465951	1.4619	0.494779	2.88567	1.0802
BM551183	17	148.055	632.836	80.4325	556.837	232.196	1174883	1175398	4.27434	0.543261	3.76101	1.56831
chr2:46288525-46300250	2	148.154	348.359	57.2356	359.403	211.37	116437083	116437626	2.35134	0.386325	2.42588	1.42669
exon2377	2	148.315	475.173	518.792	885.815	743.815	55504552	55517742	3.2038	3.4979	5.97252	5.01509
BF832608	13	148.656	285.488	58.4094	671.371	216.028	185635047	185635451	1.92046	0.392915	4.51626	1.45321
AI914372	2	148.738	631.878	3536.73	154.931	184.015	25774177	26026284	4.24826	23.7782	1.04164	1.23718
BF699499	2	148.738	220.568	87.3645	173.991	105.469	78298709	78319243	1.48293	0.587371	1.16978	0.70909
DB041518	5	148.82	909.989	74.0374	433.769	182.335	11738101	11738737	6.1147	0.497496	2.91472	1.22521
exon1251	13	148.82	289.671	53.4385	222.155	245.898	89062325	89081712	1.94645	0.359081	1.49277	1.65232
exon87	1	148.919	421.925	199.101	271.33	652.103	124557307	124557373	2.83325	1.33697	1.822	4.37891
DA902558	8	148.919	600.568	85.7195	655.656	380.418	124593514	124593593	4.03285	0.575611	4.40277	2.55453
AW895072	14	148.919	476.503	78.1969	454.457	371.442	125349095	125349200	3.19974	0.525097	3.0517	2.49425
BM696022	13	148.986	558.081	176.51	851.858	501.327	1171439	1171827	3.74587	1.18475	5.71772	3.36493
BG195230	12	149.184	791.503	133.579	1008.28	467.503	124630978	124637543	5.30555	0.895397	6.75865	3.13373
BF359203	1	149.432	115.217	219.329	164.588	104.555	1171450	1171826	0.771033	1.46775	1.10142	0.699678
CR608597	7	149.432	102.806	51.4171	73.7548	153.205	153821927	153830351	0.687975	0.344083	0.493567	1.02524
AW884647	7	149.613	164.791	57.302	300.239	200.951	22978470	22983460	1.10145	0.383	2.00676	1.34313
CR745496	3	149.834	331.014	78.2646	143.751	219.873	23744873	23753019	2.2092	0.522342	0.959404	1.46744
AA907924	9	149.834	723.146	83.2591	608.126	232.326	178531420	178535800	4.82632	0.555676	4.05867	1.55056
chr10:113880000-113890875	10	149.834	144.009	57.5329	136.337	147.632	148159274	148161357	0.961122	0.383978	0.909918	0.985304
BQ890664	7	149.918	558.437	224.398	634.479	594.013	145764525	145772900	3.72495	1.4968	4.23217	3.96225
CF887548	12	149.918	136.866	56.3233	221.677	142.637	145714625	145725650	0.912936	0.375694	1.47865	0.951431
BG181172	2	150.019	177.205	110.208	537.814	250.47	134155240	134169164	1.18121	0.734623	3.58497	1.66958
AI813883	2	150.568	471.658	250.625	475.503	297.6	55469101	55469528	3.13253	1.66453	3.15806	1.97652
CK299913	1	150.767	277.609	700.703	266.805	315.544	122808212	122809107	1.84131	4.64759	1.76965	2.09293
BE170396	9	150.767	153.409	53.0301	193.651	277.276	185646065	185646413	1.01752	0.351736	1.28444	1.83911
chr12:60293850-60330425	12	150.767	137.538	76.4282	287.904	277.519	185633125	185633710	0.912256	0.50693	1.9096	1.84072
BC006365	1	150.87	214.727	196.504	226.928	192.755	109362602	109362936	1.42326	1.30247	1.50413	1.27762
AA454957	14	150.97	51.0924	127.117	112.192	129.607	109537600	109559575	0.338428	0.842004	0.74314	0.858498
AA889171	14	151.575	160.631	76.8835	334.835	409.55	109840575	109856475	1.05974	0.50723	2.20903	2.70196
AA337299	4	152.027	257.168	224.221	300.239	91.4741	15520650	15531025	1.69159	1.47488	1.9749	0.601696
AK316297	19	152.51	226.67	199.334	222.394	237.1	3267300	3280150	1.48626	1.30702	1.45823	1.55465
BI828150	2	152.698	140.023	150.119	190.914	213.343	52952325	52974425	0.916993	0.983106	1.25027	1.39716
CN277671	17	152.698	262.897	85.3742	401.57	208.993	67908675	67922125	1.72168	0.559104	2.62983	1.36867
chr8:29955875-29977325	8	152.943	336.322	73.5124	654.775	342.164	97235825	97246525	2.19901	0.480653	4.28118	2.23721
exon4065	8	153.103	272.523	142.118	296.426	263.602	1027319	1027467	1.78	0.928253	1.93612	1.72173
BC009210	15	153.103	277.609	107.22	428.925	298.068	1027515	1027777	1.81321	0.700313	2.80154	1.94685
DA114668	2	153.205	90.3996	61.8066	212.995	174.352	1031299	1031418	0.590058	0.403425	1.39027	1.13803
AI004797	8	153.205	304.162	105.904	517.703	259.126	1032417	1033068	1.98533	0.691261	3.37916	1.69137
exon692	11	153.205	663.988	54.8311	284.668	238.589	2567783	2567977	4.334	0.357894	1.85809	1.55732
AA770385	10	153.409	704.149	146.209	66.72	201.791	2765944	2766086	4.59002	0.953071	0.434917	1.31538
exon3566	6	153.509	636.212	70.5409	469.571	514.571	2766247	2766544	4.14447	0.459524	3.05892	3.35206
BX100321	3	153.591	347.182	76.8835	652.636	253.795	2769972	2770126	2.26043	0.500573	4.24918	1.65241
exon3717	7	153.693	260.406	1192.28	276.745	325.997	2770402	2770672	1.69432	7.75756	1.80064	2.12109
DA666793	1	153.938	331.194	172.847	688.836	320.403	2771176	2771317	2.15148	1.12284	4.47477	2.08138
exon2135	2	153.938	774.591	115.254	714.768	313.413	2772480	2773020	5.03184	0.748703	4.64323	2.03597
exon3278	6	153.938	139.609	376.283	273.1	90.6431	2777294	2778186	0.90692	2.44438	1.77409	0.588829
AA857117	21	153.938	71.2096	51.5263	112.368	146.803	2779165	2779438	0.462587	0.334721	0.729957	0.953649
AW779106	8	154.06	100.297	65.6705	101.908	96.6554	2781646	2781836	0.651024	0.426267	0.661486	0.627389
BM455761	19	154.06	1029.44	69.458	685.5	681.812	2783609	2783851	6.68207	0.450851	4.44958	4.42564
AA505652	5	154.179	58.6036	519.925	84.2926	80.2095	2785713	2785951	0.380101	3.37221	0.546719	0.520236
W31488	12	154.179	603.573	117.325	491.28	332.681	2786605	2786767	3.91475	0.760963	3.18643	2.15775
exon4059	8	154.483	111.71	132.807	529.613	279.355	9420198	9420368	0.72312	0.859684	3.42828	1.80832
H90296	8	154.589	282.851	155.877	583.615	414.883	9420498	9420716	1.8297	1.00833	3.77526	2.68378
BF511048	6	154.711	359.201	213.471	219.851	595.324	9421873	9421982	2.32175	1.3798	1.42104	3.84797
DB444657	3	154.812	274.556	152.127	276.128	194.507	9422146	9422684	1.77348	0.982659	1.78364	1.25641
exon419	10	154.931	485.791	259.148	500.149	316.389	15860903	15861254	3.13552	1.67266	3.2282	2.04212
CB963823	8	155.033	447.235	90.0766	640.859	192.069	15866987	15867318	2.88477	0.581015	4.13369	1.23889
exon3502	6	155.098	123.084	61.1966	247.349	157	28055522	28055863	0.793588	0.394568	1.59479	1.01226
AA854612	11	155.26	733.301	113.183	604.549	345.405	55737020	55737094	4.72306	0.728993	3.89379	2.22469
BE063639	15	155.26	539.392	267.663	455.88	493.659	55743668	55743976	3.47413	1.72397	2.93624	3.17957
exon1252	13	155.342	82.2374	141.686	217.7	189.27	55747693	55748107	0.529395	0.912088	1.40142	1.21841
DA525603	15	155.627	442.081	242.491	479.393	230.446	81279217	81279447	2.84064	1.55816	3.08039	1.48076
BF210652	8	155.706	422.191	241.264	465.148	257.78	103569698	103569792	2.71147	1.54949	2.98735	1.65556
exon3565	6	155.998	345.495	50.9799	475.261	386.195	123292935	123293196	2.21473	0.326798	3.04658	2.47564
AI369956	6	156.078	310.618	81.977	438.613	352.957	126691597	126691658	1.99015	0.525232	2.81022	2.26142
AK128058	18	156.078	56.5484	94.4997	158.927	237.931	90785308	90785848	0.36231	0.605466	1.01826	1.52444
exon565	10	156.262	220.568	152.127	490.236	361.356	114876309	114876607	1.41153	0.973535	3.13727	2.3125
BF910641	2	156.341	385.593	226.077	678.971	309.134	180605481	180605839	2.46636	1.44605	4.34288	1.97731
CD685442	2	156.674	287.698	139.026	390.883	221.393	57304854	57305220	1.83628	0.887354	2.49488	1.41308
BG953017	4	157.043	534.215	93.3594	781.257	174.221	139055285	139055677	3.40172	0.594485	4.97481	1.10939
exon574	10	157.121	423.595	71.5234	1080.95	381.462	58226400	58226797	2.69597	0.455211	6.87969	2.42782
exon491	10	157.222	681.413	233.333	356.69	344.561	180606698	180606946	4.33408	1.4841	2.2687	2.19156
exon1215	12	157.324	65.7574	203.77	194.272	210.071	95363943	95364137	0.417973	1.29522	1.23485	1.33527
BF772568	6	157.407	344.029	61.8066	353.379	490.236	44864044	44864445	2.1856	0.392654	2.245	3.11445
BU682469	15	157.494	315.678	80.599	509.615	650.48	170106134	170106676	2.00438	0.511759	3.23577	4.13019
exon3535	6	157.697	59.4608	175.568	77.8225	113.942	57358176	57358431	0.377056	1.11332	0.493492	0.722532
AA394226	12	157.697	118.979	96.8294	713.837	559.879	153492938	153493218	0.754477	0.61402	4.52662	3.55033
AA668237	3	157.8	381.904	143.094	659.324	320.846	65407968	65451392	2.42018	0.906809	4.17823	2.03325
DA499302	10	157.883	315.077	112.694	522.903	644.726	5475806	5543323	1.99564	0.713782	3.31197	4.08358
BC010698	14	158.163	87.5381	238.238	524.636	534.168	172319059	172329334	0.553466	1.50627	3.31705	3.37732
BG198187	3	158.225	595.59	332.369	288.806	267.158	153495852	153496265	3.76419	2.1006	1.82528	1.68847
AK308330	22	158.225	81.8673	158.102	161.189	90.3996	90780960	90781357	0.51741	0.999223	1.01873	0.571335
AA936595	2	158.415	90.6595	55.3256	115.749	111.304	102028322	102028670	0.572292	0.349246	0.730673	0.702612
AW444724	3	158.415	279.355	54.6973	429.325	181.85	79334915	79335188	1.76344	0.345279	2.71014	1.14794
BG193195	12	158.415	345.806	225.62	310.153	133.133	139504718	139504927	2.18292	1.42424	1.95785	0.840407
AI200882	2	158.5	1039.68	253.664	684.859	752.747	153495883	153496265	6.55951	1.60041	4.32089	4.7492
BE177121	12	158.642	181.746	424.925	238.458	258.531	170173190	170173921	1.14563	2.67851	1.50312	1.62965
BF359167	1	158.844	104.351	88.4686	263.955	53.3623	149835286	149845724	0.656939	0.556953	1.66173	0.335941
AA503570	1	158.992	50.9388	71.7596	289.496	419.457	147223827	147224250	0.320386	0.451341	1.82082	2.63823
AA879429	18	158.992	303.899	77.1658	528.702	334.06	150612877	150985719	1.91141	0.485344	3.32534	2.10111
BG217123	12	159.214	307.601	126.922	658.28	656.948	57873150	57889827	1.932	0.797179	4.13456	4.1262
chr20:29267675-29298475	20	159.289	94.6222	50.0031	249.409	173.357	93242773	93472995	0.594029	0.313915	1.56577	1.08832
BX106608	7	159.299	187.038	104.351	378.53	311.328	180614376	180614861	1.17413	0.655062	2.37622	1.95436
AI421841	12	159.299	350.96	134.912	316.521	319.314	106349883	106350519	2.20315	0.846909	1.98696	2.00449
BE222824	7	159.42	880.77	84.948	594.057	490.459	108600736	108689969	5.52484	0.532857	3.72636	3.07652
exon688	11	159.42	220.874	89.1081	422.505	218.372	180614474	180614929	1.38548	0.558952	2.65026	1.36979
N49448	5	159.541	719.947	52.0986	586.414	601.168	170110980	170111218	4.51262	0.326553	3.67564	3.76812
BG201765	1	159.665	443.815	148.919	634.192	302.679	53731566	53731617	2.77966	0.932695	3.97201	1.89571
DW448901	2	159.665	95.6908	102.434	114.998	271.024	172810650	172810984	0.599321	0.641557	0.720245	1.69745
exon566	10	159.766	205.578	223.528	96.8164	51.1512	170173214	170173922	1.28674	1.39909	0.605987	0.320162
AA468904	2	159.951	681.59	265.104	1132.9	515.168	111931552	111932074	4.26125	1.65741	7.08282	3.2208
DB338917	3	160.032	190.125	50.2355	290.734	448.881	125440396	125643392	1.18804	0.313909	1.81672	2.80494
FN172800	14	160.032	214.727	80.8731	254.83	343.584	172319059	172329097	1.34178	0.505356	1.59237	2.14697
exon4175	8	160.218	176.364	64.9482	289.671	320.025	71551108	71724810	1.10077	0.405373	1.80798	1.99743
AA090784	5	160.385	133.886	308.112	73.7548	161.045	139497446	139497530	0.834776	1.92108	0.459861	1.00411
AI652471	7	160.486	331.837	2585.99	647.637	361.554	139504049	139504497	2.06771	16.1135	4.03548	2.25287
exon3194	5	160.569	493.347	218.96	497.148	127.138	180605163	180605499	3.07249	1.36365	3.09617	0.791795
BG989857	6	160.569	507.813	187.568	441.637	134.738	180597766	180607682	3.16258	1.16814	2.75045	0.83913
DB042414	1	160.631	163.775	264.177	246.05	458.013	180598676	180607682	1.01958	1.64463	1.53177	2.85134
exon478	10	160.631	116.751	116.057	125.939	163.217	114876352	114876577	0.72683	0.722508	0.784028	1.0161
BC038545	11	160.631	539.304	219.329	442.993	265.809	121034980	121035082	3.35742	1.36543	2.75784	1.65478
AI700428	3	161.023	563.238	220.004	125.069	328.44	44863584	44864315	3.49788	1.36629	0.776718	2.03971
DA337516	14	161.023	142.141	74.1027	257.582	629.837	44863174	44863858	0.882735	0.4602	1.59966	3.91147
exon4171	8	161.356	261.527	83.4311	318.452	214.62	143040484	143040903	1.62081	0.517064	1.9736	1.33011
exon3497	6	161.439	1666.15	124.028	850.859	283.116	143040484	143040867	10.3206	0.768269	5.27047	1.7537
exon4	1	161.518	106.855	69.1297	992.725	189.358	115295044	115295585	0.661564	0.427999	6.1462	1.17236
AI824818	5	161.562	169.758	119.622	124.729	309.53	115295044	115295586	1.05073	0.740409	0.772018	1.91585
AW172310	16	161.648	351.558	116.057	352.423	232.59	139057478	139057890	2.17484	0.717962	2.18019	1.43887
DB339348	7	161.956	433.391	151.353	514.992	418.747	158963676	158964154	2.67599	0.934536	3.17984	2.58557
AA780415	1	162.039	55.3592	50.4714	296.827	176.952	90780596	90781007	0.341641	0.311477	1.83183	1.09203
CD244767	9	162.18	444.103	87.6724	447.881	305.405	153398726	153495039	2.73833	0.540587	2.76163	1.88313
exon3581	6	162.325	166.846	230.973	877.814	863.97	180610210	180610401	1.02785	1.4229	5.40775	5.32246
exon425	10	162.325	227.192	92.1164	364.889	555.861	53731547	53731615	1.39961	0.56748	2.24789	3.42436
CN285030	8	162.654	66.0569	68.564	326.464	181.954	180614531	180614951	0.406119	0.421533	2.00711	1.11866
DA928996	8	162.654	477.415	125.73	250.733	514.079	79333898	79334100	2.93516	0.772993	1.54151	3.16057
BM505275	1	162.946	79.9802	81.8932	118.812	61.6467	139496448	139496891	0.49084	0.50258	0.729153	0.378327
AL136630	5	163.067	169.885	95.5163	251.286	65.3641	71905776	71912555	1.04181	0.585748	1.54099	0.400841
CB857272	14	163.067	346.826	67.9998	694.614	559.724	106178809	106344469	2.12689	0.417005	4.25968	3.43248
BE043072	19	163.067	1296.37	166.658	1005.21	820.86	10820413	10823392	7.94992	1.02202	6.16442	5.03388
BG218391	1	163.169	335.367	55.7154	642.924	91.2062	10820736	10823391	2.05533	0.341458	3.94024	0.558968
BG897567	11	163.238	187.038	178.253	283.737	75.8941	145305	192978	1.1458	1.09198	1.73818	0.464929
chr5:68020875-68039900	5	163.279	245.348	117.726	323.222	263.364	180608194	180608936	1.50263	0.721013	1.97957	1.61297
BM422384	8	163.507	250.581	282.676	92.6244	179.183	180601163	180607702	1.53254	1.72884	0.566487	1.09588
FN161586	14	163.507	210.831	135.658	386.527	107.66	95356552	95357186	1.28943	0.829676	2.36399	0.658442
AI700480	18	163.507	551.881	210.485	486.571	238.831	44863289	44864131	3.37528	1.28732	2.97585	1.46068
exon2921	4	163.754	102.957	121.889	79.9406	241.482	90711969	90770658	0.62873	0.744342	0.488176	1.47467
FN068825	6	163.754	446.881	115.491	422.639	322.401	180598749	180607120	2.72898	0.705274	2.58095	1.96882
AW855657	7	163.855	510.349	98.6008	439.261	247.017	101972780	102035017	3.11463	0.601755	2.68079	1.50753
BF223154	14	163.855	279.134	57.777	63.2799	172.617	123744779	123745108	1.70354	0.35261	0.386194	1.05347
AI962686	17	163.855	390.459	772.525	588.749	222.068	172773641	172810774	2.38295	4.71468	3.5931	1.35527
BM977369	1	163.939	85.3011	70.2087	368.954	181.388	68059623	68060232	0.520323	0.428262	2.25056	1.10644
DB053258	14	163.939	309.2	173.388	405.572	342.34	148817086	148817681	1.88607	1.05764	2.47392	2.08822
exon2121	2	164.235	520.746	716.833	795.236	218.003	102027846	102028599	3.17074	4.36468	4.84206	1.32739
BF960853	9	164.235	897.192	125.259	311.684	336.032	180599112	180607183	5.46286	0.762682	1.89779	2.04604
BX094713	4	164.319	116.866	614.989	211.501	118.26	153456775	153580015	0.711217	3.74266	1.28714	0.719699
W84857	8	164.319	200.09	206.399	147.711	208.063	180607306	180617193	1.21769	1.25609	0.898932	1.26621
R44565	13	164.319	77.581	516.371	151.675	90.6431	176008826	176084839	0.472138	3.1425	0.923054	0.55163
BC015444	3	164.42	407.284	210.853	85.6451	123.559	180606147	180606992	2.47709	1.2824	0.520891	0.75148
exon2024	18	164.42	210.831	398.836	744.057	585.103	138671502	139475192	1.28227	2.42571	4.52533	3.55858
DA954401	10	164.486	426.281	205.365	608.723	394.17	66599605	66601766	2.5916	1.24853	3.70076	2.39638
AV732531	13	164.486	195.711	316.521	358.999	184.997	120528820	120529377	1.18984	1.9243	2.18255	1.1247
AK054588	1	164.588	405.08	186.4	869.483	247.83	88682466	88798153	2.46118	1.13252	5.28279	1.50576
exon635	10	164.588	245.789	53.3865	879.304	138.35	55843150	55937816	1.49336	0.324365	5.34247	0.840588
AA397707	13	164.708	762.548	143.932	511.458	231.954	54068261	54068735	4.6297	0.873863	3.10525	1.40828
AI497769	14	164.791	559.461	74.1027	580.725	308.2	101973024	102035162	3.39496	0.449676	3.524	1.87024
BF762726	18	164.791	238.238	204.718	527.457	375.527	79342387	79343094	1.44569	1.24228	3.20075	2.2788
exon2002	18	164.791	262.675	117.142	212.866	267.444	170117466	170127140	1.59398	0.71085	1.29173	1.62293
BI752281	21	164.791	97.3763	51.2594	314.1	92.6083	54023487	54066040	0.590906	0.311056	1.90605	0.561973
exon3118	5	164.975	719.213	100.072	349.139	615.146	107201654	107202345	4.35951	0.60659	2.11631	3.72872
exon3453	6	164.975	112.606	229.525	57.2356	182.633	3280242	3281228	0.682559	1.39127	0.346934	1.10703
exon4142	8	165.061	516.083	182.696	391.039	885.948	79342748	79343473	3.12661	1.10684	2.36905	5.36738
AF279783	1	165.269	610.658	109.803	495.681	294.033	170132146	170157131	3.69495	0.664392	2.99924	1.77912
AU185159	20	165.371	604.234	370.22	1304.86	430.259	101972862	102034910	3.65382	2.23873	7.89053	2.60179
BF241485	1	165.724	81.5925	138.192	196.311	186.633	180610451	180610939	0.49234	0.83387	1.18457	1.12617
chr5:6882550-6906100	5	165.909	293.813	92.3467	343.859	407.88	10828169	10830174	1.77092	0.556609	2.07257	2.45845
DA349921	12	166.181	90.1531	58.4094	577.568	110.119	145304	192773	0.542499	0.35148	3.47554	0.662645
exon17	1	166.469	479.213	102.532	2332.21	543.571	27808186	27809022	2.87869	0.61592	14.0099	3.26529
AA420706	3	166.64	297.891	101.25	451.681	280.261	153291589	153413465	1.78764	0.607599	2.71052	1.68184
BQ440687	8	166.64	205.365	142.118	332.213	250.733	180611655	180611780	1.23239	0.852849	1.9936	1.50464
DA132559	12	166.64	255.978	86.044	98.1788	69.8064	67024632	67024937	1.53612	0.516348	0.589168	0.418906
BX105618	12	166.762	424.145	82.4082	343.763	532.525	180606501	180606859	2.54341	0.494166	2.0614	3.19332
DA142893	10	166.825	128.073	122.992	386.149	278.274	72545536	72620198	0.76771	0.737251	2.3147	1.66806
exon2193	2	167.096	80.363	122.017	158.415	350.76	6254786	6339701	0.480939	0.73022	0.948046	2.09915
exon2629	3	167.096	234.711	68.564	344.873	237.1	139044413	139104779	1.40465	0.410327	2.06392	1.41895
BE159264	1	167.492	217.157	211.111	650.304	786.926	139517087	139528554	1.29652	1.26042	3.88261	4.6983
exon3379	6	167.594	474.679	82.0487	554.771	527.146	44862426	44862705	2.83232	0.489569	3.31021	3.14538
AA487436	11	167.72	862.014	463.659	1353.3	1015.06	38729071	38881615	5.13962	2.76449	8.06883	6.05211
BX953862	3	167.843	311.684	308.224	233.398	344.337	44862371	44862941	1.85699	1.83638	1.39057	2.05154
BX091468	1	168.218	82.1236	89.2	98.6008	116.17	66710961	67106618	0.488197	0.530264	0.586148	0.69059
CN284366	5	168.218	585.392	70.2941	572.236	287.479	101973033	102035005	3.47996	0.417875	3.40175	1.70896
W86911	8	168.218	552.192	187.226	374.195	445.459	101973159	102035067	3.2826	1.11299	2.22446	2.6481
DA394641	2	168.761	879.459	236.094	578.88	558.348	79322889	79387485	5.21127	1.39898	3.43018	3.30852
exon2934	4	168.761	108.148	61.9516	309.222	106.454	176066962	176085850	0.640835	0.367097	1.83231	0.630797
DA255344	5	168.761	51.1276	64.4457	78.8657	64.0348	153409308	153456856	0.302959	0.381876	0.467322	0.379441
CV337427	20	168.843	630.459	177.205	293.393	715.97	142849612	142891108	3.73399	1.04952	1.73767	4.24044
DB350663	1	169.05	532.568	68.564	616.457	409.616	158780799	158917273	3.15036	0.405584	3.64659	2.42304
AI201288	1	169.242	327.553	135.243	574.768	373.329	88662730	88663282	1.93541	0.799111	3.39613	2.20589
AA367344	8	169.345	278.804	175.778	170.368	243.502	153398720	153657780	1.64636	1.03799	1.00604	1.43791
exon4205	8	169.345	242.491	105.713	618.682	167.2	38771913	38881627	1.43194	0.624244	3.65338	0.987333
DA743129	9	169.345	510.836	306.735	518.702	320.982	67023552	67024139	3.01654	1.8113	3.06299	1.89543
DB354897	10	169.345	261.662	152.31	142.019	302.833	14705964	15104853	1.54514	0.89941	0.83864	1.78826
BU853904	6	169.634	545.28	151.779	515.591	398.704	170126785	170148232	3.21445	0.89474	3.03943	2.35038
BF362584	12	169.634	451.571	286.526	530.327	391.483	67031012	67234184	2.66203	1.68908	3.12629	2.30781
CA390507	16	169.634	499.436	126.618	539.104	619.949	176069046	176069512	2.9442	0.74642	3.17804	3.65462
AY008372	7	169.737	128.589	68.8779	63.5965	118.979	60502323	60502783	0.757577	0.405792	0.374677	0.700962
AI808995	10	169.737	731.747	68.6523	879.746	316.674	44868358	44868905	4.31107	0.404463	5.183	1.86568
AI114816	16	169.737	292.901	410.926	277.918	491.994	176062323	176062847	1.72562	2.42096	1.63734	2.89857
CN278804	1	169.907	237.251	141.783	145.684	343.428	142849481	142890940	1.39636	0.834477	0.857433	2.02127
BX389677	3	169.907	113.161	96.2613	230.425	169.242	106327999	106328552	0.66602	0.566553	1.35618	0.996089
CV363180	7	169.907	117.763	56.2108	522.037	354.422	82245967	82246506	0.693101	0.330833	3.07249	2.08598
AW969649	14	170.077	221.979	403.37	515.327	408.44	158786137	158786658	1.30517	2.37169	3.02996	2.4015
exon27	1	170.368	263.294	261.816	331.592	141.866	79322910	79387529	1.54544	1.53677	1.94632	0.832701
BG958381	2	170.368	317.94	66.6531	52.23	51.6944	79322892	79387595	1.86619	0.391229	0.306571	0.303427
exon487	10	170.453	561.368	149.817	552.701	328.84	172319478	172329149	3.2934	0.878935	3.24255	1.92922
AI267980	12	170.512	229.641	117.45	357.733	247.373	180610475	180610914	1.34678	0.68881	2.098	1.45077
DB353895	12	170.512	245.415	353.401	885.432	496.656	180610554	180610857	1.43929	2.07259	5.19279	2.91274
CK003864	1	170.699	476.923	54.9401	726.078	376.573	147219045	147219305	2.79394	0.321854	4.25357	2.20607
HMlincRNA1190	4	170.699	228.154	229.827	614.236	236.815	180610806	180610993	1.33659	1.34639	3.59837	1.38733
AW197841	8	170.699	401.548	106.539	262.323	78.6637	180610554	180610893	2.35238	0.624137	1.53676	0.460834
DN991958	8	170.805	274.556	81.3693	188.807	245.24	67024355	67024388	1.60742	0.476386	1.10539	1.43578
exon592	10	170.952	279.488	79.0182	330.902	265.809	114876225	114876280	1.63489	0.462224	1.93564	1.55487
exon2243	2	171.428	228.876	67.8893	358.557	258.401	79333910	79334236	1.33512	0.396023	2.09159	1.50734
BQ317675	9	171.509	308.935	96.3605	389.283	343.318	44864184	44864286	1.80127	0.561838	2.26975	2.00175
AK055790	9	171.636	333.478	52.9585	194.75	81.9046	114876794	114876894	1.94294	0.308552	1.13467	0.4772
AI188191	8	171.973	194.833	195.86	363.221	53.8805	79334393	79334460	1.13293	1.1389	2.11209	0.313308
DA812102	4	172.054	262.367	125.923	50.1225	85.3011	44868875	44868976	1.52491	0.731883	0.291319	0.495781
exon1484	14	172.512	395.036	65.3641	353.069	298.844	66589187	66589303	2.2899	0.378895	2.04663	1.73231
HMlincRNA164	6	172.701	153.21	100.847	457.354	257.56	44863377	44863503	0.887135	0.583939	2.64823	1.49136
AI334808	9	172.847	66.6874	133.806	50.6027	194.833	153492897	153493225	0.385818	0.77413	0.29276	1.1272
exon1668	15	172.95	665.746	97.8224	682.28	436.461	73461382	73469385	3.84936	0.56561	3.94495	2.52362
BI520192	5	173.055	197.146	203.876	371.905	223.286	32364419	32368142	1.13921	1.1781	2.14906	1.29026
exon500	10	173.055	447.881	263.757	969.058	1437.61	172629516	172646078	2.58808	1.52412	5.59971	8.30726
exon1367	13	173.055	247.284	54.5254	500.415	186.378	141418473	141426038	1.42893	0.315075	2.89165	1.07698
exon648	11	173.388	334.611	127.404	325.13	218.372	116095066	116102244	1.92984	0.734791	1.87516	1.25944
AI312059	20	173.388	143.133	59.1499	217.354	164.895	124787809	124796838	0.825509	0.341142	1.25357	0.95102
exon129	1	173.476	181.872	231.868	367.53	225.706	153462506	153462840	1.0484	1.3366	2.11862	1.30108
AW984551	7	173.476	128	50.2355	90.6308	134.313	111838766	111839227	0.737852	0.289582	0.52244	0.774246
BC043232	19	173.476	137.877	190.639	55.4627	183.312	111838850	111839297	0.794788	1.09893	0.319714	1.0567
exon4585	9	174.096	343.25	60.8613	632.348	603.77	111838770	111839309	1.97161	0.349585	3.63218	3.46803
chr10:8185475-8199525	10	174.096	348.917	74.5301	724.349	398.148	111839141	111839357	2.00416	0.428098	4.16063	2.28694
BG210545	1	174.352	659.235	171.384	662.502	600.058	153461013	153461219	3.78106	0.98298	3.7998	3.44165
DB540743	12	174.352	82.4233	231.081	246.776	72.5353	180610225	180610620	0.472741	1.32537	1.41539	0.416028
DA448279	2	174.455	337.943	103.452	173.991	112.39	79343018	79343456	1.93713	0.593002	0.997338	0.644233
AA319336	4	174.519	168.447	169.532	69.9706	255.599	79342387	79342946	0.965206	0.971421	0.400933	1.46459
BE160317	2	174.688	412.572	208.344	257.081	131.899	44864151	44864444	2.36176	1.19266	1.47165	0.755054
BE006786	5	174.688	538.525	624.949	458.859	78.2646	44863021	44863309	3.08278	3.57751	2.62673	0.448025
AW976737	11	174.854	397.77	79.6621	398.15	177.309	170925150	170938100	2.27487	0.455591	2.27704	1.01404
BG215880	15	174.939	723.593	175.421	859.661	308.643	3790400	3802175	4.13626	1.00275	4.91407	1.76429
AI348265	3	175.104	539.481	260.117	896.19	514.215	67639050	67653625	3.08092	1.4855	5.11806	2.93663
CN267617	4	175.104	297.779	70.2087	614.416	452.903	67711025	67754775	1.70059	0.400955	3.50887	2.58648
AA583819	4	175.233	331.014	73.7449	350.092	198.263	68020875	68039900	1.889	0.42084	1.99787	1.13142
AK310205	13	175.402	517.325	600.258	309.31	1111.59	6882550	6906100	2.94937	3.42219	1.76344	6.33739
BX107959	3	175.653	568.304	94.8546	297.137	454.927	1605953	1606151	3.23539	0.540013	1.69162	2.58992
DA342801	5	175.737	626.856	157.1	215.159	431.615	1606485	1606699	3.56701	0.89395	1.22432	2.45602
exon803	11	175.737	526.617	67.5861	571.927	156.755	5377852	5378012	2.99661	0.384586	3.25444	0.891987
BE552456	2	175.819	161.045	57.3581	128	83.2425	5387718	5387982	0.91597	0.326234	0.728021	0.473457
AA167510	5	175.819	215.312	204.914	397.836	454.083	25432842	25433060	1.22462	1.16549	2.26276	2.58268
AW841558	6	175.965	402.95	68.6523	369.62	394.969	32578489	32578573	2.28994	0.390147	2.10053	2.24458
BG214551	14	175.965	468.703	86.044	470.792	354.978	52581060	52581268	2.66361	0.488983	2.67549	2.01732
DN930364	6	176.176	221.459	94.4997	330.171	450.815	52631317	52631899	1.25703	0.536394	1.8741	2.55889
exon1661	15	176.28	242.274	66.6531	668.68	428.617	52666171	52666243	1.37438	0.37811	3.79329	2.43146
exon2093	19	176.553	67.5861	152.618	183.248	64.1457	52680551	52680615	0.38281	0.864435	1.03792	0.363323
AI918329	2	176.656	268.283	150.119	237.801	389.863	52760017	52760428	1.51867	0.849778	1.34612	2.2069
BX115310	4	176.656	284.245	59.7455	213.364	325.555	60666377	60666693	1.60903	0.338202	1.20779	1.84287
BM719313	11	176.656	281.015	285.018	583.615	325.4	60703641	60704049	1.59075	1.61341	3.30367	1.84199
chr2:223541552-223554575	2	176.803	804.658	102.248	1052.01	458.678	60706043	60706461	4.55117	0.578319	5.95021	2.5943
AI798890	12	176.845	822.859	60.4888	1274.28	67.6082	60786861	60787376	4.65301	0.342045	7.20565	0.382303
AI702060	2	176.952	514.637	113.761	699.791	796.859	60796006	60796713	2.90834	0.64289	3.95469	4.50324
BI757882	5	176.952	331.394	55.9931	79.2875	60.0722	61975112	61975382	1.87279	0.316431	0.448073	0.339483
exon3669	6	177.058	536.215	80.0226	159.563	550.547	72751304	72751483	3.02847	0.451958	0.90119	3.10942
exon690	11	177.101	349.027	139.237	693.812	324.133	74365853	74366253	1.97078	0.786201	3.9176	1.83021
CA419714	1	177.414	136.105	153.793	116.223	155.159	74372418	74373007	0.767163	0.86686	0.655095	0.87456
DA800666	10	177.621	428.837	91.1733	662.591	278.274	74375129	74375299	2.41433	0.513301	3.73035	1.56667
AF272378	11	177.729	71.2096	103.68	63.9431	59.0471	74382603	74382815	0.400665	0.583362	0.35978	0.332232
AA702143	3	177.854	140.796	369.952	619.014	177.309	95962323	95962391	0.791635	2.08009	3.48046	0.996933
AA451812	12	177.854	112.408	352.179	614.416	1352.37	95977016	95977106	0.632026	1.98016	3.45461	7.60382
exon414	10	177.981	400.304	121.797	540.77	506.788	115668072	115668644	2.24914	0.684325	3.03836	2.84743
BM017221	17	177.981	315.875	53.5663	387.837	59.4523	115684394	115684924	1.77477	0.300966	2.17909	0.334037
BX115811	10	178.087	326.399	128.705	462.881	264.287	123991733	123992243	1.8328	0.722705	2.59918	1.48403
AA167256	1	178.275	60.8613	70.9243	1160.24	1028.77	124775114	124776039	0.341391	0.397837	6.50814	5.77069
exon3069	5	178.275	396.572	136.769	1242.53	714.945	126216694	126216962	2.2245	0.767183	6.96973	4.01035
exon4456	9	178.275	376.261	77.6483	259.06	176.176	138991078	138991310	2.11057	0.435554	1.45315	0.988228
exon2818	4	178.528	269.939	62.1555	319.827	119.27	138991078	138991960	1.51203	0.348156	1.79147	0.668074
BG183121	5	178.528	403.748	278.451	426.125	436.145	138992099	138992345	2.26154	1.55971	2.38688	2.44301
exon4581	9	178.784	258.202	84.1725	235.194	259.305	138996998	138997315	1.44421	0.470805	1.31552	1.45038
AI091628	18	179.078	425.481	89.4793	1224.75	282.542	138997707	138997936	2.37596	0.499667	6.83919	1.57776
DB333932	10	179.835	306.801	113.183	592.081	698.681	139003194	139003472	1.70601	0.629371	3.29235	3.88511
EC553788	3	179.985	134.581	62.6513	69.1297	79.5559	141127510	141127680	0.747733	0.348091	0.384085	0.442013
BF038968	2	180.048	700.371	181.217	613.744	541.369	141129240	141129456	3.8899	1.00649	3.40878	3.0068
exon3556	6	180.048	72.1966	101.993	354.822	184.376	141133130	141133198	0.400985	0.566477	1.97071	1.02404
FN107819	8	180.156	146.643	63.6609	264.086	162.039	141133716	141133806	0.813981	0.353366	1.46588	0.899438
BC047337	20	180.156	1111.88	306.315	820.28	426.749	141134068	141134304	6.17177	1.70028	4.55317	2.36878
AI080164	12	180.327	179.287	89.2991	183.589	178.594	141138066	141138310	0.994232	0.495205	1.01809	0.990385
BE696035	1	180.433	552.192	394.528	556.592	594.771	141139896	141140358	3.06037	2.18656	3.08475	3.29634
DB468639	4	180.54	276.902	162.721	137.877	196.59	141141279	141141739	1.53374	0.901301	0.76369	1.0889
AW665831	17	180.98	1156.24	163.837	422.771	270.205	141146444	141146559	6.38874	0.905275	2.336	1.49301
AW173069	20	180.98	603.924	77.318	400.728	502.593	141146681	141146935	3.33696	0.427217	2.21421	2.77705
exon1245	13	181.046	423.881	93.5184	255.599	663.192	141148111	141148267	2.34129	0.516545	1.41179	3.66311
CV359309	17	181.046	79.2512	82.8214	472.592	256.329	141148759	141149065	0.43774	0.45746	2.61034	1.41582
BI023283	11	181.85	345.96	211.893	288.099	240.541	141647383	141647604	1.90245	1.16521	1.58427	1.32274
DB174708	8	182.039	513.324	288.362	620.457	284.199	141650376	141650538	2.81987	1.58407	3.40838	1.5612
DA368675	5	182.126	54.3266	53.9787	394.506	347.274	141720591	141720703	0.298292	0.296382	2.16612	1.90678
R56315	11	182.401	360.71	175.568	663.325	429.549	147335377	147335761	1.97757	0.962539	3.63663	2.35497
BE551986	17	182.401	325.643	1194.86	618.168	264.553	147359429	147359744	1.78531	6.55072	3.38906	1.45039
CR743903	9	182.611	666.122	80.3441	488.546	411.459	147372566	147372795	3.64776	0.439973	2.67533	2.2532
AI476312	3	182.677	227.518	193.566	285.708	348.559	149847356	149847694	1.24547	1.05961	1.564	1.90806
AA732281	3	182.761	629.815	100.072	747.148	495.635	149850628	149850802	3.4461	0.547558	4.08811	2.71192
AA778157	4	183.163	112.497	385.461	56.3718	55.7154	149851574	149851774	0.614188	2.10447	0.307768	0.304184
DB215165	13	183.163	578.258	104.809	1422.64	493.347	149853255	149853609	3.15706	0.572215	7.76704	2.69348
CD359817	14	183.163	394.125	202.843	531.614	396.572	149860962	149861164	2.15177	1.10744	2.90241	2.16513
DA269427	7	183.248	314.857	51.144	95.9042	117.267	149861686	149861797	1.7182	0.279097	0.523356	0.639933
BF895824	10	183.248	640.881	85.4603	450.057	406.504	149966454	149966644	3.49733	0.466363	2.45599	2.21832
DA538556	14	183.354	588.191	65.5683	425.971	489.458	149969612	149970119	3.20794	0.357604	2.32321	2.66946
BU565019	2	183.418	524.259	129.208	218.134	148.82	149971273	149971447	2.85828	0.704448	1.18928	0.811372
BQ226790	11	183.418	61.4903	154.079	293.393	165.392	149973390	149973537	0.335247	0.840044	1.59959	0.901726
exon4042	7	183.632	770.459	66.0569	467.637	733.683	149974000	149974068	4.19566	0.359724	2.54659	3.99539
chr14:96861925-96885100	14	183.965	240.271	122.992	287.413	293.15	167635287	167635503	1.30607	0.668561	1.56233	1.59351
CD518499	7	184.634	171.244	287.698	422.057	195.968	167635693	167635925	0.927481	1.55821	2.28592	1.06139
exon1679	15	184.634	233.223	129.302	371.751	343.985	171217524	171217742	1.26317	0.700319	2.01346	1.86307
exon2606	22	184.762	595.324	163.837	311.928	364.353	171218110	171218198	3.22211	0.886746	1.68827	1.97201
exon4442	8	185.334	850.015	79.6621	842.258	731.857	171218294	171218504	4.58638	0.429829	4.54453	3.94884
AK311036	15	185.334	137.618	118.372	299.641	85.7195	171923655	171923841	0.742539	0.638695	1.61676	0.462512
AA629144	10	185.506	157.222	69.1297	79.1238	128.916	171928671	171928745	0.847532	0.372655	0.42653	0.694943
chr2:231247700-231258825	2	185.551	106.301	201.511	184.632	317.387	171933078	171933248	0.572893	1.08601	0.995048	1.71051
chr13:75360325-75373025	13	185.812	262.586	131.207	602.057	313.596	171933570	171933736	1.41318	0.70613	3.24014	1.68771
DQ287932	7	185.948	514.637	359.403	405.684	192.177	172073767	172074059	2.76763	1.93281	2.1817	1.03349
BI519983	1	186.077	918.924	194.507	891.258	124.274	172075585	172075842	4.93841	1.0453	4.78973	0.667866
BF772267	13	186.378	338.72	223.528	514.749	570.704	172077739	172077999	1.81738	1.19933	2.76185	3.06208
CN274292	5	186.55	164.606	393.149	77.0535	165.269	172079520	172079585	0.882369	2.10747	0.413045	0.885921
BQ082169	6	186.55	443.279	117.011	421.391	354.422	172089554	172089654	2.37619	0.627236	2.25886	1.89988
HMlincRNA181	10	186.844	262.675	173.211	503.837	292.263	15815772	15816299	1.40585	0.927036	2.69656	1.56421
AV659563	16	187.079	787.949	414.745	689.501	500.371	169983323	169983735	4.21184	2.21695	3.68561	2.67464
BG106187	1	187.121	343.14	97.5554	771.503	112.587	40075448	40075704	1.83379	0.52135	4.12302	0.60168
DA695910	3	187.226	230.36	57.4744	767.325	729.213	20150536	20150787	1.23039	0.306979	4.0984	3.89483
BF209599	8	187.376	363.068	135.052	265.809	381.75	33943260	33959004	1.93764	0.720753	1.41859	2.03735
AA393563	7	187.504	272.016	331.328	540.925	356.826	126537433	126537750	1.45072	1.76704	2.88487	1.90303
DB050422	2	187.609	637.458	78.4147	969.256	334.06	168853411	168853749	3.3978	0.417969	5.16637	1.78062
exon2006	18	187.696	338.72	146.384	436.947	666.012	119217394	119217557	1.80462	0.779901	2.32795	3.54835
N57272	11	187.803	1062.79	133.422	932.948	558.348	111693801	111699063	5.65907	0.710437	4.96769	2.97305
AI734251	12	187.803	255.248	370.462	317.497	391.595	27361660	27387070	1.35913	1.97261	1.69059	2.08514
DA860017	14	187.89	504.123	86.1467	876.036	428.617	141849034	141850762	2.68307	0.458495	4.66249	2.28121
BU595128	2	187.995	524.524	56.4754	454.127	175.126	148038903	148100385	2.79009	0.300408	2.41563	0.931541
DB471974	9	187.995	145.063	96.1601	85.8957	113.004	126537703	126711447	0.771631	0.511502	0.456903	0.601101
exon100	1	188.102	218.939	99.3382	186.143	392.685	168244570	168245015	1.16394	0.528107	0.989581	2.08761
BG195412	9	188.102	869.771	259.457	504.903	347.092	36717299	36717759	4.62392	1.37934	2.68419	1.84523
AW021285	16	188.249	1029.86	240.474	737.993	697.216	78109811	78135453	5.47073	1.27743	3.92031	3.7037
AI784169	10	188.934	348.359	620.126	202.843	422.057	78095235	78095774	1.84382	3.28225	1.07362	2.23389
AI016496	16	188.934	352.423	123.348	321.937	177.205	82486823	82486937	1.86533	0.652866	1.70397	0.937922
DW409420	22	189.038	390.305	394.683	683.792	1025.37	111694211	111695442	2.06469	2.08784	3.61721	5.42413
BF359151	1	189.166	334.611	221.113	201.703	200.801	30910560	30916162	1.76888	1.16889	1.06628	1.06151
BF968166	1	189.166	124.143	110.656	150.002	121.329	26646603	26653686	0.656266	0.584969	0.792966	0.641391
AI801869	19	189.766	426.571	131.09	125.259	254.787	168342225	168342394	2.24788	0.690801	0.660072	1.34264
BG954830	7	189.829	600.702	154.483	643.879	196.181	30879945	31246420	3.16443	0.813802	3.39188	1.03346
HMlincRNA795	18	190.029	315.875	232.546	229.644	375.621	144579243	144579645	1.66225	1.22374	1.20847	1.97665
exon3361	6	190.103	515.327	58.5452	366.733	302.945	57035760	57036003	2.71077	0.307965	1.92912	1.59358
AA456070	15	190.23	382.42	83.3325	299.175	230.163	105276727	105277051	2.0103	0.438062	1.5727	1.20992
BI016201	8	190.339	174.582	98.3001	502.102	423.079	36717363	36717758	0.917214	0.516447	2.63794	2.22277
DB315166	3	190.809	656.905	355.578	735.37	249.786	4123151	4123544	3.44274	1.86353	3.85397	1.30909
AA683019	8	190.809	388.661	213.124	437.013	392.751	77796021	77796179	2.03691	1.11695	2.29032	2.05835
AW295583	2	191.448	201.079	150.667	510.414	355.156	130507155	130728263	1.0503	0.786988	2.66607	1.8551
BX402873	16	191.448	189.57	93.281	239.156	154.079	26646606	26655139	0.990187	0.487239	1.2492	0.804807
exon4580	9	191.855	547.459	117.142	454.457	437.369	99399813	99400142	2.8535	0.610575	2.36875	2.27968
DB340468	15	191.962	80.9579	58.2907	388.173	197.662	160293535	160294186	0.421739	0.303657	2.02213	1.02969
CK299764	2	192.282	488.17	190.339	417.525	172.182	20151092	20151143	2.53883	0.989896	2.17142	0.895469
BF509436	8	192.282	925.546	357.623	669.593	421.503	41599659	41621851	4.81348	1.85989	3.48235	2.19211
BU101518	15	192.282	395.036	120.826	642.036	288.806	78117080	78135452	2.05446	0.628378	3.33904	1.50199
CR736960	17	192.282	481.459	1329.06	843.481	630.903	41603065	41603767	2.50392	6.91203	4.38669	3.28113
BF359065	16	192.409	538.7	197.856	721.947	345.405	41599839	41624337	2.79976	1.02831	3.75214	1.79516
BQ707722	19	192.494	624.771	119.73	200.973	311.328	41599620	41621854	3.24565	0.621991	1.04404	1.61734
AW137150	5	192.602	779.503	217.288	582.527	462.501	168245043	168245536	4.04723	1.12817	3.02452	2.40133
exon4410	8	193.136	154.283	193.952	319.182	310.043	33952711	33953767	0.79883	1.00422	1.65263	1.60531
BG186651	6	193.266	770.836	155.542	968.481	313.792	3425962	3426563	3.98848	0.804812	5.01114	1.62363
DA504332	2	193.373	959.08	112.587	364.889	151.675	3426018	3426563	4.95974	0.582226	1.88697	0.784365
DB317705	6	193.373	473.035	72.9416	444.259	565.303	20151030	20151076	2.44623	0.377207	2.29742	2.92338
BG541065	22	193.373	353.401	143.194	586.061	194.706	41608230	41608515	1.82756	0.740508	3.03073	1.00689
AW268869	2	193.741	737.259	181.659	511.593	389.107	148645594	148645661	3.80538	0.937638	2.6406	2.00839
DB047870	3	193.741	73.7449	70.2941	127.615	89.4793	148701436	148701831	0.380637	0.362825	0.658689	0.46185
AI640468	2	193.932	432.193	139.609	327.773	128.567	3722826	3723118	2.22858	0.719889	1.69014	0.662948
DN604327	16	194.037	802.036	182.295	230.709	387.527	148659612	148660084	4.13342	0.939482	1.189	1.99718
AA357464	13	194.662	372.507	114.597	651.971	471.368	148061879	148062109	1.91361	0.5887	3.34925	2.42148
CF553062	19	194.662	400.64	680.236	647.46	727.525	41599610	41621892	2.05814	3.49445	3.32608	3.73738
exon2823	4	194.833	109.714	62.8551	132.53	347.65	40075208	40075942	0.563117	0.32261	0.680222	1.78435
BU660854	6	195.044	682.456	200.951	392.949	625.991	22968344	23125028	3.49898	1.03028	2.01467	3.20948
AA339813	8	195.044	126.262	68.0682	428.925	361.246	19838798	19838987	0.647352	0.348989	2.19912	1.85212
BF927048	7	195.365	322.047	81.3693	317.761	278.451	27496987	27497634	1.64844	0.4165	1.6265	1.42529
AA311918	8	195.689	73.5785	346.958	441.079	566.236	36717446	36717765	0.375997	1.77301	2.25398	2.89355
R87402	6	195.817	52.6658	66.7989	86.4295	148.215	148677864	148678331	0.268955	0.34113	0.44138	0.756905
DA144235	15	195.817	390.593	99.7704	762.236	599.302	118798795	118799262	1.99469	0.509509	3.8926	3.06053
DB334231	4	195.968	556.481	343.985	165.848	86.6307	19643153	19947283	2.83965	1.75532	0.846301	0.442066
AA594023	10	196.073	672.678	184.656	495.927	293.899	82257874	82518245	3.43075	0.941767	2.52929	1.49893
CF594357	12	196.181	464.103	370.462	253.795	90.8432	41570568	41621959	2.36569	1.88837	1.29368	0.463058
EH041891	1	196.416	273.87	147.389	534.191	137.618	141208801	141261229	1.39433	0.750392	2.71969	0.700645
AV734060	3	196.504	436.595	58.4691	472.592	345.073	22950852	23285177	2.22181	0.297547	2.405	1.75606
BI060266	2	196.653	447.747	107.71	863.745	206.918	159210941	159251208	2.27683	0.547716	4.39222	1.0522
AW297404	7	196.653	59.886	292.484	370.754	89.3872	74284209	74685426	0.304526	1.48731	1.88532	0.454542
AW082009	13	197.04	312.882	91.0784	316.653	264.42	74616621	74681044	1.58791	0.462234	1.60705	1.34196
exon4436	8	197.146	327.106	123.442	1542.57	777.215	41599641	41624213	1.65921	0.626148	7.82452	3.94234
DA718761	12	197.146	78.6142	50.9231	200.519	73.2649	26653413	26653684	0.398762	0.258302	1.01711	0.371628
BF950099	6	197.251	81.0499	62.3024	313.946	244.182	164410083	164437329	0.410897	0.315853	1.59161	1.23793
AA218714	10	197.317	391.619	164.212	1382.17	532.882	135466787	135467286	1.98472	0.832222	7.00481	2.70064
BI753564	6	197.491	360.378	266.318	469.348	355.156	36740805	36741313	1.82479	1.34851	2.37656	1.79835
BE328106	11	197.726	832.346	298.465	355.378	314.146	141226637	141227273	4.2096	1.50949	1.79733	1.5888
BE093531	7	197.856	405.482	110.656	408.394	316.033	139634496	139730225	2.04938	0.559277	2.0641	1.59729
exon483	10	197.856	286.791	291.642	248.383	371.751	88712323	88861764	1.4495	1.47402	1.25537	1.8789
exon969	12	197.921	1306.5	298.687	788.993	790.946	126537681	126564891	6.60112	1.50912	3.98639	3.99627
HMlincRNA100	1	198.005	309.507	184.623	502.236	427.705	33948208	33950115	1.56313	0.932414	2.53648	2.16007
AW177031	2	198.113	725.325	98.1788	1195.73	606.259	33948208	33948621	3.66117	0.49557	6.03559	3.06017
BM083821	21	198.113	795.193	118.698	644.659	218.653	20085207	20085694	4.01384	0.599142	3.254	1.10368
AI493721	3	198.285	779.414	457.015	863.635	339.92	77858775	77859165	3.93079	2.30484	4.35553	1.7143
AI469770	2	198.5	318.961	210.177	503.702	735.238	14225998	14304549	1.60685	1.05883	2.53754	3.70397
AL709726	17	198.67	488.568	307.799	597.103	397.636	14225998	14304549	2.4592	1.5493	3.0055	2.00149
BQ059079	2	198.867	1215.28	112.694	987.344	277.409	112418440	112418709	6.111	0.566679	4.96484	1.39495
BI007497	11	198.931	296.694	65.8953	146.126	227.63	137478632	137479193	1.49144	0.331247	0.734555	1.14426
AA328208	15	198.931	608.126	222.175	302.458	328.039	36709737	36710692	3.05697	1.11685	1.52041	1.64901
exon23	1	199.121	444.015	59.4608	248.513	178.974	147872054	148100376	2.22988	0.298617	1.24805	0.898821
exon3217	5	199.79	590.924	205.365	825.636	415.215	111695216	111696924	2.95773	1.02791	4.13252	2.07826
chr16:86135375-86147125	16	200.068	275.257	58.0805	239.552	148.577	14226244	14582876	1.37582	0.290304	1.19736	0.742634
exon3544	6	200.131	617.08	89.4793	647.924	258.728	106710729	106710927	3.08338	0.447103	3.23749	1.29279
AK299626	19	200.347	219.895	182.422	104.437	144.664	159211061	159211667	1.09757	0.91053	0.521278	0.722064
BQ882301	20	200.433	196.073	66.1923	316.898	119.27	167301549	167675156	0.978248	0.330246	1.58107	0.595061
DA625237	7	200.951	564.236	56.6629	444.125	88.5792	106318999	106319066	2.80783	0.281974	2.21012	0.440801
CR974862	6	201.167	244.297	51.9304	480.702	449.101	148670363	148670721	1.2144	0.258146	2.38957	2.23248
AI889529	1	201.511	368.242	127.404	503.191	398.326	164267903	164678047	1.82741	0.632243	2.49709	1.9767
exon929	11	201.597	570.946	54.2716	419.571	726.547	148635132	148837051	2.83212	0.269209	2.08124	3.60396
BX114420	17	201.597	363.332	84.8582	530.034	274.845	37859475	37860072	1.80227	0.42093	2.62918	1.36334
exon110	1	201.897	351.782	80.3441	243.283	310.35	57019456	57046788	1.74238	0.397946	1.20498	1.53717
exon2925	4	202.025	375.351	116.584	591.212	169.242	139655058	139686758	1.85794	0.577078	2.92644	0.837731
exon4604	9	202.025	273.782	88.4686	443.235	329.15	99398725	99399260	1.35519	0.43791	2.19396	1.62925
BX355455	15	202.025	50.3818	137.877	156.056	211.806	37861559	37862066	0.249384	0.682474	0.772459	1.04842
exon3071	5	202.093	76.1178	123.442	391.993	290.953	77739609	77740143	0.376648	0.610821	1.93967	1.4397
BF541574	1	202.221	887.28	146.704	884.592	612.858	20141340	20141822	4.38768	0.725465	4.37439	3.03064
AA345251	1	202.479	73.8553	107.449	146.785	129.166	20142051	20142492	0.364755	0.530666	0.724942	0.637924
exon2012	18	202.585	206.399	254.83	345.539	397.126	36727926	36728354	1.01882	1.25789	1.70565	1.96029
exon2070	19	202.585	703.259	113.563	610.947	252.318	170235950	170236992	3.47142	0.56057	3.01575	1.24549
DA962895	6	202.843	140.023	134.217	60.656	109.825	168842899	168843163	0.690302	0.66168	0.299029	0.541427
AA423849	14	202.843	217.332	95.4196	209.293	181.388	141213734	141213904	1.07143	0.47041	1.03179	0.894226
CA397116	3	203.035	181.976	84.386	558.237	261.816	20151095	20151158	0.896279	0.415622	2.74945	1.28951
BF674433	12	203.342	811.148	210.853	1167.03	275.708	20150536	20150715	3.98909	1.03694	5.73927	1.35589
BF240020	8	203.534	585.392	187.226	264.662	52.6228	20151095	20151159	2.87614	0.919874	1.30033	0.258546
AV732231	1	203.618	257.758	73.0199	211.218	177.309	127725868	127725934	1.26589	0.358612	1.03732	0.87079
AW182066	16	203.918	303.344	268.79	233.244	217.527	20151105	20151154	1.48757	1.31812	1.14381	1.06673
AI018130	7	203.986	143.275	65.6705	396.15	418.125	24857326	24859896	0.702377	0.321936	1.94204	2.04977
BF330976	2	204.503	424.369	119.842	605.792	232.326	134533098	134680291	2.07512	0.586015	2.96226	1.13605
BQ941959	16	204.718	522.812	94.9656	507.413	824.547	78110775	78110814	2.55382	0.463885	2.4786	4.02772
exon456	10	204.804	1611.28	175.214	446.301	618.682	33921569	33921661	7.86742	0.85552	2.17916	3.02085
CA842796	1	204.914	275.817	325.931	111.014	165.269	20157593	20157653	1.34601	1.59057	0.541759	0.806526
FN060677	6	204.914	477.591	236.969	571.146	168.03	20151077	20151145	2.33069	1.15643	2.78725	0.82
CF227096	18	204.914	985.394	442.549	874.147	982.969	91624740	91630595	4.80881	2.15968	4.26592	4.79698
BI763082	22	204.914	123.329	59.2702	414.303	214.62	112376150	112380986	0.601855	0.289244	2.02184	1.04737
exon817	11	205.086	579.481	95.609	742.412	317.585	106046530	106057905	2.82554	0.466189	3.62	1.54854
AK300531	22	205.323	157.1	422.705	159.339	104.71	13457154	13460004	0.765137	2.05873	0.77604	0.509978
BM988304	14	205.688	235.086	203.035	831.859	551.768	49394861	49407605	1.14292	0.987103	4.04427	2.68255
AK094576	2	205.778	542.502	105.904	468.483	583.615	123177146	123196166	2.63634	0.514653	2.27664	2.83613
BE089504	20	205.863	601.793	122.334	400.97	429.549	77907239	77907480	2.92327	0.594249	1.94775	2.08658
CV409363	1	206.164	603.924	148.253	864.746	545.678	160282389	160282921	2.92934	0.719102	4.19446	2.64682
exon4472	9	206.27	221.091	61.9516	131.375	90.0003	18059377	18263263	1.07185	0.300342	0.636907	0.436323
AA332006	10	206.419	201.791	73.2545	125.259	390.129	148671976	148672339	0.977579	0.354883	0.60682	1.88999
DW466552	11	206.419	158.415	174.373	658.481	299.617	148672061	148672498	0.767443	0.844756	3.19002	1.4515
AL710085	3	206.568	123.651	76.5094	87.7904	432.435	26652732	26654703	0.598599	0.370384	0.424996	2.09343
exon4154	8	206.568	278.672	103.951	146.926	160.177	150647775	150661325	1.34906	0.503229	0.711274	0.775422
CV363702	14	206.658	565.46	75.8941	410.036	200.389	47425050	47444950	2.73622	0.367246	1.98413	0.969668
BF907292	14	206.746	624.215	579.481	708.482	547.081	91443800	91462575	3.01924	2.80287	3.42683	2.64615
BM545521	2	206.918	524.168	129.012	689.501	544.524	323668	323942	2.53321	0.623493	3.33224	2.63159
F12636	9	207.025	542.925	201.511	695.903	420.949	324244	324528	2.62251	0.973365	3.36145	2.03333
AI962959	2	207.113	335.878	169.863	688.946	315.39	328850	328943	1.62172	0.820146	3.32643	1.52279
AI368756	1	207.457	454.769	197.146	714.303	411.459	14815691	14815909	2.19211	0.950298	3.44314	1.98335
BC146594	7	207.546	393.441	113.672	296.827	129.996	14821202	14821457	1.89568	0.547694	1.43017	0.626348
CN261451	17	207.546	358.777	101.333	777.705	158.433	14825305	14825402	1.72866	0.488244	3.74714	0.76336
exon104	1	207.653	1337.95	175.317	629.302	757.636	14834853	14834913	6.44319	0.84428	3.03055	3.64857
T54251	11	207.932	1523.35	339.522	596.748	470.325	14837435	14837519	7.32617	1.63285	2.86992	2.26191
exon480	10	208.041	892.747	193.741	1037.9	367.598	14847704	14848304	4.29121	0.931265	4.98894	1.76696
AA436674	1	208.105	737.592	142.242	267.707	204.438	14848775	14849159	3.54433	0.683512	1.2864	0.982378
BM707237	7	208.105	424.369	340.919	1025.06	746.368	14850061	14850141	2.03921	1.63821	4.92568	3.5865
exon3215	5	208.43	292.394	138.192	629.549	159.073	15103884	15104196	1.40284	0.663013	3.02043	0.763196
exon1525	14	208.43	97.1339	50.6334	247.94	132.394	15104282	15104529	0.466026	0.242927	1.18956	0.635198
BI051455	4	208.776	487.769	126.038	295.962	174.221	15116810	15117032	2.33633	0.603702	1.41761	0.83449
CV392555	9	208.776	360.132	225.202	429.549	473.527	15125583	15125755	1.72497	1.07868	2.05747	2.26811
DB067166	21	208.776	713.457	509.013	1164.48	943.302	34635450	34635702	3.41733	2.43808	5.57766	4.51826
BG955210	2	208.993	366.351	165.909	2310.59	872.592	34636528	34636974	1.75294	0.793852	11.0559	4.17523
exon3117	5	209.293	340.142	55.1448	276.745	319.094	34638594	34638800	1.6252	0.263482	1.32229	1.52463
BF359199	1	209.403	69.6621	170.493	162.14	129.302	34639135	34639405	0.33267	0.814186	0.774298	0.617481
BG182403	15	209.403	878.482	58.5452	1185.41	319.182	34644033	34644227	4.19517	0.279581	5.66092	1.52425
H01815	18	209.403	529.925	83.9888	664.169	380.04	34644687	34644936	2.53064	0.401087	3.17172	1.81487
CN278803	1	209.532	256.329	78.6247	446.301	275.177	34645957	34646043	1.22334	0.375239	2.12999	1.31329
exon2439	20	209.705	1092.37	209.403	2534.7	1286.75	34647479	34647721	5.20909	0.998562	12.087	6.13599
FN148123	14	209.771	83.795	111.249	345.916	328.84	41521212	41521432	0.39946	0.530336	1.64902	1.56762
DA418630	1	209.9	67.948	111.033	95.609	60.1109	41526822	41527095	0.323716	0.528979	0.455498	0.286379
exon22	1	210.312	217.332	130.016	283.363	208.647	41527573	41527761	1.03338	0.618207	1.34735	0.992086
EL946936	7	210.312	614.083	251.745	746.302	988.568	41529620	41529778	2.91987	1.19701	3.54855	4.70049
EC519515	20	210.312	172.95	261.108	65.7574	81.1665	48166751	48167060	0.822351	1.24153	0.312666	0.385934
BF949027	3	210.571	1240.3	140.405	566.348	845.636	48168288	48168528	5.89019	0.66678	2.68958	4.01592
BQ431525	1	211.002	580.238	231.976	494.304	719.661	48169010	48169224	2.74992	1.0994	2.34265	3.41068
exon1602	14	211.111	196.825	82.9121	178.359	301.949	48171763	48172397	0.932328	0.392742	0.844861	1.43029
BQ707656	1	211.197	767.79	110.208	755.5	593.303	48174390	48175467	3.63542	0.521824	3.57723	2.80924
exon2988	5	211.37	110.857	94.3316	814.034	726.547	53708463	53709073	0.52447	0.446286	3.85122	3.43732
BE256465	7	211.37	337.12	77.6483	418.235	92.4805	53710333	53711685	1.59492	0.367357	1.97869	0.437528
T62862	14	211.589	324.265	71.3689	1255.28	895.594	53715784	53716172	1.53252	0.337299	5.93262	4.2327
BU501280	14	211.72	493.347	288.099	319.893	139.609	53731343	53731572	2.33019	1.36076	1.51093	0.659407
FN110221	12	211.828	73.1757	257.671	205.131	181.128	56839702	56839924	0.345448	1.21641	0.968381	0.855071
exon2622	22	212.302	75.8464	77.318	359.513	189.613	56922025	56922358	0.357257	0.364189	1.6934	0.893129
exon2071	19	212.388	76.8027	55.4627	153.103	76.6239	72108974	72109180	0.361614	0.261138	0.720864	0.360772
BF379335	5	212.497	230.228	125.259	257.847	253.068	72112419	72112726	1.08344	0.589462	1.21341	1.19092
exon427	10	212.604	642.036	193.651	876.904	603.034	78268042	78268302	3.01987	0.910852	4.12458	2.83642
AA167479	1	212.931	311.684	136.866	171.244	195.365	83164159	83164425	1.46378	0.64277	0.804224	0.917503
exon4413	8	212.931	493.147	79.0876	406.102	139.162	83170185	83170559	2.316	0.371424	1.9072	0.653557
AW196722	12	213.082	179.478	176.28	351.382	96.8985	83198011	83198247	0.842297	0.827287	1.64905	0.454748
DA100307	11	213.364	481.349	88.2254	363.933	479.393	83202794	83202902	2.256	0.413497	1.70569	2.24683
BF919229	12	213.862	50.3481	68.564	62.4855	108.747	94585374	94586200	0.235424	0.3206	0.292177	0.508494
AK056864	7	213.969	79.6368	176.383	52.7585	50.5047	106978803	106979443	0.372189	0.824341	0.246571	0.236038
DB089137	21	213.969	417.169	389.863	1577.46	862.303	106983153	106983441	1.94968	1.82206	7.37239	4.03004
exon3225	5	214.099	479.769	66.426	827.947	496.927	106995631	106995863	2.24087	0.310258	3.86712	2.32101
AK026607	11	214.099	136.866	227.846	159.951	103.062	106996761	106997018	0.639262	1.06421	0.747087	0.481375
BQ706467	4	214.184	264.575	103.165	618.682	300.393	107008351	107008605	1.23527	0.481665	2.88855	1.4025
BE150116	10	214.184	148.193	188.528	288.653	61.2779	107051639	107051727	0.691895	0.880213	1.34768	0.286099
chr10:112068400-112115800	10	214.32	403.238	195.25	842.147	360.424	109117144	109117412	1.88148	0.911024	3.9294	1.68171
AI023752	11	214.62	297.115	246.667	324.734	646.436	109121688	109121823	1.38438	1.14932	1.51307	3.012
exon4408	8	214.683	741.949	369.952	858.657	1585.88	111960877	111961619	3.45601	1.72325	3.99964	7.38707
BG214849	1	214.877	506.013	80.1291	458.169	352.957	111973030	111973382	2.3549	0.372907	2.13224	1.6426
BQ065129	3	214.963	538.368	60.8084	673.812	411.947	113789050	113789340	2.50447	0.282878	3.13455	1.91636
AA300408	2	215.092	117.507	186.805	208.408	413.905	113796286	113796498	0.546308	0.868488	0.968924	1.92431
BX104504	6	215.179	201.187	359.223	598.725	818.789	113801453	113801533	0.934972	1.66941	2.78244	3.80514
exon2379	2	215.312	52.5451	772.612	107.624	471.88	113803753	113803965	0.244042	3.58834	0.499851	2.19161
exon19	1	215.425	1056.72	246.468	1577.79	1055.12	113804580	113804878	4.90531	1.1441	7.3241	4.89788
DB004444	20	215.617	103.249	113.183	528.835	392.529	113806450	113806929	0.478854	0.524927	2.45266	1.82049
BU078958	2	215.853	684.636	205.493	568.459	543.947	113807275	113807595	3.17177	0.952006	2.63354	2.51998
BI830001	8	216.091	427.145	87.0205	296.139	474.679	126423826	126423995	1.97669	0.402702	1.37044	2.19666
AI769380	2	216.354	684.46	183.845	350.092	394.572	126462642	126462900	3.16362	0.849744	1.61815	1.82374
exon1642	15	216.354	206.918	523.215	50.6027	119.27	126480428	126480572	0.956389	2.41833	0.233889	0.551273
HMlincRNA1514	11	216.442	317.94	188.102	174.604	368.242	131678616	131679861	1.46894	0.869066	0.8067	1.70134
W00380	1	216.529	627.637	197.662	818.811	188.569	131684610	131684930	2.89863	0.912865	3.78153	0.870872
BQ932214	8	216.529	772.68	88.027	383.928	216.787	132331311	132331799	3.56848	0.406537	1.7731	1.00119
CN284611	12	216.529	101.136	193.952	237.426	75.5444	158104607	158104673	0.467079	0.89573	1.09651	0.348888
AA593548	14	216.529	364.043	144.883	531.147	426.413	158598184	158598268	1.68127	0.669118	2.453	1.96931
AI204148	8	216.787	389.681	55.9931	557.394	364.043	168415875	168415975	1.79753	0.258286	2.57116	1.67927
BP872601	7	216.874	785.568	117.011	633.547	679.438	168417522	168417866	3.62223	0.539534	2.92127	3.13287
exon3455	6	217.005	367.264	345.007	567.26	412.837	46003679	46003809	1.69242	1.58985	2.61404	1.90243
BM152115	1	217.135	486.146	205.173	420.993	234.909	133754057	133767644	2.23891	0.944909	1.93885	1.08186
AI376665	4	217.417	678.503	286.526	726.838	469.571	151930176	151930414	3.12074	1.31786	3.34305	2.15977
AA806802	15	217.417	811.327	118.168	798.591	794.568	7085048	7085112	3.73165	0.543506	3.67308	3.65458
BE350698	17	217.417	932.883	203.77	1735.88	297.137	7085958	7086499	4.29075	0.937231	7.9841	1.36667
AA337381	4	217.527	922.837	219.503	1009.5	466.525	41832186	41832665	4.24241	1.00909	4.64083	2.14468
exon453	10	217.896	316.521	337.787	719.012	703.012	63562978	63563307	1.45262	1.55022	3.2998	3.22637
[truncated: 2,406 more rows]

## Sheet: Supplementary Table 1b 
Supplementary Table 1b. The expression of miRNAs in 5 stages
miRNA_ID	stage1	stage2	stage3	stage4	stage5	stage2/1	stage3/1	stage4/1	stage5/1
hsa-miR-205_star	0.039687	0.420091	0.165257	0.0354147	0.0315789	10.5851	4.16402	0.892351	0.795701
hsa-miR-583	0.142538	0.567352	0.265181	0.382106	0.04689	3.98036	1.86042	2.68074	0.328965
hsa-miR-107	0.427613	0.27968	0.151422	0.50233	0.0822967	0.65405	0.35411	1.17473	0.192456
hsa-miR-1470	0.167691	0.0450913	0.0476557	0.627213	0.107177	0.268895	0.284187	3.74028	0.639132
hsa-miR-637	0.44047	0.469749	0.278248	0.429637	0.156938	1.06647	0.631707	0.975406	0.356297
hsa-miR-744	1	0.489155	0.122214	0.798695	0.173206	0.489155	0.122214	0.798695	0.173206
hsa-miR-1284	0.235327	0.666667	0.186779	0.38863	0.174163	2.83294	0.793702	1.65145	0.740088
hsa-miR-625_star	0.0307434	0.0473744	0.116065	0.185461	0.17512	1.54096	3.77526	6.03255	5.69616
hsa-miR-513a-5p	1.35942	1.66667	0.40123	0.784716	0.201914	1.22601	0.295148	0.577244	0.14853
hsa-miR-494	1.49134	1.68721	1.39201	0.698043	0.249761	1.13134	0.933395	0.468065	0.167475
hsa-miR-888_star	0.0245947	0.39726	0.744812	0.131407	0.301435	16.1522	30.2834	5.3429	12.2561
hsa-miR-519e_star	0.541643	0.38242	0.286703	0.219944	0.351196	0.706037	0.52932	0.406068	0.64839
hsa-miR-518e_star	0.401901	0.299087	0.521138	0.259087	0.42488	0.744181	1.29668	0.644654	1.05718
hsa-miR-519a_star	0.401901	0.299087	0.521138	0.259087	0.42488	0.744181	1.29668	0.644654	1.05718
hsa-miR-519b-5p	0.401901	0.299087	0.521138	0.259087	0.42488	0.744181	1.29668	0.644654	1.05718
hsa-miR-519c-5p	0.401901	0.299087	0.521138	0.259087	0.42488	0.744181	1.29668	0.644654	1.05718
hsa-miR-522_star	0.401901	0.299087	0.521138	0.259087	0.42488	0.744181	1.29668	0.644654	1.05718
hsa-miR-523_star	0.401901	0.299087	0.521138	0.259087	0.42488	0.744181	1.29668	0.644654	1.05718
hsa-miR-551b	0.357183	0.207763	1.85703	0.693383	0.510048	0.58167	5.19911	1.94126	1.42797
hsa-miR-149_star	1.38122	1.75742	0.886241	0.855545	0.537799	1.27237	0.641637	0.619413	0.389366
hsa-miR-423-5p	0.120738	0.291096	1.08532	0.72973	0.616268	2.41097	8.98905	6.04392	5.10418
hsa-miR-765	0.238122	1.57534	0.700231	0.94315	0.678469	6.6157	2.94064	3.96079	2.84925
hsa-miR-1264	0.0491895	0.364726	1.15757	0.632805	0.814354	7.41471	23.5329	12.8646	16.5554
hsa-miR-335_star	0.655115	1.38299	1.54112	1.09972	1.22392	2.11107	2.35245	1.67867	1.86826
hsa-miR-617	6.40078	0.695776	1.91852	1.2973	1.2555	0.108702	0.299733	0.202678	0.196148
hsa-miR-361-3p	0.920626	0.766553	0.533436	2.71109	1.59617	0.832643	0.579427	2.94483	1.73379
hsa-miR-129-5p	1.77529	1.39384	1.45734	2.28705	1.83636	0.78513	0.820901	1.28826	1.0344
hsa-miR-483-3p	1.86082	2.879	1.5957	1.44362	2.18852	1.54717	0.857525	0.775797	1.17611
hsa-miR-1915	2.23141	1	0.564181	2.72134	2.32249	0.448146	0.252836	1.21956	1.04081
hsa-miR-300	2.10061	3.86416	2.64258	3.0904	3.04498	1.83954	1.258	1.47119	1.44956
hsa-miR-1290	1.1962	5.371	1	2.13234	3.55024	4.49006	0.835981	1.7826	2.96793
hsa-miR-1908	6.42705	4.78881	2.83859	4.33458	4.6067	0.745102	0.441662	0.674427	0.716767
hsa-miR-1260	0.098938	0.871575	3.47194	2.71855	5.63732	8.80931	35.0921	27.4773	56.9783
hsa-miR-628-3p	4.76132	6.90068	4.56495	4.0261	7.04115	1.44932	0.958757	0.845584	1.47882
hsa-miR-933	3.109	5.89441	8.20292	11.383	25.401	1.89592	2.63844	3.66132	8.17014
hsa-miR-720	2.3829	5.41495	22.4281	15.2153	73.4258	2.27243	9.41213	6.38521	30.8137

## Sheet: Supplementary Table 1c 
Supplementary Table 1c. The expression of mRNAs in 5 stages
mRNA_ID	chromosome	stage1	stage2	stage3	stage4	stage5	star	end	stage2/1	stage3/1	stage4/1	stage5/1
NM_000028	1	140.271	71.4801	338.688	89.7959	125.437	100088632	100162167	0.509586	2.41453	0.640161	0.894247
NM_000066	1	67.7984	115.818	4010.26	94.8499	85.2427	57167470	57204276	1.70828	59.1498	1.399	1.2573
NM_000085	1	90.0766	63.8675	54.6973	228.765	291.288	16242833	16256390	0.709035	0.607231	2.53967	3.23378
NM_000098	1	124.028	82.4713	759.258	89.7959	172.472	53434688	53452457	0.664938	6.12164	0.723994	1.39058
NM_000120	1	6810.93	2832.7	48103.7	643.681	2224.9	224079624	224099883	0.415906	7.06272	0.0945071	0.326667
NM_000130	1	371.275	1112.76	1339.12	1372.63	808.329	167747815	167822393	2.99713	3.60681	3.69708	2.17717
NM_000143	1	1216.39	285.353	3744.88	248.731	658.215	239727526	239749677	0.23459	3.07869	0.204483	0.541122
NM_000147	1	186.58	230.36	611.979	77.318	119.527	24044158	24067408	1.23464	3.27998	0.414396	0.640623
NM_000186	1	104.107	968.303	12382.4	448.661	1016.26	194887630	194983257	9.30104	118.939	4.30961	9.76168
NM_000191	1	365.375	71.4548	2112.08	103.508	573.41	24000953	24024536	0.195566	5.78059	0.283294	1.56937
NM_000254	1	98.3947	155.977	357.623	106.163	58.8503	235025203	235133904	1.58522	3.63458	1.07896	0.598104
NM_000298	1	405.102	450.527	2111.97	330.594	756.426	153525707	153537849	1.11213	5.21343	0.816077	1.86725
NM_000299	1	1718.46	220.981	91.6004	350.276	1651.86	199519202	199568740	0.128593	0.0533039	0.203832	0.961246
NM_000300	1	189.628	841.26	9706.56	480.191	1195.45	20174517	20179496	4.43638	51.1874	2.53228	6.30421
NM_000302	1	275.527	438.613	1697.72	181.217	343.206	11917332	11958181	1.5919	6.16172	0.657711	1.24563
NM_000309	1	442.617	297.358	697.634	172.701	501.793	159402804	159407634	0.671819	1.57616	0.390183	1.1337
NM_000350	1	307.316	783.689	222.785	1108.94	399.745	94230981	94359293	2.55011	0.72494	3.60847	1.30076
NM_000374	1	231.911	66.9653	772.815	197.62	296.051	45250416	45253928	0.288754	3.33238	0.852138	1.27657
NM_000396	1	81.7039	124.559	207.219	94.1548	271.398	149035310	149047436	1.52452	2.53622	1.15239	3.32173
NM_000403	1	887.836	160.97	716.827	248.622	450.637	23994675	23999621	0.181306	0.807387	0.280031	0.507567
NM_000427	1	144.883	224.31	125.697	263.438	290.734	151498802	151501224	1.54821	0.867574	1.81827	2.00667
NM_000433	1	154.283	72.5095	160.924	132.26	192.216	181791319	181826362	0.469977	1.04304	0.857255	1.24586
NM_000437	1	960.814	1227.93	973.461		1012.2	26158844	26197235	1.27801	1.01316	1.25344	1.05348
NM_000449	1	94.6454	84.948	244.772	66.9433	67.9263	149579739	149586393	0.89754	2.5862	0.707306	0.717692
NM_000450	1	59.1499	267.328	111.093	55.3361	69.297	167958404	167969844	4.5195	1.87816	0.935523	1.17155
NM_000478	1	194.314	602.385	1552.41	345.545	309.709	21708444	21777492	3.10006	7.98921	1.77828	1.59386
NM_000488	1	88.6223	428.404	28443.8	124.05	156.819	172139564	172153096	4.83404	320.955	1.39976	1.76952
NM_000491	1	207.113	584.432	2774.39	384.239	1266.45	22852268	22860616	2.82181	13.3955	1.85521	6.11478
NM_000537	1	338.271	816.902	280.13	626.236	926.324	202390566	202402088	2.41493	0.828121	1.85128	2.73841
NM_000560	1	102.964	215.21	264.615	89.489	109.924	111217244	111244081	2.09016	2.56998	0.869132	1.0676
NM_000565	1	87.032	53.2508	604.148	103.956	52.9152	152644292	152706812	0.611853	6.94168	1.19445	0.607997
NM_000567	1	128.154	277.212	2061.68	284.337	467.103	157948702	157951003	2.16311	16.0875	2.21871	3.64484
NM_000569	1	118.647	244.516	828.122	388.527	349.96	159778174	159786442	2.06086	6.97969	3.27464	2.94958
NM_000570	1	173.853	303.054	906.483	572.091	263.294	159859611	159867782	1.74317	5.21409	3.29067	1.51447
NM_000639	1	58.2226	72.0893	53.8339	88.3771	70.916	170894807	170902635	1.23817	0.924622	1.51792	1.21802
NM_000642	1	236.882	251.153	570.572	90.9058	51.2363	100088227	100162167	1.06025	2.40868	0.38376	0.216295
NM_000655	1	56.611	570.1	140.005	73.1122	109.954	167926431	167947461	10.0705	2.47311	1.29148	1.94227
NM_000674	1	230.341	373.922	131.09	558.282	449.725	201363458	201403156	1.62334	0.569115	2.42373	1.95243
NM_000696	1	2273.84	233.659	2273.7	298.794	2610.3	163898072	163934524	0.10276	0.999941	0.131405	1.14797
NM_000699	1	231.647	91.51	1351.24	82.254	349.828	103961521	103969923	0.395041	5.83321	0.355084	1.51018
NM_000701	1	5998.43	2475.9	4456.34	143.504	787.805	116717358	116748919	0.412758	0.742918	0.0239235	0.131335
NM_000702	1	78.4002	138.371	77.6483	169.05	393.348	158352143	158379996	1.76493	0.990409	2.15625	5.01719
NM_000707	1	88.3918	96.9032	94.3316	185.674	67.8173	204390905	204398105	1.09629	1.0672	2.10058	0.767235
NM_000715	1	65.2297	73.4308	14533.2	69.8688	179.205	205344229	205384940	1.12573	222.801	1.07112	2.74729
NM_000734	1	150.403	503.793	623.036	264.949	303.366	165666500	165754471	3.34962	4.14245	1.76159	2.01702
NM_000740	1	282.142	651.902	291.813	648.679	1039.59	237858995	238139340	2.31055	1.03428	2.29912	3.68464
NM_000748	1	166.348	257.407	118.585	461.069	292.864	152806880	152818977	1.5474	0.712869	2.7717	1.76055
NM_000757	1	260.962	445.881	229.309	526.356	411.77	110254755	110273878	1.7086	0.878706	2.01698	1.57789
NM_000775	1	664.392	93.693	1875.41	68.8432	195.192	60131567	60165011	0.141021	2.82275	0.103618	0.29379
NM_000778	1	329.461	690.171	28181.6	1074.06	1372.64	47167432	47179743	2.09485	85.5385	3.26004	4.16631
NM_000779	1	953.235	288.916	191.47	180.772	146.226	47037256	47057608	0.30309	0.200863	0.189641	0.1534
NM_000831	1	360.754	1026.74	324.814	1090.46	735.966	37033714	37272431	2.8461	0.900375	3.02272	2.04008
NM_000851	1	128.726	268.019	102.584	440.459	284.646	110056386	110062411	2.08208	0.796914	3.42166	2.21124
NM_000858	1	2479.84	731.135	937.281	908.237	1177.48	226394604	226403275	0.294832	0.377961	0.366249	0.474822
NM_000862	1	424.068	227.192	272.204	388.349	583.133	119851348	119859204	0.535744	0.641888	0.91577	1.37509
NM_000871	1	93.5688	531.306	55.5352	189.117	157.397	19864366	19878642	5.67823	0.593522	2.02115	1.68215
NM_000906	1	159.766	177.843	686.126	489.856	380.04	151917787	151933092	1.11315	4.29456	3.06608	2.37872
NM_000911	1	110.267	131.551	117.07	260.546	226.422	29011240	29062795	1.19303	1.0617	2.36287	2.0534
NM_000952	1	631.22	344.337	243.37	646.436	590.942	28348448	28375778	0.54551	0.385555	1.02411	0.93619
NM_000957	1	101.536	175.59	131.905	204.096	144.539	71090623	71286079	1.72934	1.2991	2.01009	1.42352
NM_000963	1	73.2795	104.151	64.1037	146.332	87.1162	184907567	184916182	1.42129	0.874784	1.9969	1.18882
NM_000975	1	6894.28	2981.88	4430.68	3345.71	11284	23890880	23895502	0.432515	0.64266	0.485287	1.63672
NM_000983	1	1136.34	634.104	967.829	261.796	1030.04	6167666	6182266	0.558023	0.851707	0.230385	0.90645
NM_001001396	1	756.283	402.038	751.059	97.9047	683.502	201862550	201979832	0.531598	0.993094	0.129455	0.903766
NM_001001430	1	2256.44	786.926	150.667	735.991	701.346	199594764	199613428	0.348748	0.0667723	0.326174	0.310821
NM_001001523	1	642.792	679.169	5833.86	900.147	320.714	150045170	150065177	1.05659	9.0758	1.40037	0.498939
NM_001001586	1	8536.15	5881	10517.3	2484.03	5818.65	116717358	116748919	0.688952	1.23209	0.291001	0.681648
NM_001001740	1	795.146	182.189	1064.68	101.993	190.958	174180589	174442993	0.229126	1.33897	0.12827	0.240154
NM_001001824	1	142.597	147.588	89.0041	736.922	303.911	246879854	246880808	1.035	0.624163	5.16785	2.13125
NM_001001914	1	223.263	851.125	260.602	602.683	651.5	245835510	245836440	3.81221	1.16724	2.69943	2.91808
NM_001001915	1	53.5737	90.1531	51.9304	116.96	146.226	245818284	245819238	1.68279	0.969326	2.18316	2.72944
NM_001001959	1	69.9836	80.8653	97.5554	102.753	209.789	246070852	246071821	1.15549	1.39398	1.46824	2.99768
NM_001001963	1	74.2444	78.8792	58.8743	213.969	277.409	246178782	246179721	1.06243	0.79298	2.88195	3.73644
NM_001001964	1	71.182	113.539	69.2081	241.197	320.403	246856101	246857052	1.59506	0.972269	3.38845	4.50118
NM_001001998	1	988.37	326.399	666.188	54.6437	661.881	11049262	11082525	0.330239	0.674027	0.0552867	0.669669
NM_001002275	1	197.856	576.079	194.833	266.737	562.636	159899563	159914575	2.91161	0.984724	1.34814	2.84367
NM_001002292	1	639.23	217.527	697.793	71.2096	164.606	68336738	68470841	0.340295	1.09161	0.111399	0.257507
NM_001002294	1	58.4627	127.68	3571.21	96.4565	50.1378	169326659	169353583	2.18396	61.0853	1.64988	0.857603
NM_001002811	1	82.5654	109.803	214.491	106.141	149.493	143601947	143643389	1.32989	2.59783	1.28554	1.8106
NM_001002901	1	65.7402	173.725	86.6874	121.812	163.137	159959080	159964557	2.6426	1.31864	1.85293	2.48155
NM_001003682	1	795.146	421.281	1723.73	97.5895	488.969	29318526	29322994	0.529816	2.16781	0.122732	0.614942
NM_001003808	1	135.105	221.459	71.7596	499.835	141.549	1843255	1849228	1.63916	0.531141	3.69961	1.0477
NM_001004128	1	3967.84	850.149	601.191	500.679	825.149	178390590	178433792	0.21426	0.151516	0.126184	0.207959
NM_001004310	1	363.911	703.635	618.146	376.529	705.549	158038796	158052671	1.93353	1.69862	1.03467	1.93879
NM_001004341	1	128.546	255.292	176.76	249.734	292.047	155328459	155336224	1.986	1.37507	1.94276	2.27192
NM_001004343	1	149.514	211.37	79.0082	593.942	304.409	240225414	240229008	1.41371	0.528433	3.97248	2.03599
NM_001004432	1	107.12	241.6	253.795	121.407	272.94	150039388	150044506	2.25541	2.36926	1.13337	2.54798
NM_001004434	1	262.105	375.301	85.7195	507.571	373.617	26237100	26245191	1.43187	0.327043	1.93652	1.42545
NM_001004440	1	97.0815	169.242	53.5119	129.74	108.281	113064711	113071379	1.7433	0.551206	1.3364	1.11536
NM_001004467	1	99.0377	60.1823	66.2007	224.487	281.19	157550083	157551073	0.607671	0.668439	2.26668	2.83923
NM_001004469	1	76.0909	70.2799	72.7284	124.05	83.1088	157771491	157772421	0.923631	0.95581	1.63029	1.09223
NM_001004478	1	118.585	180.702	137.077	218.865	185.674	156842852	156843794	1.52382	1.15594	1.84565	1.56575
NM_001004492	1	503.349	1702.72	438.361	3023.57	2711.48	245680953	245681907	3.38279	0.87089	6.00691	5.38688
NM_001004687	1	151.054	149.093	93.0992	292.434	412.459	246290606	246291545	0.987018	0.616331	1.93596	2.73055
NM_001004692	1	327.632	797.571	189.778	963.771	1169.24	246524540	246525503	2.43435	0.579243	2.94163	3.56875
NM_001004696	1	84.4585	127.233	78.4147	224.659	240.847	246591505	246592552	1.50645	0.928441	2.65999	2.85166
NM_001004698	1	174.77	364.558	96.3605	357.001	366.54	245721052	245722015	2.08593	0.551356	2.04269	2.09727
NM_001004734	1	56.3799	81.9256	55.2081	109.254	138.335	246911292	246912228	1.4531	0.979216	1.93783	2.45363
NM_001005278	1	157.844	122.954	105.126	338.338	157.962	157013095	157014049	0.778963	0.666012	2.1435	1.00075
NM_001005286	1	189.44	212.475	131.804	241.197	379.594	245941753	245942680	1.12159	0.695754	1.27321	2.00377
NM_001005327	1	92.3774	122.634	52.7774	290.602	347.267	156953581	156954577	1.32753	0.571324	3.14581	3.75922
NM_001005353	1	604.385	391.483	967.637	538.635	467.987	65386100	65465763	0.647737	1.60103	0.891211	0.774319
NM_001005471	1	89.6813	111.15	60.2761	221.264	185.196	246617532	246618459	1.23938	0.672115	2.46722	2.06504
NM_001005484	1	82.8821	64.8707	63.1115	381.827	453.859	58953	59871	0.782687	0.761462	4.60687	5.47596
NM_001005487	1	56.6629	53.1593	119.197	232.172	157.207	245902042	245902966	0.938168	2.10362	4.09743	2.77443
NM_001005495	1	76.8353	70.7854	98.8058	228.897	174.623	246703274	246704231	0.921261	1.28594	2.97906	2.27269
NM_001005522	1	111.174	123.329	85.2516	463.569	388.549	246150942	246151881	1.10933	0.766828	4.16975	3.49496
NM_001005749	1	1593.5	297.891	3134.24	59.0386	80.8541	153470866	153481112	0.186941	1.96688	0.0370495	0.0507398
NM_001005752	1	478.828	75.6821	65.9084	70.6069	238.818	35020497	35024554	0.158057	0.137645	0.147458	0.498755
NM_001005783	1	55.7865	54.6437	3187.79	63.999	88.8795	119712924	119738274	0.979515	57.1428	1.14721	1.59321
NM_001005855	1	66.0001	196.932	88.6223	65.9318	92.7883	152564659	152576947	2.98382	1.34276	0.998965	1.40588
NM_001006605	1	69.868	56.3976	184.708	134.867	90.3582	93080308	93199667	0.807202	2.64368	1.93031	1.29327
NM_001006624	1	101.606	104.16	53.2655	99.2033	184.997	13784553	13817039	1.02514	0.524236	0.976353	1.82073
NM_001006665	1	1016.88	757.88	945.971	1221.83	861.766	26744929	26774107	0.745302	0.930271	1.20156	0.847463
NM_001006943	1	160.385	180.664	81.4063	355.69	222.219	22762590	22788699	1.12644	0.507568	2.21773	1.38554
NM_001007099	1	4012.72	824.723	9820.21	178.444	186.912	53253197	53289870	0.205527	2.44727	0.0444696	0.0465798
NM_001007237	1	1094.03	540.215	762.059	895.436	1367.57	116918553	117011837	0.493782	0.696558	0.818472	1.25002
NM_001007255	1	93.5184	147.711	416.347	63.0107	69.5242	159334777	159336760	1.57949	4.45204	0.673778	0.743428
NM_001007544	1	74.6469	100.297	66.0569	87.2902	124.471	204405494	204455270	1.34361	0.884925	1.16937	1.66747
NM_001007792	1	166.64	454.927	399.238	409.258	455.927	155052165	155118266	2.73	2.39582	2.45594	2.736
NM_001007794	1	403.943	91.5514	753.704	155.159	127.341	111483771	111529247	0.226644	1.86587	0.384112	0.315244
NM_001008216	1	4412.32	148.941	3033.26	103.659	149.493	23994675	23999881	0.0337557	0.687452	0.023493	0.0338809
NM_001008493	1	130.878	123.651	247.839	134.217	213.862	223741156	223907468	0.944785	1.89367	1.02552	1.63406
NM_001008661	1	354.157	277.609	228.635	109.757	81.3956	89174043	89231104	0.783859	0.645577	0.30991	0.229829
NM_001008800	1	2653.77	418.259	4982.03	402.614	2372.44	154545375	154574819	0.15761	1.87734	0.151714	0.893987
NM_001008883	1	2596.17	761.168	5840.79	972.035	3466.42	154545375	154574819	0.293189	2.24977	0.374411	1.3352
NM_001009566	1	1360.81	292.901	733.697	413.163	1433.09	9711665	9807137	0.215239	0.539161	0.303615	1.05311
NM_001009568	1	190.724	540.37	134.775	700.703	293.766	28134090	28155578	2.83326	0.706648	3.67391	1.54027
NM_001009598	1	70.288	92.8202	103.764	232.043	98.9026	163672788	163681054	1.32057	1.47627	3.30132	1.40711
NM_001009611	1	165.167	79.1817	60.4888	266.517	230.336	12861619	12868612	0.479405	0.366229	1.61362	1.39457
NM_001009955	1	3004.15	460.737	2537.24	373.779	492.891	54464782	54644680	0.153367	0.844579	0.124421	0.16407
NM_001009992	1	79.2658	74.2012	71.8534	64.6251	85.9186	180290327	180297470	0.936106	0.906487	0.815296	1.08393
NM_001010857	1	158.558	179.478	140.556	516.747	227.867	151442542	151444220	1.13194	0.88647	3.25905	1.43712
NM_001010858	1	330.439	276.48	460.259	337.809	407.46	226741716	226750090	0.836706	1.39287	1.0223	1.23309
NM_001010861	1	202.949	451.571	81.8932	994.28	862.612	99128388	99243037	2.22504	0.403515	4.89915	4.25038
NM_001010866	1	71.2096	149.064	139.984	62.4379	50.6334	9571563	9587593	2.09331	1.96581	0.876818	0.711047
NM_001010867	1	109.591	217.057	229.693	139.042	180.327	226420051	226436581	1.98061	2.0959	1.26873	1.64545
NM_001010889	1	275.535	273.343	124.632	853.659	836.305	12920888	12929993	0.992045	0.452328	3.09819	3.03521
NM_001010890	1	150.273	164.317	118.994	288.432	356.556	13514559	13521575	1.09346	0.791851	1.91938	2.37272
NM_001010926	1	76.4534	65.694	52.6136	173.162	156.244	2450045	2451544	0.859268	0.688179	2.26494	2.04364
NM_001010969	1	166.12	521.793	3446.85	512.145	550.614	47375693	47387113	3.14106	20.7492	3.08298	3.31455
NM_001010978	1	479.703	1329.29	103.241	1083.59	832.797	54247093	54256391	2.77107	0.21522	2.25888	1.73607
NM_001010979	1	108.166	79.0876	81.4311	359.013	127	152438471	152445433	0.731166	0.752832	3.31908	1.17412
NM_001010984	1	88.6223	52.3829	99.1195	50.0658	59.1499	229540304	229556612	0.59108	1.11845	0.564935	0.667438
NM_001012276	1	52.0328	74.0464	60.4888	347.245	124.539	12899036	12903155	1.42307	1.16251	6.67358	2.39348
NM_001012758	1	224.221	118.012	237.864	193.806	291.971	144297851	144300792	0.52632	1.06084	0.864349	1.30216
NM_001012961	1	220.526	65.2858	55.2081	142.992	74.2259	43628142	43645152	0.296046	0.250348	0.648413	0.336586
NM_001012970	1	57.9907	66.151	94.3857	144.707	55.0511	242582559	242619016	1.14072	1.6276	2.49535	0.949309
NM_001012985	1	491.657	836.537	912.632	1053.59	416.237	232576051	232586414	1.70147	1.85624	2.14294	0.846602
NM_001013355	1	101.364	62.9505	50.0258	171.49	142.242	246751570	246752521	0.621035	0.493527	1.69183	1.40328
NM_001013615	1	58.7817	53.9343	58.5613	134.971	64.5879	46441592	46459514	0.917536	0.996251	2.29614	1.09878
NM_001013625	1	134.769	146.444	200.801	101.724	85.5534	159601144	159604288	1.08663	1.48996	0.754803	0.634815
NM_001013630	1	218.457	455.593	160.475	489.615	317.902	12627152	12649684	2.08551	0.734585	2.24124	1.45522
NM_001013631	1	5006.99	2546.68	3548.08	271.883	1107.55	12829847	12831165	0.508624	0.708625	0.0543007	0.2212
NM_001013632	1	202.221	386.615	116.723	531.524	203.684	45044172	45045544	1.91185	0.577204	2.62844	1.00724
NM_001013642	1	2476	148.072	121.889	312.728	290.58	27192781	27199964	0.0598028	0.0492279	0.126304	0.117358
NM_001013660	1	68.7535	97.885	58.0805	136.433	50.415	99946846	100003937	1.42371	0.844764	1.98437	0.733272
NM_001013661	1	461.128	1284.68	140.698	1255.66	671.703	158090729	158099071	2.78595	0.305118	2.72302	1.45665
NM_001013692	1	131.79	148.437	110.857	187.589	138.846	13200782	13204279	1.12631	0.841161	1.42339	1.05354
NM_001013693	1	373.47	718.854	530.272	508.031	764.546	22011344	22024301	1.9248	1.41985	1.3603	2.04714
NM_001014342	1	66.5825	93.7627	53.0369	121.829	111.789	150587836	150599106	1.40822	0.796559	1.82974	1.67895
NM_001014443	1	917.311	105.391	1273.71	57.6542	197.279	159395877	159402140	0.114891	1.38852	0.0628513	0.215062
NM_001014450	1	32168.4	400.304	1255.73	25715.7	26964.7	151351236	151352613	0.012444	0.0390361	0.799409	0.838237
NM_001014765	1	425.569	229.244	485.791	170.93	204.61	11637500	11645971	0.538676	1.14151	0.401651	0.480791
NM_001014796	1	136.787	972.575	473.257	290.108	320.227	160868851	161016871	7.11016	3.45982	2.12088	2.34107
NM_001014839	1	966.346	490.88	901.056	656.905	685.568	35795979	35804967	0.507976	0.932437	0.679782	0.709444
NM_001014980	1	174.644	117.197	172.704	181.64	153.531	1167695	1171965	0.671063	0.98889	1.04005	0.879104
NM_001017365	1	131.405	137.773	13317.4	195.066	129.744	205328834	205339960	1.04846	101.347	1.48446	0.987359
NM_001017402	1	1435.88	2187.92	409.75	1470.93	2362.18	207854840	207891302	1.52375	0.285365	1.02441	1.64511
NM_001017415	1	218.243	163.325	358.451	80.3312	125.556	62674562	62690063	0.748363	1.64245	0.368082	0.575307
NM_001017961	1	271.711	459.255	181.095	1049.1	596.032	164305879	164402830	1.69023	0.666496	3.86107	2.19362
NM_001017977	1	470.548	113.761	2175.33	172.117	234.909	166172531	166311705	0.241762	4.62296	0.365779	0.499225
NM_001018054	1	103.47	80.9579	284.49	161.749	76.5434	53483804	53566314	0.782428	2.74949	1.56324	0.739763
NM_001018067	1	97.5554	85.4234	86.2449	82.4944	71.5683	67646080	67668711	0.87564	0.884061	0.845616	0.733617
NM_001018068	1	308.555	186.295	275.974	169.175	170.055	67646080	67668711	0.603765	0.894408	0.548281	0.551134
NM_001018837	1	394.237	765.524	496.613	623.527	701.837	152511662	152514975	1.94179	1.25968	1.58161	1.78024
NM_001024209	1	24545.5	300.652	298.129	10482.1	10656.2	151332234	151333625	0.0122487	0.012146	0.427048	0.434141
NM_001024211	1	1565.47	230.056	677.463	154.375	1732.27	151857899	151866741	0.146957	0.432755	0.098613	1.10655
NM_001024212	1	707.154	402.573	181.091	969.284	802.986	151857899	151866368	0.569286	0.256084	1.37068	1.13552
NM_001024213	1	1116.37	522.67	386.458	609.608	685.027	151857899	151866148	0.468189	0.346174	0.546064	0.613621
NM_001024215	1	342.34	157.785	166.119	503.547	440.505	15963580	15974302	0.460901	0.485246	1.47089	1.28674
NM_001024598	1	141.8	525.324	170.563	436.881	265.114	6226848	6228225	3.70469	1.20285	3.08097	1.86964
NM_001024661	1	62.5383	78.282	89.0308	110.59	156.262	13540855	13546098	1.25174	1.42362	1.76836	2.49867
NM_001024948	1	84.4824	81.7452	134.574	56.3716	78.811	93686426	93792806	0.9676	1.59292	0.667259	0.932869
NM_001025107	1	215.179	152.127	1146.95	61.9123	119.527	152821157	152867061	0.706977	5.33019	0.287724	0.555478
NM_001025199	1	64.6659	407.902	63.4955	174.729	142.77	111573855	111587585	6.30783	0.981901	2.70203	2.20781
NM_001025231	1	7534.52	570.638	59.8078	353.157	242.433	150997129	151001153	0.0757365	0.00793784	0.0468719	0.0321763
NM_001025247	1	110.623	79.7569	63.5816	106.758	54.5462	227801563	227828417	0.720979	0.574759	0.965057	0.493081
NM_001025598	1	669.215	106.454	227.525	53.8633	420.659	159283355	159306384	0.159073	0.339988	0.0804873	0.628586
NM_001025603	1	69.9836	106.076	179.835	60.3672	108.148	149579739	149586393	1.51573	2.56968	0.862591	1.54533
NM_001029882	1	4662.3	990.992	1153.41	797.859	2169.5	27733342	27802730	0.212554	0.247392	0.17113	0.465328
NM_001029885	1	638.006	458.902	294.977	672.746	392.199	1250005	1254139	0.719276	0.462342	1.05445	0.614726
NM_001030	1	7673.7	7888.72	5764.5	4137.59	18493.5	152229862	152231255	1.02802	0.751202	0.539191	2.40999
NM_001031680	1	222.307	205.042	172.95	144.785	129.383	25098588	25164088	0.922341	0.77798	0.651287	0.582001
NM_001031693	1	223.525	776.526	654.37	679.184	316.033	70593080	70606293	3.474	2.9275	3.03851	1.41386
NM_001031694	1	915.541	2212.57	554.215	4179.81	2015.99	41265460	41399633	2.41668	0.605341	4.5654	2.20197
NM_001031725	1	566.327	213.969	945.481	114.227	65.4894	198879787	198905749	0.377818	1.6695	0.201697	0.115639
NM_001031800	1	448.938	172.577	279.134	97.5255	53.0917	166414794	166428257	0.384411	0.621766	0.217236	0.118261
NM_001032290	1	510.214	112.639	232.492	309.023	378.911	109623700	109627294	0.220768	0.455676	0.605672	0.74265
NM_001032291	1	627.239	206.671	461.691	327.957	145.661	109623700	109627294	0.329493	0.736069	0.522859	0.232226
NM_001033025	1	63.9431	250.866	305.87	240.188	209.383	101110528	101133006	3.92327	4.78348	3.75628	3.27452
NM_001033081	1	611.546	281.658	1015.46	123.442	677.17	40133684	40140274	0.460567	1.66047	0.201853	1.10731
NM_001033082	1	693.738	254.973	1514.49	551.98	311.43	40133684	40140274	0.367534	2.18309	0.79566	0.448916
NM_001033667	1	555.563	1093.17	237.888	1021.17	1263.41	159032551	159039107	1.96768	0.428193	1.83809	2.27411
NM_001033910	1	59.8222	77.4019	91.7935	79.3484	136.222	209566770	209614907	1.29387	1.53444	1.3264	2.27711
NM_001034023	1	1006.68	598.101	2833.7	77.5139	581.88	44451711	44458938	0.594131	2.8149	0.0769995	0.578019
NM_001035230	1	206.249	331.415	162.411	120.585	115.91	173111306	173193950	1.60687	0.787451	0.584658	0.561991
NM_001036645	1	151.845	215.695	381.031	349.869	197.662	70593080	70606293	1.42049	2.50934	2.30411	1.30173
NM_001036646	1	178.922	351.648	496.479	535.937	421.347	70593080	70606293	1.96537	2.77484	2.99537	2.35492
NM_001037175	1	1648.1	89.7354	84.7362	244.138	295.618	221474874	221604167	0.0544476	0.0514143	0.148133	0.179369
NM_001037340	1	58.1213	115.27	226.301	116.274	56.4333	66230977	66612850	1.98327	3.8936	2.00053	0.970957
NM_001037533	1	576.858	213.082	790.983	59.9958	173.973	153986133	154093596	0.369383	1.37119	0.104004	0.301586
NM_001038633	1	81.977	141.011	54.6437	97.4572	129.276	37849537	37873078	1.72013	0.666574	1.18884	1.57698
NM_001038707	1	460.664	89.502	193.329	54.2931	258.401	149290070	149298749	0.194289	0.419675	0.117858	0.560931
NM_001039152	1	54.4271	160.132	61.0572	88.1502	56.0241	190552744	190603037	2.94214	1.12182	1.6196	1.02934
NM_001039211	1	1218.95	4814.66	805.034	7537.03	2572.99	1374931	1395401	3.94985	0.660434	6.18323	2.11083
NM_001039477	1	101.993	4076.39	946.746	1608.68	2479.84	28071641	28085780	39.9673	9.28245	15.7724	24.3138
NM_001039500	1	400.416	1843.13	204.718	1535.41	658.792	20489998	20553974	4.60303	0.511263	3.83453	1.64527
NM_001039517	1	1776.28	675.66	3420.99	440.087	1207.93	153556874	153560562	0.380379	1.92593	0.247757	0.680033
NM_001039589	1	303.611	408.926	368.176	154.079	137.184	44208239	44211630	1.34687	1.21266	0.507487	0.451842
NM_001039664	1	504.705	332.774	97.9144	617.948	431.327	6446757	6448842	0.659344	0.194003	1.22438	0.854612
NM_001039712	1	189.358	63.0937	172.448	94.2733	140.324	159357391	159368880	0.333198	0.910699	0.497858	0.741052
NM_001039775	1	1786.99	348.54	85.1146	387.413	835.882	26520936	26543030	0.195043	0.0476301	0.216796	0.467759
NM_001039802	1	1338.88	633.547	671.692	543.571	758.617	22251706	22292023	0.473191	0.501681	0.405988	0.566604
NM_001039888	1	107.758	360.217	261.483	454.611	266.582	144181864	144187004	3.34285	2.42659	4.21884	2.47391
NM_001040033	1	94.5662	664.88	332.814	63.8883	237.248	111215343	111244081	7.03084	3.51938	0.675593	2.50881
NM_001040125	1	322.306	448.532	395.149	316.898	304.096	19511326	19528381	1.39163	1.226	0.98322	0.943501
NM_001040196	1	249.106	94.6289	178.253	286.014	124.674	11718728	11733415	0.379875	0.715573	1.14817	0.500485
NM_001040197	1	295.68	490.681	314.1	258.773	669.28	11718728	11733415	1.6595	1.0623	0.87518	2.26353
NM_001040217	1	1244.13	552.058	917.988	591.035	516.266	149235660	149245957	0.443729	0.737853	0.475057	0.41496
NM_001040874	1	3363.95	2324.39	1960.01	1294.38	3165.22	148089251	148089785	0.690972	0.582653	0.384781	0.940923
NM_001042369	1	454.215	123.837	644.303	124.729	190.295	191295579	191327529	0.272641	1.4185	0.274604	0.418955
NM_001042370	1	1666.37	852.668	1726.01	203.333	835.103	191295375	191320732	0.511692	1.03579	0.122021	0.501151
NM_001042549	1	70.9988	154.673	247.284	105.379	164.789	210966117	211031762	2.17853	3.48293	1.48424	2.32101
NM_001042552	1	69.6621	58.2775	261.662	53.4744	73.2649	211031807	211056591	0.836574	3.75616	0.767625	1.05172
NM_001042584	1	572.059	53.0373	86.3413	170.013	254.279	156590163	156593967	0.0927131	0.150931	0.297195	0.444499
NM_001042678	1	836.702	1265.44	1161.17	1150.32	987.369	113045271	113051548	1.51241	1.38779	1.37482	1.18007
NM_001042758	1	518.369	345.672	409.926	107.459	94.9768	204582822	204696128	0.666847	0.790799	0.207302	0.183223
NM_001042771	1	134.499	268.156	278.668	191.739	121.613	32512298	32524353	1.99375	2.0719	1.42559	0.904196
NM_001043352	1	56.3383	226.385	54.6973	298.024	144.03	152394403	152422349	4.01831	0.970873	5.28991	2.55652
NM_001044393	1	9056.83	734.7	137.973	712.723	561.924	153424923	153429324	0.0811211	0.0152342	0.0786945	0.0620443
NM_001045479	1	157.121	66.0941	154.383	181.746	285.106	151676094	151679127	0.420656	0.982573	1.15672	1.81456
NM_001045480	1	95.0799	228.001	70.6982	324.045	263.955	13367840	13370846	2.398	0.743566	3.40813	2.77614
NM_001047980	1	117.172	103.478	116.057	131.489	112.288	120178910	120189302	0.883127	0.99048	1.12219	0.958312
NM_001048171	1	454.503	266.737	678.414	273.561	371.552	45567500	45578729	0.586876	1.49265	0.601891	0.817491
NM_001048197	1	281.383	111.599	346.738	88.6223	213.969	28705082	28738194	0.396608	1.23226	0.314952	0.760416
NM_001048210	1	225.682	68.2798	69.2121	62.646	66.7282	109273652	109307634	0.302548	0.306679	0.277585	0.295673
NM_001048230	1	189.32	829.854	154.926	948.336	675.784	201363458	201403156	4.38334	0.818329	5.00917	3.56953
NM_001077195	1	623.88	162.801	317.431	66.9062	459.166	23558527	23568944	0.260949	0.508802	0.107242	0.735985
NM_001077262	1	779.614	2863.82	1100.43	2091.1	1832.99	26481359	26505782	3.67337	1.41151	2.68223	2.35115
NM_001077447	1	479.191	155.057	1016.24	179.584	136.673	42694759	42698673	0.323581	2.12073	0.374765	0.285216
NM_001077469	1	86.044	107.521	7563.74	123.096	170.182	159466079	159474624	1.24961	87.9056	1.43061	1.97785
NM_001077471	1	67.3821	140.468	6942.39	161.049	52.2834	159466079	159474624	2.08465	103.03	2.39008	0.775924
NM_001077474	1	117.557	252.019	7987.92	100.576	184.656	159466079	159474624	2.14379	67.9492	0.855551	1.57077
NM_001077475	1	333.036	619.904	4039.26	471.191	256.813	159466079	159474624	1.86137	12.1286	1.41483	0.771126
NM_001077481	1	146.966	102.165	6218.01	91.9829	145.684	159466079	159474624	0.695162	42.3093	0.62588	0.991278
NM_001077628	1	1693.3	358.136	1493.64	67.1671	70.0751	148504422	148508156	0.211501	0.882083	0.0396663	0.0413836
NM_001077700	1	123.068	268.178	151.396	219.271	286.722	67163229	67226890	2.1791	1.23018	1.7817	2.32978
NM_001077703	1	425.747	70.5409	484.97	142.834	62.1466	67163229	67224941	0.165687	1.1391	0.335491	0.145971
NM_001078	1	73.3819	76.5434	318.466	74.385	105.384	100957884	100977189	1.04308	4.33985	1.01367	1.4361
NM_001079515	1	734.261	169.429	1038.12	247.808	275.045	233597350	233678903	0.230748	1.41384	0.337493	0.374588
NM_001079874	1	1037.33	232.666	126.91	282.358	310.89	107915304	108032649	0.224294	0.122343	0.272198	0.299703
NM_001080397	1	59.3904	163.298	79.5607	112.368	140.676	8306976	8326814	2.74957	1.33962	1.89202	2.36867
NM_001080418	1	162.325	789.86	75.8037	353.847	291.14	35103623	35143571	4.86591	0.466986	2.17986	1.79356
NM_001080438	1	62.5658	69.3049	87.1068	92.5585	80.0098	33544953	33559286	1.10771	1.39224	1.47938	1.27881
NM_001080471	1	67.1514	109.114	346.4	106.453	216.442	155130146	155152850	1.62489	5.15849	1.58527	3.22319
NM_001080830	1	124.529	330.922	83.7063	421.793	261.662	12757570	12760635	2.65739	0.672185	3.38711	2.10122
NM_001081472	1	199.121	76.2876	289.956	83.9999	71.6817	84744561	84804463	0.383122	1.45618	0.421854	0.359991
NM_001081976	1	311.361	261.96	559.84	667.165	515	111827492	111908120	0.841338	1.79804	2.14274	1.65403
NM_001083621	1	758.806	465.058	2160.27	669.216	839.412	22650930	22730237	0.612882	2.84693	0.881933	1.10623
NM_001083963	1	66.1923	98.4331	115.15	83.0712	133.015	150012579	150029634	1.48708	1.73962	1.255	2.00953
NM_001083964	1	116.584	68.593	170.596	403.282	585.48	150012579	150029634	0.588356	1.46329	3.45915	5.02195
NM_001085474	1	82.4944	60.1598	64.0472	105.933	78.811	246969339	246969774	0.72926	0.776383	1.28412	0.95535
NM_001089593	1	2555.88	312.663	3079.19	347.364	290.363	159550819	159598847	0.122331	1.20475	0.135908	0.113606
NM_001093725	1	232.698	362.356	225.052	414.817	194.512	154308427	154318413	1.55719	0.967141	1.78264	0.835899
NM_001097611	1	106.873	166.677	258.702	149.559	205.798	46783902	46789474	1.55957	2.42064	1.39941	1.92563
NM_001098376	1	148.577	184.161	91.6187	438.613	354.392	13514559	13521574	1.2395	0.616641	2.95209	2.38524
NM_001098398	1	597.793	197.124	683.99	51.7638	435.481	158525000	158579978	0.329753	1.14419	0.0865916	0.728481
NM_001098616	1	1754.88	654.547	3425.19	129.437	1673.13	152445806	152459897	0.372986	1.95181	0.0737583	0.953417
NM_001098623	1	130.489	163.572	53.0917	293.886	240.5	226462483	226633198	1.25353	0.406868	2.2522	1.84308
NM_001098722	1	244.712	110.536	244.03	226.033	231.151	233777607	233879916	0.451697	0.997213	0.923672	0.944587
NM_001099434	1	665.63	993.061	491.793	1218.39	786.162	32447281	32454384	1.49191	0.738839	1.83044	1.18108
NM_001099439	1	417.413	562.014	325.989	1372.88	1351.34	37954232	38003411	1.34642	0.780974	3.28902	3.23741
NM_001099626	1	1624.5	426.169	3245.24	321.182	529.061	26019905	26032020	0.262338	1.99768	0.197711	0.325675
NM_001099772	1	2283.95	69.1727	102.351	146.483	617.544	47037256	47057608	0.0302865	0.0448131	0.0641359	0.270385
NM_001099850	1	53.7489	130.781	56.366	212.689	60.2455	13567475	13570992	2.43319	1.04869	3.95708	1.12087
NM_001099851	1	162.411	357.243	114.375	402.038	295.699	13588674	13591651	2.19963	0.704236	2.47544	1.82069
NM_001099852	1	136.577	80.2243	91.271	245.524	360.864	13388652	13399530	0.587394	0.668277	1.7977	2.64221
NM_001099854	1	580.304	2620.12	238.917	2101.97	829.702	13320000	13325243	4.51508	0.411711	3.62219	1.42977
NM_001100108	1	76.2796	69.254	154.18	89.1841	100.932	177335084	177378834	0.907897	2.02124	1.16917	1.32318
NM_001100631	1	80.8128	104.503	83.2591	317.143	172.848	13201419	13204258	1.29315	1.03027	3.92442	2.13887
NM_001100910	1	77.9044	107.589	98.8073	54.5811	57.3468	120640527	120657204	1.38104	1.26831	0.700616	0.736117
NM_001101376	1	156.755	85.8957	94.2733	74.6838	106.974	43386180	43394654	0.547961	0.601404	0.476436	0.682429
NM_001101662	1	2216.84	385.749	3273.37	394.638	1911.81	52027453	52117197	0.174009	1.4766	0.178019	0.862406
NM_001102396	1	264.949	80.3385	321.096	105.712	106.096	115113627	115124831	0.303223	1.21192	0.398991	0.400441
NM_001102398	1	720.346	186.295	542.078	88.7813	383.47	23508862	23543440	0.258619	0.752524	0.123248	0.532341
NM_001102399	1	1642.06	267.07	1244.32	60.3051	158.433	23508862	23543440	0.162643	0.757782	0.0367253	0.096484
NM_001102566	1	1179.01	585.57	1177.71	998.17	663.966	159495140	159521864	0.496662	0.998897	0.846616	0.563155
NM_001102592	1	98.4846	115.27	278.316	262.901	256.273	108992432	109005267	1.17043	2.82598	2.66946	2.60216
NM_001103170	1	230.026	400.291	195.86	955.256	372.397	12698704	12711313	1.7402	0.851472	4.15283	1.61894
NM_001104548	1	6925.46	1368.02	118.271	347	1920.53	207668790	207672515	0.197535	0.0170778	0.050105	0.277315
NM_001105517	1	58.2806	148.869	130.628	137.088	96.3746	198449278	198450266	2.55435	2.24136	2.3522	1.65363
NM_001105530	1	487.835	242.688	314.436	91.4577	213.166	40278841	40310908	0.49748	0.644554	0.187477	0.436965
NM_001105556	1	115.332	129.434	377.366	140.639	177.889	28071641	28085780	1.12228	3.272	1.21943	1.54241
NM_001105562	1	1328.04	656.579	1134.79	1011.65	940.366	10015602	10163883	0.494398	0.854487	0.761766	0.708088
NM_001105572	1	408.528	622.837	93.6874	491.994	354.269	20363070	20374274	1.52459	0.229329	1.20431	0.867184
NM_001111	1	1019.3	515.124	2221.41	185.55	920.703	152821157	152847306	0.505369	2.17935	0.182036	0.903268
NM_001113205	1	641.27	136.079	423.349	374.887	546.59	159274044	159275398	0.212202	0.660173	0.584601	0.852357
NM_001113206	1	294.145	96.2613	536.635	590.37	863.678	159274044	159275398	0.327258	1.82439	2.00708	2.93624
NM_001113347	1	532.788	831.348	3477.68	631.746	1466.68	21416326	21478770	1.56037	6.52732	1.18574	2.75284
NM_001113482	1	82.6498	97.1339	164.462	175.688	126.862	38032360	38039865	1.17525	1.98986	2.12569	1.53494
NM_001114101	1	726.625	1938.41	9683.56	604.779	2096.55	22842704	22847190	2.66769	13.3268	0.832312	2.88533
NM_001114108	1	1552.7	1216.5	151.353	1212.86	591.527	55019339	55039529	0.783472	0.0974773	0.781125	0.380965
NM_001114172	1	222.743	433.747	336.01	615.724	777.057	46278398	46371295	1.9473	1.50851	2.76428	3.48858
NM_001114309	1	683.901	234.338	94.2733	123.915	225.706	200246312	200252938	0.342649	0.137846	0.181188	0.330027
NM_001114748	1	373.619	885.835	251.429	729.888	657.704	1460020	1465603	2.37096	0.672955	1.95356	1.76036
NM_001114759	1	259.728	328.127	75.2199	665.562	459.079	26560711	26571853	1.26335	0.28961	2.56254	1.76754
NM_001114938	1	190.979	149.925	134.93	131.665	341.519	45858302	45862316	0.785035	0.706519	0.689422	1.78826
NM_001122764	1	150.367	243.502	161.026	72.2285	114.073	159402804	159407634	1.61939	1.07088	0.480348	0.758628
NM_001122837	1	811.678	186.761	1133.35	135.853	172.348	153374911	153377958	0.230093	1.3963	0.167373	0.212336
NM_001122839	1	2226.99	926.578	3508.56	934.665	575.523	153374911	153377958	0.416067	1.57547	0.419698	0.258431
NM_001122980	1	479.864	475.053	343.204	736.813	491.237	205198026	205210593	0.989974	0.715211	1.53546	1.0237
NM_001123068	1	341.541	127.615	94.2733	414.657	665.414	142558666	142559404	0.373645	0.276024	1.21408	1.94827
NM_001123168	1	437.95	398.88	194.378	588.965	371.264	204305533	204321697	0.910789	0.443835	1.34482	0.847731
NM_001123375	1	1525.97	1449.28	1061.84	1554.3	1162.12	148051449	148051860	0.949743	0.695845	1.01857	0.761564
NM_001123395	1	140.141	190.622	259.601	211.111	169.242	42971350	42978512	1.36022	1.85243	1.50642	1.20766
NM_001126	1	322.069	209.248	194.568	120.121	175.413	242638418	242682036	0.6497	0.604117	0.372968	0.544644
NM_001126050	1	6104.08	1234.92	8471.39	1155.29	4599.81	154978522	154988864	0.202311	1.38782	0.189266	0.753563
NM_001126060	1	113.057	203.964	71.306	118.26	77.7335	160599396	160606437	1.80408	0.630706	1.04602	0.687558
NM_001126337	1	1942.68	117.687	280.639	64.6746	123.559	149779404	149822683	0.0605797	0.14446	0.0332915	0.0636022
NM_001127215	1	104.941	187.881	82.9121	248.883	231.868	92712905	92721944	1.79036	0.790085	2.37166	2.20951
NM_001127229	1	2133.88	1426.06	2428.06	1803.76	1240.92	1298972	1300443	0.668294	1.13786	0.845298	0.581535
NM_001127320	1	1160.37	292.719	1145.75	128.954	364.43	152459278	152502604	0.252264	0.987398	0.111132	0.314063
NM_001127325	1	358.265	325.086	1760.81	61.4893	284.044	11657123	11674265	0.907389	4.91483	0.171631	0.792833
NM_001127350	1	272.457	1034.92	291.074	469.266	388.922	28528099	28535065	3.79848	1.06833	1.72235	1.42746
NM_001127361	1	630.346	231.445	133.144	266.96	182.868	33174636	33202873	0.36717	0.211224	0.423512	0.290107
NM_001127592	1	446.391	1939.24	942.146	903.927	1266.26	159778174	159786442	4.34426	2.11059	2.02497	2.83666
NM_001127621	1	5496.44	204.718	3716.81	480.925	852.548	23994675	23998647	0.0372455	0.676222	0.0874975	0.155109
NM_001128425	1	369.886	227.328	307.228	192.069	178.594	45567500	45578729	0.614589	0.830602	0.519267	0.482834
NM_001128600	1	86.5836	75.5264	58.7313	237.689	304.274	151081953	151083083	0.872294	0.678319	2.74519	3.51422
NM_001130040	1	619.34	321.757	1175.39	272.963	596.455	153201397	153209847	0.519517	1.89781	0.440732	0.963049
NM_001130042	1	202.221	330.435	3425.55	235.521	136.647	74943759	74971680	1.63403	16.9397	1.16467	0.675732
NM_001130043	1	331.57	54.0873	3988.46	68.1611	155.706	74943759	74971680	0.163125	12.029	0.205571	0.469602
NM_001130045	1	96.1472	173.806	85.6097	231.719	169.532	1099148	1123176	1.80771	0.890403	2.41004	1.76325
NM_001130079	1	1077.84	1287.1	651.191	1468.15	1702.54	113018570	113044891	1.19415	0.604164	1.36212	1.57959
NM_001130413	1	756.716	805.125	216.223	1347.39	975.102	1207351	1217272	1.06397	0.285738	1.78058	1.2886
NM_001130841	1	296.694	56.1078	139.805	86.2943	206.658	100504301	100530911	0.18911	0.471211	0.290853	0.696535
NM_001130924	1	507.259	200.737	247.128	145.063	377.415	9571563	9597522	0.395729	0.487183	0.285975	0.744028
NM_001130957	1	53.4313	96.7149	60.1085	111.122	61.5724	242691295	242870283	1.81008	1.12497	2.07972	1.15237
NM_001134403	1	680.145	1265.79	491.657	3323.7	1695.12	109838223	109844585	1.86106	0.722871	4.88676	2.4923
NM_001134404	1	405.005	383.484	425.615	234.624	160.282	109838223	109844585	0.946862	1.05089	0.579312	0.395753
NM_001134420	1	231.858	391.55	174.939	267.4	266.774	91739252	91763908	1.68875	0.754507	1.15329	1.15059
NM_001134445	1	329.461	120.713	1163.26	107.871	211.247	85556756	85816634	0.366397	3.53078	0.327415	0.641188
NM_001134476	1	148.315	153.305	103.556	355.49	179.478	89762984	89836006	1.03364	0.698215	2.39686	1.21011
NM_001134486	1	93.5184	65.6826	305.561	6179.79	386.527	89497221	89511132	0.702349	3.26739	66.081	4.13317
NM_001134492	1	361.765	1694.46	218.503	2300.59	555.861	87152922	87336712	4.68386	0.603991	6.35935	1.53652
NM_001134673	1	1105.46	498.971	1948.99	391.105	1158.79	61320567	61701047	0.451369	1.76305	0.353794	1.04824
NM_001134855	1	213.279	259.541	153.509	296.838	150.568	226663097	226671206	1.21691	0.719755	1.39178	0.705966
NM_001135050	1	828.338	257.306	634.104	299.451	374.926	158163452	158182010	0.31063	0.765514	0.361508	0.452625
NM_001135218	1	516.371	150.536	423.379	63.0498	157.368	28802197	28842191	0.291527	0.819912	0.122102	0.304757
NM_001135247	1	565.782	1547.88	169.603	840.83	1830.84	17173585	17180668	2.73582	0.299768	1.48614	3.23595
NM_001135248	1	99.3817	231.628	345.473	80.238	190.103	17173585	17179760	2.33069	3.47622	0.807372	1.91286
NM_001135599	1	52.3084	120.449	134.12	79.3484	183.462	216586013	216684582	2.30268	2.56402	1.51693	3.50731
NM_001135636	1	428.369	689.725	543.192	880.257	488.437	149437644	149488630	1.61012	1.26805	2.0549	1.14022
NM_001135638	1	402.038	440.079	489.118	433.908	390.087	149437644	149488630	1.09462	1.2166	1.07927	0.970273
NM_001135653	1	1613.28	636.964	1779.9	395.311	1474.54	39799071	39815108	0.394825	1.10328	0.245035	0.914001
NM_001135654	1	952.619	459.92	995.069	141.58	114.555	39799071	39815108	0.482795	1.04456	0.148622	0.120252
NM_001135789	1	62.1021	89.9221	91.8629	161.875	196.061	147819280	147823134	1.44797	1.47922	2.60659	3.15708
NM_001136001	1	137.341	203.834	112.462	112.123	142.834	177346339	177465442	1.48415	0.818852	0.816386	1.04
NM_001136003	1	164.319	413.524	104.454	291.101	233.266	150076962	150079657	2.5166	0.63568	1.77157	1.41959
NM_001136216	1	444.972	163.403	338.854	160.26	245.898	15351614	15419560	0.367221	0.761519	0.360158	0.552614
NM_001136219	1	95.0799	132.502	399.772	89.8614	235.142	159741828	159755983	1.39359	4.20459	0.945115	2.4731
NM_001136225	1	131.265	66.4771	97.4572	63.785	58.9014	209499330	209553278	0.506433	0.742444	0.485924	0.44872
NM_001136265	1	2053.52	257.758	436.279	290.046	1010.01	19103361	19155413	0.12552	0.212454	0.141243	0.491842
NM_001136478	1	703.904	1259.3	1295.08	685.215	370.352	148457341	148475128	1.78902	1.83986	0.973449	0.52614
NM_001136494	1	427.062	211.523	464.851	119.823	155.16	229039487	229071958	0.495298	1.08848	0.280574	0.36332
NM_001136537	1	1509.74	3368.39	1373.28	4204.86	2614.79	45046740	45052388	2.2311	0.909612	2.78515	1.73194
NM_001136561	1	3792.32	1798.54	2838.57	516.127	1328.8	13105547	13106554	0.474258	0.748503	0.136098	0.350391
NM_001141974	1	720.658	222.894	425.481	219.917	131.185	17185039	17211010	0.309292	0.590406	0.305161	0.182035
NM_001142467	1	835.235	172.032	178.082	673.758	502.192	924207	925415	0.205969	0.213211	0.806669	0.601259
NM_001142548	1	155.761	338.061	54.4748	253.258	108.458	46485953	46516732	2.17038	0.349733	1.62594	0.696312
NM_001142560	1	210.247	83.3325	759.837	94.2733	252.87	154964886	154973375	0.396354	3.61401	0.448392	1.20272
NM_001142569	1	717.579	114.054	120.213	56.361	508.436	199130621	199151486	0.158943	0.167525	0.0785432	0.708544
NM_001142590	1	926.408	1690.33	1329.37	833.401	1089.95	40930266	41009860	1.8246	1.43497	0.899605	1.17653
NM_001142600	1	162.643	212.962	71.4617	308.296	320.695	204148801	204164159	1.30938	0.439378	1.89554	1.97178
NM_001142795	1	118.077	74.3508	97.6896	78.0854	58.9014	195746131	196011246	0.62968	0.827337	0.661309	0.498838
NM_001143687	1	175.819	191.943	321.136	352.291	126.735	153272923	153290030	1.09171	1.82652	2.00372	0.720828
NM_001144773	1	380.93	648.346	312.038	633.74	287.144	199721408	199743010	1.70201	0.819147	1.66366	0.753797
NM_001144777	1	1257.03	1847.31	744.756	1433.14	1796.46	50286272	50440127	1.46958	0.592474	1.1401	1.42914
NM_001144822	1	98.3469	67.0282	133.23	92.9105	73.663	116862845	116915238	0.681549	1.35469	0.944722	0.749012
NM_001144829	1	57.4926	63.865	2726.9	50.0154	50.2389	145122508	145163854	1.11084	47.4305	0.869945	0.873832
NM_001144937	1	346.138	1407.33	301.679	1462.33	840.147	109057078	109086888	4.06582	0.871559	4.22469	2.4272
NM_001144956	1	165.476	510.526	73.2545	187.463	335.147	149960636	149968706	3.0852	0.442689	1.13287	2.02535
NM_001145312	1	58.9702	76.0041	113.271	156.755	131.232	155361082	155375007	1.28886	1.92082	2.65821	2.22539
NM_001145349	1	126.4	145.447	69.0474	114.04	124.878	45932586	45989072	1.15069	0.546262	0.902216	0.987963
NM_001145415	1	303.368	277.314	371.805	247.509	192.602	149165438	149203844	0.914117	1.22559	0.815869	0.634878
NM_001145474	1	97.0815	123.084	83.0828	118.229	118.229	46910086	46911836	1.26784	0.855805	1.21783	1.21783
NM_001145512	1	299.573	152.027	286.417	248.883	452.659	61320121	61701047	0.50748	0.956085	0.830795	1.51102
NM_001145635	1	301.658	336.01	311.508	537.014	555.5	117455199	117465934	1.11388	1.03266	1.78021	1.84149
NM_001145636	1	74.6469	85.6997	473.012	88.3503	87.1426	44912980	44963850	1.14807	6.33667	1.18358	1.1674
NM_001145657	1	329.659	526.818	152.843	191.642	216.028	21795295	21868443	1.59807	0.463638	0.581335	0.655308
NM_001145862	1	140.914	263.514	297.891	246.776	115.036	148167167	148175415	1.87004	2.114	1.75126	0.816362
NM_001229	1	159.665	66.5916	156.755	232.83	233.113	15691381	15723377	0.41707	0.981774	1.45824	1.46001
NM_001231	1	135.03	273.224	103.452	211.937	256.656	158426988	158438300	2.02344	0.766145	1.56956	1.90074
NM_001243	1	120.917	246.837	64.9482	271.883	350.444	12046020	12126851	2.04136	0.537128	2.2485	2.89821
NM_001255	1	750.923	449.347	302.524	220.459	402.416	43597212	43601460	0.598393	0.402869	0.293584	0.535895
NM_001262	1	517.17	135.658	560.125	58.437	131.53	51206954	51212894	0.262307	1.08306	0.112994	0.254326
NM_001276	1	283.847	916.122	7188.44	117.487	112.942	201414681	201422545	3.22752	25.325	0.41391	0.397899
NM_001286	1	429.415	123.234	1171.46	94.7752	152.41	11788793	11825788	0.286982	2.72804	0.220708	0.354925
NM_001302	1	108.668	514.374	83.6158	269.359	268.209	10432557	10434546	4.73343	0.769459	2.47873	2.46815
NM_001357	1	836.526	212.802	1240.99	80.7401	106.102	181075073	181123507	0.254387	1.4835	0.0965183	0.126836
NM_001384	1	341.699	119.451	1228.85	79.9406	219.588	44208239	44211630	0.34958	3.5963	0.233951	0.642637
NM_001408	1	1198.41	513.637	371.883	597.031	1420.73	109594163	109619901	0.428597	0.310313	0.498184	1.1855
NM_001409	1	979.968	122.222	306.735	289.22	103.764	3394365	3517919	0.12472	0.313005	0.295132	0.105885
NM_001428	1	22524.9	7398.38	13736.5	6935.41	14795.5	8843649	8861367	0.328453	0.609833	0.307899	0.65685
NM_001514	1	855.926	222.526	901.147	119.395	317.387	89090908	89129889	0.259982	1.05283	0.139492	0.370812
NM_001531	1	371.154	554.378	451.681	525.838	301.949	179269761	179291256	1.49366	1.21696	1.41677	0.813541
NM_001542	1	574.296	146.54	144.785	69.9703	104.809	116918553	117011837	0.255165	0.252109	0.121837	0.1825
NM_001559	1	95.5047	183.163	107.624	161.856	113.183	67545634	67635171	1.91785	1.1269	1.69475	1.18511
NM_001618	1	326.583	182.869	616.747	134.757	208.85	224615014	224662424	0.559947	1.88848	0.412628	0.6395
NM_001625	1	1071.24	456.812	966.437	212.663	803.613	33251169	33275058	0.426433	0.902168	0.198521	0.750172
NM_001668	1	226.711	386.636	746.262	256.477	221.199	149048809	149115810	1.70541	3.29169	1.13129	0.975687
NM_001703	1	118.679	168.387	55.6035	132.012	166.109	31965304	32002235	1.41885	0.468521	1.11234	1.39966
NM_001720	1	116.659	55.0242	113.095	218.828	253.068	39996489	40027120	0.471665	0.969442	1.87578	2.16929
NM_001764	1	150.323	134.12	76.467	93.0657	163.862	156564363	156567945	0.892213	0.508685	0.619106	1.09007
NM_001767	1	94.9937	111.711	67.395	77.318	120.176	117098608	117113374	1.17599	0.709468	0.813928	1.26509
NM_001773	1	222.913	765.658	905.507	143.433	300.52	206126505	206151306	3.43479	4.06216	0.643448	1.34815
NM_001778	1	177.729	1135.66	355.347	63.999	129.513	158915159	158948209	6.38985	1.99938	0.360094	0.728711
NM_001803	1	729.281	2405.29	320.021	1518.99	1504.24	26516997	26519601	3.29817	0.438817	2.08286	2.06263
NM_001839	1	1827.72	415.993	1363.99	363.933	1533.28	95135094	95165323	0.227602	0.746278	0.199118	0.838902
NM_001841	1	140.044	294.986	155.459	131.34	101.136	24073047	24112404	2.10639	1.11008	0.937851	0.722176
NM_001852	1	107.624	105.659	92.5585	227.083	110.335	40538749	40555526	0.98174	0.860018	2.10997	1.02519
NM_001856	1	62.7375	66.4489	95.6908	190.967	295.18	31890434	31942355	1.05916	1.52526	3.04391	4.705
NM_001878	1	27069.3	1101.43	330.594	2168.76	8722.65	154936029	154941999	0.0406895	0.0122129	0.0801188	0.322234
NM_001902	1	77.8225	110.536	1446.92	98.6008	128.473	70649542	70677841	1.42036	18.5926	1.267	1.65084
NM_001905	1	296.271	52.6896	819.466	178.825	232.575	41217593	41250822	0.177843	2.76594	0.603587	0.785007
NM_001910	1	182.868	219.519	72.5728	366.573	163.217	204484081	204498727	1.20042	0.39686	2.00458	0.89254
NM_001918	1	87.2611	69.4844	83.2344	118.555	115.94	100425065	100487997	0.796281	0.953855	1.35862	1.32866
NM_001937	1	159.457	167.532	277.896	477.32	539.35	166931329	166965052	1.05064	1.74276	2.99341	3.38242
NM_001981	1	138.192	64.7865	186.805	51.7656	70.6167	51592522	51757583	0.468815	1.35178	0.374592	0.511004
NM_001990	1	521.328	278.606	131.899	85.3158	100.493	28173405	28287718	0.534417	0.253006	0.163651	0.192763
NM_002001	1	796.192	125.786	105.469	65.4685	241.111	157526127	157544638	0.157985	0.132466	0.082227	0.30283
NM_002004	1	2027.06	3878.97	2970.21	5376.53	3783.21	153545162	153557081	1.9136	1.46528	2.65238	1.86636
NM_002022	1	232.538	136.056	2871.01	230.202	238.961	169550109	169577847	0.585089	12.3464	0.989955	1.02762
NM_002036	1	191.195	6271.73	124.107	1138.86	1444.41	157441133	157442914	32.8027	0.649113	5.95652	7.55466
NM_002038	1	668.215	3728.55	852.659	2648.7	1420.92	27865158	27871311	5.57987	1.27603	3.96385	2.12645
NM_002053	1	125.259	96.4381	363.537	92.1164	83.2425	89290574	89303631	0.769909	2.90228	0.735407	0.664563
NM_002060	1	51.5263	213.99	71.3173	119.527	85.7195	35031185	35033935	4.15303	1.3841	2.31974	1.66361
NM_002074	1	2546.9	1090.82	3911.59	358.999	3585.14	1706588	1812355	0.428295	1.53582	0.140955	1.40765
NM_002113	1	107.769	964.582	13214.1	326.576	795.903	195055483	195067942	8.95049	122.615	3.03035	7.38529
NM_002143	1	643.191	1787.23	238.61	1595.57	1237.62	33124684	33132834	2.77869	0.370978	2.48071	1.92418
NM_002167	1	53.6429	86.1644	98.1488	111.211	77.1579	23756995	23758909	1.60626	1.82967	2.07317	1.43836
NM_002227	1	1435.24	684.636	1921.28	83.2808	593.804	65071493	65204775	0.47702	1.33865	0.0580258	0.413733
NM_002228	1	955.557	119.883	356.893	96.1504	178.494	59019050	59022373	0.125458	0.373492	0.100622	0.186796
NM_002241	1	364.509	593.079	207.91	1090.46	630.015	158274656	158306585	1.62706	0.570384	2.99158	1.72839
NM_002249	1	89.2627	278.423	158.927	109.113	130.13	152946536	153109378	3.11914	1.78044	1.22238	1.45783
NM_002256	1	575.905	1757.86	235.831	2070.24	1667.39	202426091	202432242	3.05234	0.409496	3.59477	2.89525
NM_002293	1	666.635	1244.7	814.936	1175.39	868.681	181259217	181381350	1.86715	1.22246	1.76318	1.30308
NM_002296	1	1189.88	601.793	2501.97	453.281	872.592	223655826	223682407	0.505759	2.1027	0.380946	0.733344
NM_002303	1	56.5484	80.9495	227.317	107.536	129.302	65658905	65875410	1.43151	4.01986	1.90166	2.28658
NM_002348	1	75.8037	70.1858	95.161	119.143	53.4385	159032551	159064669	0.925889	1.25536	1.57173	0.704959
NM_002353	1	22463.5	431.119	220.874	835.457	16613.3	58813682	58815754	0.019192	0.00983257	0.0371917	0.739567
NM_002370	1	307.733	193.373	443.015	127.289	112.28	53465151	53476795	0.628379	1.43961	0.413634	0.364861
NM_002379	1	52.7586	102.5	51.1696	96.267	74.3226	30956712	30969019	1.94281	0.969882	1.82467	1.40873
NM_002389	1	1635.22	145.286	1203.5	62.5622	76.6452	205992024	206035481	0.0888481	0.73599	0.0382593	0.0468716
NM_002403	1	183.867	511.659	115.071	238.354	521.499	17173585	17179760	2.78276	0.625835	1.29634	2.83628
NM_002432	1	50.4749	164.809	77.4846	59.886	73.9079	157067791	157085894	3.26517	1.53511	1.18645	1.46425
NM_002455	1	514.172	83.4817	882.123	58.6274	57.6138	153445113	153450238	0.162361	1.71562	0.114023	0.112052
NM_002506	1	120.579	335.934	158.716	731.857	255.006	115630059	115682380	2.78601	1.31629	6.06953	2.11485
NM_002508	1	64.1011	122.464	547.284	165.77	110.554	234205754	234295104	1.91049	8.53783	2.58607	1.72469
NM_002521	1	208.983	611.59	131.09	460.259	372.775	11840107	11841579	2.9265	0.627276	2.20237	1.78376
NM_002525	1	1423.55	119.341	1394.68	171.244	968.503	52027453	52117197	0.0838334	0.979721	0.120294	0.680344
NM_002529	1	156.262	316.211	91.7744	297.291	192.755	155097294	155118266	2.02359	0.58731	1.90251	1.23353
NM_002533	1	135.105	64.2981	267.158	53.6062	123.74	222481658	222584495	0.475914	1.97742	0.396776	0.915881
NM_002557	1	61.8681	64.9659	178.736	51.3305	84.4598	111758459	111771922	1.05007	2.88898	0.829677	1.36516
NM_002574	1	19551.8	3532.62	14668.9	1337.41	10457.8	45749293	45760196	0.18068	0.750259	0.0684036	0.534877
NM_002584	1	193.866	577.302	83.8671	406.814	249.581	18830086	18935218	2.97784	0.432603	2.09843	1.28739
NM_002631	1	8964.41	344.829	1059.5	191.512	717.793	10381671	10402788	0.0384664	0.11819	0.0213635	0.0800713
NM_002642	1	486.933	143.932	772.281	63.2848	268.438	170677219	170679853	0.295589	1.58601	0.129966	0.551283
NM_002644	1	107.938	3965.52	3123.48	548.613	497.931	205168494	205186430	36.7388	28.9377	5.08266	4.61311
NM_002646	1	1491.37	571.634	606.014	170.596	337.277	202658380	202726097	0.383295	0.406348	0.114389	0.226153
NM_002651	1	155.808	350.826	264.706	228.897	160.941	149531036	149565348	2.25166	1.69893	1.4691	1.03295
NM_002697	1	1258.08	924.636	1455.7	419.281	506.488	165456766	165651950	0.734958	1.15708	0.33327	0.402588
NM_002699	1	846.085	824.61	602.47	1891.28	1721.19	38282109	38285037	0.974619	0.712068	2.23533	2.0343
NM_002713	1	112.354	120.449	50.9231	74.2786	51.3585	28029879	28050770	1.07206	0.45324	0.661114	0.457115
NM_002725	1	69.0089	193.478	86.5192	89.9221	97.6867	201711505	201727102	2.80367	1.25374	1.30305	1.41557
NM_002731	1	683.105	315.951	874.236	105.394	224.703	84316332	84476769	0.462522	1.2798	0.154287	0.328944
NM_002744	1	2568.48	148.294	1098.77	162.494	273.211	1971768	2106694	0.0577359	0.42779	0.0632646	0.106371
NM_002763	1	78.7865	231.001	855.279	174.414	76.851	212228482	212276385	2.93199	10.8556	2.21376	0.975433
NM_002790	1	892.236	439.791	1669.32	142.205	735.02	109745994	109770560	0.492908	1.87094	0.159381	0.823795
NM_002794	1	2701.93	940.454	6540.72	370.547	2827.45	35841325	35879730	0.348068	2.42076	0.137142	1.04646
NM_002796	1	1789.68	672.555	3505.95	248.357	2334.46	149638664	149641036	0.375796	1.95898	0.138772	1.3044
NM_002826	1	3282.66	675.415	1279.73	673.568	2974.79	178390590	178433792	0.205752	0.389845	0.20519	0.906213
NM_002832	1	84.837	88.8019	90.2866	69.4484	76.1964	200382765	200396374	1.04674	1.06424	0.81861	0.898151
NM_002840	1	1639.13	320.714	1643.79	250.844	1475.99	43769133	43861930	0.195662	1.00285	0.153035	0.900474
NM_002857	1	124.594	86.9537	487.747	62.6043	56.296	158513222	158521565	0.697898	3.9147	0.502468	0.451837
NM_002858	1	728.888	128.473	1704.28	94.7082	83.628	94656520	94756807	0.176259	2.33819	0.129935	0.114734
NM_002870	1	2000.95	1238.72	2695.3	841.872	642.76	152220751	152225430	0.619069	1.34701	0.420736	0.321228
NM_002922	1	1377.29	130.937	555.033	300.706	217.588	190811479	190815782	0.0950692	0.40299	0.218332	0.157983
NM_002923	1	167.924	91.6778	169.175	54.8061	813.061	191044793	191048026	0.545948	1.00745	0.326374	4.84184
NM_002928	1	94.0387	195.585	206.114	54.4885	175.59	180834380	180840171	2.07983	2.1918	0.579426	1.86721
NM_002946	1	384.416	117.788	650.91	180.644	291.642	28090635	28113823	0.306408	1.69325	0.469919	0.758664
NM_002953	1	558.129	274.711	683.502	196.59	861.026	26728835	26774107	0.4922	1.22463	0.35223	1.5427
NM_002959	1	1777.61	276.369	383.729	142.514	280.096	109653714	109742086	0.155472	0.215867	0.0801715	0.157569
NM_002960	1	424.639	108.324	66.6531	347.182	296.359	151786432	151788358	0.255097	0.156964	0.817593	0.697908
NM_002961	1	1116.88	1337.29	766.283	662.766	2415.33	151782721	151784906	1.19735	0.686092	0.593408	2.16257
NM_002962	1	84.4172	118.72	81.9026	122.992	154.088	151776246	151780865	1.40634	0.970213	1.45695	1.82531
NM_002963	1	798.12	83.109	84.8413	221.958	280.775	151696843	151699761	0.104131	0.106301	0.278102	0.351795
NM_002964	1	25528.3	1201.88	134.024	23464.3	48143.5	151629131	151630173	0.0470804	0.00525003	0.919148	1.88589
NM_002965	1	45877.2	416.127	200.951	20935.8	47651.1	151596953	151600127	0.00907046	0.00438019	0.456345	1.03867
NM_002966	1	43196.7	2777.08	6447.66	1436.68	20919.3	150222009	150233338	0.0642892	0.149263	0.0332592	0.484281
NM_002979	1	2575.06	314.3	10672.3	213.112	160.53	53165535	53289870	0.122055	4.14448	0.0827599	0.0623401
NM_003000	1	1282.04	152.843	2254.52	101.252	162.144	17217811	17253252	0.119219	1.75855	0.0789772	0.126474
NM_003001	1	134.12	78.8792	271.541	374.599	181.128	159550789	159601159	0.588124	2.02461	2.79302	1.3505
NM_003029	1	864.28	318.408	1336.81	179.183	720.503	153201397	153213583	0.368408	1.54674	0.207321	0.833644
NM_003035	1	60.8434	100.622	73.9193	61.978	88.356	47488397	47552406	1.65378	1.21491	1.01865	1.45219
NM_003036	1	962.147	169.272	669.303	100.531	102.957	2149993	2231511	0.175932	0.695635	0.104486	0.107007
NM_003125	1	32361.2	117.763	71.6083	10944.3	21144.9	151270302	151272000	0.00363901	0.00221278	0.338193	0.653403
NM_003126	1	114.102	227.305	77.6416	253.795	235.302	156847119	156923130	1.99212	0.680459	2.22429	2.06221
NM_003132	1	1766.28	545.393	2152.17	330.171	135.127	11037235	11042678	0.30878	1.21847	0.18693	0.0765035
NM_003175	1	141.421	161.881	128.716	273.677	148.986	166776626	166779859	1.14468	0.910162	1.9352	1.05349
NM_003196	1	615.993	120.065	3170.3	199.31	376.261	23580141	23623848	0.194913	5.14665	0.323559	0.61082
NM_003198	1	273.056	116.457	324.952	301.28	183.949	23942442	23961135	0.426496	1.19006	1.10336	0.673668
NM_003243	1	167.096	97.1339	497.434	276.041	537.725	91918489	92124375	0.581306	2.97694	1.65199	3.21806
NM_003268	1	467.688	190.134	142.377	194.721	200.447	221350206	221383247	0.406539	0.304427	0.416348	0.428591
NM_003285	1	430.969	1311.17	407.139	1513.15	1025.82	173558557	173979375	3.04238	0.944705	3.51104	2.38026
NM_003292	1	65.3641	225.093	841.872	121.252	64.9482	184547408	184611080	3.44368	12.8797	1.85503	0.993637
NM_003327	1	266.989	534.39	79.1817	996.481	503.015	1136568	1139375	2.00155	0.296573	3.7323	1.88403
NM_003395	1	102.288	341.181	144.883	508.991	383.612	226175787	226202299	3.33547	1.41642	4.97603	3.7503
NM_003431	1	52.3047	77.1111	57.706	67.4178	60.0722	245385825	245401941	1.47427	1.10327	1.28894	1.1485
NM_003443	1	476.215	320.233	586.659	384.594	648.034	16140950	16175214	0.672454	1.23192	0.807605	1.3608
NM_003517	1	224.18	136.273	144.255	104.415	57.7304	148125148	148125585	0.607874	0.64348	0.465763	0.257518
NM_003528	1	363.125	55.3256	498.778	139.902	107.017	148122633	148124856	0.15236	1.37357	0.385273	0.294712
NM_003557	1	175.528	128.99	776.991	352.511	111.906	149437644	149488630	0.734871	4.4266	2.00829	0.637544
NM_003564	1	3394.66	781.836	1374.19	345.183	766.17	158154526	158161908	0.230314	0.40481	0.101684	0.225699
NM_003567	1	103.918	53.3092	141.679	96.6949	142.127	93799936	93919973	0.512993	1.36338	0.930492	1.36768
NM_003568	1	5982.82	364.731	2401.99	150.323	654.231	149221122	149234738	0.060963	0.401481	0.0251257	0.109352
NM_003579	1	222.36	276.907	91.7729	341.341	157.985	46485953	46516732	1.24531	0.412722	1.53508	0.710493
NM_003594	1	208.339	200.9	196.504	115.566	326.151	117404471	117447014	0.964297	0.943195	0.554703	1.56548
NM_003607	1	157.8	246.821	1181.95	148.193	227.083	225244188	225572449	1.56414	7.49016	0.93912	1.43906
NM_003636	1	229.418	777.524	212.756	595.659	642.593	6008966	6083110	3.38912	0.927373	2.5964	2.80097
NM_003665	1	235.651	320.471	1961.7	686.28	628.087	27568187	27573902	1.35993	8.3246	2.91227	2.66532
NM_003666	1	942.191	74.5799	86.1467	50.7686	96.1922	167603817	167632404	0.0791559	0.0914324	0.0538836	0.102094
NM_003676	1	136.673	249.669	97.7671	140.258	115.91	222437550	222447765	1.82676	0.715336	1.02623	0.848082
NM_003679	1	68.1519	133.615	527.955	341.163	142.758	239762302	239825567	1.96055	7.74673	5.00592	2.09471
NM_003680	1	2875.57	775.148	888.393	552.949	403.128	33013426	33056220	0.269563	0.308945	0.192292	0.140191
NM_003686	1	286.48	147.843	183.186	129.627	84.4857	240078157	240119671	0.516066	0.639438	0.452482	0.29491
NM_003689	1	1165.57	442.801	2377.32	533.968	928.192	19503048	19511227	0.379902	2.03963	0.458119	0.796343
NM_003713	1	199.126	124.594	1080.79	118.092	135.256	56733020	56817845	0.625705	5.42767	0.593051	0.67925
NM_003729	1	364.911	139.805	226.494	190.083	439.415	100504301	100530911	0.383122	0.620683	0.520903	1.20417
NM_003738	1	107.938	123.651	160.779	274.911	275.988	45060673	45081203	1.14557	1.48955	2.54693	2.55691
NM_003748	1	481.393	120.304	4299.31	252.495	289.961	19070512	19101659	0.249908	8.93098	0.524509	0.602337
NM_003757	1	1938.1	558.081	1638.75	297.358	595.324	32460557	32469792	0.287952	0.845543	0.153428	0.307169
NM_003760	1	268.334	258.135	264.597	54.6262	57.3464	21005560	21375927	0.961992	0.986076	0.203576	0.213713
NM_003768	1	4073.12	2641.17	2071.39	2493.77	4226.92	158441748	158451784	0.648438	0.508551	0.61225	1.03776
NM_003780	1	374.599	71.0604	576.235	350.558	406.814	44217452	44229427	0.189697	1.53827	0.935823	1.086
NM_003790	1	1490.3	566.013	234.144	697.459	1341.39	6443800	6448842	0.379797	0.157111	0.467998	0.90008
NM_003819	1	880.992	498.212	965.926	189.829	206.27	39799071	39815108	0.565513	1.09641	0.215472	0.234134
NM_003820	1	343.074	616.592	734.351	689.102	483.613	2479150	2486613	1.79726	2.1405	2.00861	1.40965
NM_003846	1	983.057	67.33	896.19	80.8988	631.591	144227739	144235088	0.0684905	0.911636	0.0822931	0.642476
NM_003874	1	62.7996	110.765	64.8591	76.4867	53.5577	158782410	158815875	1.76379	1.0328	1.21795	0.852835
NM_003902	1	90.1444	89.1856	95.9042	66.625	77.7408	78186178	78217365	0.989364	1.0639	0.739092	0.862403
NM_003944	1	330.88	189.463	6125.46	468.046	504.101	149603403	149611788	0.572602	18.5126	1.41455	1.52351
NM_003975	1	84.2809	54.8061	96.9115	82.0368	148.454	155042658	155053226	0.650279	1.14986	0.973373	1.76142
NM_003976	1	94.6454	487.901	167.741	272.174	157.962	44173617	44175498	5.15504	1.77231	2.87572	1.66899
NM_004000	1	344.763	1087.19	236.969	604.683	715.97	111571803	111587585	3.15345	0.687339	1.75391	2.0767
NM_004001	1	237.218	444.481	230.119	663.027	380.418	159899563	159914575	1.87373	0.970076	2.79502	1.60367
NM_004037	1	113.963	194.833	268.504	201.167	57.1282	109964798	109976200	1.70961	2.35606	1.76519	0.501286
NM_004038	1	192.324	135.755	805.548	138.141	310.043	103999824	104008696	0.705868	4.18851	0.718272	1.61209
NM_004047	1	656.948	180.029	1085.41	311.684	785.188	44213188	44216559	0.274039	1.65221	0.474442	1.19521
NM_004091	1	819.755	168.03	77.7552	91.145	133.422	23705508	23730300	0.204976	0.0948518	0.111186	0.162759
NM_004102	1	91.2998	224.377	127.138	127.1	162.451	31610686	31618510	2.45759	1.39253	1.39212	1.77931
NM_004106	1	312.463	175.255	991.949	137.737	436.814	159451710	159455662	0.560882	3.17461	0.44081	1.39797
NM_004120	1	317.761	144.611	402.238	389.626	471.57	89345897	89364387	0.455095	1.26585	1.22616	1.48404
NM_004195	1	167.594	392.774	118.349	501.947	108.535	1128750	1131952	2.34361	0.706169	2.99502	0.647607
NM_004258	1	297.49	631.437	377.614	1064.51	814.724	117345904	117380690	2.12255	1.26933	3.5783	2.73866
NM_004261	1	1338.39	779.238	2926.99	167.742	624.949	87100715	87152695	0.582222	2.18695	0.125331	0.466942
NM_004285	1	835.902	655.992	5715.12	478.213	663.966	9217449	9253981	0.784772	6.83707	0.572091	0.794311
NM_004319	1	119.27	118.967	57.942	262.733	155.159	175096825	175400647	0.997462	0.485806	2.20284	1.30091
NM_004326	1	252.407	411.791	164.263	227.215	336.566	145479805	145564639	1.63146	0.650785	0.900191	1.33342
NM_004350	1	66.0045	138.976	105.265	101.452	85.0454	25098588	25129357	2.10555	1.59481	1.53704	1.28848
NM_004388	1	102.434	67.3227	374.461	124.601	104.139	84791393	84812751	0.657228	3.65562	1.2164	1.01664
NM_004421	1	1407.1	343.897	884.256	1389.35	1546.28	1260520	1274355	0.244401	0.628423	0.987381	1.09891
NM_004425	1	23145.6	439.918	468.879	742.836	11574.2	148747110	148752888	0.0190066	0.0202578	0.0320941	0.500061
NM_004428	1	623.262	130.266	1983.15	73.9679	94.9656	153366972	153374010	0.209006	3.18189	0.118679	0.152369
NM_004431	1	9290.04	431.393	896.824	289.181	1519.68	16323418	16355151	0.0464361	0.096536	0.0311281	0.163582
NM_004436	1	3327.08	3875.34	1435.24	4381.28	1970.63	148861222	148868722	1.16479	0.43138	1.31685	0.592301
NM_004446	1	1621.48	657.837	1495.93	147.048	688.212	218208564	218286623	0.405701	0.922567	0.0906876	0.424434
NM_004455	1	248.115	972.324	235.709	657.858	512.326	26220857	26235541	3.91884	0.949997	2.65142	2.06487
NM_004468	1	837.239	869.926	488.459	1135.88	1462.66	38235028	38243821	1.03904	0.583416	1.35669	1.747
NM_004474	1	233.6	321.27	297.08	463.233	297.248	47674275	47678950	1.3753	1.27174	1.98302	1.27247
NM_004481	1	229.525	279.883	1145.32	146.093	276.237	228269578	228484498	1.2194	4.98996	0.636499	1.20352
NM_004494	1	1897.63	190.853	2677.12	321.424	1950.73	154978522	154988167	0.100574	1.41077	0.169382	1.02798
NM_004515	1	2528.39	695.495	3246.08	170.095	3123.9	151901137	151910103	0.275074	1.28385	0.0672739	1.23553
NM_004528	1	1297.61	860.582	5088.06	166.456	820.098	163867073	163891479	0.663203	3.92109	0.128278	0.632005
NM_004550	1	799.146	120.304	2477.97	69.1297	553.48	159435728	159450808	0.150541	3.10077	0.0865044	0.69259
NM_004552	1	1541.64	383.772	1216.7	317.096	1485.35	39264592	39272874	0.248938	0.789229	0.205688	0.963489
NM_004559	1	23442.3	20049.1	19031.2	3089.81	3172.98	42920652	42940607	0.855254	0.811833	0.131805	0.135353
NM_004565	1	643.143	237.294	686.501	271.134	366.109	10457589	10613405	0.368959	1.06741	0.421576	0.569249
NM_004632	1	406.836	100.493	1025.97	57.5993	341.519	153925497	153974943	0.24701	2.52183	0.141579	0.839451
NM_004672	1	1297.21	591.791	399.86	1008.19	914.126	27554256	27565924	0.456202	0.308246	0.777201	0.704685
NM_004673	1	77.1107	104.661	127.404	57.7587	59.9285	177085292	177106838	1.35728	1.65222	0.749036	0.777175
NM_004696	1	95.5976	50.8474	169.971	80.098	64.6998	110707027	110735159	0.53189	1.77798	0.837866	0.676793
NM_004698	1	2537.24	789.948	3119.94	727.635	1143.27	148560551	148592328	0.311342	1.22966	0.286782	0.450597
NM_004700	1	535.479	401.104	248.75	776.526	239.092	41022270	41076947	0.749057	0.464538	1.45015	0.446501
NM_004723	1	495.252	356.958	306.313	349.202	576.458	154183268	154214575	0.72076	0.618499	0.705101	1.16397
NM_004753	1	2975.41	2072.53	6124.66	526.147	4309.65	12550525	12600407	0.69655	2.05842	0.176831	1.44842
NM_004759	1	1027.93	744.835	613.57	282.808	442.147	204924911	204974249	0.724595	0.596897	0.275123	0.430132
NM_004781	1	1856.55	305.915	1224.06	184.96	472.771	7753915	7764079	0.164776	0.65932	0.0996256	0.25465
NM_004799	1	436.639	183.808	628.132	483.619	547.681	52380633	52584946	0.420962	1.43856	1.10759	1.25431
NM_004814	1	1035.41	224.31	1306.33	137.715	224.548	31505001	31542231	0.216638	1.26165	0.133004	0.216868
NM_004833	1	262.653	726.125	220.437	242.881	218.653	157298898	157313271	2.76458	0.839272	0.924723	0.832478
NM_004841	1	617.17	179.985	58.7923	73.1484	331.416	176577228	176710180	0.29163	0.0952611	0.118522	0.536993
NM_004848	1	89.4915	51.6531	118.585	174.854	104.437	28071641	28085780	0.577185	1.3251	1.95387	1.167
NM_004872	1	3874.21	595.324	3074.66	167.594	1337.41	54269936	54291699	0.153663	0.793622	0.0432588	0.345209
NM_004892	1	511.281	154.57	409.675	170.486	118.26	143807763	143828279	0.302319	0.801272	0.33345	0.231301
NM_004905	1	1528.28	782.061	2273.12	298.687	770.703	171713108	171724569	0.511726	1.48737	0.19544	0.504294
NM_004930	1	10660.4	2976.93	3643.68	450.637	1155.32	19537859	19684579	0.279251	0.341795	0.0422719	0.108375
NM_004952	1	4750.37	251.153	727.925	552.525	1428.13	153317971	153326638	0.0528702	0.153235	0.116312	0.300636
NM_004958	1	1049.36	174.813	1543.88	115.185	209.964	11089175	11245195	0.166591	1.47126	0.109767	0.200088
NM_004964	1	2976.39	668.439	1238.85	251.987	485.017	32530294	32571811	0.22458	0.416227	0.084662	0.162955
NM_004978	1	231.554	208.776	242.056	328.533	268.312	110555587	110578189	0.90163	1.04536	1.41882	1.15875
NM_004980	1	170.952	175.882	152.901	192.536	334.83	112119976	112333300	1.02884	0.894409	1.12626	1.95862
NM_004983	1	241.119	373.691	180.433	577.746	548.234	158317983	158325836	1.54982	0.748315	2.3961	2.2737
NM_004997	1	244.182	676.768	142.101	1073.68	667.782	201403561	201411565	2.77157	0.581947	4.39706	2.73477
NM_005026	1	123.567	185.55	268.659	117.577	316.03	9634376	9711759	1.50161	2.17419	0.951525	2.55755
NM_005060	1	424.991	234.822	4216.71	101.955	100.125	150045170	150070972	0.552534	9.92187	0.2399	0.235594
NM_005066	1	1069.75	541.189	319.849	120.933	236.617	35421789	35431330	0.505904	0.298996	0.113048	0.22119
NM_005095	1	149.184	77.5414	197.251	82.1957	105.713	35507154	35660132	0.519771	1.3222	0.550969	0.708605
NM_005099	1	206.559	636.329	298.202	582.592	521.237	159426161	159435469	3.08062	1.44366	2.82046	2.52343
NM_005101	1	485.968	738.456	730.547	806.459	1138.04	938709	939782	1.51956	1.50328	1.65949	2.34179
NM_005119	1	1525.3	1365.55	944.058	500.256	1115.78	36462603	36543544	0.895261	0.618931	0.327971	0.731511
NM_005122	1	78.0288	64.9609	5673.3	71.4289	97.2353	159466079	159474624	0.832525	72.7078	0.915417	1.24615
NM_005216	1	2358.41	1132.95	2553.46	497.658	1536.01	20850846	20860624	0.480386	1.0827	0.211014	0.651291
NM_005227	1	109.61	125.786	110.716	62.5289	69.6337	153302836	153308653	1.14759	1.01009	0.570469	0.635288
NM_005240	1	164.486	80.3034	87.5212	164.917	56.2962	155369599	155374801	0.488209	0.53209	1.00262	0.342256
NM_005266	1	276.099	705.26	377.308	1474.82	572.37	145694955	145712108	2.55438	1.36657	5.34163	2.07307
NM_005267	1	473.548	850.903	250.631	772.86	590.37	145841559	145848017	1.79687	0.529263	1.63206	1.2467
NM_005268	1	2549.55	95.9042	57.777	259.126	311.151	34993307	34996699	0.0376161	0.0226616	0.101636	0.122041
NM_005274	1	939.48	54.6437	676.481	293.259	588.636	84736593	84744850	0.0581637	0.720059	0.312151	0.626555
NM_005281	1	68.3964	101.825	77.8633	117.487	66.9207	27591738	27594904	1.48875	1.13841	1.71774	0.978424
NM_005298	1	96.3746	148.193	143.832	259.975	158.498	199108788	199109874	1.53768	1.49243	2.69755	1.64461
NM_005341	1	340.787	86.1666	974.146	112.808	154.589	6562649	6571927	0.252846	2.85852	0.331023	0.453624
NM_005356	1	83.9999	136.009	135.445	63.246	99.4006	32489426	32524353	1.61916	1.61245	0.752929	1.18334
NM_005376	1	141.332	114.36	274.313	294.123	218.372	40137872	40140274	0.809157	1.94092	2.08108	1.5451
NM_005380	1	2471.63	3647.76	626.503	2242.64	2382.78	19843394	19857532	1.47585	0.253478	0.907353	0.964054
NM_005401	1	359.155	101.538	89.2991	143.398	239.882	212597633	212791265	0.282713	0.248637	0.399266	0.667907
NM_005424	1	137.006	489.747	884.992	259.126	219.394	43539250	43561366	3.57464	6.45952	1.89135	1.60134
NM_005517	1	63.2682	85.3696	69.1402	54.7609	68.22	26671488	26675720	1.34933	1.09281	0.865536	1.07827
NM_005518	1	220.025	208.678	26412.7	265.186	245.601	120092525	120113041	0.948427	120.044	1.20525	1.11624
NM_005529	1	1141.37	2423.06	2716.95	1062.37	2458.23	22021323	22136337	2.12294	2.38043	0.930783	2.15376
NM_005531	1	1295.54	1099.3	663.354	195.968	544.413	157246305	157291569	0.848531	0.51203	0.151264	0.420221
NM_005540	1	249.678	113.704	616.592	57.8345	84.6635	38098955	38185316	0.455404	2.46955	0.231637	0.339091
NM_005563	1	240.824	178.444	168.695	184.656	67.4452	26099193	26105580	0.740973	0.700493	0.766766	0.28006
NM_005572	1	7444.74	3059.61	4571.81	3826.1	5389.31	154351084	154374281	0.410976	0.6141	0.513934	0.723908
NM_005595	1	430.681	72.7284	1112.3	53.4744	430.437	61320567	61701047	0.168868	2.58266	0.124162	0.999433
NM_005598	1	56.6817	117.339	78.8816	96.6341	122.294	158603484	158609262	2.07014	1.39166	1.70486	2.15756
NM_005600	1	435.415	114.795	1555.37	195.775	395.418	159354514	159357481	0.263644	3.57215	0.449628	0.908141
NM_005620	1	18165.2	2570.08	704.905	4828.55	16234.7	150271605	150276135	0.141484	0.0388052	0.265813	0.893728
NM_005626	1	698.481	119.751	1017.31	69.888	490.971	29346837	29381224	0.171445	1.45645	0.100057	0.702912
NM_005644	1	4779.94	1919.57	2703.39	4337.75	6251.75	28802197	28842191	0.401588	0.56557	0.907489	1.30791
NM_005645	1	86.5836	332.918	89.2991	221.06	69.8012	109408520	109420147	3.84504	1.03136	2.55313	0.806171
NM_005646	1	220.68	110.678	305.34	59.5172	82.2403	232593681	232681472	0.50153	1.38363	0.269699	0.372668
NM_005666	1	115.891	1372.95	7065.76	178.478	412.886	195179556	195194979	11.8469	60.9691	1.54005	3.56272
NM_005681	1	105.288	72.5474	102.957	444.451	132.663	220798287	220829878	0.689038	0.977859	4.22129	1.26001
NM_005686	1	767.552	325.22	1288.32	82.0971	394.17	202308868	202363494	0.42371	1.67849	0.10696	0.513543
NM_005698	1	1288.73	253.6	1634.9	295.677	379.372	153492393	153498819	0.196783	1.26861	0.229433	0.294377
NM_005704	1	556.081	1197.32	569.325	1209.27	783.68	29435633	29525903	2.15315	1.02382	2.17463	1.40929
NM_005717	1	700.446	201.295	853.168	69.7186	552.149	181861954	181871608	0.287381	1.21804	0.0995346	0.788282
NM_005727	1	143.471	204.995	358.689	257.961	314.372	46418798	46424217	1.42883	2.50008	1.798	2.19119
NM_005747	1	243.611	174.688	111.174	730.591	350.919	22200735	22211622	0.717079	0.45636	2.99901	1.44049
NM_005764	1	10278.7	1007.53	1853.66	1817.72	2767.46	47421847	47428358	0.0980207	0.18034	0.176843	0.269242
NM_005826	1	2141.01	514.259	1635.35	257.736	851.836	23508862	23543440	0.240194	0.763819	0.120381	0.397866
NM_005839	1	945.238	536.074	1198.84	117.429	456.081	24842180	24872359	0.567131	1.26829	0.124233	0.482503
NM_005897	1	1478.61	523.345	1589.29	2183.19	2203.91	45936995	45989072	0.353944	1.07485	1.47651	1.49053
NM_005955	1	208.862	66.4675	111.033	152.9	182.189	38047825	38097879	0.318236	0.531608	0.732064	0.872291
NM_005957	1	194.234	100.35	346.663	69.0271	91.4084	11768373	11788702	0.516643	1.78477	0.355382	0.47061
NM_005973	1	1236.41	905.326	1613.48	589.7	1100.72	155003897	155037233	0.732221	1.30497	0.476945	0.890256
NM_005978	1	1846.32	114.632	105.818	306.8	1974.86	151800208	151804930	0.0620868	0.0573127	0.166168	1.06962
NM_005979	1	2518.86	1098.35	2238.92	1808.5	3512.35	151857899	151867339	0.43605	0.888864	0.717985	1.39442
NM_005987	1	22903.1	231.444	93.0727	13962.5	34320.7	151223180	151224914	0.0101054	0.00406376	0.609632	1.49852
NM_005997	1	1786.37	608.415	2598.17	201.077	149.923	149415557	149429264	0.340587	1.45444	0.112562	0.083926
NM_005998	1	1333.68	359.843	1986.5	336.01	1898.77	154545375	154574819	0.269812	1.48949	0.251942	1.4237
NM_006015	1	854.194	236.747	919.837	70.1251	102.077	26895108	26981188	0.277158	1.07685	0.082095	0.1195
NM_006099	1	686.717	102.248	186.72	93.5184	189.06	144287344	144297903	0.148894	0.271902	0.136182	0.275311
NM_006118	1	929.608	420.815	2007.84	684.682	623.506	152511662	152514975	0.45268	2.15987	0.736527	0.670719
NM_006135	1	1875.92	181.073	785.904	58.0437	840.546	112963597	113015764	0.0965248	0.418942	0.0309414	0.44807
NM_006142	1	26607.1	3430.81	344.171	32287.4	31668.5	27062219	27063534	0.128944	0.0129353	1.21349	1.19023
NM_006172	1	124.028	139.728	263.846	255.702	188.934	11828362	11830422	1.12658	2.1273	2.06164	1.52331
NM_006182	1	110.368	362.022	291.086	78.5648	89.1081	160868851	161016871	3.28012	2.63741	0.711841	0.807369
NM_006212	1	381.904	74.7685	100.471	147.048	190.401	205293242	205317785	0.195778	0.26308	0.38504	0.498556
NM_006243	1	633.036	100.732	767.746	102.819	480.124	210525501	210601828	0.159125	1.2128	0.162422	0.758447
NM_006335	1	126.525	169.753	183.611	265.303	217.045	200191241	200206410	1.34165	1.45118	2.09684	1.71543
NM_006338	1	388.593	655.07	162.242	752.459	432.435	202852925	202921104	1.68575	0.417511	1.93637	1.11282
NM_006347	1	2210.12	951.438	1413.57	485.522	541.969	42896634	42915016	0.430491	0.639588	0.219681	0.245221
NM_006352	1	87.6124	80.4325	1230.64	132.012	156.262	242283204	242287403	0.918049	14.0464	1.50677	1.78356
NM_006367	1	1704.74	197.231	1091.48	129.128	939.17	40278841	40310908	0.115695	0.640258	0.0757463	0.550916
NM_006369	1	836.99	1731.75	1258.88	306.272	1150.21	46516658	46541625	2.06902	1.50406	0.36592	1.37423
NM_006402	1	936.187	153.383	957.061	133.112	673.303	110745399	110752069	0.163838	1.0223	0.142185	0.719197
NM_006417	1	277.409	55.2304	511.591	71.1563	80.8086	78888064	78902351	0.199093	1.84417	0.256503	0.291297
NM_006474	1	275.544	659.68	149.432	286.526	702.134	13782838	13817039	2.3941	0.542317	1.03986	2.54817
NM_006492	1	276.369	522.992	430.704	507.237	460.103	110404519	110414845	1.89237	1.55844	1.83536	1.66482
NM_006511	1	897.411	113.24	815.634	130.71	167.912	15858950	15860804	0.126185	0.908875	0.145652	0.187107
NM_006513	1	2538.46	903.817	3419.48	182.807	240.541	109558062	109582308	0.35605	1.34707	0.0720152	0.0947588
NM_006516	1	55.3256	54.707	53.6333	98.6824	65.9315	43163632	43197434	0.988819	0.969412	1.78367	1.1917
NM_006536	1	1485.82	112.408	52.4948	102.248	640.703	86662356	86694828	0.0756544	0.0353306	0.0688163	0.431213
NM_006556	1	5729.13	1055.78	11443.3	760.69	2520.27	153163831	153176108	0.184282	1.99738	0.132776	0.439904
NM_006559	1	1368.6	382.42	929.126	179.623	840.369	32252077	32282059	0.279424	0.678887	0.131246	0.614034
NM_006582	1	546.653	448.639	497.571	124.568	242.428	28867830	28913972	0.820701	0.910213	0.227874	0.443476
NM_006594	1	817.368	149.064	367.021	77	84.6635	114239199	114249264	0.18237	0.449027	0.0942048	0.103581
NM_006600	1	2021.1	691.612	4345.71	287.662	1736.79	27120810	27145474	0.342195	2.15017	0.142329	0.859329
NM_006610	1	101.364	165.576	2594.86	94.7752	122.24	11009166	11029872	1.63348	25.5995	0.935	1.20595
NM_006615	1	177.393	492.795	564.903	681.059	269.609	228949752	229004141	2.77799	3.18448	3.83927	1.51984
NM_006617	1	683.37	1881.31	1559.99	1538.3	1424.55	154905179	154913813	2.75298	2.28279	2.25104	2.08459
NM_006618	1	338.486	125.553	400.57	91.8504	371.552	200963154	201044172	0.370924	1.18342	0.271357	1.09769
NM_006621	1	858.457	494.37	1350.84	129.302	498.727	110328830	110367887	0.575883	1.57357	0.150622	0.580957
NM_006642	1	93.5184	62.8551	344.115	91.7846	97.2361	241485942	241730016	0.672114	3.67965	0.98146	1.03975
NM_006694	1	635.948	162.057	848.741	212.714	860.302	152213368	152217075	0.254827	1.33461	0.334483	1.35279
NM_006699	1	78.934	77.7433	95.8113	56.0197	64.7003	117711607	117869843	0.984916	1.21382	0.709703	0.819676
NM_006762	1	840.974	2345.05	1006.97	799.392	678.299	30977901	31003270	2.78849	1.19739	0.950555	0.806564
NM_006763	1	612.391	134.483	328.73	52.3639	434.237	201541286	201545352	0.219604	0.536798	0.0855074	0.709085
NM_006802	1	753.418	309.2	956.905	222.894	517.596	38195238	38228348	0.410396	1.27008	0.295844	0.686996
NM_006818	1	107.938	178.572	160.987	67.8893	73.2649	149298774	149307597	1.65439	1.49147	0.628964	0.678767
NM_006820	1	62.7786	268.957	75.3681	240.318	133.865	78858675	78884418	4.28421	1.20054	3.82802	2.13234
NM_006824	1	494.591	85.5534	1611.28	247.017	605.146	43402441	43410518	0.172978	3.2578	0.499437	1.22353
NM_006845	1	79.7848	92.5597	73.7449	75.6835	80.8359	44978076	45006025	1.16012	0.924298	0.948595	1.01317
NM_006893	1	983.681	154.751	1466.11	245.68	890.236	204831597	204852527	0.157318	1.49043	0.249756	0.905005
NM_006902	1	71.6352	261.221	89.9059	228.163	155.255	168899936	168975165	3.64655	1.25505	3.18507	2.1673
NM_006912	1	300.46	714.592	131.725	453.87	220.459	154134224	154147801	2.37833	0.43841	1.51058	0.733738
NM_006917	1	66.3767	196.951	345.229	99.4865	97.8224	163636973	163681054	2.96718	5.20105	1.49882	1.47375
NM_006945	1	22480.7	106.626	51.5919	6024.61	18750.6	151278824	151280218	0.00474301	0.00229494	0.26799	0.834074
NM_006990	1	4395.41	723.417	1246.95	184.337	272.265	27604712	27689256	0.164584	0.283693	0.0419386	0.0619429
NM_006996	1	171.808	196.932	502.971	227.738	135.18	167699772	167721832	1.14623	2.92751	1.32553	0.786809
NM_007033	1	1082.46	561.907	1131.55	737.413	1058.17	2313073	2326734	0.519103	1.04535	0.681239	0.977561
NM_007053	1	84.0838	186.295	186.039	202.932	176.737	144407154	144426922	2.21559	2.21255	2.41345	2.10192
NM_007071	1	258.972	458.439	755.24	449.655	511.969	70593080	70606293	1.77023	2.9163	1.73631	1.97693
NM_007102	1	448.991	1007.11	287.191	1228.1	599.65	42391678	42394082	2.24306	0.639637	2.73524	1.33555
NM_007112	1	408.416	136.38	335.185	265.303	285.595	153432002	153444314	0.333924	0.820697	0.64959	0.699277
NM_007122	1	465.283	487.305	503.146	465.037	445.459	159275664	159282381	1.04733	1.08138	0.999471	0.957394
NM_007170	1	135.912	122.748	160.779	54.2931	71.483	45582141	45729427	0.903148	1.18297	0.399473	0.525952
NM_007185	1	161.651	397.17	93.281	509.183	310.642	149941453	149955914	2.45696	0.577052	3.14989	1.92168
NM_007204	1	151.252	102.69	175.655	94.8546	87.3099	112099776	112111722	0.678933	1.16134	0.627128	0.577247
NM_007207	1	446.301	57.5993	850.859	521.768	207.5	219941388	219982084	0.129059	1.90647	1.16909	0.464934
NM_007221	1	1365.28	1086.57	2234.28	344.227	1345.57	154449407	154476457	0.795857	1.6365	0.252129	0.985562
NM_007240	1	210.571	61.5724	147.061	99.8872	105.469	159986204	159993576	0.292407	0.698393	0.474364	0.500871
NM_007259	1	901.378	236.607	1077.84	155.159	638.724	148305965	148384129	0.262494	1.19577	0.172136	0.708609
NM_007262	1	3329.66	1990.61	13028.2	409.234	2033.6	7944300	7967929	0.597844	3.91277	0.122906	0.610755
NM_007272	1	305.517	1498.02	134.565	867.125	841.149	15637524	15645740	4.90324	0.44045	2.83822	2.7532
NM_007314	1	113.247	118.535	164.869	51.2594	100.346	177335085	177465442	1.0467	1.45584	0.452634	0.886083
NM_007323	1	76.7438	169.05	68.6523	130.685	79.0876	52380633	52502307	2.20279	0.894564	1.70287	1.03054
NM_007324	1	54.317	51.0783	71.1563	152.698	90.2897	52380633	52584946	0.940374	1.31002	2.81124	1.66227
NM_007352	1	169.05	184.035	64.9482	573.856	431.327	22176004	22188434	1.08864	0.384195	3.39459	2.55147
NM_007357	1	320.559	65.7115	585.857	70.9104	103.25	228844824	228896353	0.204991	1.82761	0.221209	0.322094
NM_007358	1	101.943	67.3981	111.954	60.3468	159.331	93317379	93377226	0.661133	1.0982	0.591964	1.56294
NM_007365	1	530.762	1281.04	175.957	1048.76	663.016	17265842	17318535	2.41358	0.331517	1.97594	1.24918
NM_012067	1	280.801	353.658	3232.84	187.71	193.191	19481643	19487867	1.25946	11.513	0.66848	0.688002
NM_012090	1	317.275	933.413	182.422	1662.19	713.971	39319704	39725376	2.94196	0.574965	5.23895	2.25032
NM_012102	1	3552.43	871.081	3604.02	197.491	1861.18	8335050	8800286	0.245207	1.01452	0.055593	0.523918
NM_012134	1	133.133	1157.06	578.811	1275.74	2672.6	200132206	200182339	8.691	4.34762	9.58249	20.0747
NM_012168	1	600.81	1176.03	2311.67	1696.62	1832.95	11631034	11637326	1.95741	3.84759	2.8239	3.0508
NM_012186	1	194.727	427.936	109.873	546.059	466.471	47654330	47656311	2.19761	0.564237	2.80422	2.39551
NM_012222	1	426.881	519.481	597.793	651.146	908.745	45567500	45578729	1.21692	1.40037	1.52536	2.1288
NM_012236	1	285.074	131.184	715.617	75.7496	66.4524	41265463	41480375	0.460176	2.51028	0.265719	0.233106
NM_012302	1	282.52	142.971	593.303	259.257	132.263	82038669	82230695	0.506055	2.10004	0.917657	0.468153
NM_012316	1	670.235	72.8152	612.864	100.917	543.563	32346230	32414755	0.108641	0.914402	0.150569	0.811004
NM_012333	1	304.274	263.03	103.452	261.816	318.952	39101222	39111637	0.864452	0.339998	0.860464	1.04824
NM_012387	1	152.843	203.903	226.682	481.277	530.749	17507276	17563082	1.33407	1.4831	3.14884	3.47251
NM_012392	1	987.391	122.432	1758.02	129.827	177.875	31868057	31883064	0.123996	1.78047	0.131485	0.180146
NM_012394	1	1482.37	316.418	3264.99	203.362	583.321	159336969	159354490	0.213454	2.20255	0.137187	0.393506
NM_012396	1	821.432	131.725	74.4633	317.293	338.925	199701244	199704922	0.16036	0.0906506	0.386268	0.412602
NM_012405	1	647.715	189.829	726.963	288.358	285.97	6203839	6218631	0.293076	1.12235	0.445193	0.441507
NM_012421	1	463.881	466.369	349.005	925.305	868.127	40399627	40479180	1.00536	0.752359	1.9947	1.87144
NM_012424	1	302.767	152.812	390.547	271.42	287.965	211291210	211513430	0.504718	1.28993	0.896464	0.951112
NM_012432	1	834.964	408.244	1143.11	204.545	158.846	149165438	149203844	0.488936	1.36905	0.244975	0.190242
NM_012437	1	937.837	713.192	1797.48	677.17	798.591	151897768	151900949	0.760466	1.91662	0.722056	0.851524
NM_012474	1	638.289	96.9633	837.927	53.7128	61.4478	164063513	164143963	0.151911	1.31277	0.0841512	0.0962695
NM_012482	1	69.5288	101.606	824.723	181.27	52.1199	198642042	198645789	1.46135	11.8616	2.60712	0.749616
NM_013285	1	799.112	179.985	841.48	172.117	426.903	37805000	37834173	0.225232	1.05302	0.215385	0.534221
NM_013328	1	246.733	97.1339	386.527	97.8435	118.26	224174202	224178588	0.393681	1.56658	0.396557	0.479304
NM_013330	1	120.228	90.8123	374.202	111.014	81.6421	167368392	167603810	0.755337	3.11244	0.923366	0.679063
NM_013358	1	4341.15	222.657	78.6197	224.988	1020.75	17404207	17445088	0.0512899	0.0181103	0.0518269	0.235133
NM_013411	1	178.34	112.193	223.286	79.7057	76.3357	33246172	33275079	0.629096	1.25202	0.446931	0.428034
NM_013441	1	439.237	74.8825	70.9243	271.551	143.275	24701973	24735014	0.170483	0.161472	0.618234	0.326192
NM_013943	1	211.282	535.613	332.503	286.66	485.689	24944346	25043403	2.53506	1.57374	1.35676	2.29877
NM_014002	1	226.775	115.524	94.0632	70.7373	83.6641	204710418	204736845	0.509421	0.414787	0.311928	0.368931
NM_014017	1	1695.55	694.968	8791.17	632.057	3126.93	154291140	154294925	0.409879	5.18486	0.372775	1.8442
NM_014176	1	246.425	72.3861	251.153	176.095	129.166	200567408	200577717	0.293745	1.01919	0.714598	0.524161
NM_014184	1	266.086	90.4027	380.787	207.907	178.886	222611217	222630318	0.33975	1.43107	0.781353	0.672286
NM_014188	1	7169.83	2078.95	5682.9	1341.7	6358.3	1466915	1500125	0.289958	0.792612	0.187131	0.886813
NM_014215	1	117.929	314.857	135.241	268.13	314.687	155077288	155095290	2.66989	1.14681	2.27366	2.66845
NM_014223	1	3043.72	850.525	4227.63	251.153	779.349	40929828	41009860	0.279436	1.38897	0.082515	0.256051
NM_014236	1	251.065	108.936	770.079	117.022	488.083	229443541	229480342	0.433896	3.06725	0.466099	1.94405
NM_014283	1	525.641	134.964	683.102	146.045	446.301	170768882	170847596	0.25676	1.29956	0.277843	0.84906
NM_014284	1	400.544	219.74	365.118	783.34	737.325	35795979	35804967	0.548604	0.911557	1.95569	1.84081
NM_014359	1	168.761	352.584	129.911	593.069	366.047	201729893	201744700	2.08925	0.769794	3.51426	2.16903
NM_014372	1	526.601	127.426	118.058	116.353	404.26	51474532	51511707	0.241978	0.224189	0.22095	0.767678
NM_014408	1	1156.24	108.062	1405.97	88.09	397.636	36374759	36387654	0.0934597	1.21599	0.0761868	0.343906
NM_014409	1	103.88	130.493	239.772	235.038	202.61	227795486	227828417	1.2562	2.30817	2.2626	1.95043
NM_014412	1	111.737	103.475	103.165	122.117	144.664	173235514	173247786	0.926059	0.923288	1.0929	1.29468
NM_014424	1	230.841	775.949	194.361	530.266	783.261	16213109	16217872	3.3614	0.84197	2.2971	3.39307
NM_014437	1	1921.28	996.296	3604.61	774.524	1150.66	152198211	152206812	0.518559	1.87615	0.403129	0.598905
NM_014448	1	354.558	390.729	264.613	556.592	356.816	3361006	3387537	1.10202	0.746319	1.56982	1.00637
NM_014455	1	288.099	320.025	380.179	158.642	114.399	144322392	144400131	1.11082	1.31961	0.550652	0.397082
NM_014466	1	107.616	146.7	86.6149	387.837	502.769	36322262	36326463	1.36318	0.80485	3.60389	4.67187
NM_014474	1	71.5912	113.095	89.2991	64.4095	185.249	28134090	28158250	1.57973	1.24735	0.899685	2.5876
NM_014597	1	712.413	214.113	848.751	120.699	274.761	94107923	94117330	0.300546	1.19137	0.169423	0.385676
NM_014624	1	790.572	1952.33	420.347	2876.01	1486.52	151773699	151775341	2.46951	0.5317	3.63789	1.88031
NM_014638	1	582.212	646.99	155.589	1303.9	578.305	2397613	2426824	1.11126	0.267238	2.23956	0.993288
NM_014644	1	272.493	472.902	266.772	566.9	341.341	143562783	143706379	1.73547	0.979007	2.08042	1.25266
NM_014652	1	828.793	605.635	560.214	706.909	905.571	44185064	44206280	0.730743	0.67594	0.852938	1.09264
NM_014654	1	466.703	1452.21	2906.68	228.832	1134.61	31114899	31154067	3.11163	6.22812	0.490316	2.43112
NM_014655	1	245.898	226.82	471.503	186.353	438.347	154430353	154449210	0.922414	1.91748	0.757848	1.78264
NM_014663	1	1555.37	1457.28	2432.19	2260.79	1232.37	43888383	43943776	0.936936	1.56374	1.45354	0.792334
NM_014675	1	361.246	159.851	205.365	107.536	382.728	17121031	17172061	0.4425	0.568492	0.297681	1.05947
NM_014697	1	61.6902	78.1969	184.205	101.198	97.9561	160306204	160606437	1.26757	2.98597	1.64042	1.58787
NM_014698	1	763.616	918.541	997.88	891.422	669.117	224099862	224136671	1.20288	1.30678	1.16737	0.876247
NM_014704	1	194.662	202.693	120.034	291.984	178.974	3721203	3763657	1.04126	0.61663	1.49996	0.91941
NM_014762	1	8383.21	582.97	18878.2	2041.28	8269.37	55087887	55125509	0.0695402	2.2519	0.243496	0.98642
NM_014777	1	166.693	85.0219	113.601	111.742	74.3226	227828603	227862569	0.51005	0.681494	0.670346	0.445864
NM_014784	1	1144.88	456.392	395.012	342.098	619.525	155171255	155281786	0.398638	0.345025	0.298807	0.541126
NM_014810	1	77.4019	91.6778	93.9054	52.4348	80.783	178190530	178350638	1.18444	1.21322	0.677435	1.04368
NM_014812	1	96.3253	105.817	119.304	109.131	51.6944	241354352	241485331	1.09854	1.23856	1.13294	0.536665
NM_014813	1	311.394	251.615	169.621	243.413	98.2764	113417353	113468865	0.808027	0.544715	0.781687	0.315601
NM_014827	1	1507.7	304.482	2026.61	199.422	768.095	202031373	202089879	0.201951	1.34417	0.132268	0.509447
NM_014847	1	1144.88	431.035	972.569	132.362	106.751	152459948	152509953	0.376489	0.849494	0.115612	0.0932418
NM_014849	1	163.966	545.787	83.2969	225.22	378.06	148141499	148156058	3.32865	0.508012	1.37357	2.30572
NM_014851	1	1361.99	198.348	1677.72	274.867	1162.84	6573370	6585516	0.145631	1.23182	0.201812	0.853776
NM_014856	1	320.647	334.762	544.212	282.142	144.03	152168600	152185778	1.04402	1.69723	0.879915	0.449186
NM_014858	1	478.791	371.357	154.729	208.128	232.698	203463713	203509093	0.775614	0.323167	0.434694	0.486012
NM_014864	1	195.705	125.786	670.679	285.667	136.806	177261696	177312324	0.642735	3.42699	1.45968	0.699043
NM_014873	1	86.4348	126.169	994.859	122.432	92.2904	209983422	210070737	1.4597	11.5099	1.41646	1.06775
NM_014874	1	787.859	176.071	1009.12	221.677	884.167	11962824	11996159	0.22348	1.28084	0.281366	1.12224
NM_014935	1	53.1585	65.6869	111.392	55.0501	65.8811	202454603	202595667	1.23568	2.09546	1.03558	1.23933
NM_014947	1	458.902	107.71	502.857	60.7797	494.568	42414796	42573490	0.234712	1.09578	0.132446	1.07772
NM_014949	1	405.326	82.7827	631.546	78.8657	147.773	154149459	154170812	0.204237	1.55812	0.194574	0.364579
NM_014970	1	582.034	220.068	1337.51	277.101	573.932	168157093	168310503	0.378101	2.29798	0.476091	0.98608
NM_015001	1	896.526	251.007	1142.68	126.268	331.411	16046945	16139537	0.279978	1.27456	0.140841	0.369661
NM_015013	1	1258.08	482.59	1289.77	179.348	847.948	23218532	23282771	0.383593	1.02519	0.142557	0.674002
NM_015023	1	462.615	1703.3	547.703	1272.39	1054.62	27433593	27507695	3.6819	1.18393	2.75044	2.2797
NM_015038	1	95.6908	152.227	154.801	145.014	89.1081	39647762	39654741	1.59082	1.61772	1.51545	0.931208
NM_015053	1	163.754	98.6104	130.191	278.812	144.273	201286933	201314487	0.602188	0.795045	1.70263	0.881035
NM_015090	1	66.5148	162.039	129.012	212.193	138.047	203064445	203258572	2.43613	1.9396	3.19017	2.07543
NM_015100	1	383.308	114.907	828.568	69.1297	112.192	149641823	149698556	0.299777	2.16163	0.18035	0.292693
NM_015101	1	382.706	358.504	555.433	538.864	256.22	182171588	182273486	0.936761	1.45133	1.40804	0.669495
NM_015102	1	115.511	195.401	97.3763	200.347	237.931	5845456	5975118	1.69162	0.843005	1.73444	2.05981
NM_015127	1	1090.92	471	283.746	402.204	294.209	109273652	109307634	0.431747	0.260099	0.368684	0.269689
NM_015139	1	74.7431	75.0158	434.747	82.6738	162.305	67242439	67292316	1.00365	5.81655	1.10611	2.17151
NM_015149	1	62.2206	140.968	333.28	59.553	71.6817	181871830	182164289	2.26561	5.35643	0.957127	1.15206
NM_015164	1	1139.99	646.636	822.79	1007.41	811.951	15883413	15933849	0.567229	0.721751	0.883699	0.712242
NM_015176	1	181.159	51.664	247.128	98.3815	84.065	222368413	222416372	0.285186	1.36415	0.543066	0.464039
NM_015203	1	103.736	342.186	195.365	286.909	175.134	148603613	148715665	3.29864	1.8833	2.76577	1.68828
NM_015207	1	472.637	384.859	381.883	157.303	329.659	20081474	20112024	0.814281	0.807985	0.332821	0.69749
NM_015237	1	59.3904	68.2312	55.7222	81.3693	61.9693	92405196	92422867	1.14886	0.938236	1.37008	1.04342
NM_015284	1	1264.78	618.19	4533.7	285.804	481.525	43661383	43690891	0.488773	3.58458	0.225971	0.380718
NM_015306	1	112.694	97.744	242.491	62.3997	65.8162	55304619	55453350	0.867341	2.15177	0.55371	0.584026
NM_015326	1	120.486	78.8296	152.843	65.8953	66.0785	204582822	204704406	0.654266	1.26856	0.546914	0.548435
NM_015327	1	932.948	553.502	1279.88	761.968	1489.35	154485638	154519244	0.593283	1.37187	0.816732	1.59639
NM_015331	1	3554.68	1049.35	3299.59	238.152	211.523	158579686	158595366	0.295201	0.928238	0.0669966	0.0595055
NM_015375	1	292.992	52.3473	261.197	64.9482	130.588	203378254	203447350	0.178664	0.891481	0.221672	0.445704
NM_015441	1	69.3248	80.3072	220.33	76.8346	219.873	160219605	160260268	1.15842	3.17822	1.10833	3.17164
NM_015449	1	1630.7	395.506	3485.08	387.837	1226.86	152445806	152459897	0.242537	2.13717	0.237834	0.75235
NM_015484	1	98.9687	166.97	106.632	85.3694	168.136	25421353	25431600	1.6871	1.07743	0.86259	1.69888
NM_015534	1	107.782	69.0306	208.685	63.2778	64.6981	77802777	77920931	0.640466	1.93618	0.587091	0.600269
NM_015547	1	512.746	111.513	85.6097	276.359	119.527	54786488	54873005	0.217481	0.166963	0.538978	0.233112
NM_015569	1	61.3847	52.1427	60.6129	93.7614	98.4795	170077243	170648479	0.849441	0.987427	1.52744	1.6043
NM_015640	1	432.347	476.303	545.19	702.503	485.747	67646080	67668711	1.10167	1.261	1.62486	1.12351
NM_015658	1	1632.15	1182.11	1578.17	2225.87	2191.82	869445	884542	0.724266	0.966925	1.36376	1.3429
NM_015696	1	85.2272	218.091	427.727	88.5732	103.146	52840631	52847310	2.55893	5.01867	1.03926	1.21025
NM_015714	1	149.613	132.106	1207.15	116.773	174.103	207915292	207916358	0.882985	8.06843	0.780498	1.16369
NM_015726	1	1166.08	1119.03	4582.59	226.893	582.838	158452128	158498603	0.959653	3.9299	0.194577	0.499826
NM_015841	1	907.48	669.815	4565.26	103.249	906.216	152821157	152847306	0.738104	5.0307	0.113776	0.998607
NM_015871	1	549.836	580.036	1009.26	837.368	831.3	26368974	26369951	1.05493	1.83556	1.52294	1.5119
NM_015906	1	226.32	108.652	352.123	116.866	113.183	114736921	114855304	0.480083	1.55586	0.516376	0.500103
NM_015911	1	255.27	78.6142	966.503	316.009	127.404	43084866	43090733	0.307965	3.78619	1.23794	0.499094
NM_015913	1	536.147	99.2912	1223.5	86.5192	331.356	52258391	52293635	0.185194	2.28203	0.161372	0.618032
NM_015967	1	92.2739	89.2627	63.091	75.6458	75.5261	114157962	114215898	0.967367	0.683736	0.819796	0.818499
NM_015976	1	477.807	257.758	702.636	76.9718	245.556	98899823	98998644	0.539461	1.47055	0.161094	0.513924
NM_015984	1	406.009	76.4846	220.065	66.2509	68.9099	191251521	191295144	0.188381	0.54202	0.163176	0.169725
NM_015991	1	389.063	899.993	1234.15	1215.43	1160.33	22835704	22838762	2.31323	3.17211	3.124	2.98237
NM_015997	1	422.856	87.0495	759.99	66.493	207.5	154964886	154973375	0.205861	1.79728	0.157247	0.490711
NM_015999	1	9310.68	872.948	7803.55	338.477	4907.48	201176583	201194108	0.0937578	0.838129	0.0363536	0.527081
NM_016009	1	974.638	299.998	499.393	117.929	213.928	86942844	86986455	0.307804	0.512388	0.120997	0.219495
NM_016022	1	1113.35	283.451	1009.99	68.2108	140.796	148504422	148508156	0.254593	0.907163	0.0612663	0.126461
NM_016074	1	357.201	165.724	1115.26	108.219	451.324	148137778	148138971	0.463951	3.12221	0.302964	1.2635
NM_016076	1	170.596	102.165	217.657	54.4352	90.3996	242882974	242938957	0.598871	1.27587	0.319089	0.529905
NM_016126	1	247.925	142.136	412.404	65.4894	183.312	54159821	54183876	0.573304	1.66343	0.26415	0.739384
NM_016183	1	445.426	71.323	291.319	127.426	272.502	19450661	19459209	0.160123	0.654023	0.286076	0.611777
NM_016190	1	40517.3	85.0219	56.5382	12076.3	43813.4	150648342	150653374	0.00209841	0.00139541	0.298054	1.08135
NM_016227	1	105.039	53.5812	145.244	78.7318	364.755	170768939	170847596	0.510107	1.38276	0.749547	3.47256
NM_016243	1	274.556	91.9596	597.302	337.521	486.281	201197624	201203027	0.334939	2.17552	1.22934	1.77115
NM_016257	1	61.3335	172.962	77.1658	312.553	223.897	39917231	39929676	2.82003	1.25813	5.09595	3.65049
NM_016258	1	375.049	94.0127	445.525	85.1591	560.214	28935722	28968874	0.250668	1.18791	0.227061	1.49371
NM_016274	1	280.623	337.322	466.902	449.235	350.76	148388793	148398449	1.20205	1.66381	1.60085	1.24993
NM_016287	1	769.549	99.0203	625.302	98.5166	274.624	20941757	20985768	0.128673	0.812557	0.128019	0.356864
NM_016311	1	5182.22	2851.83	10496	3041.95	4254.01	28435197	28437198	0.550312	2.02539	0.586997	0.820887
NM_016343	1	74.7912	127.398	55.8442	64.0348	60.8735	212843154	212904537	1.70338	0.746668	0.856181	0.813913
NM_016361	1	222.394	142.041	1093.44	227.083	223.745	145585791	145609258	0.638692	4.91667	1.02108	1.00607
NM_016374	1	168.695	151.845	364.889	196.781	64.9482	233396832	233558155	0.900114	2.16301	1.16648	0.385003
NM_016382	1	101.536	228.168	63.536	219.199	171.584	159066573	159099269	2.24717	0.625749	2.15883	1.68988
NM_016406	1	8710.62	4949.34	9465.84	1586.08	5952.5	159390157	159395270	0.568196	1.0867	0.182086	0.683361
NM_016448	1	79.8046	79.9938	66.3878	91.9512	73.0866	210275541	210344810	1.00237	0.831879	1.1522	0.915819
NM_016456	1	220.377	417.225	1140.7	397.35	365.109	199370523	199390255	1.89323	5.17614	1.80305	1.65675
NM_016486	1	520.746	96.7192	468.73	53.1715	143.275	45926433	45932695	0.185732	0.900111	0.102106	0.275135
NM_016491	1	2979.37	674.961	4507.86	388.479	2570.81	54438427	54456644	0.226545	1.51302	0.13039	0.862872
NM_016505	1	112.408	161.271	273.233	65.3823	128.885	31542428	31610367	1.43469	2.43072	0.581649	1.14658
NM_016527	1	440.593	529.547	10073.7	1249.66	856.746	119712924	119738274	1.2019	22.864	2.83631	1.94453
NM_016545	1	232.742	155.442	118.994	56.2791	70.7199	179324260	179326602	0.667874	0.511271	0.241809	0.303856
NM_016620	1	89.323	129.929	85.8957	54.0504	82.3234	91153444	91259618	1.4546	0.96163	0.605112	0.921637
NM_016946	1	674.458	1262.12	572.393	3056.17	1365.61	159231624	159257757	1.87132	0.84867	4.53129	2.02476
NM_017459	1	619.3	2107.98	269.709	1900.88	1233.54	17173585	17180668	3.40381	0.435507	3.0694	1.99183
NM_017504	1	69.7353	62.4192	59.3904	118.408	112.725	246468853	246469789	0.895088	0.851655	1.69796	1.61647
NM_017522	1	711.972	2735.48	206.27	3497.57	1691.1	53483804	53566314	3.84211	0.289716	4.91251	2.37524
NM_017526	1	1166.68	462.435	1089.9	65.8423	348.106	65658906	65670839	0.396368	0.934188	0.0564356	0.298373
NM_017542	1	740.859	277.609	828.583	143.433	317.94	165075347	165090333	0.374712	1.11841	0.193603	0.429151
NM_017556	1	485.615	383.574	485.842	82.0822	164.997	15957841	15985671	0.789873	1.00047	0.169027	0.33977
NM_017596	1	65.4211	57.9237	103.368	71.2722	87.0927	199205142	199259451	0.885398	1.58004	1.08944	1.33126
NM_017619	1	118.689	79.8706	80.9325	52.7867	59.5721	103841165	103899382	0.672942	0.681889	0.444749	0.501919
NM_017625	1	80.5281	120.113	168.03	61.1434	114.923	159112953	159121584	1.49157	2.0866	0.75928	1.42711
NM_017638	1	150.088	247.935	180.772	224.135	184.847	28528099	28535065	1.65193	1.20444	1.49335	1.23159
NM_017673	1	65.0252	76.3838	109.411	230.425	105.973	183392913	183527536	1.17468	1.6826	3.54362	1.62972
NM_017686	1	195.968	147.025	176.176	99.1195	155.586	118207630	118273825	0.75025	0.899005	0.505795	0.793935
NM_017709	1	163.298	464.449	318.342	113.254	332.464	117950126	117972534	2.84418	1.94945	0.693542	2.03593
NM_017734	1	90.7431	103.49	124.677	211.91	74.2444	99884018	99932684	1.14047	1.37396	2.33527	0.818182
NM_017739	1	201.167	823.036	207.219	666.012	648.148	46426940	46436708	4.09132	1.03009	3.31075	3.22195
NM_017761	1	888.458	244.266	788.298	73.3284	286.395	24158887	24162534	0.274932	0.887265	0.0825344	0.322351
NM_017766	1	389.12	200.621	51.4171	469.703	495.33	10629856	10779294	0.515577	0.132137	1.20709	1.27295
NM_017768	1	154.383	55.5464	274.801	50.6334	78.0178	70383084	70443863	0.359795	1.77999	0.327972	0.505351
NM_017818	1	147.269	58.1621	282.341	208.129	132.132	3537191	3556531	0.394937	1.91718	1.41325	0.897212
NM_017821	1	783.592	61.6282	80.2095	63.6589	113.563	39124065	39180043	0.0786483	0.102361	0.0812398	0.144926
NM_017823	1	1087.26	557.17	2920.41	348.943	718.903	158017382	158018957	0.512453	2.68603	0.320938	0.661205
NM_017825	1	980.736	617.016	819.994	548.479	631.591	36327039	36332119	0.629136	0.836101	0.559253	0.643997
NM_017860	1	782.799	81.7252	281.059	51.4171	138.494	149286882	149290495	0.104401	0.359044	0.0656837	0.176921
NM_017887	1	414.642	300.239	660.778	73.972	232.043	53452359	53458877	0.724091	1.59361	0.1784	0.559622
NM_017898	1	402.394	255.783	8143.19	64.4095	55.7154	218988298	219024219	0.635653	20.2369	0.160066	0.13846
NM_017900	1	2709.08	1402.24	2933.2	1711.52	2678.57	1298972	1300681	0.517608	1.08273	0.631773	0.988738
NM_017904	1	237.96	68.2798	57.1767	60.1823	135.891	55022811	55039529	0.286939	0.240279	0.25291	0.571069
NM_017971	1	700.458	141.821	1251.06	181.107	658.843	1327138	1332556	0.202468	1.78606	0.258555	0.940589
NM_017982	1	454.503	65.9806	60.6121	71.7344	306.537	221460783	221604167	0.145171	0.133359	0.15783	0.674445
NM_018056	1	530.68	408.703	583.256	274.623	232.59	32311089	32341054	0.770149	1.09907	0.517492	0.438287
NM_018060	1	1924.19	317.431	1993.97	79.0453	627.546	218334077	218388006	0.164969	1.03626	0.0410798	0.326135
NM_018066	1	316.986	207.203	372.729	372.175	421.169	27078459	27089456	0.653666	1.17585	1.17411	1.32867
NM_018067	1	2043.45	978.527	987.344	567.536	841.659	36394389	36419028	0.478861	0.483176	0.277734	0.411882
NM_018072	1	1091.1	413.905	1390.13	303.298	625.548	234780593	234834437	0.379346	1.27406	0.277974	0.573318
NM_018085	1	52.6658	74.7255	65.046	68.4012	52.9152	200064910	200120045	1.41886	1.23507	1.29878	1.00474
NM_018090	1	452.547	94.6289	413.601	51.9304	307.316	16639753	16659169	0.209103	0.913942	0.114751	0.67908
NM_018116	1	825.593	3473.9	381.772	3640.39	1887.68	153846630	153851382	4.20777	0.462422	4.40943	2.28645
NM_018122	1	212.802	113.875	539.371	61.9123	110.339	172060580	172094305	0.535122	2.53462	0.290939	0.518508
NM_018134	1	156.16	127.365	97.5977	112.102	110.032	32443858	32446875	0.815607	0.624984	0.717863	0.704608
NM_018150	1	778.28	367.509	921.029	66.3448	123.973	44643546	44889983	0.472206	1.18342	0.0852454	0.159292
NM_018166	1	470.837	1660.81	251.312	1626.33	941.878	36560218	36562342	3.52737	0.533756	3.45412	2.00044
NM_018178	1	249.351	62.6627	324.021	144.427	179.478	148885324	148936296	0.251303	1.29946	0.579214	0.719781
NM_018188	1	550.637	201.177	404.433	227.367	230.336	1437417	1459927	0.365353	0.734482	0.412916	0.418308
NM_018194	1	284.387	498.344	590.976	248.25	261.948	208568886	208916255	1.75235	2.07807	0.87293	0.921095
NM_018198	1	463.043	208.43	459.188	660.841	724.48	6616815	6684553	0.450131	0.991675	1.42717	1.56461
NM_018202	1	1255.57	173.558	1882.42	183.396	563.349	25629974	25699283	0.13823	1.49925	0.146065	0.448679
NM_018207	1	616.985	788.971	314.209	1054.59	644.461	33383590	33420258	1.27875	0.509266	1.70927	1.04453
NM_018208	1	1326.5	308.468	8399.26	421.903	761.837	202366812	202387930	0.232543	6.33191	0.318058	0.574322
NM_018211	1	158.844	65.1232	61.1966	57.1282	94.3692	64983365	65071500	0.409982	0.385262	0.35965	0.5941
NM_018216	1	227.846	77.018	267.049	256.307	122.634	2429834	2447895	0.338027	1.17206	1.12491	0.538231
NM_018230	1	338.72	139.237	488.835	63.5883	141.567	227643666	227710711	0.411069	1.44318	0.187731	0.417947
NM_018240	1	96.9803	275.636	118.401	289.799	384.901	156229686	156332468	2.84218	1.22088	2.98822	3.96886
NM_018252	1	211.72	96.9126	99.6965	182.977	220.194	210604438	210654890	0.45774	0.470889	0.864241	1.04003
NM_018265	1	938.206	208.06	264.323	261.64	762.608	199127261	199151486	0.221764	0.281732	0.278873	0.812836
NM_018281	1	2473.82	419.593	11717.3	692.791	927.971	53134491	53160034	0.169614	4.73654	0.280049	0.375117
NM_018291	1	317.94	60.4089	3351.43	207.609	286.682	59535212	60000990	0.190001	10.5411	0.652981	0.901684
NM_018298	1	101.182	64.1011	67.5145	77.823	135.052	85256352	85286757	0.63352	0.667255	0.769136	1.33474
NM_018372	1	88.8795	72.2658	140.878	82.2981	171.833	111291334	111308089	0.813076	1.58504	0.925952	1.93332
NM_018379	1	3070.14	360.241	1286.58	447.393	764.883	149234172	149245897	0.117337	0.419062	0.145724	0.249136
NM_018438	1	253.402	184.975	670.694	166.199	113.451	11646736	11656994	0.729966	2.64675	0.655872	0.44771
NM_018442	1	600.011	158.743	2649.93	88.815	501.809	166172531	166311705	0.264567	4.41646	0.148022	0.836333
NM_018489	1	242.371	161.099	472.215	146.804	179.331	153571675	153798948	0.664676	1.94831	0.605701	0.739903
NM_018566	1	375.909	95.7734	60.9856	50.3818	136.009	205283816	205291045	0.254778	0.162235	0.134027	0.361814
NM_018664	1	52.9585	75.5401	53.1593	57.0039	160.424	210926381	210939950	1.4264	1.00379	1.07639	3.02923
NM_018715	1	3010.44	983.703	861.73	709.664	1343.81	17605838	17638807	0.326764	0.286248	0.235735	0.446385
NM_018724	1	59.9983	145.244	50.8232	67.7491	78.2646	205105776	205109191	2.4208	0.847077	1.12918	1.30445
NM_018836	1	83.0731	69.0216	51.267	170.93	114.597	4614964	4743711	0.830853	0.617131	2.05759	1.37947
NM_018841	1	1039.68	76.4953	245.546	114.771	236.485	67939736	68071730	0.0735758	0.236175	0.110391	0.22746
NM_018845	1	979.946	241.46	1928.79	384.955	261.352	153374911	153377958	0.246401	1.96826	0.392833	0.2667
NM_018891	1	285.572	249.106	83.0659	108.01	128.147	181421796	181477029	0.872303	0.290875	0.378225	0.448737
NM_018948	1	244.073	104.576	4031.9	266.805	103.249	7994366	8008980	0.428462	16.5192	1.09314	0.423025
NM_018973	1	446.793	214.727	906.216	267.049	491.237	153378990	153379507	0.480597	2.02827	0.597702	1.09947
NM_018994	1	140.126	108.154	111.122	245.789	71.7867	16449145	16551535	0.771835	0.793014	1.75405	0.5123
NM_018997	1	1041.08	261.557	1101.68	469.438	789.495	148532892	148547443	0.251237	1.05821	0.450915	0.758343
NM_019032	1	2022.64	50.089	871.081	61.9516	59.8078	148788521	148800036	0.0247642	0.430666	0.0306291	0.0295692
NM_019060	1	25997.1	81.2145	79.8152	12927.4	18412.1	150753601	150755104	0.00312399	0.00307016	0.497264	0.708237
NM_019073	1	99.7315	81.2206	82.6498	145.063	120.304	48536864	48710432	0.814393	0.828723	1.45454	1.20628
NM_019079	1	380.93	733.592	228.747	849.902	747.148	62433083	62450588	1.92579	0.600496	2.23112	1.96138
NM_019089	1	1511.84	62.0857	78.2646	170.699	284.337	6397882	6402566	0.0410662	0.0517676	0.112908	0.188073
NM_019100	1	775.641	1016.53	1742.68	864.513	1243.19	44451711	44458938	1.31056	2.24676	1.11458	1.60279
NM_019118	1	295.427	274.978	151.554	239.991	202.693	32454384	32460513	0.930781	0.513001	0.812351	0.686102
NM_019554	1	1168.69	2377.92	1081.59	1820.07	4012.37	151782718	151784906	2.03469	0.925476	1.55736	3.43322
NM_019557	1	433.039	91.9596	874.568	482.395	1082.15	26019270	26032020	0.212359	2.01961	1.11398	2.49896
NM_019605	1	273.298	290.046	55.9286	153.509	88.6568	208472817	208483061	1.06128	0.204643	0.561689	0.324396
NM_020125	1	105.136	253.09	72.6034	141.491	105.973	158063102	158073906	2.40726	0.690567	1.34579	1.00796
NM_020127	1	2261.55	118.816	371.264	110.102	1017.59	149779404	149822683	0.0525376	0.164164	0.0486846	0.449952
NM_020131	1	871.127	444.637	1077.35	419.949	255.27	154271715	154290140	0.510416	1.23673	0.482076	0.293035
NM_020190	1	70.1251	386.837	520.191	114.212	116.057	114323552	114326398	5.51639	7.41804	1.62869	1.655
NM_020205	1	153.938	78.2904	282.349	100.834	57.5127	148178855	148249310	0.508584	1.83418	0.655028	0.37361
NM_020216	1	3048.77	285.62	2555.35	534.061	873.947	200218388	200241898	0.0936836	0.838157	0.175172	0.286655
NM_020239	1	972.982	138.488	231.956	167.302	247.972	149290070	149298749	0.142334	0.238397	0.171948	0.254857
NM_020247	1	208.926	82.4951	1833.17	68.1611	106.283	225194560	225241869	0.394852	8.77423	0.326245	0.50871
NM_020248	1	2025.44	511.393	825.06	408.706	1307.26	9830920	9892903	0.252485	0.407349	0.201786	0.64542
NM_020335	1	642.059	196.471	144.39	62.3259	189.724	158636990	158665088	0.306002	0.224886	0.097072	0.295494
NM_020362	1	1855.24	387.373	1406.88	247.699	1136.06	23977462	23987307	0.2088	0.758329	0.133513	0.612351
NM_020365	1	334.521	76.2386	647.924	305.982	280.993	45089036	45224869	0.227904	1.93687	0.914687	0.839987
NM_020387	1	8815.95	228.304	56.6629	491.016	7435.17	154297589	154306919	0.0258967	0.00642732	0.0556964	0.843378
NM_020393	1	286.629	191.664	97.5554	165.672	245.789	151569220	151587646	0.668685	0.340355	0.578004	0.857517
NM_020435	1	235.521	465.058	303.899	374.393	459.469	226404175	226414150	1.97459	1.29032	1.58964	1.95086
NM_020439	1	50.6334	90.3387	54.6973	292.992	145.344	207823667	207853907	1.78417	1.08026	5.78654	2.87052
NM_020448	1	740.571	177.897	390.217	152.286	454.769	24614831	24672059	0.240216	0.526914	0.205633	0.614079
NM_020451	1	613.59	859.437	442.839	434.881	715.746	25999253	26017300	1.40067	0.721717	0.708748	1.16649
NM_020452	1	405.794	392.418	547.178	632.624	942.302	152566899	152590403	0.967038	1.34841	1.55898	2.32212
NM_020524	1	729.446	1634.75	3419.03	288.549	641.357	153183179	153195191	2.24108	4.68717	0.395573	0.879238
NM_020672	1	29903.5	2121.25	1216.15	9795.25	31195	151853355	151855414	0.0709367	0.0406691	0.327562	1.04319
NM_020683	1	154.433	164.319	133.886	224.791	203.146	111827492	111848266	1.06401	0.866947	1.45558	1.31542
NM_020699	1	73.7119	144.031	94.9656	203.662	66.768	152043826	152162075	1.95397	1.28833	2.76295	0.905797
NM_020765	1	5002.86	1974.3	6878.61	357.919	362.073	19273586	19409333	0.394635	1.37494	0.0715429	0.0723733
NM_020770	1	389.744	505.569	806.681	462.524	125.069	149750485	149777791	1.29718	2.06977	1.18674	0.320902
NM_020780	1	642.952	1349.78	261.925	1623.14	939.17	11461881	11520227	2.09935	0.40738	2.52452	1.46072
NM_020808	1	229.964	66.6874	156.153	53.4271	104.437	230600334	230717866	0.289991	0.679035	0.232328	0.454144
NM_020816	1	110.368	85.3742	130.502	198.376	118.14	20863093	20916904	0.773538	1.18242	1.7974	1.07042
NM_020832	1	365.823	370.086	468.593	524.102	628.948	149521414	149531005	1.01165	1.28093	1.43267	1.71927
NM_020883	1	103.289	177.335	198.179	131.291	122.634	45254662	45444837	1.71688	1.91869	1.27111	1.18729
NM_020888	1	481.282	121.525	126.286	198.642	491.725	32980098	33013158	0.252503	0.262396	0.412736	1.0217
NM_020897	1	424.749	1103.19	1414.1	1455.39	790.946	153513997	153526262	2.59728	3.32927	3.42647	1.86215
NM_020925	1	105.144	60.9856	145.684	54.2931	53.0466	64709063	64931329	0.58002	1.38556	0.516369	0.504514
NM_020963	1	2914.68	5853.57	2985.35	5514.5	2871.24	113018570	113044891	2.0083	1.02424	1.89197	0.985094
NM_020978	1	261.572	104.844	1580.5	272.174	471.015	103898844	103923672	0.400822	6.04231	1.04053	1.80071
NM_021023	1	124.455	151.111	2296.31	167.532	119.178	195010552	195029496	1.21419	18.451	1.34612	0.957597
NM_021059	1	346.84	239.421	228.376	183.248	330.594	148090804	148091311	0.690291	0.658447	0.528337	0.95316
NM_021133	1	136.452	100.566	103.556	56.2757	84.2391	180809394	180822731	0.737006	0.758918	0.412421	0.617353
NM_021146	1	144.766	148.294	79.9406	111.704	130.884	11171984	11178625	1.02437	0.552207	0.771618	0.904113
NM_021165	1	225.308	211.37	365.357	684.971	655.39	175407255	175518181	0.93814	1.62159	3.04015	2.90887
NM_021170	1	643.37	479.112	220.678	806.263	688.156	924205	925415	0.744691	0.343004	1.25319	1.06961
NM_021179	1	83.3325	126.829	58.132	89.8313	62.4578	167630737	167663294	1.52196	0.697591	1.07799	0.749501
NM_021181	1	272.629	197.662	310.596	259.922	163.572	158975700	158991225	0.72502	1.13926	0.953389	0.599979
NM_021189	1	176.663	109.55	80.783	372.116	411.459	157408000	157439556	0.620107	0.457272	2.10636	2.32907
NM_021190	1	61.5299	180.876	94.4997	132.106	148.274	96959762	97053187	2.93965	1.53583	2.14703	2.40978
NM_021194	1	135.578	130.435	672.502	56.3587	76.8027	209815003	209818722	0.962072	4.96028	0.415693	0.566485
NM_021222	1	408.416	101.655	864.746	107.22	464.895	149247596	149274813	0.248902	2.11732	0.262527	1.13829
NM_021258	1	790.415	139.356	373.841	278.049	202.177	24318847	24342198	0.176307	0.472969	0.351776	0.255786
NM_021639	1	708.961	138.644	818.37	124.272	305.23	45865564	45924889	0.19556	1.15432	0.175288	0.430531
NM_021735	1	586.793	1142.44	124.577	1055.1	1076.81	11788793	11810862	1.94692	0.212302	1.79808	1.83507
NM_021737	1	64.6211	81.3758	62.9186	82.2658	59.1191	11788793	11810862	1.25928	0.973654	1.27305	0.914858
NM_021817	1	462.725	2248.96	243.897	1373.99	889.497	154855709	154862141	4.86026	0.527088	2.96935	1.9223
NM_021933	1	324.155	393.883	600.746	279.068	551.126	12002098	12014693	1.21511	1.85327	0.860911	1.70019
NM_021948	1	76.3838	72.8784	100.277	245.88	107.375	154878363	154895944	0.954108	1.3128	3.21901	1.40573
NM_021958	1	473.012	990.992	2364.44	1117.93	1113.3	219119365	219125023	2.09507	4.99868	2.36343	2.35365
NM_021960	1	3018.73	462.524	2887.41	80.2936	135.243	148813658	148818760	0.153218	0.956501	0.0265985	0.0448015
NM_021969	1	94.1943	342.606	1135.19	224.988	99.7342	27110562	27113154	3.63723	12.0516	2.38855	1.05881
NM_022051	1	279.976	95.9042	182.422	66.5731	93.5184	229568053	229627413	0.342544	0.651563	0.237781	0.334023
NM_022078	1	490.897	836.805	793.995	688.946	914.439	27089566	27099549	1.70464	1.61744	1.40344	1.86279
NM_022089	1	559.879	975.725	394.044	403.482	784.892	17185039	17211010	1.74274	0.703803	0.720659	1.4019
NM_022093	1	97.4572	89.1081	124.957	200.627	98.2282	173303616	173383825	0.91433	1.28217	2.05862	1.00791
NM_022120	1	123.978	165.165	238.43	328.506	479.614	40007783	40009607	1.33222	1.92317	2.64973	3.86856
NM_022157	1	281.59	56.4446	158.986	116.444	80.9126	39077605	39097927	0.200449	0.564601	0.413522	0.287342
NM_022164	1	500.997	1640.5	1104.07	1302.41	549.302	31814672	31825872	3.27448	2.20375	2.59965	1.09642
NM_022356	1	183.163	87.0894	654.992	190.125	243.679	42984592	43005342	0.475474	3.576	1.03801	1.33039
NM_022359	1	163.303	254.346	161.486	450.061	418.071	143663117	143787436	1.55751	0.988874	2.75598	2.56009
NM_022367	1	1226.06	237.1	141.783	222.262	259.763	154390011	154414159	0.193384	0.115642	0.181282	0.211868
NM_022375	1	133.015	165.455	82.0126	171.33	209.598	184636326	184637210	1.24388	0.616566	1.28805	1.57574
NM_022457	1	675.029	53.7826	943.013	346.294	496.861	174180589	174442993	0.0796745	1.397	0.513006	0.736058
NM_022733	1	675.924	594.548	3595.36	59.634	188.144	40612314	40661581	0.879608	5.31918	0.0882259	0.27835
NM_022735	1	707.663	212.481	636.727	202.121	312.882	224399002	224441046	0.300257	0.89976	0.285617	0.442134
NM_022743	1	120.03	122.334	756.269	63.0565	194.23	243979266	244647334	1.01919	6.30066	0.525338	1.61818
NM_022746	1	443.279	52.4722	1321.88	121.033	67.6705	219026661	219054363	0.118373	2.98206	0.27304	0.152659
NM_022778	1	441.371	230.469	213.86	220.568	244.33	26433279	26477886	0.522167	0.484536	0.499735	0.553571
NM_022819	1	107.624	351.246	65.8953	221.003	384.822	20338409	20349466	3.26364	0.612274	2.05348	3.57562
NM_022834	1	982.347	960.881	900.925	558.462	1351.72	1360771	1366009	0.978148	0.917115	0.568498	1.37601
NM_022836	1	178.99	78.2091	134.446	51.6029	205.798	114249560	114258217	0.436948	0.751135	0.288301	1.14978
NM_022872	1	725.365	2349.61	1771.57	4645.18	2291.43	27865158	27871311	3.23921	2.44232	6.40392	3.15901
NM_022873	1	701.48	1002.44	2541.41	414.817	1373.03	27865158	27871311	1.42904	3.62293	0.591345	1.95734
NM_023007	1	170.699	87.8221	167.927	60.9338	175.575	225985557	225989735	0.514486	0.983764	0.356967	1.02856
NM_023009	1	573.035	1108.75	2802.05	298.268	423.631	32572027	32574421	1.93487	4.88984	0.520506	0.739277
NM_023015	1	299.485	245.148	539.371	161.271	166.265	151967190	152013179	0.818568	1.801	0.538494	0.55517
NM_023018	1	1083.06	469.527	3052.1	178.193	287.72	1672530	1699769	0.433519	2.81804	0.164527	0.265655
NM_023077	1	241.605	105.516	152.023	76.1709	82.3234	52925101	52936626	0.436727	0.629221	0.31527	0.340735
NM_023938	1	6354.08	282.142	199.442	253.861	3493.46	205258488	205272724	0.0444033	0.0313881	0.0399525	0.549798
NM_024009	1	1677.12	84.1334	165.399	99.1195	798.773	35019376	35024552	0.0501653	0.0986208	0.059101	0.476276
NM_024066	1	404.439	101.234	930.905	77.5692	63.7125	44459328	44593526	0.250306	2.30172	0.191794	0.157533
NM_024296	1	438.481	1212.92	365.999	986.166	748.37	32438788	32443578	2.76619	0.834698	2.24905	1.70673
NM_024329	1	1015.68	301.626	1136.21	195.562	231.029	15609027	15629422	0.29697	1.11866	0.192542	0.227462
NM_024522	1	126.735	243.627	102.813	562.07	610.397	31425179	31433587	1.92233	0.811245	4.435	4.81633
NM_024544	1	535.859	245.415	670.343	181.217	398.992	20698527	20707261	0.457985	1.25097	0.338181	0.744585
NM_024554	1	74.5486	83.5921	966.436	51.4171	51.723	228524014	228579990	1.12131	12.9638	0.689712	0.693816
NM_024579	1	233.054	285.353	535.858	204.544	251.678	148511821	148519951	1.2244	2.29928	0.877666	1.07991
NM_024587	1	150.467	299.287	315.166	83.868	305.813	44892087	44912686	1.98906	2.09459	0.557385	2.03243
NM_024602	1	930.523	284.359	539.215	123.71	250.319	45240806	45249614	0.305591	0.579475	0.132947	0.26901
NM_024603	1	79.3871	330.594	133.788	93.7851	115.036	48966126	49015134	4.16433	1.68526	1.18136	1.44906
NM_024640	1	310.019	51.6944	323.114	69.0429	64.2981	38041200	38046452	0.166746	1.04224	0.222706	0.207401
NM_024674	1	74.385	120.395	128.749	200.249	105.556	26609855	26628806	1.61854	1.73084	2.69207	1.41904
NM_024676	1	682.192	3015.84	443.425	2663.42	1854.88	36545304	36563073	4.42081	0.649999	3.9042	2.719
NM_024746	1	50.9388	56.7385	92.1164	56.8044	147.286	220762224	220788067	1.11386	1.80837	1.11515	2.89143
NM_024758	1	62.9012	157.1	813.061	71.3592	54.3266	15771738	15784192	2.49757	12.926	1.13447	0.863682
NM_024763	1	51.662	89.8162	108.921	77.6735	52.2114	67051159	67163158	1.73854	2.10833	1.50349	1.01063
NM_024836	1	978.668	617.591	1221.08	272.061	959.659	247099152	247110337	0.631052	1.2477	0.277991	0.980577
NM_024848	1	92.9945	115.15	176.071	407.594	189.613	2242555	2312853	1.23824	1.89334	4.38299	2.03897
NM_024852	1	92.599	140.796	100.749	235.763	96.9974	36169358	36294650	1.52049	1.08802	2.54607	1.0475
NM_024869	1	592.77	793.97	616.949	1675.23	880.014	26358097	26361706	1.33943	1.04079	2.82611	1.48458
NM_024874	1	531.839	346.2	1030.79	143.149	765.393	35671677	35795591	0.65095	1.93817	0.269159	1.43914
NM_024887	1	1323.97	528.658	986.833	264.442	409.623	26631388	26670382	0.399298	0.74536	0.199735	0.309391
NM_024901	1	923.749	151.845	167.972	128.8	630.555	111531323	111544804	0.164379	0.181837	0.139432	0.682605
NM_024911	1	288.306	232.171	232.129	198.5	232.828	68363628	68470841	0.805291	0.805147	0.688504	0.807571
NM_024980	1	975.364	1109.37	154.179	339.538	670.547	9087062	9111816	1.13739	0.158073	0.348114	0.687483
NM_025008	1	1339.8	317.184	391.899	538.503	356.402	148788521	148797847	0.23674	0.292506	0.401928	0.266011
NM_025079	1	665.358	611.036	369.174	299.087	688.577	37712705	37722565	0.918357	0.55485	0.449513	1.0349
NM_025106	1	920.09	188.251	512.395	90.8274	174.082	9275527	9352175	0.204601	0.556896	0.0987158	0.189201
NM_025150	1	1784.73	580.036	2458.23	145.063	964.634	148726543	148746373	0.325	1.37737	0.0812804	0.540494
NM_025179	1	951.324	345.019	382.574	656.523	540.721	206262210	206484288	0.362673	0.402149	0.690114	0.568388
NM_025207	1	511.99	431.035	1551.23	485.791	396.572	153222440	153232211	0.841881	3.02981	0.948827	0.77457
NM_030645	1	896.19	70.8359	824.634	234.494	196.073	247071273	247086777	0.0790412	0.920156	0.261656	0.218786
NM_030649	1	1162.99	776.236	453.057	1545.74	1069.61	1217626	1233132	0.667448	0.389562	1.32911	0.919709
NM_030769	1	229.795	53.0263	191.605	85.4564	85.6097	181028016	181065211	0.230755	0.833808	0.371881	0.372548
NM_030772	1	205.812	566.436	95.6908	564.414	583.199	39112325	39119876	2.75221	0.464944	2.74238	2.83365
NM_030786	1	991.526	350.47	529.547	160.213	142.399	32918093	32940948	0.353465	0.534072	0.161582	0.143616
NM_030806	1	163.125	59.886	180.312	87.7472	212.846	182622772	182864778	0.367118	1.10536	0.537915	1.30481
NM_030812	1	448.013	859.858	219.764	1259.75	585.48	17954430	18026145	1.91927	0.49053	2.81186	1.30684
NM_030913	1	341.163	1078.98	581.815	1213.44	873.248	149370786	149385728	3.16266	1.70539	3.55676	2.55962
NM_030916	1	8604.48	141.686	84.386	94.3189	1515.6	159307404	159326009	0.0164665	0.00980722	0.0109616	0.17614
NM_030918	1	387.467	299.097	1374.3	360.398	473.348	149851285	149938183	0.771929	3.54689	0.930138	1.22165
NM_030920	1	386.527	501.657	317.431	334.06	233.968	148457341	148475128	1.29786	0.821239	0.864259	0.605309
NM_030934	1	72.6003	59.3904	104.063	59.8078	72.8957	183353840	183392739	0.818046	1.43337	0.823795	1.00407
NM_030952	1	1455.5	96.7374	251.612	78.1397	484.303	203537813	203557506	0.0664631	0.172869	0.0536856	0.332739
NM_030980	1	1016.37	488.657	1218.88	401.06	445.749	154959036	154964329	0.480787	1.19925	0.394601	0.43857
NM_031207	1	427.903	93.6787	2216.5	179.593	660.614	43689415	43692505	0.218925	5.17991	0.419706	1.54384
NM_031280	1	1905.35	289.227	2796.68	227.148	471.725	36693948	36702627	0.151797	1.46781	0.119216	0.247579
NM_031286	1	6869.99	1843.76	943.969	1065.63	3492.9	26478799	26480600	0.268379	0.137405	0.155114	0.508429
NM_031423	1	76.1616	100.522	83.1674	53.8089	61.5573	161558346	161592177	1.31985	1.09199	0.706509	0.808246
NM_031459	1	443.055	86.4452	300.816	165.786	410.192	28458592	28481589	0.195112	0.678957	0.374188	0.925825
NM_031475	1	2078.5	3182.13	1739.19	2951.97	2799.52	6407434	6443591	1.53097	0.836752	1.42024	1.34689
NM_031921	1	706.541	1282.6	710.035	2617.15	1767.13	1397026	1421445	1.81533	1.00494	3.70417	2.5011
NM_031936	1	122.89	367.27	75.7115	324.308	223.091	109884016	109889978	2.9886	0.61609	2.63901	1.81536
NM_031944	1	56.5012	148.941	58.4691	147.171	74.5947	224478005	224480136	2.63606	1.03483	2.60473	1.32023
NM_032017	1	738.678	294.565	449.716	130.743	836.033	36577811	36624072	0.398774	0.608813	0.176997	1.1318
NM_032044	1	110.267	177.002	66.6531	253.664	178.594	120138230	120155726	1.60521	0.604471	2.30046	1.61965
NM_032104	1	99.1239	590.082	51.7055	231.76	121.684	200698493	200816903	5.95298	0.521625	2.33808	1.2276
NM_032105	1	314.05	1560.75	902.702	242.165	864.442	200584458	200824320	4.96974	2.87439	0.771104	2.75256
NM_032129	1	1454.73	1361.63	419.547	2238.92	1325.9	891739	900347	0.936005	0.288402	1.53906	0.911444
NM_032174	1	175.104	50.8118	2076.46	71.6817	239.641	159462456	159467031	0.290181	11.8585	0.409367	1.36857
NM_032270	1	92.7874	212.802	83.8671	286.877	153.143	89871231	89957681	2.29343	0.903863	3.09177	1.65048
NM_032283	1	1060.77	535.735	615.836	147.607	485.874	27025787	27054795	0.505043	0.580556	0.139151	0.458039
NM_032292	1	272.016	99.3382	158.062	78.6566	130.84	154001199	154093596	0.365192	0.581075	0.289161	0.480999
NM_032305	1	369.154	65.3641	1828.3	71.0274	204.853	144167592	144181744	0.177064	4.95268	0.192406	0.554926
NM_032315	1	124.977	165.269	543.459	200.08	73.0477	9522114	9565418	1.3224	4.34849	1.60094	0.584491
NM_032324	1	413.967	206.648	995.641	209.89	171.478	231152992	231180842	0.499189	2.40512	0.507022	0.414231
NM_032360	1	606.771	192.721	544.504	150.767	338.077	178523987	178738102	0.317617	0.89738	0.248474	0.557174
NM_032409	1	731.281	196.971	738.992	178.444	726.749	20832534	20850591	0.269351	1.01054	0.244016	0.993803
NM_032414	1	52.7262	149.064	64.9482	198.5	82.7706	110795310	110801499	2.82713	1.2318	3.76473	1.56982
NM_032522	1	94.3692	70.3948	76.5094	161.586	148.213	172104115	172109401	0.745951	0.810745	1.71227	1.57056
NM_032526	1	292.306	557.163	165.095	393.463	302.833	39897379	39910297	1.90609	0.564803	1.34606	1.03601
NM_032563	1	1456.54	147.49	79.3484	1671.77	78.934	150818483	150819604	0.10126	0.0544772	1.14776	0.0541926
NM_032588	1	61.444	108.358	54.5986	104.264	101.273	26250384	26266708	1.76353	0.888591	1.6969	1.64822
NM_032648	1	384.541	797.973	575.08	696.784	829.325	32485404	32487048	2.07513	1.4955	1.81199	2.15666
NM_032752	1	99.4525	79.2512	116.444	158.927	91.9431	245530244	245561668	0.796875	1.17085	1.59802	0.924493
NM_032785	1	121.065	124.028	132.012	133.422	191.635	48771113	50262213	1.02447	1.09042	1.10207	1.58291
NM_032852	1	110.291	122.334	77.7564	52.1276	77.2156	63022390	63102638	1.10919	0.705014	0.472639	0.70011
NM_032864	1	213.166	68.0226	242.623	63.6812	153.764	52642806	52656580	0.319106	1.13819	0.298739	0.721331
NM_032872	1	1944.1	291.31	299.706	304.274	1823.35	27541099	27553008	0.149843	0.154162	0.156511	0.937888
NM_032880	1	98.0546	135.692	75.4322	69.8064	144.18	18306826	18577563	1.38384	0.769288	0.711914	1.4704
NM_032881	1	249.218	276.369	650.304	480.925	197.469	36631617	36636080	1.10894	2.60938	1.92973	0.792353
NM_032890	1	196.267	105.469	654.629	86.9577	181.514	221168405	221245958	0.537375	3.33541	0.443059	0.924831
NM_032998	1	265.215	163.298	278.467	199.162	74.3226	159357391	159369102	0.61572	1.04997	0.750946	0.280235
NM_033020	1	241.36	155.006	335.269	52.2585	149.83	114736921	114855304	0.642218	1.38909	0.216517	0.620776
NM_033044	1	454.215	582.683	1026.12	209.775	883.102	39569396	39725376	1.28284	2.25912	0.461842	1.94424
NM_033055	1	215.94	54.2192	328.506	61.0218	168.894	100276376	100321517	0.251085	1.52129	0.282587	0.782134
NM_033088	1	633.658	165.262	1074.46	133.442	182.6	110378763	110398786	0.260807	1.69564	0.21059	0.288169
NM_033102	1	254.325	412.904	281.15	163.507	276.835	203893603	203916253	1.62353	1.10548	0.642905	1.08851
NM_033127	1	68.0774	73.1757	1223.92	55.3342	72.125	176164864	176205673	1.07489	17.9783	0.812813	1.05946
NM_033131	1	130.173	336.944	61.5979	210.312	185.78	226261374	226315584	2.58844	0.473202	1.61564	1.42718
NM_033300	1	129.467	197.654	181.732	368.801	390.636	53483799	53566409	1.52668	1.4037	2.84862	3.01727
NM_033312	1	126.525	123.765	106.128	373.646	189.28	100590610	100737609	0.978183	0.838794	2.95314	1.49599
NM_033418	1	66.1259	50.718	50.9231	59.9285	54.0315	168028295	168030655	0.766992	0.770093	0.906279	0.817101
NM_033438	1	62.7996	90.9058	50.1384	177.414	74.9356	158187907	158190634	1.44755	0.798387	2.82508	1.19325
NM_033445	1	722.482	553.69	221.04	460.481	503.464	226711687	226712183	0.766372	0.305945	0.637359	0.696853
NM_033504	1	3029.52	480.593	210.332	318.342	1768.55	33132782	33139540	0.158636	0.0694274	0.10508	0.583771
NM_033631	1	148.315	223.043	54.5537	335.944	232.698	23283102	23367938	1.50385	0.367823	2.26507	1.56894
NM_033657	1	1505.35	430.035	2922.64	131.795	438.322	153925497	153974941	0.285672	1.9415	0.0875511	0.291177
NM_044472	1	138.496	78.7168	51.6357	98.1017	82.9016	22251706	22289883	0.568368	0.372831	0.708335	0.598584
NM_052837	1	644.113	276.693	920.706	816.082	1166.9	153492395	153498819	0.429572	1.42942	1.26699	1.81163
NM_052841	1	166.64	299.287	91.377	427.991	252.122	32600448	32602511	1.79601	0.548351	2.56836	1.51298
NM_052843	1	203.53	227.972	114.162	1084.88	508.436	226462483	226615574	1.12009	0.560908	5.33032	2.49809
NM_052868	1	265.612	113.634	953.303	168.447	190.702	158327753	158335032	0.427817	3.58907	0.634184	0.717971
NM_052877	1	640.054	285.62	793.301	135.244	347.517	43622174	43628070	0.446243	1.23943	0.211301	0.54295
NM_052891	1	1642.46	71.6817	60.3468	186.207	245.825	151536961	151549818	0.0436428	0.0367416	0.113371	0.149669
NM_052929	1	53.6312	93.3922	52.3752	126.85	76.0378	15446354	15597209	1.74138	0.976581	2.36522	1.41779
NM_052939	1	76.4534	188.75	60.9241	220.676	162.654	155914601	155937271	2.46883	0.796879	2.88642	2.1275
NM_052940	1	322.269	105.973	470.328	94.1421	133.133	54184624	54206427	0.328834	1.45943	0.292123	0.413111
NM_052941	1	132.296	73.5785	218.416	218.091	134.024	89419418	89437221	0.556166	1.65097	1.64851	1.01306
NM_052942	1	60.9338	62.996	66.9868	71.483	96.3746	89497221	89511132	1.03384	1.09934	1.17313	1.58163
NM_052943	1	3244.45	129.26	52.0986	852.903	1612.62	27204099	27211920	0.0398404	0.0160578	0.262881	0.497039
NM_052966	1	327.729	311.314	83.8579	191.626	777.302	183026788	183210305	0.949913	0.255876	0.584709	2.37178
NM_052998	1	90.5664	184.743	149.306	104.954	147.048	33319300	33358582	2.03986	1.64858	1.15886	1.62365
NM_053052	1	162.191	52.6865	519.102	223.439	200.893	225989319	226035555	0.324841	3.20055	1.37763	1.23861
NM_054016	1	139.609	57.0732	158.31	70.2087	231.628	24168159	24179408	0.408806	1.13395	0.502894	1.65912
NM_057090	1	132.193	112.28	173.664	234.05	311.328	44171578	44175498	0.849363	1.31371	1.77052	2.35511
NM_057176	1	106.107	107.836	53.3865	315.61	152.41	55237204	55247053	1.0163	0.503138	2.97445	1.43638
NM_078626	1	76.6542	54.1452	81.1068	63.382	95.6476	51208229	51212897	0.706357	1.05809	0.826856	1.24778
NM_080388	1	18660.1	836.99	980.992	3020.37	17946.6	151845990	151852138	0.0448546	0.0525717	0.161863	0.961763
NM_080391	1	1390.79	2484.95	3870.55	745.571	1338.06	32146379	32176575	1.78671	2.78298	0.536076	0.962085
NM_080605	1	858.776	384.693	1388.06	894.615	928.327	1157491	1160283	0.447955	1.61632	1.04173	1.08099
NM_080682	1	174.112	197.839	315.177	1493.92	299.554	100957884	100977189	1.13627	1.81019	8.58021	1.72046
NM_080738	1	3866.04	1786.05	1723.18	641.914	1824.02	234625338	234714631	0.461985	0.445721	0.166039	0.471804
NM_080875	1	2120.31	1456.23	1315.97	1990.37	2485.17	1540746	1555848	0.686803	0.620652	0.938717	1.17208
NM_080878	1	119.622	95.591	113.369	139.805	193.651	159181439	159191213	0.799107	0.947725	1.16872	1.61886
NM_130398	1	202.671	139.703	178.749	147.795	110.229	240078157	240119671	0.68931	0.881965	0.729235	0.543883
NM_130898	1	820.359	323.887	1277.82	227.162	295.699	152207020	152213456	0.394811	1.55763	0.276905	0.36045
NM_133178	1	195.088	186.528	139.336	218.503	93.8084	29435633	29525903	0.956123	0.714222	1.12002	0.480852
NM_133181	1	469.258	923.459	298.465	1018.44	959.148	110094224	110108087	1.96791	0.636036	2.17031	2.04397
NM_133467	1	2638.59	387.527	1270.61	295.541	1279.37	41099314	41100605	0.146869	0.48155	0.112007	0.484868
NM_138300	1	2863.14	817.503	3040.67	1197.81	1051.08	153196125	153200882	0.285526	1.062	0.418355	0.367108
NM_138346	1	1891.15	1580.51	3828.68	1776.73	2752.95	11902709	11909067	0.835742	2.02452	0.939498	1.4557
NM_138350	1	459.972	544.927	500.261	422.764	263.985	6607838	6618232	1.1847	1.08759	0.919109	0.573915
NM_138479	1	127.144	145.244	206.417	167.404	171.951	23568050	23570866	1.14235	1.62349	1.31665	1.35241
NM_138558	1	155.706	114.221	192.643	72.9655	201.079	28029879	28050770	0.73357	1.23723	0.468611	1.2914
NM_138616	1	270.048	357.533	176.845	619.591	357.623	25561326	25619950	1.32396	0.654862	2.29437	1.32429
NM_138617	1	321.27	132.276	354.291	229.641	131.397	25561326	25619950	0.411728	1.10278	0.714792	0.408991
NM_138618	1	84.5165	56.3718	164.606	56.5098	117.38	25561326	25619950	0.666992	1.94762	0.668625	1.38884
NM_138697	1	72.5512	74.1027	56.4754	87.7777	102.248	6538020	6562404	1.02138	0.778421	1.20987	1.40933
NM_138705	1	128.546	101.568	512.819	145.165	159.932	1836125	1838593	0.790129	3.98938	1.12929	1.24416
NM_138740	1	3135.95	1875.23	7323.5	1606.97	4107.3	152445806	152459897	0.59798	2.33534	0.512435	1.30975
NM_138795	1	155.218	362.681	245.415	280.729	251.988	200368599	200380489	2.33659	1.5811	1.80861	1.62345
NM_138959	1	163.059	124.509	176.76	279.095	114.686	115986096	116042368	0.76358	1.08402	1.71162	0.703343
NM_139118	1	595.346	189.829	679.549	65.3641	512.571	153895869	153925415	0.318855	1.14143	0.109792	0.860962
NM_139119	1	2710.79	573.231	1736.39	120.338	208.618	153895856	153925189	0.211462	0.640546	0.0443923	0.0769584
NM_139135	1	1529.66	50.5354	1659.08	1908.61	2399.95	26895108	26981188	0.0330371	1.08461	1.24774	1.56894
NM_139156	1	168.03	162.147	640.382	167.717	297.248	109963981	109976200	0.964992	3.81112	0.99814	1.76902
NM_139208	1	215.665	595.659	3701.82	471.503	386.195	11027441	11029872	2.76196	17.1647	2.18627	1.79072
NM_144567	1	100.072	61.3138	110.765	53.4744	51.8374	211232146	211255791	0.612694	1.10685	0.534357	0.517999
NM_144573	1	556.502	1261.66	365.5	1810.34	1122.59	78126787	78182166	2.26713	0.656781	3.25307	2.01723
NM_144580	1	1668.2	1521.91	2941.39	2549.27	2287.93	154529107	154532073	0.91231	1.76321	1.52816	1.3715
NM_144618	1	823.459	710.48	601.335	1752.41	1470.28	149309703	149357631	0.8628	0.730255	2.12811	1.7855
NM_144626	1	721.769	204.197	82.2452	110.368	380.194	43508993	43512260	0.282912	0.11395	0.152914	0.526753
NM_144627	1	135.658	137.877	59.0712	69.0813	56.7385	154573728	154583409	1.01636	0.435444	0.509233	0.418248
NM_144695	1	305.08	69.3839	82.3824	81.8751	90.0003	220952528	220972729	0.227429	0.270036	0.268373	0.295006
NM_144697	1	987.102	97.5895	347.517	128.078	156.262	148521852	148526125	0.0988646	0.352058	0.129751	0.158304
NM_144698	1	1333.15	184.309	408.706	267.444	933.837	144260565	144279883	0.138251	0.306572	0.200611	0.700475
NM_144702	1	224.577	763.302	415.57	805.897	911.774	155157047	155169504	3.39884	1.85045	3.5885	4.05995
NM_144772	1	1376.26	2553.46	2436.32	2158.68	2928.02	154828181	154830715	1.85536	1.77025	1.56852	2.12752
NM_144780	1	861.749	260.648	394.683	111.392	96.2783	222437550	222447765	0.302464	0.458002	0.129262	0.111724
NM_144990	1	59.8164	80.5281	90.815	55.9931	90.1531	41253855	41259974	1.34625	1.51823	0.936083	1.50716
NM_145047	1	260.117	57.337	365.999	254.743	251.854	36656093	36688639	0.220428	1.40706	0.97934	0.968233
NM_145167	1	239.991	173.725	253.179	280.729	90.2755	158264085	158268407	0.723883	1.05495	1.16975	0.376163
NM_145214	1	711.17	153.814	512.593	579.591	1024.57	226647999	226661140	0.216283	0.720773	0.814981	1.44068
NM_145729	1	596.083	262.149	2510.59	441.697	949.863	154973717	154977547	0.439785	4.21181	0.740999	1.59351
NM_147192	1	70.4423	201.203	55.9286	205.021	96.0795	46745254	46752473	2.85628	0.793963	2.91047	1.36395
NM_148901	1	213.989	348.769	309.693	852.307	355.772	1128750	1131952	1.62985	1.44724	3.98295	1.66257
NM_148902	1	287.418	652.531	187.13	835.693	439.729	1128750	1131952	2.27032	0.651072	2.90759	1.52993
NM_148960	1	632.012	3238.5	312.323	2545.68	2158.06	42971350	42978512	5.12411	0.494172	4.0279	3.41458
NM_148965	1	1446.59	369.598	215.425	1392.08	1064.12	6443800	6448842	0.255496	0.148919	0.962317	0.735608
NM_148966	1	1241.46	375.709	170.805	523.215	684.859	6443800	6448842	0.302635	0.137585	0.421452	0.551657
NM_152228	1	497.656	701.748	74.0296	1261.99	492.348	1256588	1259707	1.41011	0.148756	2.53587	0.989334
NM_152238	1	210.422	72.5954	366.888	132.55	52.8526	98899823	98998644	0.344999	1.74358	0.629924	0.251174
NM_152268	1	63.9615	100.576	91.1733	191.728	96.4565	54995158	55002775	1.57245	1.42544	2.99755	1.50804
NM_152281	1	74.0374	147.149	93.7921	112.368	100.542	168767893	168789208	1.98749	1.26682	1.51772	1.35799
NM_152290	1	161.64	278.092	192.643	337.399	495.293	12728749	12743689	1.72044	1.1918	2.08735	3.06418
NM_152298	1	550.905	722.99	481.414	1077.61	727.168	45822303	45857154	1.31237	0.873862	1.95608	1.31995
NM_152304	1	88.2567	102.248	108.003	141.392	83.4195	28791298	28793675	1.15853	1.22374	1.60206	0.945192
NM_152365	1	1269.75	509.99	251.307	474.947	937.503	27148647	27159484	0.401647	0.197919	0.374048	0.738337
NM_152367	1	2304.48	350.294	680.217	2189.3	2009.7	116455898	116479384	0.152006	0.295172	0.950017	0.872084
NM_152369	1	1494.48	1024.39	415.501	993.082	959.368	95058687	95133390	0.685451	0.278024	0.6645	0.641941
NM_152371	1	596.592	1280.97	432.927	2058.25	1073.71	2508108	2512762	2.14714	0.725666	3.45	1.79974
NM_152372	1	213.266	143.373	103.853	444.775	364.219	24255117	24311252	0.672275	0.486964	2.08554	1.70782
NM_152374	1	159.064	291.04	375.777	325.092	336.032	35952063	35957377	1.8297	2.36242	2.04377	2.11255
NM_152375	1	1396.73	194.186	682.558	297.027	231.103	18680010	18685067	0.13903	0.488684	0.212659	0.165461
NM_152379	1	291.176	143.08	928.833	117.366	121.329	229426131	229443547	0.491389	3.18994	0.403076	0.416686
NM_152485	1	67.4518	80.7569	74.615	72.7425	62.8117	208022284	208024513	1.19725	1.1062	1.07844	0.931209
NM_152486	1	520.101	848.303	573.946	1356.66	1002.79	850983	869824	1.63104	1.10353	2.60845	1.92807
NM_152490	1	760.303	338.233	221.459	213.255	215.044	233679867	233734404	0.444866	0.291277	0.280487	0.28284
NM_152492	1	104.191	120.136	136.105	239.264	139.162	3658824	3678069	1.15304	1.30631	2.2964	1.33565
NM_152493	1	198.606	190.339	287.698	464.769	457.392	33494760	33538907	0.958376	1.44859	2.34016	2.30302
NM_152494	1	136.79	397.438	85.194	272.748	437.125	153272923	153290030	2.90547	0.62281	1.99392	3.1956
NM_152495	1	80.9686	74.4583	58.929	74.6754	135.755	222870801	222994872	0.919595	0.727801	0.922276	1.67664
NM_152496	1	268.283	305.274	213.401	270.183	230.716	38033746	38039865	1.13788	0.795431	1.00708	0.859974
NM_152498	1	84.3867	396.173	121.192	483.118	144.427	43410612	43449136	4.69473	1.43615	5.72505	1.71149
NM_152499	1	433.195	810.537	485.013	1506.06	681.839	44229866	44234785	1.87107	1.11962	3.47664	1.57398
NM_152607	1	1250.26	215.288	91.0784	505.613	643.57	55044323	55080525	0.172195	0.0728479	0.404408	0.514751
NM_152610	1	73.4067	266.405	53.6896	255.052	119.38	221633337	221635435	3.62917	0.731399	3.47451	1.62628
NM_152666	1	102.957	94.8546	113.579	331.419	116.626	240318894	240754621	0.921305	1.10317	3.21901	1.13276
NM_152696	1	755.881	147.287	173.703	58.3273	51.3585	114273518	114316218	0.194854	0.229802	0.0771647	0.0679452
NM_152902	1	85.408	138.846	271.134	217.896	134.561	166414794	166437975	1.62568	3.17457	2.55124	1.57551
NM_152996	1	66.435	101.071	102.165	92.8984	96.8164	76312991	76869220	1.52135	1.53782	1.39834	1.45731
NM_153035	1	186.077	159.849	211.055	74.8833	66.7189	54291861	54338004	0.85905	1.13423	0.402432	0.358555
NM_153212	1	326.732	284.359	91.6812	676.658	161.045	34999364	35000515	0.870312	0.2806	2.07099	0.492895
NM_153213	1	1378.82	196.423	284.49	601.593	517.245	16397185	16411691	0.142457	0.206328	0.436308	0.375134
NM_153254	1	179.922	286.681	208.398	363.933	344.337	1104939	1111106	1.59336	1.15826	2.02273	1.91381
NM_153274	1	66.7989	236.072	126.038	168.03	114.907	45021843	45026013	3.53406	1.88683	2.51546	1.72019
NM_153339	1	275.067	771.037	282.054	990.436	554.96	1233856	1236920	2.80308	1.0254	3.60071	2.01754
NM_153606	1	59.8779	91.8891	96.7359	124.18	131.185	210864438	210866740	1.53461	1.61555	2.07389	2.19088
NM_153703	1	84.5165	281.258	217.249	394.933	265.523	53300472	53323762	3.32784	2.57049	4.67285	3.14167
NM_153713	1	98.2011	71.5601	121.046	86.5105	117.708	144188441	144210448	0.72871	1.23263	0.880952	1.19865
NM_153741	1	416.993	251.46	1464.81	703.124	428.369	153378990	153379620	0.603031	3.5128	1.68618	1.02728
NM_153747	1	829.768	391.905	1148.41	330.305	336.434	170677219	170679853	0.472306	1.38402	0.398069	0.405455
NM_153758	1	50.934	85.1944	61.6583	104.907	73.4545	205038837	205082947	1.67264	1.21055	2.05966	1.44215
NM_153763	1	91.4577	118.72	84.4877	165.496	95.161	110555587	110568228	1.29808	0.92379	1.80954	1.04049
NM_153812	1	376.819	231.364	363.887	341.763	116.057	6596342	6606680	0.613993	0.965683	0.906968	0.307991
NM_153818	1	633.658	90.8257	1155.66	64.8993	86.8967	2326100	2333870	0.143335	1.82379	0.10242	0.137135
NM_153832	1	325.22	806.881	264.971	2177.63	866.347	166320620	166372248	2.48103	0.814744	6.69587	2.66388
NM_156038	1	226.552	520.605	323.181	606.664	235.314	36704230	36721096	2.29795	1.42652	2.67781	1.03867
NM_156039	1	61.2692	199.165	361.554	255.697	191.897	36704230	36721096	3.25065	5.90107	4.17333	3.13203
NM_170692	1	785.326	99.186	65.2454	101.562	246.381	176330252	176710180	0.126299	0.0830806	0.129325	0.313731
NM_170707	1	2542.53	2115.96	1780.34	1854.88	2741.94	154351084	154376502	0.832228	0.700223	0.729543	1.07843
NM_170726	1	479.474	172.464	1753.05	438.818	265.609	19070512	19101659	0.359695	3.6562	0.915206	0.55396
NM_172000	1	61.5001	97.4572	55.2081	93.8138	75.7123	180633874	180636374	1.58467	0.897692	1.52543	1.23109
NM_172163	1	148.82	78.6142	189.27	337.655	221.264	41022270	41076947	0.52825	1.27181	2.26888	1.48679
NM_172164	1	458.191	583.081	504.617	807.393	831.417	45822303	45857154	1.27257	1.10132	1.76213	1.81456
NM_172198	1	272.429	469.819	100.493	705.835	216.049	112119976	112333300	1.72456	0.368877	2.59089	0.793047
NM_172210	1	195.215	298.078	101.886	295.427	259.126	110254755	110269347	1.52692	0.521918	1.51334	1.32739
NM_172212	1	115.607	151.797	81.2145	346.202	127.289	110254755	110270888	1.31305	0.702508	2.99466	1.10105
NM_172313	1	227.215	442.435	196.176	761.96	511.013	36704230	36721096	1.94721	0.863397	3.35348	2.24903
NM_172369	1	2327.88	9119.61	3381.29	5989.43	4170.5	22842704	22847190	3.91757	1.45252	2.57292	1.79155
NM_173080	1	164.134	412.105	144.39	460.08	295.274	151209751	151211693	2.51079	0.879708	2.80308	1.79898
NM_173156	1	3950.67	1066.48	4471.64	312.433	1268.46	181708256	181789949	0.26995	1.13187	0.0790835	0.321074
NM_173452	1	184.668	262.428	602.099	151.068	215.616	27568187	27573902	1.42108	3.26045	0.818053	1.16759
NM_173484	1	50.4305	114.858	84.6426	115.953	179.283	44357108	44373396	2.27756	1.6784	2.29926	3.55506
NM_173507	1	254.536	635.411	93.7894	682.536	692.434	10929119	10946845	2.49635	0.368472	2.68149	2.72038
NM_173567	1	222.175	269.054	92.6878	193.995	198.598	92268120	92301681	1.211	0.417183	0.873163	0.89388
NM_173641	1	92.5464	100.493	79.2024	242.757	131.995	37998531	38003411	1.08586	0.855813	2.62308	1.42626
NM_173852	1	1987.99	574.393	3184.69	274.098	2565.84	153408507	153412428	0.288931	1.60196	0.137877	1.29067
NM_173854	1	221.547	98.3057	240.255	82.6289	269.191	204024843	204048784	0.443723	1.08444	0.372963	1.21505
NM_174896	1	161.495	180.416	697.133	320.898	98.1072	111818126	111822657	1.11716	4.31676	1.98705	0.607495
NM_174936	1	72.5997	161.271	803.083	54.3537	82.6462	55277807	55303111	2.22137	11.0618	0.748677	1.13838
NM_175055	1	117.272	111.425	68.9431	115.312	155.231	226712430	226712882	0.950141	0.587889	0.98328	1.32368
NM_175744	1	3702.85	6166.28	5529.52	1501.1	1884.83	113045271	113051548	1.66528	1.49332	0.405392	0.509023
NM_175852	1	1027.82	658.792	1443.7	122.449	57.1282	32417931	32436473	0.640961	1.40463	0.119135	0.0555819
NM_175866	1	453.859	210.376	279.867	66.3844	75.9903	160734278	160760468	0.463528	0.616639	0.146267	0.167432
NM_175876	1	91.6209	52.1704	225.382	126.597	82.1794	229535104	229540201	0.569416	2.45994	1.38174	0.89695
NM_176782	1	1184.88	283.451	352.179	329.185	109.538	54847437	54861788	0.239223	0.297228	0.277821	0.0924467
NM_177414	1	122.24	97.1339	888.969	216.895	87.9163	56733020	56817845	0.794617	7.27233	1.77434	0.719211
NM_177422	1	207.383	199.038	143.605	102.004	66.2691	36169358	36294650	0.95976	0.692462	0.491862	0.31955
NM_177424	1	254.765	71.4211	277.366	168.399	362.554	27972280	28023550	0.280342	1.08871	0.660998	1.42309
NM_178033	1	573.326	174.455	365.889	167.698	136.705	47261826	47289010	0.304286	0.638186	0.2925	0.238441
NM_178122	1	197.596	96.1981	188.787	76.7438	89.7197	24556075	24600536	0.486841	0.955418	0.388387	0.454055
NM_178134	1	107.938	68.6359	58.7313	69.8064	68.795	47305746	47356579	0.635881	0.54412	0.646725	0.637355
NM_178190	1	2273.12	81.1403	2358.9	257.494	2018.92	28435197	28437198	0.0356955	1.03773	0.113278	0.888171
NM_178191	1	5118.84	1146.68	6070.77	394.093	4164.75	28435197	28437198	0.224012	1.18597	0.0769888	0.813612
NM_178221	1	108.973	189.316	88.6922	132.402	143.739	63022390	63102638	1.73728	0.813895	1.215	1.31904
NM_178229	1	176.553	88.6106	96.9115	140.312	144.5	154761820	154809020	0.501893	0.54891	0.794732	0.818452
NM_178230	1	601.266	430.526	191.521	1521.83	1263.13	147819626	147820286	0.716033	0.31853	2.53104	2.10078
NM_178348	1	453.899	1472.04	276.106	1907.7	1133.83	151066572	151066905	3.24309	0.608298	4.20292	2.49798
NM_178349	1	243.687	288.806	62.8551	227.658	337.12	151051070	151052209	1.18515	0.257933	0.93422	1.38341
NM_178352	1	1405.88	2594.06	483.391	6024.63	3000.82	151035850	151037281	1.84514	0.343834	4.2853	2.13447
NM_178354	1	968.168	2236.93	684.602	3217.94	1924.84	151015471	151015828	2.31047	0.70711	3.32374	1.98812
NM_178356	1	274.447	491.127	78.3459	565.1	545.99	150948146	150948534	1.78952	0.285469	2.05905	1.98942
NM_178422	1	1296.99	377.028	174.477	460.279	638.724	26060561	26070331	0.290694	0.134524	0.354882	0.492466
NM_178427	1	282.961	155.057	888.215	81.2253	174.623	149048809	149115810	0.547981	3.13901	0.287055	0.617127
NM_178428	1	53.8633	50.0257	68.6362	59.8447	87.9163	150937463	150938542	0.928753	1.27427	1.11105	1.63221
NM_178429	1	64.7214	85.4801	66.6531	127.841	72.912	150914394	150915673	1.32074	1.02985	1.97526	1.12655
NM_178431	1	540.613	471.837	123.618	828.702	390.729	150861933	150862203	0.872781	0.228663	1.53289	0.722751
NM_178433	1	1692.74	1525.84	270.733	2519.88	2068.64	150852910	150853198	0.9014	0.159937	1.48864	1.22206
NM_178434	1	906.725	1263.84	383.284	1759.77	875.434	150839831	150840116	1.39385	0.422712	1.9408	0.965491
NM_178435	1	1449.88	672.678	83.9166	676.427	752.859	150804753	150805872	0.463955	0.0578784	0.46654	0.519257
NM_178545	1	95.0799	82.8097	180.327	216.069	102.351	1838888	1840600	0.870949	1.89659	2.2725	1.07647
NM_178547	1	396.401	355.063	477.856	326.158	466.637	32859893	32888772	0.895717	1.20549	0.822798	1.17718
NM_178548	1	86.3532	168.946	168.382	154.829	109.328	35811557	35833514	1.95645	1.94992	1.79298	1.26606
NM_178840	1	158.163	375.939	527.101	399.907	283.681	16203317	16205771	2.3769	3.33264	2.52844	1.79359
NM_178865	1	6548.46	146.643	5997.26	297.819	666.043	31658549	31680112	0.0223936	0.915828	0.0454792	0.10171
NM_181359	1	97.2121	143.195	592.048	100.276	227.108	152644292	152706812	1.47302	6.09027	1.03152	2.33621
NM_181441	1	68.2924	84.2655	371.464	60.2239	63.0498	226361002	226363636	1.23389	5.43931	0.881854	0.923233
NM_181454	1	189.829	193.244	478.213	294.123	160.53	226361002	226363636	1.01799	2.51917	1.54941	0.845652
NM_181455	1	407.484	427.454	763.559	390.837	315.726	226361002	226363636	1.04901	1.87384	0.959148	0.774819
NM_181456	1	284.245	240.78	586.534	223.814	155.263	226361002	226363636	0.847084	2.06348	0.787397	0.546229
NM_181462	1	562.283	579.727	1376.41	393.463	951.747	226361002	226363636	1.03102	2.4479	0.699759	1.69265
NM_181464	1	206.314	178.572	498.88	309.134	146.583	226361002	226363636	0.865534	2.41806	1.49837	0.710486
NM_181719	1	212.37	75.0808	378.952	85.6451	62.2038	19881292	19998997	0.353537	1.78439	0.403282	0.292903
NM_181720	1	150.223	79.0876	98.3001	113.004	134.431	159283355	159306384	0.526466	0.654359	0.752241	0.894871
NM_181746	1	357.629	392.927	6151.48	256.968	139.331	149204272	149214064	1.0987	17.2008	0.718533	0.389596
NM_181755	1	52.5688	50.1787	4539.33	61.0204	53.0466	207926172	207974918	0.954534	86.3503	1.16077	1.00909
NM_181809	1	110.119	144.527	98.0162	418.032	164.171	39729904	39768128	1.31247	0.890093	3.79618	1.49085
NM_181873	1	115.506	95.9843	357.133	85.3871	193.932	148167167	148174890	0.830992	3.09191	0.739246	1.67898
NM_182499	1	289.004	345.672	604.213	918.658	1089.75	152741318	152787247	1.19608	2.09067	3.17871	3.77071
NM_182517	1	211.721	197.596	145.112	117.617	70.0355	43520143	43523837	0.933285	0.685392	0.555528	0.330791
NM_182532	1	105.727	473.714	126.791	447.081	208.433	55219052	55230554	4.48053	1.19923	4.22862	1.97142
NM_182578	1	86.3751	66.9535	208.063	63.0937	126.618	150086200	150092797	0.775148	2.40883	0.730462	1.46591
NM_182581	1	132.012	293.42	181.744	180.636	279.646	160610138	160613268	2.22268	1.37673	1.36833	2.11834
NM_182663	1	820.28	68.22	324.921	72.4902	379.708	204747501	204829239	0.0831667	0.39611	0.0883725	0.4629
NM_182686	1	418.747	286.879	297.344	367.53	260.493	35676729	35795591	0.685089	0.710081	0.877691	0.622077
NM_182690	1	197.303	118.151	339.988	99.4209	161.111	153302836	153308653	0.598829	1.72317	0.503898	0.816566
NM_182744	1	3098.64	4491.1	767.859	5635.86	3172.38	19842312	19857532	1.44938	0.247805	1.81882	1.0238
NM_182752	1	831.634	209.598	1316.41	124.707	757.54	3531415	3536554	0.252032	1.58293	0.149954	0.910906
NM_182838	1	278.487	341.609	180.772	223.767	234.131	1653540	1667291	1.22666	0.649124	0.803511	0.840726
NM_182972	1	356.834	298.014	1463.26	149.198	201.079	232806637	232811894	0.835162	4.10067	0.418117	0.563508
NM_183008	1	861.479	371.552	1784.3	575.261	526.134	26481359	26505782	0.431295	2.07121	0.66776	0.610734
NM_183059	1	63.1119	55.8821	55.6051	61.4903	82.3117	209716486	209732882	0.885445	0.881055	0.974306	1.30422
NM_183062	1	727.368	1414.4	570.449	1793.55	2390.86	226070040	226100794	1.94455	0.784264	2.4658	3.287
NM_183412	1	190.103	66.0941	446.549	57.9907	121.177	11637018	11645971	0.347675	2.34898	0.305049	0.637428
NM_194292	1	317.771	705.26	145.584	650.569	436.145	100321689	100371099	2.2194	0.458141	2.04729	1.37251
NM_194314	1	118.26	183.503	263.163	453.859	551.146	195389436	195436295	1.55169	2.22529	3.83781	4.66047
NM_194458	1	472.659	991.77	428.369	808.693	217.648	1179154	1199097	2.09828	0.906295	1.71094	0.460476
NM_197962	1	120.136	172.577	313.946	81.1212	102.668	191332222	191341179	1.43651	2.61325	0.675243	0.854592
NM_197972	1	106.873	87.6724	254.634	234.822	123.559	167368396	167603810	0.82034	2.38258	2.1972	1.15612
NM_198053	1	155.159	197.173	281.389	143.575	142.141	165666500	165754471	1.27078	1.81355	0.925339	0.916094
NM_198149	1	246.742	634.192	1358.62	976.948	715.26	200124654	200128050	2.57027	5.50625	3.9594	2.89882
NM_198236	1	532.503	368.462	210.672	584.514	314.276	155171255	155281786	0.691945	0.395627	1.09767	0.590186
NM_198268	1	661.802	140.381	318.849	76.1178	249.634	114273518	114321945	0.212119	0.481789	0.115016	0.377203
NM_198269	1	353.069	80.6872	367.243	407.014	188.569	114295289	114321945	0.228531	1.04014	1.15279	0.534086
NM_198427	1	56.5012	103.916	60.5608	188.017	271.783	154878363	154889888	1.83918	1.07185	3.32767	4.81022
NM_198447	1	141.213	69.7151	1423.27	172.436	71.6817	202433910	202449843	0.493689	10.0789	1.22111	0.507616
NM_198459	1	1343.12	71.4211	79.1817	50.1735	82.4731	114928718	115014255	0.0531753	0.0589534	0.0373558	0.0614039
NM_198493	1	105.918	121.812	97.1936	254.257	245.789	171844097	171905624	1.15006	0.917632	2.40051	2.32056
NM_198494	1	198.67	101.718	188.528	87.0205	155.252	40715888	40734602	0.511995	0.948951	0.438016	0.781455
NM_198545	1	438.701	1099.08	256.131	941.412	1072.09	11674367	11702923	2.50532	0.58384	2.14591	2.44379
NM_198546	1	319.652	450.012	163.758	810.338	534.91	16597724	16636506	1.40782	0.512301	2.53507	1.67341
NM_198549	1	129.762	176.76	239.763	119.903	177.433	78017896	78116669	1.36218	1.84771	0.92402	1.36737
NM_198576	1	1185.37	488.399	1357.12	532.228	791.611	945365	981355	0.412023	1.1449	0.448998	0.667818
NM_198681	1	352.269	678.503	71.5234	735.37	412.304	6448738	6502656	1.92609	0.203036	2.08752	1.17042
NM_198717	1	149.42	108.334	161.518	178.825	129.996	71090623	71286079	0.725028	1.08097	1.19679	0.870003
NM_198883	1	1166.21	1015.47	1641.35	936.869	893.196	153445113	153450248	0.870748	1.40743	0.803349	0.765899
NM_198929	1	51.7198	50.1802	129.063	59.0712	71.483	157167965	157213467	0.970232	2.49544	1.14214	1.38212
NM_199173	1	895.749	671.747	398.758	1290.64	1680.05	154478574	154479736	0.749927	0.445167	1.44085	1.87558
NM_199295	1	279.867	118.254	456.195	82.8924	161.562	10413386	10425452	0.422536	1.63004	0.296185	0.577283
NM_199342	1	348.093	309.534	1146.41	208.408	421.959	43045309	43055646	0.889229	3.29341	0.598714	1.2122
NM_199416	1	1686.86	950.282	2931.7	2271.06	1612.39	155003897	155037233	0.563345	1.73797	1.34633	0.955857
NM_201263	1	91.2221	80.0723	118.994	101.052	62.2158	119375361	119484818	0.877773	1.30444	1.10775	0.682025
NM_201398	1	1143.79	1231.83	2394.75	2566.35	1004.35	153222440	153232211	1.07698	2.09369	2.24372	0.878086
NM_201403	1	542.902	936.866	603.436	230.799	770.503	46845973	46855150	1.72566	1.1115	0.425121	1.41923
NM_201542	1	2148.06	256.428	1689.7	295.83	1310.17	43622983	43628070	0.119377	0.786617	0.13772	0.609931
NM_201546	1	95.9843	209.076	84.7275	147.171	159.766	54377255	54392031	2.17823	0.882723	1.53328	1.66451
NM_201568	1	1204.46	540.659	1306.24	683.075	1182.36	181708256	181789949	0.448881	1.0845	0.567121	0.981649
NM_201626	1	465.349	209.423	351.284	59.0712	105.556	77949925	77998125	0.450036	0.754884	0.12694	0.226831
NM_201628	1	246.271	129.444	120.665	156.534	152.027	14797799	15317131	0.525616	0.489969	0.635619	0.617317
NM_203376	1	112.782	130.989	231.76	146.224	169.907	203318879	203320211	1.16144	2.05493	1.29652	1.5065
NM_203401	1	124.288	56.4831	62.0175	104.38	91.9431	26099193	26105231	0.454452	0.498981	0.839821	0.739756
NM_203412	1	78.7183	177.741	56.3976	111.064	73.6248	110456584	110458092	2.25794	0.716448	1.41091	0.935295
NM_203458	1	112.482	90.6595	76.07	66.3289	58.6036	143920467	143997269	0.805993	0.676288	0.589686	0.521006
NM_203459	1	203.814	76.8027	276.081	106.942	140.551	198975308	199096454	0.376827	1.35457	0.524704	0.689606
NM_203464	1	264.48	71.1949	604.824	98.194	201.718	65385819	65465763	0.269188	2.28684	0.371272	0.762695
NM_205848	1	116.449	74.5172	100.69	106.163	195.193	114433436	114497995	0.639912	0.864668	0.911673	1.67621
NM_205861	1	780.04	771.927	896.614	811.623	467.234	26631388	26670382	0.989599	1.14945	1.04049	0.598988
NM_206933	1	83.3325	105.297	1061.61	134.159	110.658	213862858	214663361	1.26358	12.7394	1.60992	1.32791
NM_207005	1	275.64	661.947	308.867	740.813	234.208	159275664	159282381	2.40149	1.12054	2.68761	0.849686
NM_207042	1	4462.77	1030.04	2333.33	1093.66	3325.74	148861222	148868722	0.230806	0.522844	0.245063	0.74522
NM_207043	1	96.8238	90.6104	56.7385	52.6136	161.316	148862377	148868722	0.935828	0.585998	0.543395	1.66608
NM_207044	1	483.215	54.8061	131.899	110.536	233.968	148862377	148868722	0.11342	0.272961	0.228751	0.484192
NM_207168	1	338.61	167.26	59.4563	129.302	160.941	148866145	148868722	0.493961	0.175589	0.381862	0.4753
NM_207171	1	1219.14	375.564	1866.34	770.658	963.752	149641823	149698556	0.308056	1.53086	0.632132	0.790517
NM_207308	1	309.288	567.105	390.817	541.013	681.812	152231789	152394216	1.83358	1.2636	1.74922	2.20446
NM_207334	1	89.4033	135.205	57.9399	136.353	75.4704	20751518	20754099	1.51231	0.648074	1.52514	0.844157
NM_207370	1	330.908	299.866	204.139	433.259	423.549	6231442	6243622	0.906192	0.616905	1.3093	1.27996
NM_207396	1	309.134	514.413	274.313	202.585	249.218	6188775	6203946	1.66404	0.88736	0.655331	0.80618
NM_207397	1	860.784	462.162	65.7574	270.205	1138.35	27578182	27582392	0.536908	0.0763924	0.313906	1.32245
NM_207401	1	1025.12	3423.94	580.172	6573.97	2551.57	245340084	245342342	3.34003	0.565953	6.41285	2.48903
NM_207421	1	72.3861	134.775	55.5351	109.153	107.836	17571327	17600782	1.86188	0.767207	1.50793	1.48974
NM_207467	1	150.767	94.0632	55.4627	78.9836	70.5409	176778553	176784647	0.623898	0.367871	0.523879	0.467881
NM_212551	1	130.246	57.6172	168.822	195.451	117.459	149398848	149404994	0.442371	1.29617	1.50063	0.901823
NM_213566	1	4403.6	3210.81	4653.3	528.324	995.881	10443189	10455200	0.729134	1.0567	0.119976	0.226152
NM_213653	1	82.2525	93.2295	6022.41	76.5305	68.589	144124547	144128902	1.13345	73.2186	0.930434	0.833884
NM_000030	2	90.1531	230.792	17961.9	197.804	147.048	241456834	241467209	2.56	199.238	2.19409	1.6311
NM_000104	2	100.072	268.914	135.909	234.732	120.469	38148249	38156827	2.6872	1.35811	2.34562	1.20382
NM_000122	2	496.723	61.0917	939.89	81.0925	197.334	127731335	127768222	0.12299	1.89218	0.163255	0.397272
NM_000179	2	113.598	76.8027	469.348	70.6623	136.105	47863724	47887596	0.676093	4.13167	0.622039	1.19813
NM_000182	2	1550.64	1292.48	2549.55	233.779	1482.15	26267007	26321098	0.833517	1.64419	0.150763	0.955832
NM_000183	2	991.77	131.235	1502.37	60.1585	445.213	26321119	26366837	0.132324	1.51484	0.0606577	0.448907
NM_000189	2	1926.68	252.605	483.934	889.256	1524.97	74913289	74973989	0.131109	0.251175	0.461548	0.791501
NM_000210	2	217.883	227.889	269.862	322.882	268.686	173000559	173079427	1.04592	1.23856	1.4819	1.23316
NM_000221	2	532.412	1537.28	2484.79	1671.66	967.339	27163114	27177123	2.88739	4.66705	3.13979	1.8169
NM_000251	2	197.688	81.0644	157.145	77.2155	68.5723	47483766	47563864	0.410061	0.794911	0.390592	0.346871
NM_000272	2	87.7632	162.494	90.5927	80.9686	121.097	110238202	110319928	1.85151	1.03224	0.922581	1.37982
NM_000312	2	133.502	293.371	3663.44	279.777	196.311	127892486	127903288	2.19751	27.4411	2.09568	1.47047
NM_000341	2	144.191	197.899	249.875	101.181	178.171	44356100	44401466	1.37248	1.73294	0.701712	1.23565
NM_000379	2	209.293	105.973	945.355	218.276	133.23	31410691	31491115	0.506339	4.51691	1.04292	0.636571
NM_000384	2	58.1651	104.906	13128.5	84.6676	74.5386	21077805	21120450	1.80359	225.711	1.45564	1.2815
NM_000408	2	1157.7	95.7734	264.882	258.972	423.727	157001145	157151161	0.0827271	0.228799	0.223694	0.366007
NM_000465	2	303.986	306.488	266.709	246.16	171.428	215301519	215382673	1.00823	0.87737	0.809773	0.563933
NM_000523	2	140.324	246.417	62.9798	599.718	146.126	176665777	176668912	1.75606	0.448817	4.27381	1.04135
NM_000542	2	100.678	279.338	130.588	119.326	120.152	85739494	85748820	2.77456	1.29708	1.18522	1.19343
NM_000547	2	197.684	321.385	150.146	300.722	138.494	1396241	1525505	1.62575	0.759528	1.52123	0.700585
NM_000576	2	188.63	82.1693	109.78	115.448	78.1524	113303807	113310827	0.435612	0.581988	0.612037	0.414316
NM_000578	2	146.248	173.991	156.424	216.113	143.729	218954995	218969861	1.1897	1.06958	1.47772	0.982774
NM_000597	2	3976.41	731.302	7851.02	1265.99	2786.33	217206371	217237403	0.18391	1.9744	0.318375	0.700714
NM_000599	2	82.1794	300.808	104.351	103.937	136.009	217245072	217268517	3.66038	1.26979	1.26476	1.65503
NM_000634	2	71.6083	130.152	69.8064	121.252	279.52	218735812	218739961	1.81755	0.974837	1.69327	3.90345
NM_000682	2	660.725	2302.66	1151.02	2345.75	1456.37	96142349	96145615	3.48505	1.74205	3.55027	2.2042
NM_000751	2	179.078	449.871	73.0199	723.526	293.766	233099165	233108449	2.51215	0.407755	4.04029	1.64044
NM_000784	2	70.0377	79.4858	5959.97	105.589	146.367	219354715	219388260	1.1349	85.0966	1.5076	2.08984
NM_000821	2	233.003	75.3681	1128.28	101.043	90.9897	85629703	85642168	0.323464	4.84234	0.433656	0.390509
NM_000867	2	52.9452	70.2176	309.715	56.6629	69.4979	231681192	231698068	1.32623	5.84973	1.07022	1.31264
NM_000877	2	308.307	248.622	903.839	66.5683	135.552	102136833	102162766	0.806411	2.93162	0.215916	0.439667
NM_000885	2	87.4004	217.125	74.7255	218.8	103.645	182029863	182110713	2.48425	0.854978	2.50342	1.18586
NM_000945	2	233.84	287.698	284.461	624.659	301.039	68259492	68333155	1.23032	1.21648	2.6713	1.28737
NM_000998	2	7669.33	4505.86	4801.33	7035.6	18660.1	217071764	217074433	0.587517	0.626044	0.917368	2.43308
NM_001001521	2	926.866	66.4465	1492.56	259.473	637.089	63921601	63972200	0.0716894	1.61033	0.279947	0.687358
NM_001001666	2	180.655	281.658	64.0039	333.478	242.538	241776596	241784253	1.5591	0.354289	1.84594	1.34255
NM_001002036	2	212.713	110.196	57.883	503.09	472.858	96153315	96167902	0.51805	0.272118	2.36511	2.22299
NM_001003845	2	107.477	60.6449	323.622	149.901	56.6905	171280102	171282743	0.564259	3.01108	1.39472	0.527466
NM_001004720	2	4444.84	1202.59	668.856	525.215	773.569	105834736	105877160	0.270559	0.150479	0.118163	0.174038
NM_001005209	2	128.283	331.498	183.827	341.555	281.813	220116988	220123561	2.58412	1.43298	2.66251	2.19681
NM_001005369	2	402.394	84.2655	646.192	161.128	204.914	55317259	55349819	0.20941	1.60587	0.400423	0.509238
NM_001005386	2	2023.64	687.082	1305.86	284.748	706.124	65308332	65351889	0.339529	0.645302	0.140711	0.348938
NM_001005739	2	417.549	641.702	355.378	898.417	401.548	63973170	64099718	1.53683	0.851105	2.15164	0.961678
NM_001005746	2	256.438	411.038	503.925	1120.48	760.258	152397533	152663481	1.60288	1.9651	4.3694	2.96469
NM_001005853	2	62.0703	76.9725	55.2081	96.7299	56.9466	240617580	240618519	1.24009	0.889445	1.55839	0.917453
NM_001006622	2	871.547	178.593	604.366	172.923	449.48	128238511	128285215	0.204915	0.693441	0.198409	0.515727
NM_001006635	2	856.081	158.949	432.927	77.7408	138.115	176842382	176910999	0.185671	0.505708	0.0908101	0.161334
NM_001006636	2	175.061	199.389	158.549	72.9346	120.713	144420052	144768530	1.13897	0.905684	0.416625	0.689553
NM_001006946	2	6842.71	282.142	4556.12	351.929	3428.9	20264038	20288675	0.0412325	0.665836	0.0514312	0.501103
NM_001007089	2	566.99	1517.66	154.104	844.695	880.248	219900375	219906143	2.67669	0.271792	1.48979	1.55249
NM_001007231	2	322.047	1297.55	629.059	627.746	862.612	68815471	68907461	4.02907	1.95331	1.94924	2.67853
NM_001008387	2	94.1421	246.071	367.787	373.832	326.464	79106333	79109139	2.61382	3.90672	3.97093	3.46778
NM_001008491	2	1394.85	693.304	1163.77	101.724	820.476	241903395	241942114	0.497045	0.834332	0.0729281	0.588217
NM_001008492	2	1666.99	3143.04	1123.79	1398.3	1097.66	241903953	241942114	1.88546	0.674143	0.838819	0.658468
NM_001008540	2	272.053	472.457	501.525	56.9379	332.274	136588388	136590283	1.73663	1.84348	0.20929	1.22136
NM_001008708	2	60.7364	57.7174	75.5401	51.7407	86.1865	53848432	53855791	0.950293	1.24374	0.85189	1.41903
NM_001008743	2	85.3742	207.911	99.5859	244.993	160.756	108230082	108248239	2.43529	1.16646	2.86964	1.88296
NM_001008949	2	302.354	547.022	144.873	484.182	336.764	96354872	96357806	1.80921	0.479151	1.60137	1.11381
NM_001009570	2	2526.79	788.038	3889.54	214.672	634.448	73314912	73333654	0.311873	1.53932	0.0849583	0.251089
NM_001009812	2	525.813	1310.69	739.368	937.082	891.171	74578151	74583951	2.4927	1.40614	1.78216	1.69484
NM_001009993	2	859.458	370.808	1547.17	137.006	440.991	131521918	131567474	0.431443	1.80017	0.15941	0.513103
NM_001011	2	16782.1	14239.6	16422.5	3983.61	22506	3600727	3606384	0.8485	0.978573	0.237373	1.34107
NM_001012514	2	111.926	1728.32	1682.52	97.5895	290.953	231437864	231452207	15.4417	15.0325	0.871913	2.59952
NM_001013649	2	101.724	72.4485	156.522	93.0561	77.1658	85685886	85692690	0.712207	1.53869	0.91479	0.75858
NM_001013663	2	870.759	721.457	604.577	533.219	1001.04	24866639	24869755	0.828537	0.69431	0.612361	1.14961
NM_001015055	2	386.329	131.82	1479.61	128.546	178.866	74506495	74522568	0.341211	3.82992	0.332737	0.462989
NM_001017915	2	306.86	939.814	364.955	406.543	561.619	233633279	233781288	3.06269	1.18932	1.32485	1.83022
NM_001017920	2	6929.41	192.459	86.9127	493.169	9904.12	159360074	159380740	0.0277743	0.0125426	0.0711704	1.42929
NM_001017927	2	143.524	67.0708	117.747	120.704	86.4239	119776489	119840728	0.467315	0.820398	0.841005	0.602158
NM_001018046	2	67.0257	185.646	152.372	278.783	57.8462	135438742	135498718	2.76977	2.27333	4.15935	0.863045
NM_001024074	2	177.981	70.745	625.814	74.4714	220.68	138438277	138441484	0.397486	3.51619	0.418423	1.23991
NM_001024457	2	716.327	497.148	632.215	557.281	522.273	86994416	87094610	0.694025	0.882578	0.77797	0.729098
NM_001025108	2	53.4313	80.4913	157.658	156.056	53.0466	99530147	100088477	1.50644	2.95067	2.92068	0.9928
NM_001025201	2	698.702	2879.99	836.614	1342.37	1748.55	175372287	175578416	4.12192	1.19738	1.92123	2.50256
NM_001025436	2	293.589	88.8582	175.882	58.3782	113.563	213857360	213890947	0.302662	0.599075	0.198844	0.38681
NM_001029881	2	197.596	367.76	135.243	412.208	278.274	26657576	26717715	1.86117	0.684443	2.08611	1.40829
NM_001029883	2	120.347	165.576	75.0568	159.475	67.7379	29138061	29150631	1.37582	0.62367	1.32513	0.562855
NM_001029996	2	58.865	57.4181	119.622	210.177	64.0919	120018516	120130707	0.97542	2.03214	3.5705	1.08879
NM_001031738	2	146.975	176.553	371.409	171.428	243.855	85679182	85683293	1.20124	2.52703	1.16637	1.65916
NM_001033085	2	589.139	264.721	981.374	147.469	226.39	172487203	172556846	0.449336	1.66578	0.250312	0.384273
NM_001033556	2	510.349	140.502	471.725	59.6852	106.454	44249503	44290075	0.275306	0.924319	0.11695	0.20859
NM_001033557	2	113.451	54.2192	135.891	99.4865	94.6454	44249503	44312115	0.47791	1.1978	0.876914	0.834243
NM_001034	2	181.217	65.5827	136.465	128.685	140.841	10180185	10188997	0.361901	0.753048	0.710112	0.777195
NM_001034116	2	1877.55	598.21	2031.41	578.214	1193.29	27440722	27446828	0.318612	1.08195	0.307962	0.635555
NM_001034914	2	2130.46	14468.6	1781.06	8431.93	4864.77	95376494	95415552	6.79132	0.835997	3.9578	2.28344
NM_001035505	2	435.415	161.011	895.948	144.286	158.743	74216035	74228547	0.369787	2.05769	0.331376	0.364579
NM_001035507	2	325.334	143.832	347.628	235.302	259.305	27127994	27135907	0.442108	1.06853	0.723263	0.797044
NM_001035521	2	1234.72	71.1563	556.924	60.3468	177.433	27402224	27433372	0.0576293	0.451052	0.0488747	0.143703
NM_001037663	2	5305.24	2697.08	4246.17	702.503	6819.12	206732562	206735898	0.50838	0.800372	0.132417	1.28536
NM_001037872	2	138.711	126.001	211.079	78.5765	60.389	99383369	99472912	0.908368	1.52172	0.566477	0.435359
NM_001039348	2	224.221	497.434	174.243	694.968	347.847	55946605	56004436	2.2185	0.777102	3.09947	1.55136
NM_001039362	2	1417.75	210.376	80.0226	303.942	130.633	10779225	10842687	0.148388	0.0564435	0.214384	0.0921416
NM_001039538	2	177.414	54.5811	130.781	58.6036	66.3289	209997015	210307079	0.307648	0.737152	0.330321	0.373865
NM_001039550	2	5001.37	2172.61	4250.04	1002.46	745.327	219852283	219859866	0.434404	0.849775	0.200437	0.149025
NM_001039613	2	618.124	429.837	1215.21	348.683	325.4	9532120	9546042	0.695389	1.96597	0.564098	0.526431
NM_001039724	2	106.667	165.724	283.572	205.021	348.559	169367398	169429807	1.55365	2.65848	1.92206	3.26773
NM_001040445	2	67.5861	90.3535	75.2888	54.472	72.0445	239000364	239025630	1.33686	1.11397	0.805965	1.06597
NM_001042437	2	62.6039	173.898	131.224	72.3767	99.3753	85919782	85948304	2.77774	2.0961	1.15611	1.58737
NM_001042467	2	104.626	403.592	161.688	107.938	117.944	238060616	238128700	3.85749	1.54539	1.03166	1.12729
NM_001042519	2	92.8486	87.3099	127.615	179.874	148.151	190753833	190776455	0.940347	1.37444	1.93728	1.59562
NM_001042521	2	119.698	206.942	53.4731	174.407	121.134	190710730	190776455	1.72887	0.446733	1.45705	1.012
NM_001042599	2	3592.7	1473.53	3283.95	5010.53	5843.15	211948686	213111597	0.410144	0.91406	1.39464	1.62639
NM_001044385	2	91.9281	57.786	68.8779	303.433	148.7	202193151	202216469	0.6286	0.749259	3.30077	1.61757
NM_001056	2	112.587	234.494	412.459	174.096	441.123	108271526	108292803	2.08278	3.66348	1.54633	3.91807
NM_001077191	2	139.217	494.681	231.435	335.878	515.064	218833982	218836826	3.55331	1.66241	2.41263	3.69973
NM_001077269	2	57.6522	107.521	88.8795	135.604	192.255	175132547	175255873	1.865	1.54165	2.3521	3.33473
NM_001077399	2	817.771	452.71	1291.42	630.057	951.505	218843358	218845912	0.553591	1.5792	0.770456	1.16353
NM_001077400	2	53.5272	57.2618	61.661	68.3021	57.1282	96724920	96734207	1.06977	1.15196	1.27603	1.06727
NM_001077427	2	63.922	132.967	228.148	123.816	67.9708	133118806	133145540	2.08015	3.56917	1.93698	1.06334
NM_001077637	2	326.464	64.5316	302.278	108.075	277.276	131834534	131838201	0.197668	0.925914	0.331047	0.84933
NM_001077710	2	230.511	101.825	51.2594	50.7557	73.9236	31607	36385	0.441737	0.222373	0.220188	0.320695
NM_001078170	2	445.057	282.485	560.859	196.93	319.496	87056847	87093372	0.634717	1.2602	0.442484	0.717877
NM_001079	2	171.244	208.129	345.874	392.16	218.653	97696462	97722755	1.21539	2.01977	2.29006	1.27685
NM_001079530	2	51.5263	101.755	62.3701	315.39	56.6502	130995136	131002035	1.97481	1.21045	6.12095	1.09944
NM_001079810	2	150.186	187.529	76.4808	411.058	217.075	167468220	167824507	1.24865	0.509241	2.73699	1.44537
NM_001079862	2	6744.99	335.336	5879.38	359.422	2767.28	119840973	119846592	0.0497163	0.871666	0.0532873	0.410271
NM_001079863	2	124.951	67.2033	68.8786	55.9737	69.4873	119841720	119846592	0.537837	0.551244	0.447965	0.556116
NM_001079866	2	375.063	115.217	362.444	54.3266	123.103	219232622	219236410	0.307194	0.966355	0.144847	0.328221
NM_001080410	2	131.454	71.578	82.2608	116.179	116.279	73335307	73351551	0.544511	0.625777	0.883798	0.884559
NM_001080437	2	70.5409	53.6509	147.389	69.9706	74.9713	241586927	241682316	0.760564	2.08941	0.991915	1.06281
NM_001080458	2	237.689	1397.39	124.143	1459.18	817.454	176653080	176656936	5.87908	0.522292	6.13902	3.43918
NM_001080473	2	310.888	764.705	516.371	788.711	709.099	24086456	24100649	2.45975	1.66096	2.53696	2.28089
NM_001080500	2	329.461	640.881	174.477	873.043	354.157	214984705	215148898	1.94524	0.529582	2.64991	1.07496
NM_001080539	2	60.7782	65.5771	439.569	82.7569	59.1499	197212600	197305775	1.07896	7.23235	1.36162	0.973209
NM_001080824	2	52.313	146.742	84.386	266.737	80.3768	84902306	84961763	2.80508	1.6131	5.09886	1.53646
NM_001080835	2	224.221	341.539	68.3673	398.326	389.239	240629902	240631072	1.52322	0.30491	1.77649	1.73596
NM_001083112	2	164.791	81.5362	117.728	73.7548	172.224	157000210	157151161	0.494784	0.714408	0.447564	1.0451
NM_001085365	2	1310.39	4362.64	1119.59	6449.81	4027.41	131958002	131966534	3.32927	0.854395	4.92205	3.07344
NM_001085437	2	7035.1	62.6093	315.788	69.1297	203.534	241474137	241484246	0.00889956	0.0448874	0.0098264	0.0289312
NM_001085447	2	67.0231	97.1378	135.052	116.48	77.6626	170210180	170259177	1.44932	2.015	1.7379	1.15874
NM_001087	2	2888.36	2046.38	3309.51	2279.88	3934.17	218837095	218843137	0.70849	1.14581	0.789333	1.36207
NM_001098577	2	149.713	55.3874	116.584	53.3947	65.425	100985122	101002587	0.369958	0.778719	0.356648	0.437004
NM_001099285	2	11712.6	2618.37	4409.61	616.726	3241.19	232281478	232286494	0.223552	0.376485	0.052655	0.276727
NM_001099693	2	765.546	179.16	657.771	143.373	468.059	100985122	100989317	0.234029	0.859217	0.187282	0.611405
NM_001100169	2	386.127	156.651	465.525	112.646	583.615	86224565	86276404	0.405698	1.20562	0.291734	1.51146
NM_001100423	2	273.983	566.679	348.691	989.147	566.236	200879600	201055231	2.0683	1.27267	3.61025	2.06668
NM_001100623	2	562.769	95.6318	532.168	130.095	496.784	131578889	131623895	0.169931	0.945626	0.231169	0.882751
NM_001101386	2	189.463	244.801	94.4521	171.709	171.347	100492170	100493126	1.29208	0.498526	0.906296	0.904383
NM_001102426	2	471.725	121.442	705.88	56.8721	84.027	100990121	101134278	0.257442	1.49638	0.120562	0.178127
NM_001104586	2	229.169	3333.94	120.074	249.411	1639.73	203485222	203559305	14.5479	0.523952	1.08832	7.1551
NM_001105	2	63.9887	72.8784	271.442	64.4614	51.113	158301204	158439869	1.13893	4.24202	1.00739	0.798781
NM_001105198	2	385.174	696.591	1256.35	787.592	526.347	120153212	120156164	1.80851	3.26177	2.04477	1.36652
NM_001105519	2	104.107	215.349	55.8442	165.684	98.5177	26638984	26655899	2.06853	0.536412	1.59148	0.946312
NM_001105569	2	113.451	295.72	82.9443	393.726	233.968	17861266	17861848	2.6066	0.731104	3.47046	2.06229
NM_001111101	2	99.2691	276.791	129.513	90.0766	123.559	68364806	68400687	2.78829	1.30466	0.907398	1.24468
NM_001113382	2	68.614	118.603	53.3722	154.773	157	96672300	96734351	1.72855	0.777862	2.25571	2.28816
NM_001114636	2	630.235	132.785	544.462	50.8172	72.1095	58239881	58322019	0.210691	0.863904	0.0806322	0.114417
NM_001115116	2	54.2041	116.606	150.446	63.2799	185.674	71059082	71066137	2.15124	2.77554	1.16744	3.42546
NM_001122633	2	196.766	338.798	24640.9	244.639	151.498	211050653	211252076	1.72183	125.229	1.2433	0.769941
NM_001122634	2	195.498	82.1561	12923.9	144.754	102.03	211166334	211252076	0.420239	66.1074	0.740437	0.521897
NM_001122646	2	159.494	190.059	68.9529	347.871	467.643	96905345	97016028	1.19164	0.432324	2.1811	2.93205
NM_001123363	2	66.4248	89.5678	122.889	245.74	123.744	109908324	109972779	1.34841	1.85005	3.69953	1.86291
NM_001127183	2	1672.22	620.052	874.237	122.369	254.548	201691631	201737086	0.370797	0.522802	0.073178	0.152222
NM_001127184	2	2605.74	643.879	1058.59	207.071	271.682	201689060	201714568	0.2471	0.406252	0.079467	0.104263
NM_001127383	2	62.9262	110.475	98.0842	53.9783	68.2014	172087111	172122889	1.75563	1.55872	0.857803	1.08383
NM_001127397	2	245.524	112.03	552.88	114.121	329.817	53867571	53899999	0.456287	2.25184	0.464807	1.34332
NM_001128150	2	163.291	177.073	366.844	152.612	122.451	190343237	190357342	1.0844	2.24657	0.934605	0.749895
NM_001128165	2	88.3319	265.523	1858.04	113.672	240.144	112612432	112662262	3.00597	21.0347	1.28687	2.71865
NM_001128212	2	242.859	112.606	132.788	93.4336	95.0765	159800549	159851482	0.463668	0.54677	0.384723	0.391488
NM_001128928	2	5116.61	158.949	1331.82	112.209	851.058	190916440	190944636	0.0310653	0.260293	0.0219303	0.166332
NM_001129993	2	57.8345	154.843	83.9888	215.425	76.4771	61146509	61204917	2.67735	1.45223	3.72485	1.32234
NM_001130009	2	94.9416	72.302	109.406	135.793	115.254	17798894	17830113	0.761542	1.15235	1.43028	1.21394
NM_001130046	2	361.71	537.191	607.346	1089.37	910.124	228386801	228390524	1.48514	1.6791	3.01172	2.51617
NM_001130849	2	748.824	115.546	489.511	214.761	320.846	231286506	231394033	0.154304	0.653706	0.286798	0.428467
NM_001130850	2	461.944	165.92	280.494	51.2401	129.862	231286506	231394033	0.359179	0.607204	0.110923	0.281122
NM_001130978	2	98.3133	342.762	998.634	185.781	624.591	71534260	71767400	3.48642	10.1577	1.88968	6.35306
NM_001130979	2	105.469	388.571	1074.66	91.9131	629.237	71534260	71767400	3.68423	10.1893	0.871472	5.96609
NM_001130981	2	80.8128	261.882	501.362	146.763	146.396	71534260	71767400	3.2406	6.204	1.81608	1.81155
NM_001130987	2	446.037	1669.66	3267.73	749.257	706.258	71547339	71767400	3.74332	7.32614	1.67981	1.58341
NM_001135022	2	309.595	50.3818	686.28	204.395	88.7259	85435353	85472384	0.162734	2.2167	0.660202	0.286587
NM_001135191	2	136.372	72.483	69.6277	70.0195	54.735	9264344	9463267	0.53151	0.510572	0.513445	0.401366
NM_001135581	2	225.883	319.893	160.055	355.343	244.307	65069082	65104501	1.41618	0.708573	1.57313	1.08156
NM_001135592	2	140.936	239.891	62.2326	307.075	190.256	55312568	55316252	1.70212	0.441565	2.17882	1.34994
NM_001135597	2	110.445	144.707	83.3079	123.535	79.4295	55368483	55500561	1.31022	0.754294	1.11852	0.719178
NM_001136027	2	318.364	110.138	471.303	61.8681	95.2591	58127295	58240427	0.345949	1.48039	0.194331	0.299215
NM_001136037	2	519.614	2112.08	903.48	2046.79	1998.44	128112472	128148353	4.06471	1.73875	3.93906	3.846
NM_001136039	2	418.238	117.827	620.807	188.51	122.108	201462294	201476900	0.281721	1.48434	0.450723	0.291959
NM_001136528	2	102.434	274.556	168.429	194.186	134.313	224548008	224612280	2.68031	1.64426	1.89572	1.31121
NM_001136554	2	106.17	133.103	378.612	66.327	185.584	171555578	171796070	1.25367	3.56608	0.624722	1.74798
NM_001136574	2	315.656	96.5369	394.683	420.659	492.193	211004217	211049674	0.30583	1.25036	1.33265	1.55927
NM_001137551	2	2509.24	11068.9	905.213	4469.5	3716.01	238265545	238355027	4.41126	0.360752	1.78122	1.48093
NM_001139490	2	83.5921	59.0712	160.67	53.8633	73.9079	238893923	238974278	0.70666	1.92207	0.644359	0.884149
NM_001142270	2	2812.06	93.7627	184.309	83.2702	955.059	169637330	169660923	0.0333431	0.0655425	0.0296118	0.33963
NM_001142286	2	51.4518	85.6997	184.009	109.254	153.531	17708559	17798577	1.66563	3.57635	2.12343	2.98397
NM_001142311	2	93.2932	93.6787	75.9793	93.9177	73.9079	216654833	216675750	1.00413	0.814414	1.00669	0.792211
NM_001142319	2	3081.61	2183.06	5642.5	1480.21	1462.44	24105709	24123800	0.708415	1.83102	0.480338	0.474569
NM_001142352	2	121.442	119.622	58.2063	137.795	76.8027	106795963	106869995	0.985015	0.479293	1.13465	0.632423
NM_001142615	2	1918.81	6395.17	2870.35	6030.21	3485.08	62754516	63127123	3.33288	1.4959	3.14268	1.81627
NM_001142645	2	94.3692	139.906	50.415	55.5291	65.5457	191079864	191107713	1.48253	0.534231	0.588424	0.694567
NM_001142683	2	80.6158	99.3082	67.8891	109.259	98.0841	27702014	27705249	1.23187	0.842131	1.3553	1.21669
NM_001142807	2	85.9668	111.622	50.5848	251.286	223.759	111206620	111592270	1.29843	0.588423	2.92305	2.60285
NM_001142808	2	58.9935	105.838	70.0945	174.525	93.3163	111206620	111568269	1.79407	1.18817	2.95838	1.58181
NM_001143960	2	83.0828	244.603	729.525	136.202	73.5785	61225746	61245468	2.94409	8.78069	1.63935	0.885604
NM_001144013	2	354.778	181.304	568.991	146.891	277.562	106387567	106451233	0.511034	1.60379	0.414035	0.782353
NM_001144889	2	55.7666	98.8276	124.597	77.875	128.644	219734426	219743061	1.77216	2.23426	1.39644	2.30682
NM_001144890	2	109.328	145.923	103.816	96.0659	98.389	219734426	219743061	1.33472	0.949582	0.878691	0.89994
NM_001144994	2	71.7463	123.442	813.843	65.5431	62.8266	231610524	231622669	1.72054	11.3433	0.91354	0.875677
NM_001145054	2	125.302	313.212	105.23	141.491	206.658	74494810	74498352	2.49965	0.839812	1.1292	1.64927
NM_001145169	2	172.512	194.039	119.385	137.417	238.083	26384544	26395474	1.12478	0.692038	0.796566	1.38009
NM_001145250	2	393.883	575.615	183.503	481.414	625.88	174908066	174910514	1.46139	0.465881	1.22223	1.589
NM_001145412	2	2612.94	127.412	962.482	149.043	400.577	177803279	177836863	0.0487618	0.368352	0.0570404	0.153305
NM_001145710	2	77.4183	86.2933	182.295	51.0855	50.6748	24199853	24246010	1.11464	2.35467	0.659864	0.654559
NM_001204	2	92.1415	89.568	188.963	53.6062	57.4662	202949294	203140719	0.97207	2.05079	0.581781	0.623673
NM_001241	2	345.851	261.527	367.109	266.87	183.462	135392862	135431054	0.756185	1.06147	0.771634	0.530465
NM_001349	2	2649.55	584.256	1768.21	194.75	1896.83	136380723	136459692	0.220512	0.667364	0.073503	0.715909
NM_001378	2	3541.39	952.235	1745.84	324.155	603.436	172252227	172313165	0.268887	0.49298	0.0915331	0.170395
NM_001381	2	130.225	288.76	268.879	139.512	399.706	74635367	74638171	2.21738	2.06472	1.07131	3.06934
NM_001430	2	501.793	831.924	1150.88	123.442	595.036	46378066	46467340	1.65791	2.29354	0.246003	1.18582
NM_001443	2	652.646	1082.86	35568.7	2113.57	1231.35	88203624	88208693	1.65918	54.4992	3.23846	1.8867
NM_001463	2	74.3226	238.751	145.421	57.6177	149.493	183406981	183439743	3.21236	1.95662	0.775238	2.01141
NM_001486	2	64.6659	52.2023	311.508	79.8842	51.6531	27573209	27600052	0.807262	4.8172	1.23534	0.798769
NM_001521	2	1105.19	77.4703	578.082	108.673	234.792	27402224	27433372	0.0700968	0.523061	0.0983295	0.212445
NM_001557	2	1350.17	549.639	169.367	745.383	832.967	218698990	218710220	0.407088	0.125441	0.552065	0.616934
NM_001566	2	134.471	115.15	82.4944	93.2932	85.5493	98427752	98564716	0.856318	0.613475	0.693781	0.636193
NM_001615	2	233.355	4885.19	183.163	1630.86	4183.77	73973600	74000288	20.9346	0.784912	6.98874	17.9288
NM_001631	2	96.6339	279.602	85.9693	375.028	368.732	233029076	233032986	2.89341	0.889639	3.88092	3.81576
NM_001747	2	6813.7	700.946	819.436	854.438	3396.97	85475381	85491187	0.102873	0.120263	0.1254	0.49855
NM_001822	2	66.435	217.332	255.8	215.474	241.896	175372287	175578416	3.27135	3.85037	3.24338	3.6411
NM_001862	2	4481.94	760.778	3428.24	1344.86	5569.06	97628952	97631089	0.169743	0.7649	0.300061	1.24255
NM_001875	2	146.909	89.2627	14598.8	59.0386	121.909	211129570	211252076	0.607606	99.3731	0.401872	0.829827
NM_001927	2	185.948	5767.37	192.643	16922.7	7652.37	219991342	219999705	31.016	1.036	91.0075	41.1532
NM_001935	2	95.382	191.833	2250.15	277.631	110.803	162557000	162639298	2.01121	23.5909	2.91072	1.16167
NM_001959	2	3467.13	2034.4	2372.14	431.074	5249.03	206732562	206735898	0.58677	0.684182	0.124332	1.51394
NM_002026	2	269.345	1172.3	234.909	697.26	513.681	215933423	216009036	4.35243	0.872152	2.58873	1.90715
NM_002081	2	3086.86	1395.77	531.325	2095.52	1767.01	241023787	241056168	0.452164	0.172125	0.678853	0.57243
NM_002156	2	1418.83	500.415	5094.28	415.464	1940.15	198059552	198072885	0.352696	3.59048	0.292822	1.36743
NM_002157	2	2173.95	256.175	4288	497.752	1114.26	198072965	198076431	0.117839	1.97245	0.228962	0.51255
NM_002181	2	104.437	349.627	133.197	292.484	210.946	219627389	219633433	3.34775	1.27539	2.80059	2.01985
NM_002194	2	623.805	55.7422	272.262	81.3918	544.675	190916440	190944636	0.0893584	0.436454	0.130476	0.873149
NM_002210	2	107.938	136.196	237.801	349.271	132.223	187163034	187253872	1.2618	2.20312	3.23584	1.22498
NM_002236	2	496.473	1199.59	227.54	600.858	831.947	10969513	10971802	2.41623	0.458314	1.21025	1.67571
NM_002246	2	419.303	929.926	559.989	2306.06	1429.72	26769084	26807570	2.21779	1.33552	5.49973	3.40976
NM_002285	2	67.167	78.0721	83.2072	58.8743	69.6018	99530147	100125469	1.16236	1.23881	0.876536	1.03625
NM_002354	2	338.155	122.421	755.66	217.417	153.693	47449790	47467669	0.362025	2.23465	0.642951	0.454504
NM_002357	2	5621.59	1515.84	513.346	1717.75	3524.73	69995706	70023580	0.269645	0.091317	0.305562	0.626999
NM_002398	2	270.47	77.6735	97.0104	133.209	141.549	66516035	66653395	0.28718	0.358674	0.492512	0.523347
NM_002410	2	124.68	350.283	81.4659	70.5183	229.437	134728299	134922938	2.80946	0.653402	0.565596	1.84021
NM_002539	2	641.667	1455.82	2805.86	275.273	412.096	10497958	10505904	2.26882	4.37277	0.428996	0.642227
NM_002580	2	52.8984	92.0387	4261.08	75.6458	145.244	79237640	79240387	1.73991	80.5522	1.43002	2.74571
NM_002618	2	123.442	76.0708	213.063	99.0625	79.6406	61098315	61132628	0.616245	1.72601	0.8025	0.645164
NM_002643	2	151.208	116.332	462.281	123.616	203.684	46661916	46697755	0.769351	3.05725	0.817522	1.34704
NM_002664	2	63.9431	105.556	143.832	54.1246	97.7453	68445825	68478089	1.65077	2.24938	0.846449	1.52863
NM_002665	2	197.79	112.28	736.238	70.5409	223.615	87091098	87102484	0.567673	3.72233	0.356646	1.13057
NM_002706	2	517.477	308.389	382.728	262.323	72.6323	44249503	44312115	0.595946	0.739603	0.506927	0.140358
NM_002707	2	34487.7	15897.2	27876.8	9019.6	10248.8	27457564	27485953	0.460953	0.808311	0.261531	0.297173
NM_002709	2	457.879	174.27	224.944	54.2135	123.857	28828129	28879310	0.380603	0.491275	0.118401	0.270502
NM_002712	2	2325.64	503.169	1361.63	54.6895	548.837	241738574	241771112	0.216357	0.585489	0.0235159	0.235994
NM_002759	2	758.236	295.162	399.649	84.6635	79.7548	37187202	37237694	0.389275	0.527078	0.111659	0.105185
NM_002807	2	887.039	173.932	1216.92	260.493	712.522	231629852	231745717	0.196081	1.3719	0.293666	0.80326
NM_002830	2	77.6284	92.2739	124.447	59.2702	95.5163	120233676	120451507	1.18866	1.60311	0.763512	1.23043
NM_002846	2	145.519	94.9236	64.824	337.189	150.891	219862588	219882387	0.652309	0.445466	2.31714	1.03691
NM_002909	2	69.5288	57.7174	122.45	118.35	86.5171	79201091	79204053	0.830122	1.76114	1.70218	1.24433
NM_002936	2	81.7957	103.165	95.9805	72.1317	62.8039	3570565	3583815	1.26125	1.17342	0.881852	0.767814
NM_002954	2	183.93	272.846	152.936	516.721	189.666	55313138	55316252	1.48342	0.831487	2.80933	1.03118
NM_002976	2	143.17	257.758	80.2095	198.533	175.108	166969784	167051724	1.80036	0.56024	1.38669	1.22308
NM_002980	2	318.406	894.844	536.125	674.599	903.569	119913888	119998498	2.81039	1.68378	2.11867	2.83779
NM_002997	2	10386.7	687.968	8054.62	69.7452	1725.17	20264038	20288408	0.0662356	0.775475	0.00671487	0.166094
NM_003038	2	118.647	84.061	167.532	93.5518	146.466	65069959	65104501	0.708495	1.41201	0.788486	1.23446
NM_003048	2	70.1251	134.68	62.5115	208.942	104.246	102602597	102694241	1.92057	0.891428	2.97956	1.48658
NM_003111	2	238.917	63.4955	283.604	74.0473	784.546	174481504	174538309	0.265763	1.18704	0.309928	3.28376
NM_003113	2	1164.97	394.572	808.793	136.769	590.37	230989114	231089486	0.338698	0.694261	0.117402	0.506769
NM_003124	2	903.48	555.903	5845.63	424.213	656.124	72968019	72972797	0.615291	6.47013	0.469532	0.726219
NM_003128	2	73.6887	214.846	238.02	365.509	270.691	54536957	54752087	2.91559	3.23008	4.96018	3.67343
NM_003142	2	683.947	191.331	999.426	218.653	172.076	170363634	170376821	0.279746	1.46126	0.319693	0.251592
NM_003162	2	215.853	64.0348	56.06	106.915	93.5184	36928975	37047119	0.296659	0.259714	0.495314	0.43325
NM_003183	2	402.394	156.262	233.857	104.054	176.469	9546861	9613368	0.388332	0.581165	0.258588	0.438549
NM_003236	2	1205.08	87.9163	55.7154	82.3957	67.1295	70527924	70634613	0.0729548	0.0462338	0.0683737	0.0557055
NM_003284	2	134.912	126.6	72.1425	99.9697	240.775	217432426	217433027	0.938395	0.534738	0.741001	1.78469
NM_003353	2	195.689	224.944	209.747	365.015	247.713	27383768	27384634	1.1495	1.07184	1.86528	1.26585
NM_003400	2	656.948	238.699	635.212	213.308	205.6	61558572	61618922	0.363345	0.966914	0.324695	0.312962
NM_003459	2	276.48	761.526	189.138	1303.26	530.833	27330943	27339464	2.75436	0.684094	4.71375	1.91997
NM_003466	2	193.866	176.868	251.182	203.556	125.69	113690044	113752968	0.912318	1.29565	1.04998	0.648334
NM_003467	2	568.634	1237.04	1054.7	75.7013	404.616	136588388	136592195	2.17545	1.8548	0.133128	0.711557
NM_003469	2	158.992	353.513	158.69	172.117	196.932	224169901	224175365	2.22346	0.998099	1.08255	1.23863
NM_003494	2	80.9686	69.4844	228.544	232.326	220.68	71534260	71767401	0.858165	2.82262	2.86933	2.7255
NM_003581	2	1251.61	175.59	134.12	59.5721	353.269	105727785	105877160	0.140291	0.107158	0.0475963	0.282251
NM_003584	2	1241.97	176.28	562.672	95.2528	108.339	73842833	73860792	0.141936	0.453048	0.076695	0.087232
NM_003642	2	262.105	97.1339	454.149	66.9544	130.808	172487203	172556846	0.370592	1.7327	0.255449	0.499067
NM_003659	2	90.0003	62.2638	296.694	59.3171	77.7408	177965716	178116810	0.691817	3.29659	0.659077	0.863784
NM_003705	2	96.2614	58.6082	95.609	81.0499	113.095	172349125	172458979	0.608844	0.993222	0.841977	1.17487
NM_003709	2	393.683	352.647	206.658	283.851	201.403	207653773	207738859	0.895766	0.524935	0.721016	0.511587
NM_003761	2	7481.32	1656.15	4563.17	4996.68	14080.3	85658158	85662667	0.221371	0.609942	0.667887	1.88207
NM_003812	2	486.835	255.513	469.022	262.52	219.705	207016612	207190924	0.524845	0.963412	0.539238	0.451292
NM_003849	2	3072.92	771.256	7675.68	129.513	681.215	84504162	84540097	0.250984	2.49784	0.0421464	0.221683
NM_003854	2	1256.52	62.5001	199.101	129.701	94.6454	102169864	102222243	0.0497405	0.158454	0.103223	0.0753233
NM_003855	2	67.3871	158.134	54.8862	88.9303	80.7021	102345528	102381649	2.34665	0.814491	1.31969	1.19759
NM_003856	2	54.041	56.3233	89.8162	127.521	74.9809	102320148	102327614	1.04223	1.662	2.35972	1.38748
NM_003887	2	158.46	51.0783	123.205	66.3491	91.5879	9264344	9463267	0.322341	0.777513	0.418711	0.577986
NM_003896	2	59.8779	74.5312	314.212	83.5921	171.847	85919781	85969668	1.24472	5.24754	1.39604	2.86995
NM_003936	2	224.487	1040.21	316.009	1494.23	627.746	219532641	219535121	4.63375	1.4077	6.65623	2.79637
NM_003937	2	167.724	129.186	715.949	170.398	114.251	143351664	143516355	0.77023	4.26861	1.01594	0.681182
NM_003960	2	97.5687	105.904	58.9889	149.328	154.374	73721357	73723045	1.08543	0.604588	1.53049	1.58221
NM_004036	2	178.887	190.02	245.127	208.955	102.391	24895541	24995559	1.06224	1.37029	1.16809	0.572381
NM_004040	2	3643.88	1396.21	7887.46	80.238	458.661	20510315	20512682	0.383167	2.16458	0.0220199	0.125871
NM_004044	2	223.284	149.937	606.064	137.471	139.339	215884936	215922724	0.671511	2.71432	0.615678	0.624046
NM_004082	2	671.945	767.103	328.12	648.963	1189.95	74441789	74460983	1.14162	0.488314	0.965799	1.7709
NM_004097	2	305.937	620.478	243.456	603.809	451.571	72998111	73015528	2.02813	0.795774	1.97364	1.47603
NM_004105	2	88.2592	55.9626	62.0526	89.5849	52.0674	55946605	56003860	0.634071	0.703072	1.01502	0.589937
NM_004161	2	473.19	801.037	623.258	789.656	448.881	65167492	65210939	1.69284	1.31714	1.66879	0.948626
NM_004180	2	141.732	80.2763	356.874	141.213	94.3632	161701711	161800928	0.566394	2.51795	0.996333	0.665785
NM_004238	2	1064.12	157.917	882.412	93.695	718.68	230340173	230494899	0.148401	0.829238	0.0880489	0.675372
NM_004257	2	176.071	61.3138	93.7981	72.8847	72.5384	105249973	105312580	0.348234	0.53273	0.413952	0.411985
NM_004263	2	78.6247	62.9569	79.7569	70.0795	79.8765	74734900	74762693	0.800727	1.0144	0.891317	1.01592
NM_004288	2	217.905	191.243	130.341	795.103	573.118	157979377	158008850	0.877643	0.598154	3.64884	2.63012
NM_004304	2	128.705	202.474	78.4147	505.546	288.077	29269143	29997936	1.57317	0.609261	3.92796	2.23828
NM_004305	2	867.632	1067.12	2941.52	440.615	377.44	127522077	127581334	1.22993	3.39029	0.507836	0.435024
NM_004321	2	193.266	628.174	145.489	1177.77	290.438	241301856	241408297	3.25031	0.752792	6.09406	1.50279
NM_004328	2	325.907	174.813	406.366	534.592	165.786	219232622	219236410	0.536391	1.24688	1.64032	0.508691
NM_004341	2	768.702	816.014	545.302	491.881	378.662	27293761	27320158	1.06155	0.709381	0.639885	0.492599
NM_004369	2	226.82	1763.58	859.704	198.759	864.668	237897393	237987589	7.77523	3.79026	0.876289	3.81214
NM_004389	2	95.6202	258.333	1872.01	170.013	150.323	79593633	80729416	2.70166	19.5776	1.778	1.57208
NM_004405	2	80.2243	293.106	213.67	410.616	178.911	172672411	172675724	3.65358	2.6634	5.11835	2.23014
NM_004418	2	531.325	591.894	283.8	661.548	578.79	96172634	96174906	1.114	0.534136	1.24509	1.08933
NM_004509	2	112.112	203.79	276.372	58.6409	119.162	230741889	230793071	1.81774	2.46514	0.523057	1.06288
NM_004510	2	148.315	246.121	270.062	198.654	203.684	230749432	230793071	1.65944	1.82086	1.3394	1.37332
NM_004522	2	120.747	152.31	64.1203	302.458	181.26	149349288	149591519	1.2614	0.531029	2.50488	1.50115
NM_004544	2	1823.54	1150.81	1459.83	769.856	2219.41	240548828	240613471	0.631088	0.800549	0.422177	1.21709
NM_004633	2	1554.48	103.536	359.645	159.028	496.501	101974737	102011316	0.0666051	0.23136	0.102303	0.319399
NM_004657	2	59.8164	53.9423	154.623	61.0457	73.3722	192407280	192420226	0.901798	2.58496	1.02055	1.22662
NM_004688	2	166.148	98.4926	304.958	85.1291	106.684	151835227	151854676	0.592799	1.83545	0.512368	0.642099
NM_004735	2	179.236	112.55	59.244	58.5298	118.804	238265545	238339295	0.627943	0.330536	0.326551	0.662838
NM_004792	2	315.656	72.9682	431.703	67.9789	155.321	170149095	170202500	0.231164	1.36764	0.215358	0.492057
NM_004805	2	67.7305	106.769	105.535	209.705	92.4805	128320310	128332199	1.57638	1.55817	3.09616	1.36542
NM_004807	2	888.045	303.344	558.437	227.659	296.359	128739523	128792641	0.341586	0.628838	0.25636	0.33372
[truncated: 11,102 more rows]
