# Supplementary material for: Comparison of long non-coding RNAs, microRNAs and messenger RNAs involved in initiation and progression of esophageal squamous cell carcinoma
Source: Mol Med Rep. 2014 May 30;10(2):652–62. doi: 10.3892/mmr.2014.2287 (PMC4094766; doi:10.3892/mmr.2014.2287)
Supplement: Supplementary Table 2. [file SupplementaryTable2.xls]

## Sheet: Supplementary Table 2a
Supplementary Table 2a. Differentially expressed lncRNAs of the comparision of disease stages 2-5 to normal stage 1
stage2/stage1		stage3/stage1		stage4/stage1		stage5/stage1
lncRNA ID	fold change	lncRNA ID	fold change	lncRNA ID	fold change	lncRNA ID	fold change
BF354355	0.0101104	AA291678	0.00686252	AF191495	0.0112858	AI096388	0.0235965
AI656077	0.0169743	AI656077	0.00832489	AF111713	0.0142097	AM392858	0.0291713
AA291678	0.018388	AI927156	0.00840507	AM392858	0.0174219	AK299487	0.0293129
AI638339	0.0237478	BF354355	0.0105322	BI048312	0.0295197	BE926571	0.0500613
AA079480	0.027347	BM682291	0.0106083	R37464	0.0298349	DB025955	0.0543481
AI096388	0.0290247	AI638339	0.0116185	AI096388	0.030547	AF191495	0.0661432
AI273822	0.0292252	AI096388	0.0130444	AA513775	0.0321209	AF111713	0.0726068
H13197	0.043113	BM801922	0.0148463	W46981	0.0342588	BF805841	0.0779517
BM682291	0.0465179	AI273822	0.015333	BM801922	0.0389562	H08817	0.0788727
AI927156	0.0490569	H13197	0.0191067	BF446668	0.0412898	BG548698	0.0849683
AA513775	0.0589845	AA223158	0.0204317	AA789238	0.0498457	AA187581	0.105181
BM801922	0.0702566	AA079480	0.0263343	BG540570	0.0504648	AL562467	0.124139
R37464	0.0735121	BF032671	0.0785359	BG719423	0.0529989	BI828351	0.127054
BF446668	0.0754017	exon264	0.0973641	BE926571	0.0554503	W46981	0.136268
T32508	0.0838548	exon12	0.136111	BG548698	0.0590627	BG719423	0.139453
BI048312	0.0851742	exon15	0.137658	W05439	0.061191	AA513775	0.148152
AI378959	0.0886346	exon11	0.152404	DB025955	0.0686702	AW380441	0.150708
EC447845	0.0890448	GD140141	0.157326	BE785363	0.0697238	BG472958	0.151323
AA281272	0.100059	exon374	0.160032	BM911771	0.0751354	W96132	0.160626
AW001561	0.102934	exon3	0.161381	AA188686	0.0754731	AK304548	0.16072
AL562467	0.12231	AW380441	0.163121	BF354355	0.0765554	BI199512	0.168313
AI800348	0.122399	exon36	0.171827	AL562467	0.0811543	BM799342	0.169623
AK128043	0.12981	N34783	0.177657	BG057851	0.0830326	BF029610	0.180074
AA223158	0.135156	exon14	0.184503	H13197	0.0834489	BE409862	0.186702
BE926571	0.139136	exon68	0.193072	AA773937	0.0864723	BG388925	0.188203
R48985	0.140327	AI738538	0.199125	W96132	0.0867923	DQ892529	0.189161
BG548698	0.158347	W95028	0.204306	AI927156	0.0878385	AA147885	0.191582
AA886291	0.161529	BG024097	0.206771	AA281272	0.0900931	BM984148	0.205924
AF111713	0.161662	GD137328	0.208712	BM682291	0.0937086	BF082536	0.207493
R09920	0.164146	exon86	0.213731	BG388925	0.0950709	D52833	0.212147
AW965470	0.164893	exon79	0.218847	H81871	0.0952732	AA789238	0.212864
CB269930	0.174991	BU553676	0.221792	AI758701	0.0964786	R48985	0.217522
GD137328	0.179982	exon53	0.231537	BF211840	0.0980526	BG330094	0.217926
L44577	0.184923	exon1	0.23501	AW001561	0.098559	R60597	0.222884
AW673243	0.186471	BE155926	0.242871	H08817	0.099819	BM801922	0.23404
W96132	0.191025	DW439230	0.2508	AA223158	0.100737	AA767851	0.242383
T93340	0.196139	BG195879	0.254437	BM799342	0.101032	BM682291	0.260662
W95028	0.196553	exon20	0.265264	AA353510	0.101062	BG981369	0.270871
BI828351	0.206368	exon222	0.267549	AI378959	0.102458	DA418630	0.286379
AA789238	0.211031	BX648912	0.27152	W72912	0.102905	T93340	0.290949
AI758701	0.21444	BG206269	0.278745	EC524605	0.104504	BE926504	0.292239
BE409862	0.216478	AA428281	0.279407	BE707817	0.104909	BX364447	0.307481
BG981369	0.218774	BG548698	0.2809	DQ892529	0.112031	BF694771	0.31275
AA188686	0.219335	AI366886	0.285902	T06651	0.114084	BF837246	0.312888
H81871	0.220663	BG182627	0.290998	AW965470	0.116632	AA962208	0.31307
AI866205	0.220687	AI866789	0.295587	BU185197	0.117875	BF184279	0.319317
AA773937	0.22465	HMlincRNA1172	0.296312	AI656077	0.118408	BU185197	0.322496
BG540570	0.225311	AW798256	0.296634	AI273822	0.120001	AI656077	0.324946
BG472958	0.225948	exon23	0.298617	AA767851	0.121974	AA188686	0.325763
CX751966	0.230525	exon39	0.302667	R09920	0.122247	BX643000	0.326408
EC559493	0.233326	BG193092	0.303516	BM984148	0.123699	BI832838	0.328505
BE707817	0.23487	BG981369	0.304066	AI800348	0.123906	AI866205	0.330376
AA353510	0.241997	AA907065	0.307732	CX751966	0.126202	BF359167	0.335941
DB025955	0.242423	DA347371	0.309195	BF029610	0.128102	H13197	0.337152
W72912	0.250108	AA780415	0.311477	T70955	0.135674	AI364598	0.337899
BF211840	0.253556	exon92	0.313381	AI366886	0.136291	DW417964	0.346817
AF191495	0.263854	CA771276	0.316491	AI638339	0.136451	AK292299	0.353951
T86052	0.263982	exon95	0.319027	AA247272	0.137412	BQ224478	0.360561
R43363	0.269228	CK003864	0.321854	AA187581	0.138025	AI927156	0.36902
DW439230	0.27955	BC039493	0.323591	AA291678	0.140877	BI054266	0.375592
BG057851	0.279561	CX164334	0.328309	AA079480	0.145865	BG505656	0.376022
AW300693	0.288971	CR743846	0.329054	D52833	0.14726	BM505275	0.378327
H63226	0.289397	AA807188	0.331454	AK299487	0.153674	BG192056	0.379987
AA247272	0.289648	BF835246	0.334197	L44577	0.158572	T70955	0.380247
BM911771	0.290952	AA401662	0.334313	BC018662	0.163829	AA886291	0.385405
BE046875	0.295132	BC050642	0.336534	AK128043	0.170774	CA771276	0.385881
T70955	0.295165	AK026910	0.337874	BF082536	0.170845	AW965470	0.386515
BF383007	0.30457	AA584732	0.341057	AI866205	0.172294	BF383007	0.394348
BI199512	0.304604	BG218391	0.341458	AA147885	0.172996	BE260215	0.395678
EC491503	0.307716	exon82	0.344042	BE046875	0.173901	AI638339	0.397205
BE785363	0.308122	CR740605	0.348096	BF383007	0.17663	BF211840	0.397803
D52833	0.309202	AI084258	0.350027	AI801503	0.177187	AA457358	0.399978
AI738538	0.317268	BE926571	0.352277	AA886291	0.178998	AA079480	0.401748
T06651	0.318287	AK299487	0.356013	R43363	0.184308	AF387615	0.405136
AA503570	0.320386	EC583036	0.358353	AA632935	0.184626	T11240	0.408435
AX747026	0.321328	BG505656	0.358361	N53893	0.187264	CV312556	0.41013
BC050642	0.321788	AV732231	0.358612	BF805841	0.18907	AA291678	0.412117
DQ892529	0.323054	BM799342	0.36305	AW327952	0.196347	BF854066	0.418799
DA418630	0.323716	BG214847	0.366499	BG472958	0.197453	AW001561	0.424107
T11240	0.327664	exon74	0.370032	BM453469	0.198256	AW673243	0.425959
BF359199	0.33267	BG214849	0.372907	AW380441	0.20385	BG540570	0.427858
AA167256	0.341391	AB385367	0.373951	AW105501	0.209468	AA223158	0.428107
AK299487	0.341449	CN278803	0.375239	BE066800	0.209513	AI378959	0.432282
AA780415	0.341641	DW458074	0.376185	R48985	0.213568	L44577	0.441002
AW805789	0.344221	BE774937	0.377952	BI199512	0.214677	N53893	0.441915
AA147885	0.345934	BG211135	0.378268	BE409862	0.216834	BG504143	0.442532
GD140141	0.354062	exon96	0.38611	AW673243	0.219792	BE155926	0.444388
W46981	0.356793	DB025955	0.386676	BQ224478	0.230169	T16881	0.444514
AA767851	0.360217	BF978043	0.390208	T16881	0.232729	AA353510	0.445056
AA345251	0.364755	AW300693	0.394415	BG330094	0.247443	BE777616	0.453904
BX643000	0.368903	AA187581	0.396258	EC559493	0.252462	AA773937	0.456064
H08817	0.373473	BG195656	0.397071	EC561038	0.25354	BE267484	0.458871
AI801503	0.38718	AA167256	0.397837	GD154973	0.25604	CX751966	0.4626
BU185197	0.391043	exon110	0.397946	BE267484	0.256253	AK301143	0.462865
BE778436	0.3944	BE066800	0.402457	BI828351	0.257602	AA632935	0.467441
BF805841	0.397003	BF057445	0.403	BE774937	0.259343	BE046875	0.467796
EC500142	0.400599	AI758701	0.403531	BF837246	0.266145	AI273822	0.472628
AW327952	0.403792	AA247272	0.403706	T93340	0.266528	AI800348	0.47685
AW805775	0.411865	exon101	0.404525	AI364598	0.276873	W95028	0.48109
EC524605	0.418438	DW420853	0.405169	T32508	0.287026	BF032671	0.481402
BM453469	0.419161	DB350663	0.405584	EC447845	0.29066	DB325061	0.482744
exon47	0.423313	BM465008	0.409693	AK304548	0.29646	EC524605	0.491869
AW589716	0.423767	exon255	0.41045	AW589716	0.298584	H81871	0.493821
EB388332	0.427551	AA345504	0.412492	BI832838	0.306114	AI366886	0.494777
CA771276	0.427969	AF387615	0.412818	AW300693	0.30676	W05439	0.499049
BF057445	0.42883	BU678181	0.413058	EC583036	0.318166	DA389753	8.45394
GD154973	0.443454	BE155921	0.414505	EC508400	0.319653	exon250	7.78444
AI089780	0.44363	BF769408	0.414888	BF694771	0.325941	AA584732	6.78779
T16881	0.449643	BG193093	0.415301	T11240	0.333634	AL704504	6.6899
N53893	0.452415	exon99	0.418541	GD140141	0.334199	exon94	5.98759
AW798256	0.455032	DA807888	0.420459	AI089780	0.336198	exon73	5.94933
EC583036	0.457822	chr1:229493875-229512225	0.421332	BE926504	0.341176	AA167256	5.77069
W05439	0.469514	CR997380	0.422961	AW606489	0.347216	exon265	5.76992
BE066800	0.479096	BG205456	0.423211	BF102873	0.350197	exon72	5.72109
BF854066	0.485613	exon371	0.426084	DW417964	0.350268	exon9	5.67694
BX091468	0.488197	FN062622	0.427578	BG504143	0.351818	AV648468	5.56586
BM505275	0.49084	exon4	0.427999	BC070181	0.361484	BX107183	5.54372
BF241485	0.49234	CX751966	0.428114	EC500142	0.364606	DB071349	5.39203
AA632935	0.492495	BM977369	0.428262	GD137328	0.364891	BX098234	4.99399
BM799342	0.499613	exon370	0.429202	BE260215	0.373696	CA389012	4.9873
R81306	28.7435	AF191495	0.433624	AW805789	0.374012	BG206269	4.95347
BG199196	10.5957	CV397558	0.436041	AW805775	0.385979	exon19	4.89788
BG202281	10.2738	exon369	0.439404	BM043959	0.397294	AI933380	4.88724
exon94	9.91224	BF184279	0.444583	BF184279	0.399981	AI863265	4.77179
BQ010898	9.33914	exon44	0.445441	W95028	0.415398	exon2	4.74729
exon250	7.29672	AI863265	0.449657	BE693731	0.428632	DB327252	4.74444
BX098395	6.67267	exon252	0.449831	BX364447	0.434876	BE159264	4.6983
exon12	6.57197	AA503570	0.451341	T86052	0.441206	exon120	4.65707
BX404816	6.47315	T06651	0.451942	AK292299	0.443956	BG717531	4.53302
exon104	6.44319	BE267271	0.453144	AA457358	0.450032	BX098395	4.47843
H29235	6.29212	exon85	0.456118	DA418630	0.455498	BU149307	4.45912
exon33	6.24308	AF111713	0.457436	BF330786	0.458918	AL704716	4.3962
AA176626	6.18272	AA188686	0.459439	exon9	20.8609	exon87	4.37891
AK297788	6.18106	BU149307	0.460401	exon265	15.3607	R65829	4.32635
BE538310	6.1559	DB333038	0.462135	exon17	14.0099	AA167257	4.30499
AW873286	6.1414	AV747682	0.462387	H29235	13.6712	BU171414	4.23641
exon73	6.02074	CB269930	0.464644	AA584732	9.90856	DA233614	4.22867
exon91	5.73977	BG202281	0.466078	exon18	9.7787	BG987468	4.22094
BM684216	5.73855	exon249	0.467832	BG202281	9.51921	EF565083	4.04635
AA635290	5.73044	BE675158	0.468212	DA389753	8.53624	AK291502	4.02688
AI866789	5.71822	exon40	0.468402	BX098395	8.42131	AI222660	3.99531
BX088948	5.67955	exon130	0.468508	AA401662	8.4003	T81054	3.91369
AI149675	5.64643	BG218484	0.469725	exon13	8.20786	BG218484	3.86327
exon248	5.60439	AA457358	0.469994	AI863265	8.18773	exon13	3.79962
AJ012500	5.51238	BG215960	0.475701	BX088948	8.16995	BM475999	3.78199
AV648161	5.38759	BG330094	0.478022	AW873286	8.05074	AL712905	3.78089
exon13	5.28042	BG209055	0.480223	BG199196	7.83878	BM564528	3.77015
exon80	5.15771	D52833	0.480529	AI933380	7.72684	exon104	3.64857
exon38	5.12813	AA442496	0.483061	AV648468	7.59275	DV080104	3.61439
BG541695	5.08849	exon90	0.483619	exon98	7.47127	exon37	3.60809
AV741567	5.07015	AI905520	0.486698	BG186839	7.34423	CD656431	3.60558
AW298818	5.00676	BG541695	0.488059	exon19	7.3241	H29235	3.509
AA345504	4.9831	N53893	0.48995	exon95	7.25148	DB308750	3.49612
CD656431	4.98098	T93340	0.491261	BU663721	7.09602	exon5	3.48652
BI519983	4.93841	AA167257	0.492579	exon2	7.04192	chr1:116599350-116640475	3.47265
AA382174	4.93147	BM684216	0.497031	BG541695	6.93457	BX088948	3.47217
exon19	4.90531	HMlincRNA1052	0.499564	DB071349	6.81487	BG202281	3.46725
exon82	4.85783	AK025108	6.55489	BC039493	6.52709	BX112397	3.46223
CN282981	4.82638	exon124	5.7534	AA167256	6.50814	exon18	3.46158
AA781964	4.76647	DV080104	5.39161	AI222660	6.47148	BG210545	3.44165
exon7	4.67473	CB163005	5.06846	exon15	6.37152	exon86	3.42275
BQ231086	4.61846	EF565083	5.01501	exon73	6.31518	exon109	3.4166
exon92	4.58845	CK299913	4.64759	AL704504	6.28824	BQ431525	3.41068
AA907065	4.56478	AA962208	3.97843	R65829	6.28099	DB303574	3.36034
exon39	4.56441	AW194256	3.86863	AI307480	6.27041	BG199196	3.32828
BG195656	4.50174	FN170444	3.55682	DB333038	6.20466	BE696035	3.29634
N34783	4.42746	BX098395	3.52023	AA167257	6.18113	exon17	3.26529
BF541574	4.38768	Y00062	3.36849	exon4	6.1462	BG195656	3.25937
AV648468	4.35044	BG987468	3.31202	exon94	6.12156	exon124	3.25284
BG193092	4.30651	AK126894	3.21935	BG202593	6.08413	HMlincRNA1035	3.25186
BG211135	4.28947	AF519769	3.08486	BE645149	6.0499	AI866789	3.22004
AW576935	4.21686	CN429112	2.99639	DA828158	5.96149	exon16	3.21383
AK126894	4.18728	AA635039	2.9034	EH349967	5.95887	AK297788	3.18032
AA428281	4.18084	AV648161	2.86132	exon82	5.90365	BG193927	3.1386
exon109	4.16997	FN111734	2.85655	BG220112	5.8435	AK025108	3.12058
exon10	4.158	AW996801	2.81669	AA428281	5.68363	AI307480	3.1069
exon41	4.11904	AI203745	2.76794	AW996801	5.61151	CF619079	3.1061
AI187902	4.11894	DB571120	2.76255	exon11	5.58664	AW996801	3.10427
BX648912	4.07476	CB155900	2.73848	BM564528	5.57019	exon90	3.08705
BX956548	4.05748	exon94	2.5791	CF619079	5.56435	AA368654	3.08604
AI084519	4.03639	H29235	2.54742	AK126894	5.54489	T93625	3.06292
BP216319	4.01997	AA568425	2.54188	exon16	5.52547	AW606489	3.05758
AI222660	4.0067	BX107183	2.52526	exon92	5.45873	DW439699	3.04318
exon37	3.99545	AI240170	2.47809	AA345504	5.39641	BQ186796	3.03521
BM509681	3.99215	BC070181	2.44909	AW576935	5.38241	BF541574	3.03064
BM852782	3.96991	AK128043	2.44143	BG215960	5.3061	AA428281	3.02592
exon86	3.95452	AW857256	2.43844	BE538310	5.29653	BE155921	3.02273
DB071349	3.94389	BG468522	2.43112	exon37	5.28374	AW298818	2.98843
BG186839	3.93981	T93625	2.40822	AK054588	5.28279	R68013	2.94913
AW856643	3.92764	AK297788	2.35595	CN282981	5.28229	EH349967	2.91138
exon79	3.86485	AA999730	2.30736	CD656431	5.27815	BE645149	2.90707
R65829	3.84848	AL601007	2.21595	AA176626	5.26458	BE538310	2.89204
BI521526	3.82977	BI832838	2.20127	BG206269	5.17483	exon41	2.8901
exon40	3.81986	N25924	2.19341	exon5	5.15541	BC109192	2.87864
DB523821	3.80747	BE696035	2.18656	exon91	5.12956	AV741567	2.86929
BI753638	3.78568	X14355	2.1673	AV741567	5.02808	chr1:10834200-10846175	2.86657
BG210545	3.78106	BE253211	2.14497	BG209055	5.02317	AW576935	2.85498
AW884018	3.77773	exon41	2.11562	BG428766	4.95136	DB042414	2.85134
AA999730	3.76646	HMlincRNA136	2.11039	BG193927	4.94442	BG202593	2.8493
DA490503	3.76187	BX414766	2.07022	BG211135	4.94136	AA921759	2.84544
BU149307	3.75745	AU185234	2.06748	exon78	4.8413	CN282981	2.83195
BG987468	3.70004	BQ186796	2.04843	exon248	4.83905	BX642924	2.82766
AF279783	3.69495	exon38	2.03797	AV747682	4.8246	exon80	2.82452
AA179681	3.68262	DA456232	0.013732	AJ012500	4.81917	exon57	2.81802
chr1:4325150-4335375	3.67626	R59748	0.0248222	DB485340	4.81899	BQ707656	2.80924
exon16	3.65044	BI026942	0.0273957	AW298818	4.81854	exon39	2.80487
BM564528	3.63815	AW997244	0.0387275	AW856643	4.81131	CA395525	2.78879
BQ707656	3.63542	BQ311003	0.0417871	BI519983	4.78973	exon3	2.78794
AA368654	3.62317	BQ229366	0.0465089	AW269953	4.70519	BU663721	2.78776
exon2	3.61449	BM855005	0.0489216	AA368654	4.66859	AW856643	2.77707
exon9	3.58235	BU167004	0.050813	BG193092	4.63368	exon20	2.75646
AK291502	3.56018	R58269	0.0590447	exon12	4.59904	AK125138	2.72765
R65932	3.54726	BX461441	0.060088	BX648912	4.55702	BM992765	2.72326
AA436674	3.54433	CB989064	0.0640878	exon10	4.53107	BC063894	2.71689
exon265	3.54421	BU182653	0.0656377	BF327102	4.50326	AL601007	2.71223
exon121	3.54184	BQ718582	0.0682791	DA666793	4.47477	BC039493	2.70858
BC109192	3.53582	BQ420811	0.070336	BF332799	4.43903	BX641312	2.70803
chr1:10834200-10846175	3.51972	CD358392	0.07558	DB327252	4.42566	CN292254	2.70145
BM475999	3.49865	CR736777	0.0782157	BE155921	4.42423	AA999730	2.69092
AW996801	3.47957	BI600218	0.0782937	BF769408	4.40918	chr1:4325150-4335375	2.66881
AI905520	3.45876	CV416649	0.0795758	DB303228	4.37573	FN177586	2.6491
AI933380	3.43517	AA219744	0.0835001	BF541574	4.37439	CV409363	2.64682
exon96	3.41841	BI259838	0.0842252	DW439699	4.37115	AA503570	2.63823
BG827781	3.38132	W20127	0.0853038	BG468522	4.35802	BE253211	2.61612
BG220112	3.37295	exon2372	0.0865501	exon79	4.35167	exon248	2.59995
CN292254	3.32366	BE744468	0.0877091	exon121	4.3454	BG220112	2.59978
BC039493	3.31225	CD639158	0.0938569	exon38	4.34157	exon74	2.59079
AA922202	3.31187	CD637323	0.0939281	AI560725	4.3062	DB333038	2.58412
BG205372	3.30716	exon2190	0.0944257	exon31	4.29697	DA347371	2.57031
exon57	3.30564	DB558486	0.10162	BU149307	4.28876	exon48	2.56562
AA954643	3.28029	DW462947	0.102833	exon7	4.28102	CV365800	2.56117
exon99	3.26938	CD637329	0.108096	BG218484	4.26994	CV344182	2.55697
exon43	3.2684	BG938972	0.111714	CK003864	4.25357	AA635290	2.541
DB303228	3.25399	BI601680	0.114497	AI866789	4.23627	AW884018	2.53612
chr1:229493875-229512225	3.23989	exon2115	0.116197	BI753638	4.23624	CV396632	2.53537
DW439699	3.21762	H25236	0.164261	BM852782	4.22956	BF353259	2.52686
exon254	3.20016	BF832783	0.170143	exon39	4.22264	AI203745	2.51829
CV397558	3.19456	BF203709	0.171602	CA389012	4.20161	BG541695	2.50649
DA662224	3.16499	AA446850	0.175751	CV409363	4.19446	BF746429	2.44457
DB350663	3.15036	AA668276	0.183511	BQ187567	4.17446	BX414766	2.43807
CA773391	3.1473	DA812292	0.19402	BP216319	4.14871	BF241006	2.42946
AA829056	3.13466	exon2096	0.196165	BI521526	4.12946	BG195879	2.42889
CR740605	3.1249	DB324401	0.198179	BG205372	4.12572	exon38	2.42419
CX166999	3.12408	BF433116	0.198326	DV080104	4.1253	DB350663	2.42304
CN429112	3.10438	chr2:90959050-90986900	0.19917	BG106187	4.12302	BX404816	2.41123
BM728564	3.09893	exon2123	0.199868	BE267271	4.11263	exon91	2.40864
AK125138	3.07171	BX113116	0.206425	exon14	4.10415	DA828158	2.40667
BE696035	3.06037	BE713811	0.210655	BX404816	4.07972	BG925062	2.401
DA233614	3.05685	BU662998	0.22623	AK291502	3.97843	exon81	2.39936
BQ186796	3.05299	DA727681	0.235444	BG201765	3.97201	chr1:58946300-58965675	2.39733
DA299894	3.03773	T26898	0.236769	BF241006	3.94814	AI240170	2.39676
BE267271	3.0219	BQ339840	0.244738	AI084519	3.94233	BE267271	2.38786
BQ644557	2.99503	AA121912	0.246445	BG218391	3.94024	AA401662	2.38771
BF327102	2.98489	BX649136	0.253264	BM684216	3.93768	CX166999	2.38038
DV080104	2.98472	BQ722043	0.255649	exon99	3.8894	BQ644557	2.37549
FN062622	2.97667	BU942290	0.261675	AA224517	3.88363	AW873286	2.36838
BF978043	2.96952	BI044007	0.290455	BE159264	3.88261	AA345504	2.35755
exon18	2.9605	AI799258	0.297056	AA954643	3.8286	chr1:242433950-242449875	2.35287
EH349967	2.95178	BU595128	0.300408	CV397558	3.82452	AV747682	2.35025
AA887982	2.939	DA992442	0.307063	F28719	3.81969	BF748331	2.33059
CV365800	2.93877	DB123993	0.307418	exon250	3.81402	exon14	2.30539
CV409363	2.92934	BF217347	0.307492	BG210545	3.7998	AA813182	2.29687
BF185461	2.90328	AA705506	0.30917	CR740605	3.79278	AA179681	2.25596
W00380	2.89863	AA679050	0.315673	W00380	3.78153	exon95	2.24657
exon20	2.88945	exon2393	0.317386	CX166999	3.74989	BI005311	2.22425
AI084258	2.88034	AW753869	0.318656	DA299894	3.7432	AA205792	2.21637
exon17	2.87869	AK307719	0.320108	CX164334	3.74108	BG193092	2.21266
BM466845	2.87531	AW794632	0.325314	AA635290	3.69143	BG186839	2.21138
exon372	2.87411	BE552456	0.326234	HMlincRNA1052	3.68293	CK003864	2.20607
HMlincRNA1049	2.86258	AA278176	0.338574	DB499972	3.6789	AI201288	2.20589
BI005311	2.85142	AA883520	0.343154	AA179681	3.65319	exon99	2.19267
AW269953	2.84678	AA936595	0.349246	DB350663	3.64659	BG205372	2.18415
exon264	2.84417	AK294389	0.352452	AW884018	3.64216	CV397558	2.17584
BF241006	2.83716	BM799962	0.355949	GD145926	3.61455	DB338978	2.17482
exon87	2.83325	BQ214566	0.362814	DA212943	3.61229	HMlincRNA100	2.16007
BG428766	2.83302	BG107385	0.371548	AA813182	3.59489	AA887982	2.16004
AA921759	2.81486	BF891429	0.371653	exon40	3.5936	BE675158	2.1513
T92947	2.80106	AW135489	0.376492	BQ707656	3.57723	exon44	2.14971
CK003864	2.79394	C17272	0.384866	chr1:116599350-116640475	3.5652	exon82	2.13493
DB308750	2.78416	BF029381	0.384871	BC063894	3.53565	BM728564	2.13248
BG201765	2.77966	AA424185	0.385173	BF746429	3.51863	AW269953	2.13063
AV747682	2.76791	BE843706	0.385208	AA887982	3.49927	exon40	2.12816
CA389012	2.76581	chr2:46288525-46300250	0.386325	exon57	3.49099	BC028163	2.12312
BQ431525	2.74992	BG958381	0.391229	exon80	3.48556	BG428766	2.10791
BE777616	2.74297	exon2378	0.395941	AL712905	3.47155	exon264	2.10626
BX098234	2.73575	exon2243	0.396023	BE048002	3.46961	BP216319	2.1047
DB485340	2.71561	AA747670	0.399549	AK125138	3.45494	DB571120	2.10081
BE645149	2.68977	BF330435	0.401494	CB265955	3.44653	CK299913	2.09293
BF769408	2.68364	DA114668	0.403425	AI368756	3.44314	exon100	2.08761
BM992765	2.67813	AA115071	0.404147	BG925062	3.44244	BG214847	2.08746
exon371	2.67266	N98897	0.410142	DA233614	3.42606	DA666793	2.08138
exon252	2.67153	exon2101	0.413983	BF978043	3.42204	DA299894	2.07936
DA148612	2.65486	AA864584	0.415214	exon128	3.42038	exon12	2.07636
BG214847	2.64429	BF849844	0.417649	exon371	3.41479	BF327102	2.06546
FN177586	2.61966	DB050422	0.417969	AI201288	3.39613	exon370	2.04675
exon3	2.60813	exon2113	0.419108	BU663229	3.3777	AI084519	2.04667
chr1:34594000-34611425	2.60209	exon2242	0.419696	exon86	3.37737	DB499972	2.04066
GD154993	2.60033	BF211577	0.420623	exon249	3.34972	exon68	2.03505
BG182628	2.58936	BF832508	0.425938	BF835246	3.33257	AI818978	2.03376
AI300707	2.55984	BF828930	0.426329	chr1:10834200-10846175	3.32449	BM466845	2.02742
BF366705	2.5515	AA247299	0.43066	AK025108	3.25235	CN278804	2.02127
BG222385	2.55057	DW463475	0.432859	FN177586	3.22079	BQ420811	0.0124181
DB333038	2.54371	EC576186	0.432933	BG195656	3.21708	CB989064	0.0135645
exon68	2.53379	R02553	0.438867	DA347371	3.20786	BI600218	0.0234126
exon95	2.52783	BQ882304	0.439127	BF185461	3.17054	W20127	0.0256963
exon78	2.52316	L44301	0.440601	N34783	3.16339	CU448732	0.032243
BU171414	2.47608	CV354448	0.444673	BX414766	3.15809	BF029381	0.0326496
AK054588	2.46118	BM801148	0.447274	exon45	3.12567	R59748	0.0335815
BF833473	2.44292	CF891544	0.447531	R65932	3.11297	BU167004	0.0341359
BQ187567	2.44166	DT217080	0.464438	HMlincRNA1049	3.1119	CR736777	0.0348826
AK130020	2.43408	AW440929	0.466634	BG987468	3.10371	DA456232	0.0349982
CV312556	2.42701	AI204993	0.467611	FN062622	3.10368	R58269	0.0352142
BE048002	2.42621	EC479098	0.470469	BE696035	3.08475	BI259838	0.0366999
BE675158	2.40837	exon2137	0.471759	T81054	3.07255	EC447613	0.0375941
BG205456	2.40455	BM458487	0.482036	AI905520	3.04104	BQ311003	0.0405359
AL712905	2.397	DB096265	0.482557	BC109192	3.03867	CD358392	0.0447566
AA813182	2.39653	BG531295	0.482706	exon104	3.03055	BU182653	0.0479434
F28719	2.38209	BM129783	0.484271	BU171414	3.02447	BI026942	0.0486417
BF748331	2.37601	BE393881	0.485696	BX107183	3.02403	BG107385	0.0498143
BG214849	2.3549	EC561918	0.485765	BM466845	3.01594	BE842183	0.0499311
AA224517	2.35264	exon2114	0.486151	AF279783	2.99924	CD637323	0.0500014
chr1:58946300-58965675	2.35238	exon2236	0.488369	DB303574	2.98435	BX461441	0.0536729
exon249	2.34804	exon2259	0.490563	BM475999	2.97687	R58716	0.0573833
DB327252	2.34447	DA757278	0.493616	T93625	2.95786	AA219744	0.0612956
DB499972	2.34126	H27851	0.495001	BX956548	2.9331	AK294389	0.0640811
BQ051173	2.32838	AW177031	0.49557	BG182628	2.9223	N88032	0.0659291
DB303574	2.3137	EC468620	0.497959	exon85	2.90961	BM855005	0.072816
BF835246	2.31176	H61576	0.499917	exon90	2.89763	AM392777	0.0735439
exon48	2.30396	AI914372	23.7782	AI203745	2.8788	AW997244	0.0741402
BF243821	2.29666	CV419681	6.35425	AI084258	2.86688	BQ229366	0.0764242
exon222	2.29547	AA219052	6.22395	exon3	2.84999	EC468620	0.0804102
exon90	2.26933	W05807	6.04275	exon120	2.83422	BQ650820	0.0813175
BE155926	2.26861	EC443622	5.72402	DA490503	2.82604	BU942290	0.0823651
BM152115	2.23891	AA858138	5.64353	AI187902	2.82411	EC490623	0.0957867
AF387615	2.23257	AA398989	4.54588	BQ644557	2.77782	AA446850	0.0970935
exon23	2.22988	BF994456	4.439	BX112397	2.77677	BQ718582	0.0999045
BX509584	2.22109	exon2121	4.36468	BX098234	2.77621	CD639158	0.101083
CF619079	2.21513	AA581763	3.81444	exon42	2.77547	BG030105	0.103902
AI368756	2.19211	AA324424	3.62177	exon254	2.76941	BQ337836	0.104799
BC028163	2.18946	exon2379	3.58834	exon369	2.76653	BE937342	0.106583
BC063894	2.17878	exon2187	3.58028	BE675158	2.76317	EC474827	0.109974
DA188950	2.17865	BU752669	3.53159	BG192056	2.75658	EC451079	0.112213
FN170444	2.16462	exon2377	3.4979	chr1:58946300-58965675	2.74747	BE870102	0.113875
CX164334	2.16175	AA761548	3.42708	AA205792	2.74627	AA247299	0.115517
DA666793	2.15148	BF185848	3.36761	DB348977	2.74428	EC487936	0.119917
BG215960	2.13558	AK307235	3.27203	AY302131	2.73654	BE535226	0.120011
AA205792	2.13367	AW631458	3.21141	AA907065	2.73125	BQ937876	0.124542
exon128	2.12084	CD671603	3.14451	chr1:36804800-36856000	2.73032	BE086385	0.125111
exon369	2.07882	BF681027	3.12687	exon222	2.72436	BG877132	0.133438
BX414766	2.06976	CN355398	3.02597	EH041891	2.71969	DW463475	0.133715
exon15	2.06495	AA477481	2.95454	HMlincRNA1035	2.70248	N88932	0.136048
AI989640	2.06149	exon2122	2.8485	BU933827	2.68592	D82240	0.139603
CR743846	2.0609	BF856985	2.69137	BG193093	2.68392	AK307719	0.146763
BG218391	2.05533	DA022479	2.64892	AK297788	2.68253	EC482389	0.147004
T81054	2.04413	AW881360	2.64607	CR743846	2.65895	BQ377664	0.147532
DB325061	2.02652	EC443794	2.57402	AI989640	2.60057	AI937566	0.157528
BG717531	2.02446	CV363172	2.56531	BC028163	2.5934	BG978005	0.159183
BG207009	2.02128	AW572710	2.53621	AI300707	2.56684	EC453947	0.160662
CA395525	2.00908	AW604796	2.52592	exon252	2.55675	BQ228687	0.163815
chr1:242433950-242449875	2.00282	T03281	2.49053	exon372	2.55599	CD637329	0.167546
BQ229366	0.0330997	CD514437	2.47802	HMlincRNA1172	2.55096	AW381766	0.171398
DA456232	0.0445068	GD136607	2.45654	exon124	2.54684	BG938972	0.172607
DB372250	0.0773891	BM714895	2.44998	BX509584	2.54616	BI601680	0.175661
BI600218	0.0776878	BE392366	2.43359	HMlincRNA100	2.53648	BE162863	0.175755
R59748	0.0789785	BM555510	2.39892	CA773391	2.51376	DB123993	0.180973
CR736777	0.084967	BI001709	2.30284	AL704716	2.51192	EC580065	0.181818
DB558486	0.0866009	AA399586	2.27664	AI889529	2.49709	AA479281	0.189021
CD639158	0.088516	EC545348	2.15079	CD107327	2.4916	EC558841	0.202382
CB989064	0.0980128	CB047672	2.15037	chr1:34594000-34611425	2.48043	BE165013	0.203734
BQ311003	0.0980841	AI962568	2.12849	DA148612	2.48015	AK293889	0.204706
BU182653	0.0983215	EC444332	2.07177	exon44	2.42465	DW462947	0.20504
AI937566	0.101827	BF059775	2.06604	BG195879	2.4212	BM475552	0.208201
W20127	0.104116	BI193162	2.00069	BQ186796	2.40258	BE562801	0.210543
R58269	0.104222	AK304098	0.0541108	AA442496	2.38168	BG177055	0.217754
BU167004	0.105395	exon2642	0.101234	EF565083	2.36313	BQ355852	0.217941
T26898	0.107486	AK308404	0.111882	DA857040	2.35321	BE300311	0.218908
DW462947	0.107639	DA761364	0.116107	BQ431525	2.34265	BM819049	0.224076
BI026942	0.109114	CR978317	0.132405	exon41	2.30594	AW794632	0.226072
BI259838	0.109564	HMlincRNA1310	0.161668	FN138755	2.30478	BE181649	0.227713
DB143381	0.115557	AI700526	0.17218	exon48	2.30396	EC484604	0.241636
BQ420811	0.11748	exon2807	0.187272	chr1:212355225-212367225	2.29936	AK303723	0.282456
BX461441	0.138387	BX110602	0.199	BM982116	2.27093	DA540993	0.286922
AA219744	0.139727	exon2766	0.205519	BF748331	2.26855	AA196124	0.302895
AA479281	0.150049	DW408355	0.231417	T92947	2.26392	BG958381	0.303427
CD637323	0.158312	BF036015	0.242159	BM977369	2.25056	T70521	0.303963
CD358392	0.158694	exon2763	0.265592	exon109	2.25055	EC579805	0.309987
AM392777	0.166337	AI884885	0.270575	DA662224	2.23637	EC578787	0.373368
AK307719	0.166441	AI942292	0.282725	exon81	2.21648	AW604796	0.374958
AW997244	0.167135	BQ065129	0.282878	exon20	2.20846	EC512616	0.378572
AK293889	0.181796	exon2760	0.286564	chr1:4325150-4335375	2.20675	BE744468	0.379852
AK294389	0.190518	BQ321380	0.286584	AA781964	2.18705	DB558486	0.393094
T70521	0.191804	exon2803	0.286967	BQ051091	2.17495	AW371712	0.433557
H25236	0.195706	CD675752	0.29241	chr1:184977425-184989700	2.16519	BE552456	0.473457
BE071085	0.216064	AV734060	0.297547	BF243821	2.15554	AL541903	0.48964
CD637329	0.224478	exon2638	0.302215	BG205456	2.15065	BM458487	0.490024
AA196124	0.22717	AA431270	0.30364	BG222385	2.14928	BM129783	0.491889
EC467334	0.240079	DA695910	0.306979	BG214849	2.13224	BF211577	0.494693
exon2379	0.244042	BI517778	0.311026	CN278803	2.12999	EH343186	7.98682
DA540993	0.248618	DB338917	0.313909	FN111734	2.12541	DB324222	7.72911
BQ718582	0.259532	AI214699	0.315676	exon129	2.11862	AJ863127	7.61023
AA446850	0.260847	DA709814	0.326673	exon264	2.11384	DA636405	6.33629
AA936556	0.27408	AW197582	0.328004	exon1	2.10936	AA631509	6.25431
BM855005	0.274466	BM699739	0.33477	H29234	2.08539	AF090102	5.78463
EC517703	0.29936	BQ357063	0.336676	CV312556	2.06922	exon2104	5.23856
AW753869	0.301448	AW997622	0.337289	exon374	2.03361	CB047672	5.12439
AY034104	0.310849	AW444724	0.345279	AA635039	2.02212	exon2187	5.07207
DQ023511	0.325724	CA397582	0.346658	AB385367	2.02134	exon2377	5.01509
AW371712	0.338197	BF507773	0.34683	BQ311003	0.0127068	AA398989	4.9901
DB123993	0.345772	EC553788	0.348091	BE870102	0.0133066	AI001763	4.85515
CB854497	0.356838	CD558783	0.358997	BQ229366	0.0155535	AI200882	4.7492
AW604796	0.370265	DB047870	0.362825	CB989064	0.0236643	exon2389	4.55897
DA992442	0.381823	AW887140	0.367074	BE842183	0.0269441	AI702060	4.50324
BF029381	0.397934	exon2777	0.367238	R58716	0.0271597	BF832508	4.49359
BI601680	0.409049	AL710085	0.370384	R58269	0.0280864	AA399586	4.47121
AA121912	0.434792	DB178337	0.374518	CD639158	0.0285129	BU664958	4.4088
BM129783	0.435622	BE501109	0.379382	DA456232	0.0294753	AA677637	4.38238
EC559617	0.459435	AI479133	0.38118	BE535226	0.0297776	BI043754	4.33894
DB324401	0.47839	AI224911	0.387499	CD637323	0.0300487	exon2235	4.30127
exon2193	0.480939	exon2643	0.38842	CD358392	0.0309599	BX649136	4.2077
BE744468	0.491049	EG328528	0.388564	BE713811	0.0310333	BG955210	4.17523
EC560069	0.495238	BE796744	0.398673	BU182653	0.0316327	exon2107	4.15949
AA883520	0.498273	BF370218	0.40332	CU448732	0.0347187	chr2:148061475-148073025	4.10834
AI650261	0.498279	BF736027	0.40904	BQ420811	0.0347284	chr2:19843425-19853775	4.08503
BG991292	33.6622	exon2629	0.410327	AM392777	0.0352136	DB223369	3.9554
H90115	10.4697	CA397116	0.415622	EC474827	0.0368009	exon2117	3.81021
CD671603	8.48271	AI143775	0.41764	BG877132	0.0369253	AA324424	3.74894
AF090102	7.2097	exon2746	0.422281	N88032	0.0385148	CD671603	3.70953
AA631509	7.14632	CB044822	0.42558	BG030105	0.0391238	AI469770	3.70397
AA689391	7.0394	AA300593	0.430281	N88932	0.0391251	chr2:90959050-90986900	3.69908
exon2111	6.62805	AV730023	0.435663	W20127	0.0392632	AW866755	3.66369
exon2282	6.58796	AB527916	0.439248	BG978005	0.0394272	AA372888	3.6573
AI200882	6.55951	AW269809	0.452974	EC447613	0.0410393	DA022479	3.52426
C17272	6.49348	AI732319	0.465711	BQ937876	0.041259	AV730194	3.4039
BU182296	6.163	AI807028	0.467151	EC451079	0.0420373	CR743234	3.35188
BQ059079	6.111	exon2758	0.47051	BF029381	0.0443425	DA394641	3.30852
BF681027	6.06126	exon2637	0.495642	AA247299	0.0457349	exon2244	3.25501
exon2117	5.87552	AF279774	0.496653	BU167004	0.0459769	DT217080	3.24413
DA636405	5.55766	AW001813	0.496663	CR736777	0.046726	exon2136	3.22599
BQ188538	5.47981	AW895972	0.49764	BI026942	0.0470825	AA468904	3.2208
BQ214566	5.32658	exon2708	0.497971	BE086385	0.0473206	BE467516	3.21091
AV730194	5.28766	BE063261	0.498915	D82240	0.048331	BX100678	3.13264
DA394641	5.21127	BQ342963	5.82649	AW794632	0.0499221	BU853167	3.06902
BF760416	5.05835	exon2806	4.90299	BQ650820	0.0505744	exon2119	3.06533
exon2249	5.0441	BX479775	4.52297	BE181649	0.0521378	AW177031	3.06017
exon2135	5.03184	AK299287	3.99412	R59748	0.0524325	CR736977	3.02699
DA504332	4.95974	CB958534	3.47628	BQ355852	0.0542603	BF038968	3.0068
DN991469	4.88834	exon2635	3.4031	BI259838	0.0563933	exon2242	2.97632
BM457645	4.8376	AA047369	2.88229	DB558486	0.0565008	BX413939	2.96888
BM549844	4.83133	BF174537	2.80722	BQ337836	0.0574268	BF828930	2.92798
exon2300	4.66741	DA458598	2.64835	BX461441	0.0591105	exon2376	2.91628
AI217162	4.60624	BX104557	2.60117	BG177055	0.0649806	AW572710	2.90853
chr2:149073750-149085000	4.59681	BM684236	2.54685	BE562801	0.0670921	CV419769	2.88495
exon2104	4.57177	AW978573	2.52026	EC580065	0.0708792	exon2100	2.86938
chr2:223541552-223554575	4.55117	AI493721	2.30484	AA219744	0.0724796	BM457645	2.84718
AV732793	4.41747	BF359689	2.28803	BM819049	0.0731366	DA726924	2.83659
CN355398	4.39536	AA603389	2.25806	BI600218	0.0747894	AK094576	2.83613
BM799962	4.2766	DW423813	2.21663	BM475552	0.0777714	exon2393	2.83299
AA468904	4.26125	CA396933	2.21257	BQ718582	0.0829787	AA581763	2.81262
exon2107	4.25914	BG198187	2.1006	BU942290	0.0835302	AU252893	2.80379
BU567998	4.25429	AI687105	2.08366	BM456023	0.0864574	AA424185	2.803
AI914372	4.24826	AA702143	2.08009	EC468620	0.0875294	AI204993	2.77401
AA136718	4.24182	DQ890836	0.0875571	BE935261	0.0892424	EC472314	2.76147
BI043754	4.18296	exon2892	0.16339	BM458487	0.0901882	BF922635	2.72806
AA864584	4.17096	AI760149	0.169862	BE300311	0.0908118	exon2111	2.72719
BX413939	4.15773	exon2831	0.173844	EC453947	0.0935997	BE180783	2.70681
AA677637	4.15141	BE007953	0.204481	EC559617	0.0954953	AA278176	2.69278
AA668319	4.13278	chr4:15520650-15531025	0.229498	EC482389	0.095501	R58488	2.69041
H27851	4.11462	exon2861	0.230576	EC513398	0.100072	AA115071	2.68375
AA781928	4.07881	AW195314	0.24393	AK294389	0.102081	chr2:134424550-134510625	2.68005
BF433116	4.05058	AI272946	0.249074	EC490623	0.103248	DA318447	2.678
exon2244	4.01574	CD707196	0.268986	EC487936	0.104508	exon2240	2.63959
FE192735	4.00736	AK296474	0.26925	AW997244	0.106849	BU182296	2.63741
BF059775	3.98958	AK296149	0.284192	BE165013	0.106913	BM545521	2.63159
FN047198	3.96938	exon2900	0.315685	AK307719	0.110255	BE179982	2.61008
BQ213083	3.96838	exon2823	0.32261	AA446850	0.112855	exon2103	2.5964
AA399586	3.95043	exon2810	0.331366	EC512334	0.113474	chr2:223541552-223554575	2.5943
AA761548	3.94714	BX115310	0.338202	BE937342	0.121456	AI242960	2.56894
BF038968	3.8899	AI401598	0.342998	AA479281	0.12239	exon2123	2.55125
exon2389	3.87353	BG824540	0.343492	T26898	0.122848	exon2378	2.54965
BE180783	3.86	AW802489	0.345781	BE162863	0.127254	BM555510	2.54669
BF922635	3.85707	DB290844	0.348022	BE164934	0.127927	exon2124	2.54182
exon2393	3.85683	exon2818	0.348156	AW381766	0.129854	AA747670	2.53957
CV419769	3.80797	exon2934	0.367097	BG035667	0.131798	H65479	2.5234
AW268869	3.80538	BF673952	0.377539	EC470572	0.132419	BU078958	2.51998
DB055081	3.6872	CN267617	0.400955	BQ351104	0.139115	DB055081	2.48366
AW177031	3.66117	FN087312	0.407517	AL567995	0.139692	AW063188	2.47013
H62755	3.66036	BU658432	0.410917	BQ377664	0.14188	BQ709504	2.42899
BG393292	3.65133	CV321116	0.412014	CD637329	0.146422	BU146578	2.42643
AW135489	3.63305	exon2812	0.416772	EC583809	0.146523	EC517703	2.421
exon2378	3.53837	AA583819	0.42084	EC508438	0.154843	N62212	2.39583
AA776826	3.52967	exon2875	0.452499	AW371712	0.16037	chr2:239386225-239398275	2.39036
BX101700	3.51409	DA200492	0.458895	BF525807	0.165924	BM469395	2.37404
exon2103	3.50253	AV730476	0.463277	EC529820	0.169046	DW455113	2.37125
CB047672	3.48533	BG619873	0.468798	EC517080	0.169534	T03281	2.35257
BF849844	3.47862	BC006366	0.476818	EC459327	0.17127	DN991469	2.3515
DB236537	3.46885	AW076083	0.477719	EH341895	0.182713	H90115	2.3395
BQ882304	3.44535	BQ706467	0.481665	BG991292	0.183612	EC561918	2.33134
CR737805	3.43174	CR616772	0.486534	AA936556	0.185536	AI928758	2.32628
DB050422	3.3978	BU072397	21.3469	DW463475	0.190861	BF832783	2.32118
R58488	3.32234	DC295626	5.8929	DA540993	0.196314	BG955153	2.31658
CB111221	3.28457	AW140084	5.44317	BM129783	0.197442	FN047198	2.30922
exon2235	3.26051	AA307003	5.09466	AL541903	0.197843	CV353527	2.30608
exon2242	3.21012	W58768	4.95839	T70521	0.204084	BG285041	2.29694
exon2377	3.2038	BC034324	4.22872	BM928448	0.208684	AW753869	2.28154
BG531295	3.20264	AI928184	4.06129	EC558841	0.209551	DA943014	2.27742
AA769410	3.181	BX094713	3.74266	BF082885	0.215695	BU950499	2.27547
BU078958	3.17177	exon2819	3.42287	EC530744	0.21885	AA705506	2.26957
exon2121	3.17074	H87384	3.12505	EC546259	0.228823	BQ278378	2.25477
AI769380	3.16362	AW452967	2.78593	EC484604	0.233603	BM801148	2.24292
BE179982	3.15386	AI674379	2.75126	EC560069	0.241785	AW440929	2.24247
exon2258	3.15015	exon2811	2.42673	DW462947	0.249506	DA298649	2.21824
AW855737	3.1409	exon2826	2.40663	DB123993	0.260271	AA864584	2.21554
AI813883	3.13253	BX537758	2.30236	AI937566	0.266295	EC463560	2.21538
DW455113	3.12234	DT216591	2.1809	AK293889	0.2737	AI918329	2.2069
AW269823	3.05791	BI060426	2.15647	AA883520	0.275737	exon2379	2.19161
AI348528	3.05422	AA778157	2.10447	H25236	0.285481	EC520218	2.18806
exon2372	3.04516	CA389866	2.09866	BE744468	0.2876	exon2282	2.17883
N56605	3.04255	BF988440	2.05478	EC444332	0.288551	AA769410	2.16963
CR743234	3.03023	AI624672	0.0311647	EC512616	0.298921	exon2137	2.15662
AW866755	3.02909	AW510523	0.0362502	BG958381	0.306571	AA121911	2.15294
BM469395	3.01237	CD696885	0.112961	BM855005	0.307397	AA858138	2.14879
AA610696	2.96635	exon3207	0.12223	EC578787	0.31741	AI650261	2.13432
AA668276	2.9578	exon3146	0.159228	EC579805	0.335162	EC444979	2.13282
AW440929	2.92596	BF807579	0.159708	EC467334	0.343781	EC441957	2.12715
AI702060	2.90834	BQ959710	0.201093	BG938972	0.348033	W05807	2.12142
BE467516	2.90049	DB193345	0.204876	T51887	0.351873	BF433116	2.12088
chr2:148061475-148073025	2.87387	exon3135	0.210516	BG107385	0.391661	BG496582	2.11176
DA318447	2.87127	BG926920	0.219409	AW881360	0.397051	exon2372	2.10613
AI911416	2.86932	AL696774	0.221779	AY034104	0.398509	exon2193	2.09915
BU565019	2.85828	exon2953	0.225621	BX422334	0.407294	exon2249	2.07519
BQ278378	2.84835	BF670611	0.237092	BG114406	0.408874	EC545348	2.06068
exon2119	2.82551	exon3190	0.239531	BI601680	0.42997	EC443794	2.03774
BI044007	2.80853	exon2981	0.242704	BF996248	0.441983	exon2135	2.03597
BE569002	2.80294	exon3216	0.247763	BF211577	0.444568	BF837768	2.02777
AI918318	2.79619	exon3000	0.247854	DA727681	0.463903	AW268869	2.00839
BU595128	2.79009	exon3205	0.261857	L44301	0.465681	BG178841	0.0603871
AV755552	2.73075	exon3117	0.263482	AK303723	0.473463	CA397582	0.188192
CV399073	2.7209	exon3150	0.264495	AW604796	0.479601	DA761364	0.257988
exon2332	2.70545	DB300050	0.267079	BX113116	0.489667	AK308404	0.274167
BF203709	2.69543	exon3156	0.269456	AA747670	0.498356	exon2637	0.302519
DB259331	2.69077	exon3120	0.269592	exon2379	0.499851	AK304098	0.31365
AK094576	2.63634	exon3145	0.272163	BE887208	28.2591	CD519095	0.404577
AA398989	2.63523	exon2978	0.282724	AA398989	11.3071	EC553788	0.442013
AA477481	2.61988	BX089654	0.285071	BG955210	11.0559	DB047870	0.46185
BF856985	2.6068	AK225978	0.287039	AW572710	9.03093	AI187195	7.16337
CV369137	2.60507	exon3147	0.288841	exon2235	8.87435	CT001622	7.13733
exon2190	2.59682	exon3222	0.288983	BX649136	7.89375	AK304777	6.95186
AW769039	2.57942	DA368675	0.296382	CV419769	7.77092	BF174537	5.89368
AA705506	2.57643	exon3214	0.306874	AA468904	7.08282	BG206277	5.7126
BE393881	2.57304	exon3225	0.310258	chr2:90959050-90986900	6.99419	AA609628	5.19935
HMlincRNA728	2.56436	DB024730	0.311995	exon2132	6.96811	BE006466	5.03844
BU660565	2.56056	exon2942	0.313168	AA399586	6.75912	BC113950	5.02534
CV416649	2.54532	exon3002	0.313779	exon2389	6.49264	CB044822	4.41495
CK299764	2.53883	BI757882	0.316431	CB047672	6.31705	BQ437454	4.3153
BM545521	2.53321	BG431977	0.321396	AA136718	6.18226	exon2641	4.28226
BI559828	2.53198	exon2960	0.321848	CR743234	6.15854	CA396933	4.13568
T03281	2.52891	N49448	0.326553	exon2104	6.15157	BG199525	4.11372
AA219052	2.52296	N53754	0.327789	T03281	6.03574	AW001813	4.07189
H61576	2.52213	CD516039	0.328707	AW177031	6.03559	BF949027	4.01592
BF891429	2.50059	exon3116	0.339483	exon2377	5.97252	AL704635	3.99687
AI928758	2.48869	exon2992	0.342123	chr2:223541552-223554575	5.95021	AW188296	3.95724
BM801148	2.48748	AA594225	0.343689	BU182296	5.91386	BM909339	3.92991
AA227257	2.47888	N33603	0.357104	AW631458	5.85613	DA695910	3.89483
BG819694	2.4743	FN141209	0.362833	CV369137	5.83863	chr3:31017300-31040525	3.8656
AA121911	2.46641	BU600648	0.365348	N56605	5.78351	CD516526	3.74461
BF910641	2.46636	exon3199	0.367687	CD671603	5.5709	BX648380	3.73564
BQ709504	2.45366	DW448563	0.372442	AA631509	5.52537	AI263080	3.6481
AU252893	2.43788	DA255344	0.381876	DT217080	5.42875	DB338866	3.64318
N98897	2.43479	BG325888	0.388096	CN355398	5.36105	exon2638	3.61914
BI193162	2.41097	exon2995	0.389767	BE467516	5.2128	exon2758	3.61648
CV363172	2.38146	exon3210	0.390009	AJ863127	5.18225	exon2722	3.39579
AA858138	2.36955	exon3144	0.3939	AA677637	5.1807	BF359689	3.38543
BE160317	2.36176	exon2941	0.394296	DB050422	5.16637	exon2777	3.26663
BU664958	2.35729	BE389317	0.394532	exon2244	5.16201	AI570449	3.26149
chr2:46288525-46300250	2.35134	exon3134	0.40027	DA320765	5.05563	BG900305	3.2277
AI242960	2.34756	exon3115	0.40294	exon2282	5.00573	BG204150	3.21732
exon2132	2.33299	W68549	0.409302	AI348528	4.99612	EG328160	3.16456
BM456023	2.33058	exon3212	0.411795	AW135489	4.97081	exon2639	3.12259
BF330435	2.32471	exon3192	0.416177	BQ059079	4.96484	DB339686	3.05669
BI060266	2.27683	CN284366	0.417875	exon2117	4.90691	HMlincRNA650	3.0171
chr2:54096175-54165975	2.27088	exon3200	0.422973	DA636405	4.87615	exon2774	3.01648
AI351199	2.249	exon2950	0.424538	exon2121	4.84206	AA603389	2.99939
DA320765	2.24549	DA232433	0.42519	BQ278378	4.83875	AI813528	2.99009
DA022479	2.2359	BQ940271	0.425233	DW459444	4.75042	AI348265	2.93663
DW438840	2.23198	AA167532	0.432234	BU664958	4.72777	BG990341	2.93545
AI640468	2.22858	exon2940	0.435277	AI204993	4.72772	exon2708	2.91185
AI962568	2.22782	DB307950	0.443837	exon2300	4.69465	exon2634	2.91011
R22072	2.22247	exon2988	0.446286	DB324222	4.67352	AW300566	2.8769
exon2123	2.20496	exon3148	0.44908	BF979550	4.66402	AI214699	2.87152
exon2100	2.20179	exon2966	0.46781	BF832783	4.65037	BF886772	2.86368
BU146578	2.17862	chr5:170925150-170938100	0.472464	exon2135	4.64323	BX101293	2.85025
BM007418	2.17605	BF816935	0.473632	AV730194	4.6279	DB338917	2.80494
EC580065	2.16143	BE185067	0.482203	exon2136	4.59698	DA192943	2.80393
BG496582	2.15746	BI753960	0.494405	chr2:148061475-148073025	4.58779	chr3:67392950-67407275	2.77148
DA812292	2.15352	DB041518	0.497496	BX413939	4.56223	AV763465	2.73309
chr2:239386225-239398275	2.15048	FN144019	6.12932	N98897	4.50821	CD558783	2.7177
AA278176	2.0777	DB067802	4.1017	BI060266	4.39222	BE622274	2.71713
BF330976	2.07512	CV408641	4.07095	BE569002	4.37721	AV730023	2.7167
BX422334	2.07145	BE006786	3.57751	BF760416	4.36794	AA732281	2.71192
DT217080	2.0479	AA505652	3.37221	BU567998	4.35643	BX479775	2.70198
AI799258	2.03038	DQ892617	2.61762	AA864584	4.35336	exon2633	2.69322
AJ863127	2.01778	BG211787	2.59501	BF910641	4.34288	BE567163	2.68946
N62212	2.01179	DA843033	2.53561	AI200882	4.32089	AI884885	2.6684
EC443794	2.00843	AA204716	2.34453	AA776826	4.29412	DA709814	2.6422
AK308404	0.109347	exon3208	2.18908	AA668319	4.25148	BX484258	2.63299
BM699739	0.304693	CN274292	2.10747	BE179982	4.21501	BF036015	2.61654
DA515381	0.316166	DC310687	2.09933	FN047198	4.14285	AW269809	2.61277
DW441229	0.326167	BX104779	2.08014	BM799962	4.13529	BQ357063	2.59676
BU561635	0.34618	AA468138	2.02536	H62755	4.12166	BX107959	2.58992
DA761364	0.378361	AK000168	0.0217086	BM801148	4.11646	BG214664	2.55569
DB047870	0.380637	DA477144	0.0275745	BM469395	4.10851	BE003294	2.54805
AV729993	0.383414	exon3543	0.0482342	AW866755	4.014	HMlincRNA1574	2.54328
AK310527	0.433222	BY797110	0.0528491	AI242960	3.99093	exon2746	2.52395
EU831898	0.469533	AA935188	0.07112	BQ214566	3.98922	AI018085	2.51736
CA397582	0.483541	CB047659	0.0943036	AF090102	3.96166	AK310527	2.49528
AA812521	65.1472	exon3539	0.095496	H90115	3.96154	HMlincRNA959	2.47709
BM909339	11.1751	AI354683	0.099426	AI702060	3.95469	AI598242	2.44385
exon2758	7.38929	N47182	0.11582	BQ709504	3.906	AI744597	2.4046
DA508870	7.16145	CD000492	0.120805	exon2119	3.90201	exon2806	2.36004
AW188296	6.45187	BQ581966	0.13482	BE393881	3.81422	AW138314	2.35332
AW978573	6.34535	exon3289	0.149515	BU070936	3.80166	exon2763	2.34789
chr3:31017300-31040525	5.94362	EC497664	0.156992	exon2185	3.79515	exon2642	2.34554
BF949027	5.89019	CV426400	0.165274	AA523320	3.79187	DA458598	2.34226
AI857894	5.73646	exon3660	0.165782	AV732793	3.7584	BX110602	2.33211
BX648380	5.63331	T77588	0.188714	AI351199	3.7418	AA878450	2.32367
BE567163	5.59187	BF871888	0.193804	BQ057248	3.73569	HMlincRNA1310	2.31317
BE006466	5.56638	EC522780	0.200735	CB111221	3.71283	BQ321380	2.30097
DB097510	5.31562	BF341848	0.204161	DA318447	3.70084	AV729993	2.29503
AA830403	5.15212	CD515754	0.214377	CV399073	3.68503	HMlincRNA1573	2.29005
AW300566	5.06304	exon3277	0.220854	exon2186	3.67722	DB281306	2.28484
exon2639	4.83567	exon3595	0.221782	BF922635	3.63883	AI700526	2.25803
exon2641	4.75529	exon3355	0.223975	BG181172	3.58497	BX117463	2.21087
AI129187	4.73928	exon3560	0.230563	AW440929	3.5776	chr3:72052025-72073225	2.2071
AW001813	4.61547	exon3668	0.231776	exon2376	3.57435	BX389678	2.19511
BC113950	4.59776	exon3661	0.236146	BQ882304	3.52138	BU561635	2.19105
BU664224	4.40701	exon3299	0.244534	exon2107	3.50669	exon2760	2.16373
BF174537	4.33066	exon3357	0.255586	H61576	3.4825	BG203141	2.15764
BE003294	4.19486	exon3562	0.255849	H27851	3.47894	AW062720	2.14798
DB178337	4.17476	EC551932	0.257762	DA394641	3.43018	AW002905	2.10286
exon2777	4.04191	CR974862	0.258146	C17272	3.41162	AA830403	2.10179
CR978317	4.04071	BG569808	0.264392	BX101700	3.41056	AL710085	2.09343
BF510105	3.99417	exon3538	0.266403	BF038968	3.40878	exon2724	2.07751
AI187195	3.93679	H81446	0.268227	AA781928	3.34361	AA431270	2.07012
AI493721	3.93079	DB522510	0.273033	BM457645	3.33462	AW967589	2.05925
BG204150	3.91149	T91209	0.279776	BM545521	3.33224	DB097510	2.05735
CT001622	3.83119	exon3293	0.294128	exon2187	3.32948	BX953862	2.05154
AA300593	3.82074	BF747125	0.306866	AI962959	3.32643	exon2643	2.0485
BG198187	3.76419	exon3361	0.307965	exon2378	3.31023	AF279774	2.04521
BX484258	3.64365	BF950099	0.315853	BE392366	3.30216	AI700428	2.03971
AW296470	3.61177	exon3234	0.324209	AV755552	3.28127	BX445893	2.03468
exon2761	3.55047	exon3565	0.326798	CV382201	3.26651	AA668237	2.03325
AI700428	3.49788	R87402	0.34113	DB236537	3.25306	chr3:188521875-188539200	2.03314
exon2766	3.49678	AA582456	0.35017	BU950499	3.2317	AK094780	2.00501
AI732319	3.4875	AJ710025	0.363757	BG496582	3.21274	AW993330	0.0425283
AA431270	3.4857	DB457071	0.364558	DA812292	3.20373	AA725797	0.0496197
BG900305	3.48517	AA628214	0.368909	AW855737	3.19062	CR616772	0.0729945
AW138314	3.47389	AW204592	0.373622	exon2103	3.18225	BG824540	0.102303
AA603389	3.46985	DB317705	0.377207	DA022479	3.17871	AW802489	0.103845
BX490662	3.46069	exon3377	0.37855	AA858138	3.17447	BG619873	0.109078
CD519095	3.45381	AW841558	0.390147	AI813883	3.15806	AI401598	0.119813
AA732281	3.4461	BF772568	0.392654	AA278176	3.15617	AK296474	0.122937
DB315166	3.44274	exon3502	0.394568	exon2236	3.14457	BE007953	0.127609
AV763465	3.42257	exon3458	0.404597	chr2:235906000-235923850	3.11577	DB290844	0.168912
AI700526	3.40994	BF986561	0.410671	BE180783	3.11358	AI760149	0.172104
exon2774	3.39709	exon3359	0.437561	DB055081	3.11173	AA948399	0.221616
EG328160	3.36904	BQ360607	0.443212	chr2:54096175-54165975	3.09396	N64728	0.230791
DB281306	3.34779	exon3544	0.447103	BG219312	3.06828	BQ922369	0.243378
BF036015	3.33493	exon3669	0.451958	AA689391	3.05647	AA778157	0.304184
AB527916	3.29161	DA531431	0.455746	exon2124	3.04423	DQ890836	0.319093
EG328528	3.255	exon3566	0.459524	BI044007	3.02252	BU686812	0.321397
BX107959	3.23539	exon3501	0.471369	CV354448	2.99437	BF307139	0.398851
BF359689	3.08555	BQ233378	0.473305	exon2096	2.99034	exon2892	0.402928
BX479775	3.08348	BF908672	0.476957	BQ188538	2.98681	DB334231	0.442066
AI348265	3.08092	EC519171	0.47705	BF330976	2.96226	exon2829	0.462002
exon2744	3.06389	CD110511	0.482393	exon2330	2.92897	DA812102	0.495781
exon2757	3.03599	exon3467	0.48624	exon2393	2.90892	BF131709	0.496457
AI598242	3.01517	exon3379	0.489569	DA726924	2.88837	BQ332863	0.496843
CD675752	2.99739	BT009824	0.496111	BF335291	2.88208	exon2813	10.2363
BG214664	2.9918	AL044207	7.50922	AI799258	2.88073	BY798287	6.58694
AA047369	2.97166	exon3440	5.6587	BQ722043	2.88006	CA389866	6.24974
BG941749	2.94973	BX115207	5.11815	BF681027	2.87619	BU658432	6.00386
DA304155	2.93623	AB067506	3.04219	CD514437	2.84852	BF511637	5.64123
BE622274	2.93355	exon3599	2.55619	exon2258	2.80759	BX537758	5.01313
BG206277	2.92539	exon3278	2.44438	R22072	2.80011	exon2826	4.76512
AI018085	2.88241	S62904	2.28546	exon2111	2.79705	exon2816	4.61908
AI143775	2.84933	BF695562	2.22372	BF891429	2.77901	DT216591	4.47287
DW408355	2.84797	BM979314	2.18138	CV416649	2.74945	DA087369	4.42483
AU311832	2.79947	DA143929	2.0832	BF828930	2.74217	BF895723	4.37234
CB044822	2.79716	EC556674	0.110169	AA913887	2.73842	exon2819	4.08183
BX110602	2.79148	AW615250	0.113722	AA610696	2.72536	CD722072	4.04994
chr3:16732325-16743650	2.73366	DB457373	0.171472	BU662998	2.71353	exon2903	3.92465
DB235147	2.70992	DA948019	0.222485	exon2374	2.70032	CD102573	3.72817
exon2760	2.69959	R34772	0.226028	AW769039	2.68081	AA309288	3.63004
BX104557	2.69338	BF759843	0.239993	exon2242	2.67779	FN051328	3.43251
BE645648	2.68227	DA269427	0.279097	BX375330	2.66807	BM727768	3.4212
AI214699	2.6498	DA625237	0.281974	BU853167	2.66718	AA318787	3.41894
AW967589	2.64611	AW984551	0.289582	AW295583	2.66607	AW076083	3.40541
AA832162	2.63266	exon3850	0.298302	BF849844	2.66151	exon2815	3.37126
AI828001	2.6196	AW005994	0.298657	AW268869	2.6406	H89496	3.34842
HMlincRNA970	2.61827	BG188831	0.298955	BU078958	2.63354	BI832230	3.19782
DB044544	2.60427	BX093936	0.302432	R58488	2.62274	AI272946	3.19293
CA396933	2.5972	AV763328	0.313141	exon2281	2.59942	Z25005	3.17435
AI942292	2.55432	BP419703	0.314641	BF203709	2.57191	H87384	2.9386
exon2638	2.55409	AI018130	0.321936	EC443622	2.55686	DB284822	2.90766
BM684236	2.53497	CV363180	0.330833	AV703223	2.5539	DB361072	2.86765
BG199525	2.5278	BE874914	0.336465	AW753869	2.55324	BU072397	2.82615
AW197582	2.52494	BG995242	0.341485	EC472314	2.54902	N24497	2.81824
BQ357063	2.51743	CR608597	0.344083	exon2249	2.54184	BQ707770	2.76189
BQ065129	2.50447	AA860328	0.355587	AI469770	2.53754	exon2820	2.74113
BC015444	2.47709	AA993259	0.35634	chr2:239386225-239398275	2.53197	BQ012910	2.68582
BG010597	2.42808	DB298339	0.357894	BG819694	2.51946	BI060426	2.68226
AA668237	2.42018	exon4042	0.359724	DN991469	2.50955	AI674379	2.61695
AW997622	2.39825	BE256465	0.367357	AA769410	2.49698	CN267617	2.58648
AL704635	2.39049	BX953571	0.371063	CD685442	2.49488	BC144536	2.56892
exon2643	2.38854	CR748399	0.375528	CV335679	2.49159	AA593324	2.56694
exon2746	2.38158	AA889312	0.37822	AA581763	2.47409	exon2817	2.55108
BX117463	2.38076	chr7:1314975-1333125	0.378416	BC110915	2.47104	exon2875	2.54411
chr3:72052025-72073225	2.35563	BE010595	0.379591	BM549844	2.46584	HMlincRNA1012	2.51794
AW062720	2.32994	AW884647	0.383	AA424185	2.45793	exon2825	2.5022
AK310207	2.31984	H28032	0.384234	AI911416	2.43381	chr4:109537600-109559575	2.48105
exon2637	2.31035	chr7:46184850-46198900	0.385079	chr2:46288525-46300250	2.42588	FN087312	2.43369
exon2803	2.28831	AW379743	0.393795	BG285041	2.41736	BF900808	2.42407
AI420014	2.28787	AW270097	0.398009	BU595128	2.41563	EF565116	2.30782
HMlincRNA1310	2.2768	EC524247	0.400486	chr2:112179825-112193875	2.40617	chr4:52952325-52974425	2.20615
chr3:188521875-188539200	2.26994	DA382640	0.403421	AA372888	2.39637	chr4:67908675-67922125	2.18289
BX100321	2.26043	AY008372	0.405792	W05807	2.37365	AI376665	2.15977
exon2751	2.25918	AA229538	0.415278	AI928758	2.36752	AA337381	2.14468
BX389678	2.2589	BF927048	0.4165	chr2:19843425-19853775	2.36542	AA307003	2.13929
DA011527	2.24956	BI002743	0.417087	AA219052	2.36363	AA501611	2.13103
AI263080	2.24418	CB158131	0.427142	AA128232	2.33575	exon2864	2.11287
exon2642	2.24397	AJ710845	0.429526	BE782789	2.32691	AW195314	2.01948
exon2783	2.23568	CV398753	0.439065	chr2:7917975-7969300	2.32603	CU689407	2.01877
AV734060	2.22181	BE252228	0.462819	DB259331	2.32398	AX747234	2.00269
CR745496	2.2092	DA842742	0.467445	AI001763	2.31757	AK225978	0.0333796
EC580935	2.16802	BY999068	0.469574	AA477481	2.31003	AW510523	0.101412
BI517778	2.14828	BF923978	0.475164	exon2375	2.29644	BU600648	0.124976
chr3:71002675-71016650	2.12921	H04295	0.476173	HMlincRNA872	2.29365	AI624672	0.13002
exon2634	2.12605	FN169473	0.483312	AK094576	2.27664	CD696885	0.131129
exon2725	2.08582	BG924719	0.485119	exon2391	2.25441	Z41815	0.164542
HMlincRNA650	2.08194	AI652471	16.1135	exon2240	2.24714	DB166149	0.1776
AK304777	2.0678	AA028129	9.06095	AA679050	2.21941	BG478701	0.204967
exon2763	2.03789	exon3717	7.75756	AI214390	2.2193	DW407854	0.281208
AI224911	2.03676	FN050554	5.63497	DW455113	2.1811	EC579926	0.310509
BQ321380	2.02031	BQ364254	5.12412	CK299764	2.17142	exon2981	0.332018
exon2722	2.02008	AW879648	4.70909	BF832508	2.14066	BI757882	0.339483
AI760149	0.0583278	K03193	4.70556	exon2113	2.13609	BF170883	0.342453
AA961361	0.065563	AV712746	4.01251	AI040972	2.13368	FN134765	0.371725
AW802489	0.066853	BM824147	3.62314	BM904272	2.09944	DA255344	0.379441
BE007953	0.104134	AI769947	3.32645	exon2243	2.09159	exon2978	0.383612
AI401598	0.149843	DC310055	2.84871	AA121911	2.08121	AL136630	0.400841
BG824540	0.232248	AI521998	2.80428	BF433116	2.07787	FN111597	0.444723
AY956764	0.260788	AM989468	2.33493	exon2192	2.066	CD516039	0.446557
CR622516	0.353119	DA852857	2.23657	AK307235	2.04946	AW136140	0.447756
CR735735	0.38547	exon3716	2.10916	AU252893	2.00792	BE006786	0.448025
CR616772	0.389284	BQ319506	0.0675416	DA761364	0.146971	DB063469	0.472013
AK296474	0.433738	AW628689	0.0676564	AK308404	0.280575	exon3192	0.475297
DB290844	0.434977	CV313961	0.0779752	AK304098	0.283085	DB193345	0.484837
CR606416	0.477977	exon4417	0.0970857	BG178841	0.300985	Z46192	0.490166
W58768	0.478898	exon4135	0.110232	EC553788	0.384085	exon2987	0.499083
CD722072	9.28688	AI648549	0.129477	AL710085	0.424996	AA927882	11.6147
exon2813	7.98983	BG254779	0.164955	DA515381	0.469854	exon3221	9.78252
AA970919	6.11351	exon4416	0.170699	AK304777	16.9827	exon3044	6.51162
exon2826	6.06353	AI750167	0.180311	AI187195	12.2747	exon3208	6.38936
exon2815	5.82887	BQ025180	0.193869	BG199525	12.2457	exon3139	6.18389
DB361072	5.77892	exon4234	0.195562	BF174537	9.20172	BX089473	5.55311
exon2816	5.48874	AA663642	0.198462	BG206277	8.80036	exon3195	5.12682
AW076083	5.21409	exon4437	0.19972	exon2641	7.55428	CD514953	4.92749
BX119231	5.13994	AK130123	0.204758	CT001622	7.0813	AA219324	4.71183
AA628129	4.88977	H77918	0.206221	AI598242	6.90214	DA179313	4.65939
BF895723	4.67309	BF796433	0.210579	exon2643	6.84543	BG206583	4.57316
BF511637	4.65484	exon4423	0.210873	AA431270	6.21358	exon3209	4.29584
N24497	4.51231	exon4209	0.211401	BX484258	5.87102	AW665322	4.16941
FN087312	4.42872	exon4127	0.212202	AV763465	5.81495	N73112	4.05763
AA337381	4.24241	exon4419	0.216168	exon2760	5.81311	exon3069	4.01035
BU658432	4.21653	H61700	0.220882	exon2642	5.6753	BX104779	3.97913
chr4:67908675-67922125	4.1593	exon4139	0.224029	BX479775	5.65563	DA458823	3.96934
DT216591	4.10455	BU735619	0.22432	DB235147	5.61339	exon3076	3.92109
exon2817	4.05664	AW298621	0.227685	AL704635	5.4495	M85974	3.87397
BI832230	4.01313	exon4406	0.229238	EC580935	5.43604	AI336645	3.77482
BF988440	3.78652	exon4429	0.229419	AW300566	5.4191	N49448	3.76812
CD102573	3.77533	AW148337	0.24403	AW188296	5.37315	exon3118	3.72872
H79845	3.73134	DA537531	0.248203	AW062720	5.21752	exon3216	3.57695
BM727768	3.66494	EC443280	0.254158	exon2722	5.13771	exon3150	3.56298
exon2811	3.61582	AI204148	0.258286	AI348265	5.11806	AA468138	3.55873
AK123065	3.54094	AI933767	0.267691	exon2774	5.0752	F35287	3.5562
HMlincRNA1012	3.49416	BX338597	0.267699	CR978317	5.06417	exon2960	3.54366
BF673952	3.46443	DB048515	0.269218	BF036015	4.97873	DB095186	3.51815
BG953017	3.40172	DA456764	0.27138	BX648380	4.96122	BF346605	3.46246
FN051328	3.36874	exon4224	0.275973	BC113950	4.9544	CA391721	3.44783
BG499001	3.33107	exon4432	0.276603	FN062232	4.86402	exon2988	3.43732
AA501611	3.26522	exon4156	0.280263	exon2746	4.80595	CU693173	3.41347
AA464870	3.25198	exon4409	0.282343	EG328529	4.76276	exon2963	3.40784
AI376665	3.12074	AK098787	0.285079	AW002905	4.65531	BG926920	3.37486
CR613732	3.10217	AI797630	0.28558	exon2638	4.58249	FN147952	3.37482
exon2863	3.08742	CV409119	0.285755	AK310207	4.52034	exon3132	3.34998
chr4:3267300-3280150	3.07305	CN292553	0.291329	AI018085	4.47745	AL599580	3.26535
CA389866	3.02545	FN069444	0.29587	BE567163	4.38147	BF515427	3.26445
BU072397	2.8563	BX279812	0.297191	AI493721	4.35553	BG211787	3.18456
DB284822	2.85257	BI088129	0.29875	exon2639	4.35355	exon3222	3.1831
DB334231	2.83965	AA961982	0.302716	AK094780	4.34841	HMlincRNA766	3.10249
AA318787	2.82919	BF690875	0.30284	exon2761	4.32476	BG717137	3.07709
CU689407	2.81421	BX438027	0.303363	DB281306	4.31008	EC548328	3.06731
BF900808	2.79728	exon4266	0.304322	AI813528	4.2878	BG184874	2.9989
H87384	2.72219	BF109760	0.307184	BX100321	4.24918	exon3199	2.98352
BC144536	2.70876	T77452	0.307433	BE006466	4.20347	exon3147	2.96487
BF767775	2.65883	AA829198	0.312821	AA668237	4.17823	DB235360	2.93001
AI674379	2.5561	DB060058	0.31319	BG957862	4.1293	exon3002	2.88945
exon2874	2.52904	CB053879	0.319409	DA695910	4.0984	AA633857	2.8817
BX100371	2.52765	AA503642	0.322739	AA732281	4.08811	exon3191	2.82717
EF565116	2.47392	BG314723	0.324997	BQ639097	4.03073	exon2996	2.79029
exon2861	2.45411	AA342367	0.325494	CD519095	3.99744	BX496395	2.73877
exon2900	2.4351	BX407170	0.328353	EG328528	3.93902	exon3207	2.67949
exon2862	2.40528	BF530709	0.328442	BE003294	3.89411	AA354437	2.62222
exon2903	2.34557	BX438026	0.329482	chr3:28780450-28795425	3.89227	BF338057	2.61019
BI051455	2.33633	DB380255	0.332049	AW001813	3.8824	DB067802	2.60912
CA394226	2.33463	H50681	0.332057	exon2777	3.8774	AA167510	2.58268
AA337382	2.27801	FN062904	0.33279	AB527916	3.87417	DA458777	2.57946
AW015320	2.26457	AV749115	0.338463	DB315166	3.85397	exon3162	2.52875
AA309288	2.2498	EC456259	0.344713	BM684236	3.84542	exon3211	2.51016
CV412271	2.24051	GD136386	0.346225	BG941749	3.81967	exon3131	2.48122
Z25005	2.21877	BE964133	0.346435	exon2806	3.81512	AK309731	2.45961
AA307003	2.21454	AV699488	0.348081	AI744597	3.79717	chr5:6882550-6906100	2.45845
exon2825	2.20677	AA339813	0.348989	HMlincRNA650	3.75212	DA342801	2.45602
BQ707124	2.14687	exon4161	0.350147	AW967589	3.71137	CV408641	2.45169
CV321116	2.0912	AI208565	0.352072	exon2725	3.70679	BG183121	2.44301
BQ024591	2.02194	FN107819	0.353366	AF279774	3.68546	exon3205	2.43657
exon2829	2.01665	BI850623	0.353696	BU664224	3.58014	AW137150	2.40133
HMlincRNA1191	2.01585	BU506971	0.354885	BG990341	3.57586	exon3189	2.39952
AI624672	0.0224657	DB302442	0.357097	BF736027	3.54551	exon2966	2.38585
AW510523	0.0250728	AA669263	0.358235	AI884885	3.50916	exon3225	2.32101
CD696885	0.134215	H47249	0.360755	DA508870	3.5082	DA759537	2.31842
DQ892617	0.136357	AA114235	0.365168	exon2724	3.49782	BE185067	2.30087
AK225978	0.188077	AA082008	0.365764	AI857894	3.49674	exon3137	2.29128
DW407854	0.191435	DA935789	0.366252	AA702143	3.48046	exon3212	2.28984
AF083248	0.207465	DR731414	0.366516	BX110602	3.43039	exon3146	2.27273
Z41815	0.243844	AI868072	0.370428	exon2744	3.4204	exon3136	2.27044
BU600648	0.246704	AA079648	0.370782	chr3:16732325-16743650	3.41925	exon3204	2.26689
FN134765	0.265191	exon4413	0.371424	AA830403	3.40136	BG925420	2.26474
BF090823	0.272069	exon4158	0.372442	AW138314	3.39756	BG777293	2.2606
DA368675	0.298292	AW388399	0.374816	exon2803	3.38593	exon2953	2.24094
DA255344	0.302959	R36492	0.375073	BX389678	3.37604	AW379848	2.21684
exon2978	0.332134	AW151439	0.380137	AI732319	3.35747	exon3144	2.20087
exon2987	0.334799	DA325219	0.380998	chr3:188521875-188539200	3.34058	DB307950	2.17744
exon2981	0.348221	AW268417	0.383545	AA300593	3.30354	BG325888	2.1478
AW631353	0.362492	EC500675	0.384028	AI807028	3.27413	exon2980	2.13934
exon2992	0.369936	AA888288	0.384089	AW296470	3.26579	BU632350	2.10055
exon3071	0.376648	DV459042	0.384933	BG203141	3.26519	exon3217	2.07826
AA505652	0.380101	R37286	0.385907	AW978573	3.24589	exon3141	2.04885
BC030521	0.388162	EC440002	0.386536	HMlincRNA970	3.23075	exon3214	2.04024
DW428384	0.404056	BE865901	0.390587	AI263080	3.22702	AA031997	2.01274
EC579926	0.412534	exon4133	0.390727	AU311832	3.21868	exon3156	2.0044
AI335227	0.419904	AI918276	0.39243	DA709814	3.21642	DA477144	0.034987
AL833206	0.448541	T51072	0.393678	chr3:39253550-39266600	3.18646	EU518415	0.0532436
DA179313	8.00501	BX347110	0.394154	BQ065129	3.13455	BY797110	0.14416
exon2950	6.15986	BE708058	0.394599	DA304155	3.11832	AA333966	0.16302
DB041518	6.1147	AI682572	0.394957	BF326211	3.06489	T91209	0.288496
HMlincRNA773	5.79216	AA451649	0.395364	AA878450	3.05177	T77588	0.323198
exon2960	5.52244	EC573829	0.399444	DA458598	3.02645	S62904	0.347395
exon3216	5.47364	AA648061	0.400962	AI700526	3.00767	AA935188	0.358696
AI336645	5.07005	BI830001	0.402702	DW408355	2.96573	U90549	0.360623
DB346991	5.02388	R05532	0.40289	AI857428	2.94551	AW945781	0.38147
exon3132	4.99467	exon4162	0.403302	BF886772	2.92479	exon3543	0.384952
FN147952	4.87738	BG571252	0.403479	DB338866	2.89553	exon3668	0.415839
BF338057	4.67243	R67911	0.404876	BE645648	2.81431	EG327501	0.474347
exon3207	4.59789	exon4175	0.405373	EG328160	2.76067	AA883825	0.493413
N49448	4.51262	BQ932214	0.406537	DB097510	2.75427	exon3501	0.498196
BU632350	4.4545	AA886642	0.407508	BX490662	2.7538	CR745351	25.0169
CU693173	4.40286	exon4191	0.408472	CA397116	2.74945	exon3362	9.37718
exon3118	4.35951	AW514434	0.411516	AI479133	2.74653	BF448634	6.97492
exon3147	4.34128	BG779924	0.413612	exon2633	2.71663	CU690409	5.83488
exon3144	4.28519	CD518628	0.413849	AA420706	2.71052	AK311841	5.42367
AA167532	4.12469	exon4155	0.415654	AW444724	2.71014	exon3581	5.32246
AA354437	4.08936	chr8:79243350-79253700	0.416545	HMlincRNA1310	2.7087	BG942956	5.07224
AA992250	4.07623	AI868775	0.417104	exon2763	2.69677	exon3661	4.95714
exon2995	4.0721	AA121064	0.417494	BF949027	2.68958	BT009824	4.83044
AW137150	4.04723	AA884010	0.418582	BQ357063	2.68351	exon3513	4.51539
chr5:3790400-3802175	4.04711	CD175619	0.418813	AI942292	2.67878	CR742941	4.18769
exon2940	3.99889	CN285030	0.421533	exon2758	2.67599	exon3584	4.08897
exon2966	3.90052	EC469791	0.42483	BQ342963	2.67306	exon3447	4.06354
exon3214	3.87696	AW779106	0.426267	exon2751	2.67043	exon3354	3.99446
BG898704	3.73785	T29859	0.426426	chr3:31017300-31040525	2.62932	BX324360	3.89435
exon3150	3.73259	AI445550	0.428338	CD675752	2.60956	BG028463	3.85139
BU943130	3.64151	exon4442	0.429829	EU831898	2.55535	BF511048	3.84797
DA342801	3.56701	BF984667	0.432997	DN602348	2.55316	BX104504	3.80514
AA468138	3.56509	BU533451	0.43582	BE501109	2.55169	AI017213	3.70991
exon3212	3.49289	EC542160	0.438818	BG214664	2.53129	chr6:91443800-91462575	3.70809
exon3199	3.48924	AI432231	0.44006	HMlincRNA1574	2.52587	exon3288	3.70208
CN284366	3.47996	chr8:127449850-127469100	0.440161	BG900305	2.45659	BF194903	3.64581
BX471161	3.45501	BX438040	0.440899	exon2766	2.45316	exon3566	3.35206
exon3195	3.42487	BU596067	0.442787	BX117463	2.43875	BG197454	3.32318
exon3205	3.42238	AA745020	0.443232	AI224911	2.43845	BU656784	3.29363
AA219324	3.40001	CB959125	0.444597	AV734060	2.405	AA180347	3.27998
exon3222	3.3907	chr8:50050850-50118750	0.445282	exon2634	2.4017	exon3235	3.23954
exon3156	3.38647	exon4335	0.44619	BF510105	2.38004	BU660854	3.20948
exon3162	3.31054	AW063883	0.446691	exon2757	2.32988	exon3379	3.14538
exon3189	3.24456	BF825281	0.450012	DB044544	2.32794	BF772568	3.11445
exon3115	3.22396	AI002200	0.451405	BQ321380	2.32592	exon3669	3.10942
exon3131	3.20251	H00176	0.451546	DA485564	2.28495	BQ082559	3.09625
exon2953	3.17444	BX438910	0.452244	AI129187	2.27853	exon3457	3.06871
exon3191	3.16177	exon4425	0.452694	BF370218	2.27759	DB317705	2.92338
M85974	3.15967	R40060	0.452802	CB044822	2.27075	CV320954	2.84722
BE006786	3.08278	exon4223	0.455338	DW423813	2.24141	CD674346	2.84392
exon3146	3.07795	FN110381	0.455567	AK310527	2.22803	CD000492	2.818
exon3194	3.07249	T41196	0.458556	DA192943	2.2168	BG208909	2.81226
DA806169	3.01729	DV461720	0.461642	AV729993	2.16826	exon3377	2.78179
exon2941	3.01512	EC498109	0.46183	BG010597	2.15657	exon3537	2.77192
exon3217	2.95773	AW751532	0.46245	AW383392	2.15649	BF940279	2.66647
exon3202	2.92191	DB378413	0.463455	chr3:72052025-72073225	2.14435	exon3558	2.62768
exon2996	2.84384	AA782443	0.464177	DB047577	2.12903	AA628214	2.6142
BX104779	2.83415	AA370232	0.465136	BX445893	2.12873	BU177145	2.59851
BF509021	2.83395	exon4138	0.469497	AW997622	2.07376	DN930364	2.55889
CA391721	2.81965	DV459401	0.471993	AI903851	2.07216	BF986561	2.55046
exon3145	2.80891	CB992359	0.47271	exon2629	2.06392	exon3538	2.54134
exon3083	2.7996	exon4058	0.474595	CA396933	2.05337	AM851115	2.50389
exon3002	2.76102	AI697066	0.476374	BI826226	2.05124	BE048920	2.49511
BG926920	2.68972	DN991958	0.476386	BF507773	2.03917	exon3357	2.47567
DB340974	2.67331	chr8:29955875-29977325	0.480653	AA603389	2.03086	exon3565	2.47564
BF346605	2.65534	BF437731	0.481742	CR616772	0.0488606	BU941631	2.44939
BF904949	2.63838	AA330951	0.48372	AA961361	0.0890667	DW446700	2.4372
BF670611	2.62446	W94090	0.484323	BC006366	0.0945445	exon3360	2.4307
DB307950	2.61805	EC455608	0.484911	N64728	0.138232	CB047659	2.38328
BG184874	2.61205	AA368043	0.485562	BE007953	0.153531	exon3281	2.37061
AW665322	2.60435	BU735758	0.486409	BQ922369	0.1587	exon3599	2.37036
BG777293	2.55193	EC466770	0.49034	CR606416	0.186997	exon3562	2.36943
DA458823	2.54708	EC470252	0.490359	AW993330	0.188479	BU853904	2.35038
DB067802	2.51512	EC551509	0.491006	AA725797	0.207883	BQ082218	2.3482
BX496395	2.46589	BE242992	0.491489	AY956764	0.214719	HMlincRNA1086	2.34533
BG674962	2.44647	W72844	0.492546	AW802489	0.258176	BG569808	2.33722
DB095186	2.43529	AA665436	0.492998	BG824540	0.270708	EC519171	2.2927
chr5:67711025-67754775	2.43494	BF436578	0.494358	AI760149	0.273168	exon3593	2.29246
exon3211	2.43491	EC500204	0.494592	AI401598	0.281039	AA317289	2.27493
exon3139	2.41375	BG260530	0.494779	AK296474	0.285639	AI369956	2.26142
exon3044	2.40202	CA775007	0.495104	CR622516	0.28862	AW841558	2.24458
BG623157	2.3905	AB039723	0.496745	DA812102	0.291319	BF908672	2.24228
exon2980	2.38579	BG026688	0.497247	AA948399	0.295424	exon3563	2.24079
DC310687	2.36917	AI669868	0.499146	AA778157	0.307768	CR974862	2.23248
AI122831	2.36433	BG211764	38.7004	CR735735	0.310289	exon3356	2.21444
chr5:67639050-67653625	2.35934	AW275876	8.00698	DB290844	0.32956	exon3560	2.20932
exon2963	2.34809	BQ691240	5.41794	AA319336	0.400933	N47182	2.18238
exon3116	2.34662	BE074351	4.83166	DA200492	0.422701	exon3294	2.18216
DB300050	2.31595	exon4182	3.85623	exon2875	0.424103	exon3454	2.16123
exon2968	2.31309	DA933654	3.32996	BF307139	0.450028	exon3284	2.12624
AA633857	2.27091	exon4253	3.07604	exon2921	0.488176	exon3458	2.11632
DA232433	2.26501	AL832961	2.81978	BG619873	0.498059	exon3283	2.03883
BG183121	2.26154	CN482404	2.56717	BF511637	13.8383	exon3234	2.00737
exon3225	2.24087	exon4053	2.56516	exon2826	10.1058	AF015042	0.0682229
exon3069	2.2245	AL707733	2.54716	AW140084	9.7819	EC524247	0.0839474
exon3000	2.16409	AI936854	2.48998	exon2816	8.70658	AK056864	0.236038
DB364855	2.15052	DA467431	2.41014	FN051328	7.68971	DA948019	0.247846
BF816935	2.11477	DA767899	2.38401	CD722072	7.51088	H04295	0.302574
DB462671	2.10998	BQ222732	2.26735	exon2815	7.47649	CB151367	0.310381
BQ940271	2.09205	AA912163	2.24768	FN087312	7.27761	AW379743	0.330039
DW465356	2.078	DB037381	2.18831	AA628129	7.00618	BG995242	0.36011
exon3136	2.06551	BG204932	2.15696	H87384	6.56674	BX093936	0.365293
exon3043	2.05396	L13616	2.11055	AA970919	6.53523	AW615250	0.400197
exon3200	2.01921	BU178256	2.09194	BI832230	6.52134	BE256465	0.437528
AK000168	0.0376971	exon4126	2.07537	DT216591	6.42501	DA625237	0.440801
BY797110	0.103825	AA884188	0.0900078	exon2821	5.70945	AW297404	0.454542
exon3539	0.114891	exon4540	0.109422	exon2817	5.65412	BG941433	0.496722
exon3543	0.163065	BI754780	0.123699	H79845	5.47945	AI769947	9.20558
T91209	0.170625	BG231414	0.130123	BM727768	5.44435	K03193	7.06143
DA477144	0.17154	T11478	0.139496	AA318787	5.20984	BF923978	5.15856
T77588	0.173884	DA924804	0.164504	N24497	5.09023	BP431982	4.9486
CV426400	0.184262	exon4560	0.164579	exon2937	5.03206	AL708419	4.91732
R87402	0.268955	BM151805	0.170036	BG953017	4.97481	EL946936	4.70049
EU518415	0.299686	CD699322	0.184387	CA389866	4.788	DA852857	4.53687
exon3535	0.377056	CD103303	0.203076	AA501611	4.75023	AA602041	4.43705
exon3556	0.400985	DW442657	0.218647	exon2811	4.65542	HMlincRNA1263	4.26073
BF950099	0.410897	DA397518	0.219922	AA337381	4.64083	BM824147	4.18796
BX115207	11.503	exon4453	0.22323	BF900808	4.40424	BF759844	4.11505
exon3497	10.3206	DB337452	0.223421	DB361072	4.38369	exon4042	3.99539
exon3563	8.62229	exon4606	0.227989	BQ707770	4.37307	BQ890664	3.96225
exon3660	8.24719	BE765130	0.254845	AA309288	4.20259	AV729850	3.91577
BX324360	7.69391	AA084920	0.279596	H89496	4.10304	AI220263	3.86709
exon3293	7.30966	exon4472	0.300342	AW076083	4.0681	H90844	3.80921
exon3558	6.60045	AK055790	0.308552	BU658432	4.05561	exon3847	3.78093
BF986561	6.07754	AI887528	0.324632	exon2813	4.01342	BF183852	3.76035
BU941631	5.70099	exon4583	0.326593	T99586	4.0133	AW080042	3.62595
CD674346	5.4566	BE841196	0.329889	BF895723	3.79272	BM707237	3.5865
exon3661	5.25474	exon4585	0.349585	HMlincRNA1190	3.59837	AI915343	3.44228
exon3454	4.98476	BE170396	0.351736	BX100371	3.51972	DB378707	3.22115
exon3562	4.95315	CR742013	0.360799	CN267617	3.50887	BP872601	3.13287
exon3283	4.88478	exon4578	0.364792	Z25005	3.47719	AA889312	3.09274
BU177145	4.70219	BF509982	0.386146	DB284822	3.4489	BX100320	3.09185
exon3457	4.59464	AI678352	0.426947	AK123065	3.40109	BE222824	3.07652
AM851115	4.55711	exon4456	0.435554	AA464870	3.38167	CB158131	3.0264
exon3464	4.43896	exon4604	0.43791	AI376665	3.34305	AW879648	2.98135
BQ233378	4.43356	CR743903	0.439973	exon2819	3.30007	AA078066	2.97701
AI221792	4.37206	exon4451	0.44498	exon2862	3.24589	H54785	2.97612
exon3360	4.35823	exon4467	0.448399	FN095821	3.14055	AI609057	2.95456
exon3362	4.31288	exon4570	0.450111	HMlincRNA1012	3.12864	FN169473	2.92868
DB362112	4.15426	DA307871	0.457323	BI060426	3.08489	DA842742	2.89791
BG028463	4.14542	BG271949	0.464303	exon2861	3.03362	AV763328	2.84111
exon3566	4.14447	exon4581	0.470805	BQ012910	3.02963	BG924719	2.83011
BG186651	3.98848	exon4564	0.477649	BF988440	2.99417	AJ710845	2.78149
exon3356	3.92995	DA642715	0.487884	AW195314	2.9664	EC579608	2.74246
exon3289	3.89662	AW028558	0.493226	DA087369	2.94658	BI022929	2.73068
BF940279	3.87648	BX103287	7.15178	exon2925	2.92644	chr7:106276275-106286550	2.71774
CD000492	3.86802	AX746663	6.38925	BU072397	2.89106	EC470253	2.65277
BF194903	3.81961	AA332648	5.33865	BQ706467	2.88855	DB298339	2.62918
BE048920	3.80598	AI096786	5.18442	chr4:67908675-67922125	2.83341	AA984704	2.61853
exon3354	3.80498	BE765125	4.86924	CD102573	2.78226	AK128672	2.60296
BT009824	3.8006	BX383300	4.35337	BE545318	2.75604	DB339348	2.58557
exon3357	3.72559	BQ186376	3.9206	AK126014	2.68828	BG924691	2.56106
exon3445	3.71243	BG941153	2.67011	AA378519	2.60608	AJ713141	2.52842
BG942956	3.69109	exon4457	2.58654	exon2903	2.60293	AA229538	2.49329
exon3584	3.68064	exon4545	2.54087	chr4:3267300-3280150	2.59157	AW270097	2.48227
CB047659	3.65857	exon4542	2.44255	BC034324	2.57106	EC506393	2.47761
AI925460	3.61394	exon4559	2.34738	EF565116	2.49778	H66575	2.46838
exon3538	3.58691	BI046482	2.25757	exon2874	2.44636	exon3844	2.45915
CD515754	3.57338	CV403658	2.0845	HMlincRNA1468	2.43082	EC556674	2.41835
exon3377	3.53489	BG026098	2.06719	exon2900	2.36043	BU963459	2.38786
BU660854	3.49898	AA609531	0.0647747	exon2863	2.34881	exon3850	2.38411
AL044207	3.4327	exon486	0.0845153	AI674379	2.33467	BG213706	2.33992
DB079755	3.37783	exon627	0.104784	CV326783	2.33255	EC568287	2.31701
exon3467	3.22478	DB322348	0.114326	chr4:52952325-52974425	2.2546	AA603532	2.31555
AW204592	3.21682	exon409	0.157559	exon2820	2.22408	AI652471	2.25287
BU853904	3.21445	exon505	0.160001	HMlincRNA1191	2.18896	chr7:127535725-127551125	2.23085
BG208909	3.17742	exon450	0.166615	BQ707124	2.18006	AV712746	2.22868
BQ581966	3.16786	BU846063	0.177103	chr4:97235825-97246525	2.16135	AW005994	2.1965
BG989857	3.16258	exon497	0.179464	AA307003	2.15304	DB069872	2.19468
exon3544	3.08338	DB097590	0.191459	DC295626	2.10162	chr7:37575125-37663375	2.19053
exon3669	3.02847	EC476065	0.206317	exon2827	2.09512	BU928047	2.13424
EG327501	2.98999	exon634	0.210647	AA593324	2.06756	exon3717	2.12109
exon3560	2.98589	exon485	0.214842	BQ024591	2.01841	CV363180	2.08598
BE936782	2.98533	BM977434	0.224322	BF767775	2.01791	BP419703	2.05809
exon3513	2.95099	exon628	0.233686	AW510523	0.0181133	AI018130	2.04977
AA582456	2.93214	BE174175	0.242695	AI624672	0.0213139	BG959055	2.04798
AA180347	2.91268	exon635	0.324365	BF807579	0.0347078	AI521998	2.00578
exon3504	2.89056	CB993909	0.330206	BI753960	0.036122	FN062904	0.0266454
exon3378	2.88152	exon413	0.333535	BF026184	0.0416657	BG314723	0.0449358
exon3379	2.83232	exon395	0.343638	BG741733	0.0439851	CV313961	0.0467588
AW471182	2.77219	DA806736	0.343725	CD696885	0.0691255	BX438026	0.0474641
CV320954	2.737	AA332006	0.354883	BU600648	0.0770513	BX347110	0.0482717
FN068825	2.72898	AW602812	0.358677	FN134765	0.0980596	BX439350	0.05588
exon3361	2.71077	BJ997563	0.366628	BG478701	0.102569	AV749115	0.0562592
chr6:91443800-91462575	2.69963	BG719815	0.366936	DB166149	0.115326	BF825281	0.0578175
AX746929	2.67457	DA856530	0.367475	AK225978	0.153285	BE865901	0.0792413
exon3595	2.63585	AA579213	0.368781	DQ892617	0.196136	CB959125	0.0867223
exon3458	2.61155	AA629144	0.372655	BE389317	0.225418	BX338597	0.0978692
BE439827	2.58412	exon493	0.374609	AF083248	0.280558	CD518628	0.112618
HMlincRNA392	2.57719	chr10:113880000-113890875	0.383978	BC009766	0.292379	AW628689	0.125204
AA628214	2.56339	BF242157	0.392901	exon2987	0.300474	FN110381	0.127435
exon3355	2.56074	DA794947	0.397679	exon2978	0.378034	BX458556	0.163997
exon3537	2.55693	AW876761	0.400112	BC030521	0.380479	AW063883	0.175113
BF127413	2.55499	AI808995	0.404463	CN274292	0.413045	AI697066	0.180291
CD110511	2.54355	exon449	0.409882	Z41815	0.413118	AK304356	0.222352
exon3545	2.54226	chr10:8185475-8199525	0.428098	EC579926	0.426254	DV462462	0.223404
CR745351	2.53238	exon417	0.431883	BI757882	0.448073	BX438027	0.223492
exon3585	2.53189	AW801948	0.448344	AA090784	0.459861	BF109760	0.224576
DB317705	2.44623	exon461	0.451692	exon3192	0.465754	AI738506	0.2494
N92024	2.42833	exon574	0.455211	DA255344	0.467322	BE897786	0.254388
BC001282	2.42179	BQ707240	0.457375	BX089654	0.488707	BF240020	0.258546
N47182	2.41761	exon592	0.462224	exon3144	11.0064	BX403413	0.260506
exon3288	2.39572	BF895824	0.466363	exon3139	9.80708	AI418682	0.260804
BX349934	2.38564	AL597112	0.477827	exon3044	8.87143	AW150138	0.262017
BQ082169	2.37619	BG211052	5.62925	CU693173	8.72774	L13616	0.263043
FN060677	2.33069	DQ269985	5.3765	AA468138	8.50059	exon4419	0.263649
BF511048	2.32175	DA081532	3.31284	exon3195	8.25463	AU154685	0.278471
AI220244	2.31571	AI784169	3.28225	exon2953	7.16221	BM422346	0.308771
AW841558	2.28994	AI201326	3.08182	exon3069	6.96973	AL832961	0.309736
CB047658	2.26095	BX119188	2.86871	exon3191	6.6504	AI188191	0.313308
exon3565	2.21473	DA737884	2.58215	DB095186	6.58168	CV417109	0.320807
BF772568	2.1856	AA723978	2.44175	exon3076	6.51762	AI301637	0.322789
chr6:150647775-150661325	2.1776	AW118562	2.21359	exon3199	6.50399	BQ319506	0.330082
BE829235	2.14698	exon507	2.1215	BG926920	6.05561	BG742701	0.330183
BI481255	2.10142	exon424	2.06806	DA179313	5.96456	H50681	0.330613
exon3235	2.0497	N71455	2.03425	BF338057	5.81581	BE614111	0.347647
AA640560	2.03559	exon848	0.0794638	H82404	5.80277	CA775007	0.349784
BF448634	2.03479	AB209163	0.104814	exon3147	5.69153	AA604079	0.358065
exon3284	2.03165	exon916	0.109288	FN147952	5.68495	AK130123	0.362911
BY999068	0.0513963	exon677	0.121317	exon3002	5.65484	BX416136	0.381734
AF015042	0.0731469	BG193105	0.135863	exon3204	5.55446	BX432159	0.415111
CB151367	0.120661	BF513755	0.156364	exon2963	5.51247	BE544044	0.423139
DB061937	0.163358	BG477047	0.17421	exon2966	5.5059	exon4191	0.427346
EC524247	0.282203	BM683245	0.182794	AA992250	5.44778	BU178256	0.430617
AW297404	0.304526	exon942	0.202019	BX089473	5.33271	BM556976	0.436094
BU664012	0.316613	DB030353	0.204072	DB364855	5.30712	EC443280	0.438333
BE874914	0.328669	BE088726	0.206113	exon3211	5.27764	BX338739	0.449974
DA948019	0.364067	AL704801	0.214886	CV408641	5.20503	H00176	0.452215
EC506393	0.365965	DV460671	0.228532	AA633857	5.15219	AW197841	0.460834
EC556674	0.36715	exon929	0.269209	BU632350	5.1476	EH309426	0.471453
AK056864	0.372189	DB036467	0.273347	AA219324	5.07213	exon4161	0.473948
H28032	0.383013	AA601390	0.278024	BX117551	4.90367	AV753496	0.484589
EC470253	0.449819	exon673	0.278463	exon3208	4.87653	AW296892	0.486277
EC579608	0.463453	exon649	0.286773	exon3202	4.83922	BF336441	0.497257
CV398753	0.488794	BE080482	0.292298	DA806169	4.59347	exon4260	12.1973
exon3738	0.489624	BG192580	0.293701	BG898704	4.42202	DA271257	10.4283
BF923978	0.490339	exon645	0.324961	M85974	4.33603	AA582685	9.9565
AI769947	14.594	BI007497	0.331247	DB067802	4.28725	AW275694	8.42457
exon3715	8.39388	DA467326	0.341548	BE185067	4.28522	exon4408	7.38707
DA852857	6.33002	exon926	0.347864	BG777293	4.20341	BG184650	6.90122
BF759844	6.16038	exon843	0.357669	exon2941	4.18939	DA933654	5.91738
FN169473	5.66333	exon692	0.357894	BE066189	4.18464	AA912163	5.51897
BE222824	5.52484	exon803	0.384586	exon3043	4.15361	exon4223	5.41095
DC310055	5.14209	DA922283	0.395151	exon3217	4.13252	exon4142	5.36738
H54785	5.10716	DA100307	0.413497	HMlincRNA773	4.11644	BG204932	5.27381
AI915343	4.97566	BF328678	0.422873	DB340974	4.09544	T15648	5.27095
BP431982	4.89008	exon646	0.427493	BU943130	3.9798	DA325219	4.91013
chr7:149967450-150001750	4.56371	CN277722	0.43393	AI089703	3.9261	BX117230	4.89154
BG924719	4.26605	DB314685	0.438384	AW665322	3.91984	DA264744	4.59285
BE254843	4.21316	AW976737	0.455591	exon3225	3.86712	BQ691240	4.43185
exon4042	4.19566	exon691	0.457463	exon2988	3.85122	exon4138	4.12875
BF183852	4.1617	exon817	0.466189	DB346991	3.83248	exon4334	3.99036
AW005994	3.99503	DA088898	0.476049	exon3150	3.70129	exon4185	3.97737
AA603532	3.84267	exon941	0.483319	N49448	3.67564	exon4062	3.97219
BQ890664	3.72495	exon923	0.493935	exon3162	3.64788	AA043769	3.95579
DA382640	3.70766	BE503655	10.3271	DA458777	3.61576	exon4442	3.94884
exon3844	3.65824	DQ916738	4.39563	exon3189	3.58969	exon4436	3.94234
BP872601	3.62223	AB231722	4.38385	DB327179	3.5482	exon4060	3.91926
BG697536	3.47965	AB053446	3.83067	DA458823	3.54358	exon4056	3.86769
N50373	3.43967	DT216792	3.3529	BX104779	3.52836	AA725782	3.81538
BU567630	3.41284	BF805276	3.23068	AI336645	3.52134	AI421532	3.80593
DB454728	3.35505	AA487436	2.76449	AL599580	3.49053	AW275876	3.74783
CD251973	3.25131	AK290355	0.00182471	exon3205	3.48254	exon4432	3.65087
BM789329	3.21422	BC172370	0.00270724	AK309731	3.44598	BG777151	3.62067
AI609057	3.1783	AL833479	0.00385058	exon2968	3.41834	BX119528	3.54394
BG954830	3.16443	AK302555	0.00774454	BF509021	3.41659	R78413	3.54189
AA993259	3.13823	BX647674	0.00948258	CN284366	3.40175	exon4251	3.52825
AW855657	3.11463	AL832139	0.012487	AA167532	3.34348	chr8:143507200-143521850	3.39802
K03193	2.95699	X07495	0.0392106	BQ940271	3.33404	DB077679	3.31601
BU928047	2.95297	CD110271	0.0774652	BG184874	3.27843	BG219111	3.24505
R34772	2.93016	BE832475	0.132654	BG006392	3.2699	BE777474	3.22953
AA513919	2.92155	BC104751	0.137703	exon3210	3.26928	AU146962	3.21822
EL946936	2.91987	exon1073	0.148147	DB307950	3.21907	exon4433	3.19582
H90844	2.91485	AK001527	0.156282	AA354437	3.21667	DA180722	3.1779
HMlincRNA1263	2.91022	GD154662	0.17469	exon3194	3.09617	DA928996	3.16057
R49645	2.90024	exon1206	0.178499	BX496395	3.06604	BG190558	3.15364
AI766475	2.83083	BE217929	0.179657	exon3132	3.06288	AI866148	3.13175
DA625237	2.80783	BC060826	0.186423	exon2944	3.04687	AW388399	3.1077
AV729850	2.79001	BG898852	0.240435	chr5:67639050-67653625	3.04508	exon4136	3.07232
AK128672	2.78166	exon1218	0.242094	BG623157	3.03436	DB336518	3.07025
DQ287932	2.76763	DA718761	0.258302	AW137150	3.02452	exon4061	3.06078
DB445318	2.76446	AA454022	0.258843	exon3215	3.02043	exon4181	2.95462
AW270097	2.75091	AI202934	0.259435	exon2960	2.97049	T98529	2.93126
exon3716	2.72797	AF000422	0.286861	CR742465	2.962	BE005309	2.92214
DB339348	2.67599	exon1207	0.289145	exon3083	2.92689	exon4172	2.90244
AW615250	2.60054	BF675100	0.305243	DB041518	2.91472	HMlincRNA482	2.90171
H66575	2.56116	BF919229	0.3206	DW413642	2.91401	AA311918	2.89355
BU102087	2.541	DB020275	0.334694	exon3222	2.88179	exon4143	2.87414
HMlincRNA1270	2.4838	BG181719	0.340556	BF346605	2.85887	BG402451	2.86881
DB378707	2.47787	exon1156	0.341466	exon2996	2.85688	exon4250	2.83833
AA743565	2.27545	AI798890	0.342045	AI359660	2.85155	exon4412	2.80223
DB447077	2.26174	BI089392	0.343477	BF816935	2.82409	BF934351	2.79336
DB320594	2.15765	W38542	0.350367	exon3212	2.82357	BE088315	2.76662
H16291	2.13529	DA349921	0.35148	exon3207	2.80547	DA281269	2.76274
DA842742	2.12575	AA908678	0.354099	DB235360	2.78852	BF027992	2.75845
AA078066	2.10242	exon1225	0.355538	exon2980	2.78339	BX646285	2.74652
FN050554	2.07855	BG218675	0.357488	exon2995	2.76511	exon4126	2.74409
AI652471	2.06771	AI215173	0.359391	BF379338	2.72268	AW770635	2.73558
AA884181	2.06706	exon974	0.360978	N53754	2.7062	exon4206	2.69387
DA385619	2.04953	exon1219	0.372637	F35287	2.69787	DB037381	2.68961
BE093531	2.04938	exon1221	0.374648	BE006786	2.62673	H90296	2.68378
BE737626	2.0427	CF887548	0.375694	exon3218	2.5613	BF511070	2.66937
BM707237	2.03921	U26161	0.378669	exon2942	2.53817	exon4149	2.66524
HMlincRNA1179	2.03002	AA089554	0.379834	BF904949	2.50872	exon4335	2.66138
AA903129	2.02953	BG323747	0.38035	AA927882	2.46579	W86911	2.6481
AK309519	2.01388	BE148258	0.386461	BF670611	2.45947	AI038085	2.62885
AA889312	2.00237	chr12:59079125-59174275	0.388253	T05259	2.43198	exon4064	2.62659
BX347110	0.0280208	BC008245	0.389223	exon3145	2.42255	DB340248	2.60208
BX458556	0.0335357	CB219568	0.394864	exon3156	2.41931	exon4443	2.58422
BI549718	0.0417307	BM312692	0.398693	BG183121	2.38688	DA902558	2.55453
BF678597	0.0432646	exon1083	0.409739	HMlincRNA759	2.35659	T98528	2.53398
BG314723	0.0473288	exon1020	0.430285	CV385325	2.33986	DW434193	2.53341
BE865901	0.047604	BQ952305	0.446658	BQ959710	2.33761	BU506971	2.531
BX338597	0.0477451	DB471991	0.453252	CD514953	2.32293	H61700	2.52905
AA604079	0.0489429	AK023830	0.458173	exon3141	2.30335	BG184652	2.50569
AU154685	0.0514983	exon956	0.469791	exon3146	2.29146	BE084655	2.49196
BX438026	0.0515169	BG758151	0.480902	HMlincRNA431	2.28608	CB053879	2.47999
BF109760	0.0532066	exon1159	0.494076	DC310687	2.27049	AI242089	2.47865
AW628689	0.0577034	BX105618	0.494166	CA391721	2.26563	BG571252	2.46627
AI301637	0.0727766	AI080164	0.495205	AA167510	2.26276	DA960488	2.45599
CD518628	0.0745093	BF923332	19.3275	EC548328	2.25691	CA392304	2.42896
BX438027	0.0765898	AW074704	8.88599	BG325888	2.23129	BQ884200	2.41511
AW150138	0.0780983	DA758158	7.5393	BF594620	2.21084	AW274892	2.40767
AI738506	0.0803091	AW811744	5.84593	exon3137	2.19868	DW436166	2.39225
CV313961	0.0911279	exon1151	5.66521	DA368675	2.16612	CR742397	2.38983
AV749115	0.0959311	HMlincRNA1337	5.56269	exon3136	2.14957	exon4416	2.37621
AI697066	0.0960885	AV687540	4.99375	BI520192	2.14906	R71101	2.36101
BF825281	0.0974147	BF211919	3.54386	AW136140	2.13293	DA411236	2.35874
AW063883	0.105729	DQ895197	3.51805	BG206583	2.13137	exon4439	2.35765
BE242992	0.106211	BG777115	3.51641	exon3118	2.11631	exon4234	2.33898
BX328906	0.11047	CV314197	3.49539	BG431977	2.07533	exon4429	2.29536
T77452	0.11469	exon975	3.28266	chr5:6882550-6906100	2.07257	BF209906	2.25999
FN062904	0.118259	AK131566	3.24765	exon3134	2.06384	exon4053	2.24761
AA350875	0.125488	exon1213	3.18441	FN141209	2.04609	chr8:29955875-29977325	2.23721
CN296431	0.143821	AI767623	3.10849	HMlincRNA766	2.03543	AI797630	2.23508
AK130123	0.148873	CA414224	3.09131	AI122831	2.02984	exon4249	2.23141
EC440002	0.153336	exon1227	2.80191	N33603	2.02073	BE501555	2.22864
DV462462	0.15576	CD246100	2.76324	BG211787	2.01168	BI016201	2.22277
DB380255	0.156572	BE177121	2.67851	FN144019	2.00615	AL707733	2.2193
AA665436	0.170166	FN161383	2.67738	chr5:3790400-3802175	2.00344	BI830001	2.19666
DB511755	0.173088	exon1075	2.46204	EU518415	0.0761838	BF509436	2.19211
AW769579	0.175029	AK297526	2.44717	AK000168	0.0979876	BF981046	2.19073
AA669263	0.191397	BE180280	2.40858	EC546861	0.105579	BF530709	2.15242
BX439350	0.194448	BG413373	2.26585	BF747125	0.113431	AA584040	2.15138
CB959125	0.198947	BX953474	2.22679	T77588	0.127589	AW592573	2.15051
DA135802	0.205068	EC560634	2.10595	AA333966	0.212213	BG204929	2.14384
FN110381	0.20813	DB353895	2.07259	BY797110	0.216096	exon4156	2.13739
R40060	0.211811	BQ345206	0.0633576	DA962895	0.299029	exon4414	2.1253
CA943517	0.216809	EF141529	0.0699287	exon3453	0.346934	BQ631711	2.10711
AA121064	0.226866	AA092139	0.077958	exon3543	0.385569	AI936854	2.06849
BG026688	0.227669	AW805829	0.123356	T91209	0.409696	AA683019	2.05835
AA121759	0.230804	BF877786	0.129716	exon3277	0.436746	exon4409	2.04092
EC443280	0.231838	BU569122	0.145476	U90549	0.436866	BF209599	2.03735
AA884010	0.232532	exon1285	0.178229	R87402	0.44138	exon4430	2.03702
BI088129	0.234798	HMlincRNA512	0.192457	exon3535	0.493492	DA537531	2.02716
H50681	0.237112	exon1385	0.196064	DB457071	0.494363	DA222960	2.02556
EC456259	0.23995	CA394590	0.198459	BF448634	15.3477	CV370130	2.00777
AA179330	0.240112	AW794567	0.201	BE048920	8.44883	AK301414	2.00042
AL832961	0.244945	D20368	0.215695	exon3457	8.32507	DA397518	0.0921786
DB531287	0.249743	exon1271	0.22402	BG942956	7.58794	DA924804	0.255964
DV459042	0.256449	AW085735	0.227947	exon3354	7.29773	BI754780	0.276199
R05532	0.256813	BM719884	0.228804	exon3454	6.97546	BE841196	0.34411
EC466770	0.264198	DW441953	0.237636	exon3584	6.92413	BI046482	0.351829
AI208566	0.266901	AW851803	0.260355	exon3362	6.40254	BF929667	0.373366
AA082008	0.268409	BF996117	0.285093	BX324360	6.2686	BE765125	0.43325
BU735758	0.271517	AW800973	0.301368	BF986561	6.01045	exon4472	0.436323
BX425616	0.272205	exon1367	0.315075	BU941631	5.49557	CD699322	0.448869
DV459401	0.272373	BF910510	0.330843	BF695562	5.4721	AK055790	0.4772
AI569366	0.285362	exon1392	0.343987	exon3581	5.40775	BF353034	4.65105
BE708058	0.286712	exon1251	0.359081	exon3563	5.34893	BM718245	4.64689
BG393442	0.287177	BF832608	0.392915	AM851115	5.33452	exon4568	4.22166
DV459479	0.287842	T57180	0.39458	exon3497	5.27047	AW028558	3.97247
BE501555	0.288076	BF341729	0.420627	BU177145	5.12569	CR739241	3.78301
AI750167	0.288116	BF879311	0.434154	BG186651	5.01114	AA484593	3.7553
EC455608	0.289404	BU556996	0.45404	exon3599	5.0038	exon4578	3.64832
EC542160	0.289621	AW082009	0.462234	exon3560	4.81842	exon4585	3.46803
BE544044	0.293477	CA425896	0.481538	exon3458	4.78734	DB325254	3.36128
AA829198	0.295587	BF943620	0.492163	CD674346	4.77223	exon4574	3.19577
AU126534	0.299416	exon1266	0.498336	CV320954	4.73546	exon4544	3.08205
BX438040	0.302226	EC455326	3.54849	exon3513	4.68542	T12556	2.99166
AA809252	0.303464	AK310205	3.42219	exon3558	4.6697	exon4467	2.97582
AV744722	0.304591	R44565	3.1425	exon3464	4.64641	AA143324	2.96605
AW675401	0.30616	AI261635	2.95127	BG208909	4.55139	exon4451	2.90698
EC465802	0.308029	AA676273	2.38293	exon3357	4.54536	BQ186376	2.83596
BQ343359	0.313206	exon1259	2.35307	DW446700	4.35876	exon4480	2.7978
H77918	0.314424	CR749802	2.33517	exon3562	4.27033	BF964156	2.77177
EC498109	0.315748	BF815580	2.25398	N92024	4.26383	BQ317673	2.76606
EC563778	0.315908	exon1290	2.15264	exon3236	4.26142	exon4564	2.74341
AA648061	0.317059	AA234127	0.0444609	exon3537	4.2062	BE083440	2.65601
EC500675	0.318328	DA437066	0.145001	BF194903	4.11174	DB071774	2.61477
AI432231	0.321941	BG751203	0.157317	exon3661	4.00485	BU729796	2.60271
AI918276	0.321971	exon1529	0.179714	exon3538	3.9662	exon4457	2.5996
BI850623	0.322471	CA865984	0.212183	EG327501	3.92967	EC529173	2.56416
DB048515	0.326995	FN047407	0.214281	BX349934	3.90179	exon4481	2.54259
AW148337	0.330631	AK296158	0.215141	exon3668	3.83463	EC498254	2.54001
AI418682	0.335887	R19068	0.215977	exon3504	3.79918	AA846706	2.51057
AI868072	0.339259	exon1476	0.221058	BU656784	3.75697	exon4605	2.45438
AA886642	0.343304	BF913873	0.230631	CU690409	3.74802	AV732463	2.42447
AA330951	0.345138	EC572170	0.232271	AA883825	3.73714	T53709	2.42221
EC543422	0.34551	exon1613	0.23912	exon3288	3.7338	exon4449	2.42177
AA486699	0.353664	exon1521	0.242124	AI631447	3.67154	EC544783	2.34025
W94090	0.35494	exon1525	0.242927	exon3377	3.38393	exon4559	2.33948
EC562759	0.355234	exon1520	0.247051	BF667279	3.32862	BG271949	2.32983
EC573829	0.355456	exon1424	0.262009	exon3379	3.31021	DA339888	2.31916
R37286	0.358946	exon1441	0.26603	CR742941	3.26232	exon4580	2.27968
BM422346	0.368256	DB306857	0.266999	exon3544	3.23749	HMlincRNA1110	2.2714
BP425787	0.369511	DA170430	0.270394	exon3444	3.17727	CV392555	2.26811
AW236176	0.369938	CR596496	0.271183	exon3356	3.17455	CR743903	2.2532
CD175619	0.373123	BF737558	0.27447	BG569808	3.17048	BE765130	2.24029
AW089234	0.37451	BM698740	0.279884	AA180347	3.15679	CR742013	2.23836
AA311918	0.375997	exon1523	0.284953	BQ233378	3.08268	BM702745	2.22765
BE614111	0.37629	exon1467	0.28503	BI481255	3.07931	AI811097	2.14647
DB353619	0.377677	BF328465	0.291351	exon3566	3.05892	exon4584	2.12435
AA370232	0.379349	AW835513	0.296874	exon3561	3.05596	BG231414	2.09871
AA663642	0.384643	exon1474	0.325045	exon3565	3.04658	exon4582	2.09072
D51253	0.388468	T62862	0.337299	BU853904	3.03943	exon4540	2.07664
BX403413	0.401692	exon1473	0.341254	BG028463	3.03338	DB337452	2.05431
AI701900	0.4031	DA451487	0.343168	exon3445	3.00267	BF960853	2.04604
CN285030	0.406119	BF223154	0.35261	BQ082218	2.9754	F12636	2.03333
AI669198	0.40709	DA538556	0.357604	CD000492	2.95859	exon4606	2.02442
T51072	0.409693	exon1601	0.358271	exon3378	2.95386	DA642715	2.02059
BU735619	0.416188	DB450023	0.363417	exon3283	2.9413	EC461283	2.01905
AA829562	0.424522	CV363702	0.367246	exon3293	2.9001	BQ317675	2.00175
N75588	0.427233	exon1484	0.378895	chr6:150647775-150661325	2.82288	EC476065	0.0679263
BE897786	0.429714	exon1602	0.392742	CD515754	2.81491	BM977434	0.104589
R67911	0.429904	exon1526	0.395759	AI369956	2.81022	AA609531	0.128587
AA342367	0.435863	exon1485	0.397877	FN060677	2.78725	BE150116	0.286099
L13616	0.435994	exon1465	0.401782	BX104504	2.78244	N47552	0.295386
AB039723	0.448059	BC148732	0.40682	exon3442	2.77329	exon566	0.320162
AA091116	0.449738	CB124915	0.408852	BG989857	2.75045	DA737884	0.389149
chr8:127449850-127469100	0.45081	AI732461	0.413505	HMlincRNA164	2.64823	N71455	0.405764
AA746079	0.456318	BU430338	0.413867	CA946668	2.63415	AI201326	0.42056
AW296892	0.457242	EC481469	0.414473	exon3455	2.61404	DA856530	0.429768
BQ051171	0.460496	CB857272	0.417005	AI925460	2.58792	AW242763	0.438902
DV461720	0.468664	BF360046	0.418757	FN068825	2.58095	exon416	9.01272
chr8:47056500-47068675	0.472238	exon1527	0.428527	AI221792	2.55396	exon500	8.30726
exon4161	0.474379	exon1531	0.434576	exon3281	2.54321	exon507	7.30008
BU740202	0.476002	BF508809	0.434784	exon3545	2.44119	exon410	6.43616
BF436578	0.480433	DB297778	0.440327	AW471182	2.4199	exon451	6.35002
AI648549	0.48356	AI497769	0.449676	exon3360	2.41824	exon626	5.22401
R36492	0.487826	exon1522	0.451527	CR974862	2.38957	exon499	4.99063
BQ319506	0.489277	DA860017	0.458495	BI753564	2.37656	exon426	4.53621
AA640463	0.489402	DA337516	0.4602	exon3294	2.33696	DA499302	4.08358
BX336692	0.490037	exon1606	0.461204	AJ710025	2.32611	DB333932	3.88511
exon4133	0.495215	AA130395	0.462312	exon3355	2.31812	exon449	3.6209
T41196	0.497261	BF946180	0.464583	BC001282	2.31527	exon494	3.53774
exon4158	0.497468	exon1615	0.46762	DB317705	2.29742	AA457003	3.44813
T29859	0.497472	AA423849	0.47041	CD110511	2.29555	exon425	3.42436
exon4223	6.48542	chr14:99762875-99774250	0.483921	BQ082559	2.2767	DA754482	3.40437
AI866148	6.3288	BG214551	0.488983	BQ082169	2.25886	exon395	3.35756
DA411236	6.11828	BE878490	0.49036	BF772568	2.245	AW855588	3.35651
AA451649	6.07448	exon1614	0.493688	AA640560	2.21364	exon453	3.22637
exon4334	5.64748	exon1611	0.49547	AA317289	2.19381	AW855585	3.22272
BG211764	5.47648	AL042013	0.495789	exon3501	2.16104	BE728746	3.19286
exon4430	5.47315	exon1400	6.04491	exon3287	2.15385	AA351697	3.14312
BX279812	5.4424	CA433797	4.48149	BT009824	2.13888	exon488	3.134
exon4181	5.41974	exon1404	3.08196	AK311841	2.13336	HMlincRNA825	3.09898
R71101	5.3932	BF907292	2.80287	BE829235	2.13308	exon484	3.07299
exon4149	5.21978	HMlincRNA358	2.6437	AW841558	2.10053	exon456	3.02085
exon4060	5.17697	BM509577	2.6204	AI220244	2.08991	BF746492	2.95711
BU506971	5.02422	BE047482	2.49308	FN077610	2.0799	AW801948	2.93249
exon4439	5.0206	W01263	2.37177	exon3660	2.05905	BX119188	2.92129
BG190558	4.98958	AW969649	2.37169	CB047659	2.05628	BG462007	2.85679
BM729216	4.98734	DB126694	2.33624	DW426889	2.04442	exon420	2.85239
exon4424	4.89283	DB300253	2.28048	DB309856	2.0441	exon414	2.84743
BF509436	4.81348	T77166	2.14819	DA531431	2.01561	exon427	2.83642
DB239440	4.78158	exon1533	2.05426	BU660854	2.01467	BF434328	2.82272
AW275694	4.66206	EC581812	0.0608867	exon3595	2.00505	exon412	2.81964
AA582685	4.65698	AK297710	0.083032	AF015042	0.0753917	BG211052	2.77886
BF027992	4.58946	EC504721	0.102446	H04295	0.0935282	exon628	2.77242
exon4442	4.58638	EC495588	0.112678	EC524247	0.102021	AI086782	2.75305
R78413	4.52971	EC506875	0.14095	BQ364254	0.169442	exon457	2.73983
AW592573	4.43785	N80091	0.148704	AA229538	0.184397	DW424231	2.71259
exon4206	4.32764	EC526915	0.148891	AW379743	0.199825	AA256069	2.70237
exon4156	4.30504	DA037889	0.16516	BG941433	0.19987	AA218714	2.70064
AA988700	4.25884	exon1644	0.170024	BF174770	0.213555	exon424	2.6639
BF691786	4.19287	EC567072	0.173321	AK056864	0.246571	exon440	2.65645
BG186388	4.18337	DB343454	0.20203	DW442742	0.269019	AA029118	2.60581
DA933654	4.16529	CR739815	0.202846	EC520650	0.327469	exon461	2.59844
T15648	4.16381	exon1662	0.234404	AW392970	0.349874	BG121957	2.57041
DA180722	4.15283	DB074752	0.241396	BG995242	0.359029	BG719815	2.54926
exon4250	4.12714	BQ717918	0.259608	AY008372	0.374677	AK126923	2.49007
BX117230	4.11738	exon1663	0.261248	CB151367	0.481088	exon422	2.46498
DA325219	4.10609	BF369416	0.270532	CR608597	0.493567	exon497	2.45897
BX643350	4.05701	BG182403	0.279581	BM824147	19.686	exon574	2.42782
AA774396	4.05096	AI433811	0.281282	AL708419	8.60771	N66961	2.41243
DA902558	4.03285	DB340468	0.303657	BF923978	8.35024	exon587	2.40681
exon4433	3.9891	exon1677	0.305244	BF759844	8.02161	DA954401	2.39638
AA912163	3.98079	CN265765	0.313347	FN169473	7.43032	exon417	2.36961
BU533451	3.97116	BG181896	0.319204	K03193	7.05964	exon640	2.33865
BX119528	3.92821	BF966451	0.321258	AI769947	6.95251	exon565	2.3125
AW340022	3.87589	exon1669	0.331542	AK124321	6.13103	exon394	2.28886
DA537531	3.86323	AW844915	0.3452	H66575	5.81586	chr10:8185475-8199525	2.28694
exon4406	3.68681	BQ319550	0.351246	AI609057	5.68632	AV750785	2.25109
exon4138	3.66197	exon1664	0.363755	AW270097	5.46823	BU537290	2.24565
DB037381	3.61062	BM922457	0.374043	BU963459	5.46008	AI784169	2.23389
BQ932214	3.56848	exon1661	0.37811	BP431982	5.2755	AA934785	2.23389
BG501166	3.54413	chr15:52877675-52913225	0.386607	H54785	5.1774	HMlincRNA463	2.22242
DB339168	3.48444	AI660504	0.396587	BU102087	5.10978	BF895824	2.21832
exon4408	3.45601	EG328057	0.397385	HMlincRNA1263	5.07096	exon491	2.19156
DA331274	3.45352	AK300325	0.403365	HMlincRNA1179	5.04494	exon409	2.18708
BG777151	3.44746	BG185008	0.406788	BM707237	4.92568	AI014287	2.13947
BG779924	3.43897	BI669707	0.420394	AA603532	4.50645	AA309269	2.1324
BX646285	3.43478	DA162286	0.422412	chr7:106276275-106286550	4.33306	exon639	2.12469
DA264744	3.43194	AA456070	0.438062	BQ890664	4.23217	CU677314	2.0998
BE777474	3.42348	BC023624	0.47057	BG924691	4.20502	BM680929	2.08579
BG254779	3.40232	T91095	0.477344	exon3844	4.17873	exon586	2.07761
BX438910	3.39739	BU742242	0.498133	AJ713141	4.07189	exon413	2.07742
BF209906	3.30059	BG977395	4.67312	AI652471	4.03548	exon418	2.0727
CD644531	3.29816	CV364514	3.8035	BG924719	3.87448	chr10:21588375-21603075	2.05803
W86911	3.2826	AA344861	3.07052	BU567630	3.79682	exon419	2.04212
CD686628	3.27897	DB112990	2.54312	DB378707	3.75914	AW855649	2.01383
CB053879	3.26634	exon1642	2.41833	BE222824	3.72636	BE088726	0.0128686
exon4064	3.25138	FN054710	2.38732	DA852857	3.68954	BC004503	0.158764
BF984667	3.23941	exon1658	2.02777	H90844	3.65146	FN124563	0.185957
DB302442	3.2285	AA626942	0.129381	AI289632	3.58606	FN145843	0.249402
AI203030	3.19202	exon1724	0.15726	R49645	3.5815	exon936	0.272968
R31531	3.18452	exon1780	0.191181	H16291	3.57083	AF272378	0.332232
exon4234	3.17022	AW770648	0.206689	EL946936	3.54855	DV460671	0.442882
BG204932	3.14156	CA421426	0.207366	AJ710845	3.46959	BG897567	0.464929
exon4058	3.1308	exon1705	0.217068	BF183852	3.43608	AK026607	0.481375
exon4142	3.12661	DQ426879	0.232518	BG954830	3.39188	exon915	8.52399
BG184652	3.12244	AF249898	0.232665	AA889312	3.37847	AB053446	7.6675
DB336518	3.09683	AV655887	0.242092	DA382640	3.36738	AI376773	6.81347
HMlincRNA482	3.05952	chr16:86135375-86147125	0.290304	DA842742	3.36585	AA487436	6.05211
exon4172	3.03375	exon1768	0.333719	CD247111	3.30286	AI114642	5.86634
BQ950928	3.00313	AA327679	0.338759	BI022929	3.25653	exon851	5.5445
CV409119	2.96899	BU199309	0.340231	AA993259	3.2005	exon914	5.48269
exon4423	2.95239	BX112277	0.343228	DB339348	3.17984	exon919	5.43078
exon4127	2.94606	DR979916	0.379444	DB350961	3.15669	BF828393	5.29386
DA928996	2.93516	exon1720	0.400017	AI220263	3.1202	BE348311	5.19094
BE964133	2.92097	BF527409	0.405698	CV363180	3.07249	exon675	5.17788
HMlincRNA1439	2.91204	CD243935	0.428827	HMlincRNA1270	3.06496	exon925	4.66953
exon4220	2.90876	AK027135	0.441903	BM457408	3.00498	BF805276	4.3604
AA465206	2.90673	BQ941959	0.463885	AW005994	2.97691	exon814	4.20978
BF690875	2.89952	AA551674	0.475169	exon3715	2.97373	exon812	4.20092
exon4427	2.89515	BX402873	0.487239	DC310055	2.95823	DQ916738	3.96069
CB963823	2.88477	AI478501	0.496463	DA385619	2.92415	BG194620	3.8322
BF240020	2.87614	AF289584	31.3244	BP872601	2.92127	DA183592	3.82971
DA467431	2.86476	CD688298	4.25364	EB388187	2.88844	BX493834	3.82797
exon4061	2.86413	DA676375	3.34895	AA393563	2.88487	exon929	3.60396
BE326543	2.83245	AA782034	3.27599	AA078066	2.87046	CV346888	3.52963
AK098787	2.82353	AI114816	2.42096	AA513919	2.86191	chr11:113400350-113410875	3.24223
DB174708	2.81987	AA385982	2.38279	BF969023	2.85734	DB036467	3.16628
CA392304	2.80358	AV659563	2.21695	AW879648	2.79725	BF758322	3.07275
exon4417	2.77647	BI036822	0.102009	CB158131	2.76981	exon942	3.02564
T98529	2.76773	AB527271	0.150734	BE874914	2.76948	AI023752	3.012
BG402451	2.76581	AI734224	0.154282	N50373	2.76599	exon848	2.99424
BG571252	2.76272	N93454	0.164613	AK128672	2.76386	exon847	2.98266
chr8:143507200-143521850	2.73235	BF508104	0.19596	AI766475	2.71617	N57272	2.97305
exon4409	2.72357	AI343295	0.256683	BG213706	2.69757	AF083120	2.94435
BF210652	2.71147	BG996643	0.259683	AA903129	2.686	exon644	2.91996
exon4260	2.68701	AK124512	0.269483	AW855657	2.68079	BE178478	2.90015
exon4432	2.68515	exon1788	0.271691	exon3850	2.66509	exon816	2.79228
exon4416	2.68007	AI917568	0.279999	BU928047	2.6534	exon653	2.74891
BE084655	2.67623	BM017221	0.300966	CD251973	2.61056	AA722342	2.71689
BF981046	2.60716	CB046739	0.327627	exon4042	2.54659	AB231722	2.70442
exon4056	2.60411	AW136353	0.330312	chr7:37575125-37663375	2.49405	exon923	2.67459
N63056	2.58632	HMlincRNA250	0.330532	BM789329	2.44933	exon843	2.59485
BX106988	2.55871	chr17:21173800-21193125	0.344187	DB298339	2.42726	AW340849	2.53497
CN270476	2.5531	BM017213	0.376058	chr7:149967450-150001750	2.4014	H95316	2.52302
CN292553	2.53988	DB343213	0.378506	AA884181	2.38584	BM021902	2.514
BG204929	2.51267	AX748309	0.409473	BX106608	2.37622	R56315	2.35497
CD518212	2.50627	AL832920	0.416637	exon3847	2.36947	BE939432	2.35041
AV699488	2.502	AI337307	0.417131	CD518499	2.28592	BG192580	2.3204
exon4335	2.42793	BX114420	0.42093	DB454728	2.2565	exon917	2.31473
AA584040	2.40293	CV359309	0.45746	DB482133	2.24604	BF590489	2.30674
exon4224	2.39934	AA160736	0.470832	CB269797	2.22457	BE503655	2.29696
exon4414	2.38828	exon1828	0.479756	DA625237	2.21012	BG259455	2.27291
chr8:50050850-50118750	2.38447	CN261451	0.488244	chr7:127535725-127551125	2.19881	T54251	2.26191
BI915440	2.3804	CR736960	6.91203	BU664012	2.1948	DA100307	2.24683
DB340248	2.37655	BE551986	6.55072	DQ287932	2.1817	BG193105	2.22548
BU658625	2.37543	BM678241	6.17272	DB457373	2.16385	AA854612	2.22469
DW434193	2.36358	BC034987	4.77481	BI002743	2.15438	exon691	2.18467
AW197841	2.35238	AI962686	4.71468	DB069872	2.07559	FN156889	2.16295
AI421532	2.34081	CK821281	2.48158	BE093531	2.0641	exon718	2.10991
BU657796	2.33136	DB470502	2.35382	CF243044	2.05798	BG981136	2.09571
T98528	2.32091	DA425835	0.112759	AI915343	2.04665	CK904747	2.09277
exon4413	2.316	BM709340	0.147103	AK309519	2.0465	BM069771	2.08155
CR742397	2.30831	exon1974	0.171342	BX100320	2.0461	DA800121	2.07858
H61700	2.28592	exon2016	0.184969	AW884647	2.00676	R41749	2.07034
AA043769	2.28272	exon2025	0.185269	BX347110	0.0285316	AI208637	2.06179
BQ691240	2.28195	BX091014	0.214277	BE865901	0.0307911	AA601390	2.04509
exon4231	2.25124	BC038440	0.238895	FN062904	0.0310732	exon916	2.03448
DW436166	2.24977	AI394597	0.255972	AI738506	0.0327448	AW512386	2.03366
AW275876	2.24884	AW847630	0.289895	BX439350	0.0361054	BF589839	2.01667
BX407170	2.24839	BG490809	0.345186	AW150138	0.037591	AL833479	0.0599541
H47249	2.20938	AI340242	0.354363	CV313961	0.038467	AK290355	0.0637565
DA271257	2.20219	AV721649	0.372954	BX338597	0.0412652	X07495	0.0746449
chr8:29955875-29977325	2.19901	BM542398	0.396338	AU154685	0.0446907	AF000422	0.0913582
DA243478	2.18544	H01815	0.401087	AI697066	0.0469629	BC172370	0.105479
AW274892	2.16843	exon1959	0.423687	DB511755	0.0479948	D85245	0.169044
BG940180	2.13879	exon1963	0.435416	BX438027	0.0517554	BE832475	0.173396
DA222960	2.12005	exon1960	0.449496	AA604079	0.0518071	CB217094	0.212812
CD356915	2.11502	AA469958	0.454661	BG314723	0.0624074	AB527356	0.324864
AI832412	2.08181	exon1975	0.461717	BF825281	0.0662012	CN284611	0.348888
BE088315	2.05046	AA879429	0.485344	AV749115	0.0701179	BE217929	0.36272
AA683019	2.03691	DA588382	0.4902	EC443280	0.0739366	DA718761	0.371628
BQ884200	2.02034	exon1999	0.490863	CD518628	0.0758922	AI798890	0.382303
BQ446632	2.01209	AI091628	0.499667	AI301637	0.0760674	AA089554	0.38245
DA397518	0.0500845	exon1992	7.9179	CA775007	0.086657	BC104751	0.388024
AA884188	0.175801	FN137880	4.25149	BE242992	0.0866618	AK001527	0.397869
AA372464	0.177776	BF448178	3.37527	AW628689	0.0965676	BC060826	0.406175
BF929667	0.342886	BF836575	2.55701	AW148337	0.101243	DB540743	0.416028
AI217990	0.373808	CB069406	2.53687	DV462462	0.103638	DA132559	0.418906
AI334808	0.385818	exon2024	2.42571	FN110381	0.10412	AA938049	0.419785
BG213167	0.390387	BF836577	2.31989	H00176	0.11219	exon974	0.430177
BG231414	0.473557	CF227096	2.15968	AI418682	0.116463	BG204391	0.446227
exon4457	14.6109	DA829587	2.1337	BI549718	0.119992	AW196722	0.454748
DB325254	5.85047	exon2067	0.145841	AA663642	0.125808	BX491519	0.460217
BF960853	5.46286	exon2066	0.179058	AA179330	0.126213	CF594357	0.463058
AI811097	5.12679	AW293169	0.226389	BX438026	0.128321	BF955851	0.468985
DB337452	4.82838	CR933640	0.23123	BF109760	0.134825	DR422368	11.2841
AA907924	4.82632	AW969510	0.236669	DB531287	0.138512	AI767623	9.36932
exon4578	4.63876	exon2071	0.261138	BX458556	0.140892	BF923332	9.3131
BG195412	4.62392	AV660546	0.281194	BX425616	0.141919	AA451812	7.60382
CD709954	4.50715	CB267982	0.294429	BM422346	0.144351	exon1141	7.55321
DA339888	4.43955	BI832043	0.319114	BX438040	0.149007	BI771000	6.37426
AI096786	4.42765	BQ072544	0.323857	BE897786	0.150253	AA432215	6.1118
AW028558	4.39717	CN265410	0.339009	T77452	0.153257	DA728849	5.27632
AI796135	4.33673	CB267848	0.346996	EC550190	0.155066	BE171578	5.05178
exon4451	4.14917	CD700697	0.35074	BP425787	0.158568	BE180280	4.32223
AA085023	4.09148	AK302548	0.352065	BQ343359	0.164935	BG217123	4.1262
BF964156	4.0268	AB464415	0.409089	EC522756	0.174681	exon969	3.99627
exon4564	3.96091	exon2072	0.439592	DV459401	0.18714	BX953474	3.95345
exon4540	3.69609	BX445845	0.443544	AW063883	0.187376	BQ002771	3.85023
exon4605	3.67214	BC016334	0.449189	AA809252	0.188051	BG413373	3.80248
CR743903	3.64776	BM455761	0.450851	AW236176	0.189236	BX491518	3.63276
AV732463	3.62796	AK292687	0.467745	DA135802	0.190449	exon1179	3.60474
exon4559	3.58617	BF058204	0.472391	AK130123	0.191132	AA394226	3.55033
DA642715	3.46569	BI011792	0.473901	AI002200	0.194271	DQ895197	3.52985
BX103287	3.345	CN265411	0.498336	H50681	0.195827	FN161383	3.4888
chr9:136300550-136313775	3.33329	CF553062	3.49445	AL832961	0.198744	DA223008	3.39427
exon4568	3.2861	BC048140	3.15997	BQ319506	0.199289	BG777115	3.38246
DW443860	3.16448	AB209371	2.9263	BF336441	0.209543	CV412114	3.31458
BE765130	3.05326	AL832049	2.58769	EC562759	0.209977	BQ919182	3.25994
BG056172	3.02333	CR601614	2.40983	AA516257	0.210017	AA908678	3.23503
DA743129	3.01654	CR624140	2.28388	BQ051171	0.211331	AA435751	3.21416
BG941153	2.90414	AK304569	2.19969	T51072	0.211595	BX105618	3.19332
CN281308	2.86766	BC047886	0.178055	AA665436	0.211844	BG195230	3.13373
T53709	2.85369	BU943783	0.214276	AA884010	0.214253	AA668162	3.1033
exon4580	2.8535	BM142180	0.220665	R40060	0.21604	exon975	3.08699
exon4570	2.84491	exon2405	0.261555	AA121759	0.216271	DB020275	3.02797
AA846706	2.8342	AA090362	0.271072	BI088129	0.217149	DB353895	2.91274
T12556	2.82299	W03921	0.291377	BE614111	0.21806	AI935655	2.89868
CD244767	2.73833	exon2445	0.311633	AA886642	0.220013	chr12:59079125-59174275	2.84276
CD103303	2.69189	chr20:29267675-29298475	0.313915	EC500675	0.22039	AA714388	2.8078
EC544783	2.64874	exon2436	0.314552	EC573829	0.230012	BF211919	2.79204
BM920543	2.64792	AW663203	0.316214	BX336692	0.236443	U26161	2.68572
F12636	2.62251	CD694206	0.328635	BI850623	0.237617	AL709146	2.65603
BG026098	2.59112	BQ882301	0.330246	AI569366	0.239104	AW119090	2.65469
CV392434	2.57802	AI312059	0.341142	EC466770	0.243146	exon1083	2.5796
exon4545	2.57756	AW393602	0.3508	BG393442	0.24774	N22663	2.55459
exon4582	2.52414	BF328569	0.351741	AI208565	0.249644	exon1073	2.55138
DB071774	2.49306	CD109474	0.402516	CB959125	0.251781	DQ892004	2.51113
exon4449	2.38027	CD710006	0.405924	BE708058	0.255143	CR601848	2.50834
HMlincRNA1110	2.36968	W00594	0.413916	R36492	0.257162	exon1225	2.42493
BE083440	2.35864	AF272982	0.417991	R37286	0.260957	W38542	2.39867
exon4566	2.3555	AW173069	0.427217	AA079648	0.261087	exon1220	2.34921
BG437415	2.34449	CN480939	0.443109	BX416136	0.261265	BG182756	2.34897
BF353034	2.32514	BF758502	0.450351	T29859	0.263332	BF362584	2.30781
exon4480	2.28309	EC507921	0.455306	AA330951	0.264095	BG218675	2.284
BQ186376	2.23333	AW867585	0.457918	BX403413	0.269088	exon1081	2.27017
AA372893	2.19292	EC491247	0.478779	AI918276	0.270081	CB219568	2.26862
AI363067	2.18116	BG953160	3.54059	AA640463	0.270939	BI520265	2.25661
exon4574	2.12897	BF364626	3.10567	CD175619	0.271169	BC008245	2.19972
exon4456	2.11057	DB334006	2.79476	BQ304389	0.277259	BF958479	2.1677
T96365	2.09296	AU185159	2.23873	AA757830	0.277474	AB032254	2.16502
BF509982	2.0589	BF944909	0.053062	AA745020	0.278126	BF675100	2.16352
chr9:115624525-115638900	2.05191	U16296	0.0595878	AI868072	0.278305	W31488	2.15775
T11478	2.04903	Z46976	0.129329	AA082008	0.278443	CV398652	2.13495
BM977434	0.0357642	AI743483	0.138608	EC465802	0.278579	AW470401	2.1205
AA609531	0.109027	AV719957	0.237476	BX418850	0.280561	Z37012	2.09556
N47552	0.138141	EL583502	0.296934	AA350875	0.284484	AI734251	2.08514
DQ269985	0.21065	BI752281	0.311056	AA782443	0.285222	AL712799	2.06176
EC476065	0.311835	AA857117	0.334721	BX338739	0.285378	AW850155	2.02181
BU537290	0.370828	AA457608	0.384929	BU735619	0.287164	exon1154	2.00839
AK126923	0.447794	AI364315	0.398884	EC455608	0.28771	AI421841	2.00449
exon395	10.3781	chr21:38511875-38532825	0.403343	AW089234	0.287769	BU192896	0.0410614
exon456	7.86742	CV325906	0.420761	BM556976	0.292128	BQ344052	0.0562253
BF921579	7.46432	AI939567	0.445958	DV461720	0.294396	BX449072	0.0657553
exon499	6.48523	EL583492	0.47773	AA648061	0.295338	BI857775	0.0661516
exon412	6.44704	BF950052	0.482084	AA114235	0.2994	BU556996	0.076923
BE728746	6.20119	EL583846	0.49726	AI566989	0.300042	AL579364	0.124808
CB143171	6.19987	DB574136	4.99523	D51253	0.303043	AW882334	0.131311
exon451	5.87783	EL583508	3.97143	AA988700	0.304007	AW889639	0.146699
exon449	5.76916	BI597046	3.64596	AA486699	0.304916	R97861	0.156966
AW855585	5.64891	exon2546	3.35231	DB378413	0.305662	CA425896	0.202557
exon409	5.55917	DB558098	3.33335	CN296431	0.312287	BF996117	0.226297
exon426	5.4457	AW589953	2.62032	EC456259	0.314468	H26075	0.309198
BG213809	5.43647	DB067166	2.43808	AL535749	0.317107	AW794567	0.338411
exon410	5.35407	BF879333	2.30765	DB380255	0.325526	BX955875	0.357787
BG506146	5.22592	exon2597	0.136253	W72844	0.328963	BF877786	0.373838
exon424	5.07387	exon2604	0.212556	W94090	0.330012	BF352755	0.492137
exon448	4.76414	BG949193	0.233394	AW276765	0.330342	AA152059	6.44539
AA657907	4.68788	DA938684	0.245839	AV744722	0.333502	AK310205	6.33739
exon484	4.63676	BI763082	0.289244	R05532	0.333987	BM676747	5.72048
AA770385	4.59002	CN479707	0.310911	BX432159	0.334017	exon1290	5.38354
AI086782	4.405	exon2600	0.33426	AA513840	0.334887	AA151944	5.19115
exon491	4.33408	exon2622	0.364189	AA370232	0.335503	BG959100	5.17618
BG211052	4.31599	T02980	0.394908	AA669263	0.341764	AI261635	4.45688
AI808995	4.31107	exon2599	0.414786	N75588	0.342038	exon1321	4.38871
BG462007	4.30707	DA852501	0.419106	AA829562	0.349714	T58976	4.16033
exon422	4.30625	CR456379	6.88552	AK304356	0.34988	exon1254	4.14008
exon480	4.29121	AA548363	5.13084	BX458587	0.35042	CR738923	4.10951
exon394	4.28312	AL137598	4.10315	DV459042	0.350502	EF141530	4.03471
BQ707240	4.26321	AB528065	3.76065	BE172987	0.356103	exon1245	3.66311
exon440	4.19035	CU012937	3.30207	AA829198	0.357253	BF341729	3.66272
BU846063	4.17107	AF070675	3.25783	CV312876	0.358677	DA562899	3.57012
exon507	4.16039	AK297892	2.96397	AA342367	0.361467	CR749802	3.43701
exon461	4.15435	AK002083	2.41937	AA746079	0.362108	CV348919	3.39984
exon633	4.10669	CB111670	2.10097	AI432231	0.362236	BM696022	3.36493
exon589	4.07393	DW409420	2.08784	BQ222732	0.36243	AW779259	3.21985
BF834432	3.91048	AF111847	2.07553	AA503642	0.362741	exon1289	3.21741
DA509584	3.69202	AK300531	2.05873	AI701900	0.367412	BF772267	3.06208
exon497	3.63554			L13616	0.375415	exon1360	2.82863
exon476	3.49999			AA961982	0.382795	BG924788	2.79458
BF895824	3.49733			DV459479	0.383356	DB215165	2.69348
exon413	3.45511			AI208566	0.385147	AA676273	2.68038
AA594023	3.43075			DA767899	0.385825	T57115	2.65259
AW855588	3.39813			AI669868	0.388706	BU561051	2.65022
AA457003	3.34008			BG956704	0.397031	BU852231	2.64424
exon416	3.31885			AB039723	0.399222	DW441953	2.59319
exon487	3.2934			AI364715	0.406287	AI133455	2.53681
exon639	3.28497			AW751532	0.407371	AW851803	2.50384
exon494	3.2196			CA943517	0.414277	exon1357	2.43071
exon419	3.13552			AA121064	0.416588	AA357464	2.42148
AA309269	3.06632			DB353619	0.418994	AK122825	2.41063
exon586	3.04483			CV417109	0.430898	exon1267	2.40492
exon427	3.01987			AA085442	0.431052	AA719734	2.3525
AA351697	2.98103			EC440002	0.432288	BG209960	2.335
AJ709552	2.88776			BE074351	0.438648	chr13:85112300-85176950	2.3107
exon450	2.86822			BQ030407	0.441432	DB337502	2.30321
BG121957	2.83456			BE544044	0.452592	exon1266	2.27822
DW424231	2.72071			BU740202	0.45361	exon1358	2.24348
exon574	2.69597			BU178256	0.455439	T57180	2.21954
exon626	2.64916			BX328906	0.456405	BF910510	2.18374
exon457	2.61222			BF154885	0.456429	exon1354	2.17569
DA954401	2.5916			AA745137	0.464319	BF815580	2.1369
exon500	2.58808			AI750167	0.466807	exon1346	2.09405
exon455	2.5522			DA954189	0.472374	exon1385	2.08619
exon587	2.55185			AA888288	0.473964	CB054901	2.06598
exon488	2.53496			AI253699	0.482166	R66280	2.01544
BF746492	2.51692			GD136386	0.482651	AA234127	0.0867729
exon420	2.50403			BU735758	0.490159	W37856	0.115691
CU677314	2.48402			BE328611	0.491834	BE903954	0.116563
BF242157	2.45082			T41196	0.494328	DA734958	0.12166
exon640	2.43558			AW275694	14.5511	R19068	0.126782
DA800666	2.41433			exon4260	12.738	BC148732	0.130812
AW242763	2.40027			AA451649	12.198	AW865718	0.131641
exon503	2.3952			DA264744	12.0434	BE314991	0.197855
AI014287	2.28727			exon4223	11.032	DB450023	0.212483
exon414	2.24914			DA325219	10.9631	AK296158	0.2559
DB322348	2.24573			T15648	10.8217	CK003919	0.268095
exon486	2.24174			exon4436	7.82452	BG751203	0.349456
BU198210	2.18668			exon4334	7.80254	CR596496	0.361875
BG719815	2.16639			BX117230	7.58332	DA105337	0.367757
exon418	2.05845			DA271257	7.44934	BF913873	0.38821
AA303317	2.04419			BF934351	7.35657	BU617029	0.396201
AA774571	2.02971			DA180722	7.26208	T05233	0.406452
exon627	2.0236			DB239440	7.10809	AA299837	0.460376
chr10:8185475-8199525	2.00416			DA537531	6.7161	BM509577	25.847
FN156889	0.0922244			BX119528	6.02267	CB124578	10.3997
BE088726	0.0927491			AI038085	5.87513	DB233579	7.77075
FN145843	0.202774			DB336518	5.73578	CD106762	6.28337
BM683245	0.23241			exon4138	5.66785	BF951262	5.95946
AA601390	0.240277			BG777151	5.57781	CA433797	5.31834
BF825555	0.245331			AI866148	5.4863	AA897177	5.03845
FN124563	0.280229			AA912163	5.465	BF089663	4.7577
BC031305	0.288799			AI671424	5.30362	BE878490	4.74941
BC004503	0.315586			exon4156	5.13674	BI020545	4.69894
BQ226790	0.335247			exon4143	5.08505	AA496289	4.51769
DV460671	0.339973			DA281269	5.06256	CA425203	4.49606
DB030353	0.348407			BG184652	5.06122	FN089738	4.31628
AL704801	0.363065			exon4135	4.90628	exon1475	4.31405
exon936	0.388267			exon4181	4.87062	T62862	4.2327
AF272378	0.400665			BQ884200	4.80998	AV760922	4.11888
exon941	0.437025			exon4433	4.78259	DA456197	4.01459
AI208637	25.3345			exon4172	4.75504	exon1486	3.92202
HMlincRNA1397	10.1899			BU506971	4.7003	DA337516	3.91147
exon925	7.98393			chr8:143507200-143521850	4.58112	exon1528	3.85153
T54251	7.32617			BF981046	4.57407	N76770	3.70763
exon942	7.09428			exon4442	4.54453	BP421607	3.63943
BE939432	6.33456			BE005309	4.53805	exon1611	3.56787
exon921	6.24837			AA043769	4.51796	exon1616	3.46428
BE178478	6.0901			DB495516	4.50614	CB857272	3.43248
AW340849	6.01587			exon4423	4.4995	BC010698	3.37732
exon843	5.9695			chr8:99411775-99424650	4.44789	BF328465	3.35023
N57272	5.65907			H61700	4.42114	exon1434	3.29109
BX493834	5.4918			AI203030	4.42004	DA832301	3.27779
T54356	5.39284			DA902558	4.40277	exon1606	3.27418
DB274526	5.22074			AI797630	4.37236	BQ893162	3.21328
exon812	5.17863			exon4439	4.35737	AA325099	3.11897
AA487436	5.13962			DB095590	4.30656	DB306857	3.05456
exon691	5.08295			BG184650	4.29638	FN047407	2.92378
BG194620	4.98204			chr8:29955875-29977325	4.28118	CK904770	2.78248
AA854612	4.72306			DW434193	4.27991	DB444471	2.75399
AB053446	4.5991			AA774396	4.27105	BU853136	2.74971
exon814	4.56582			exon4427	4.26647	T77166	2.74267
exon919	4.42517			AU186086	4.24583	exon1485	2.73476
AK125902	4.38057			exon4430	4.21148	AA889171	2.70196
exon692	4.334			BG940180	4.20215	exon1524	2.6867
exon649	4.30751			BX438910	4.19793	AW937367	2.68514
DB036467	4.26432			BF209906	4.13551	BM988304	2.68255
BE328106	4.2096			CB963823	4.13369	DA538556	2.66946
AI114642	4.10257			BG219111	4.13035	AW835511	2.6639
exon916	3.99467			BX646285	4.09499	AA304501	2.6543
BE503655	3.96124			CR742397	4.07134	BF907292	2.64615
exon914	3.75462			R78413	4.04168	BG193932	2.64423
exon644	3.7527			exon4056	4.003	exon1523	2.62498
H95316	3.73435			exon4408	3.99964	AX746864	2.6201
BQ432868	3.71708			R71101	3.9773	R12485	2.61983
BF878812	3.54926			HMlincRNA482	3.97052	exon1604	2.61597
BF758322	3.50342			BG402451	3.93499	CA866273	2.60131
exon848	3.42718			BQ446632	3.92329	BG255834	2.57187
BM021902	3.36889			DB340248	3.87721	BQ636615	2.56036
BC038545	3.35742			exon4206	3.79421	exon1465	2.55065
CK904747	3.30791			H90296	3.77526	BG258490	2.52916
exon918	3.16532			N63056	3.75682	exon1527	2.52188
BM069771	3.09587			exon4060	3.75249	AW895072	2.49425
exon844	3.06787			BU533451	3.73997	exon1433	2.4823
exon653	3.02741			BG204932	3.73701	exon1615	2.4757
BG477047	3.01499			CB053879	3.72315	BF360046	2.45841
exon803	2.99661			exon4205	3.65338	exon1473	2.45365
exon931	2.96428			BF732454	3.63347	exon1441	2.44555
exon929	2.83212			DA933654	3.6267	BF737558	2.4039
exon817	2.82554			exon4062	3.61042	AL042013	2.4024
BG981136	2.79635			BG190558	3.58601	AW969649	2.4015
exon847	2.7433			BG995303	3.58214	BE044828	2.39027
exon816	2.70774			exon4432	3.55895	exon1532	2.37202
BF328678	2.68956			DA243478	3.50757	exon1520	2.35185
AA868275	2.65694			BG571252	3.50398	exon1477	2.32291
exon677	2.56904			CD518212	3.50058	BU737190	2.29768
AA722342	2.5573			BF509436	3.48235	DA860017	2.28121
DA922283	2.53328			DA222960	3.47138	exon1531	2.25085
R34250	2.51693			BI915440	3.43473	exon1535	2.23764
AA309472	2.49033			AA725782	3.4297	T94317	2.2277
exon646	2.40186			exon4059	3.42828	DA380662	2.21954
DR159583	2.40029			DB174708	3.40838	DA938868	2.21768
exon917	2.29553			AW340022	3.38833	exon1522	2.2169
AW976737	2.27487			AI004797	3.37916	exon1536	2.208
DA100307	2.256			BG779924	3.35952	AA129468	2.18821
BE348311	2.25243			exon4058	3.35169	AW835513	2.17394
AB209163	2.21522			chr8:47056500-47068675	3.32598	CD359817	2.16513
AI376773	2.18389			AK098787	3.32402	FN172800	2.14697
DB254893	2.16391			BX279812	3.30874	CV361430	2.12245
exon645	2.15376			R31531	3.30718	BF930798	2.10962
AL833479	0.00271633			chr8:66160600-66171525	3.25985	AA360302	2.10646
BC172370	0.00638803			T98528	3.24627	DB053258	2.08822
AK290355	0.00856263			exon4136	3.23575	exon1479	2.06312
BX647674	0.0270671			DA411236	3.21675	AI738582	2.03605
AK302555	0.0557408			CN270476	3.17707	BG214551	2.01732
AK001527	0.0589346			chr8:50050850-50118750	3.1753	BX489524	2.01584
AL832139	0.0734512			AV699488	3.1089	CB124915	2.00889
BE832475	0.0811111			exon4149	3.03436	EC526915	0.0228719
X07495	0.186397			AW136677	3.01356	EC495588	0.0269696
BF919229	0.235424			AA368043	3.01076	AK297710	0.036773
BG204391	0.267644			exon4416	3.00713	EC581812	0.0409614
AA089554	0.275645			exon4414	2.99211	EC567072	0.0504273
exon974	0.329622			BF210652	2.98735	EC506875	0.0585655
FN110221	0.345448			exon4335	2.98525	EC504721	0.069906
DA722239	0.367556			exon4220	2.96165	H50552	0.246146
AB384506	0.392513			BG254779	2.94625	AM392650	0.292644
GD154662	0.396749			BF027992	2.94462	CR739815	0.358366
DA718761	0.398762			BE777474	2.94038	BQ319550	0.366747
U29607	0.401549			exon4067	2.93189	M78815	0.389902
exon1215	0.417973			H47249	2.92148	T91095	0.409024
BC060826	0.436559			BG260530	2.88567	BG977395	0.426598
BM312692	0.459792			exon4063	2.88214	AK311036	0.462512
CN284611	0.467079			exon4424	2.87712	T93132	0.480252
DB540743	0.472741			AI445550	2.87194	BU935165	6.43342
AF000422	0.491188			BM729216	2.87039	exon1658	5.40115
AK127859	14.246			exon4185	2.86589	exon1660	5.15342
BF923332	13.9186			DT932653	2.82519	DB235569	4.79655
DA758158	12.407			DW436166	2.79048	CN265203	4.68634
AA564919	10.6133			BG204929	2.7842	exon1673	4.33054
D85245	7.30072			DB048515	2.77821	BF963157	4.13455
exon969	6.60112			exon4426	2.76152	BU682469	4.13019
DQ895197	5.83819			DB302442	2.75879	AI351916	4.12052
BG195230	5.30555			AI936854	2.75436	exon1669	3.98073
BE171578	5.08203			BE084655	2.75346	CN265765	3.91612
exon1218	5.07141			AW268417	2.74023	exon1680	3.79255
exon1141	5.02712			DB037381	2.69114	AA806802	3.65458
AA435751	4.8355			exon4221	2.68407	exon1670	3.53613
AI798890	4.65301			BI016201	2.63794	exon1678	3.43009
BX111087	4.64033			AW592573	2.63114	DB343454	3.36026
CV412114	4.56078			BG211764	2.59869	DA202940	3.21339
W38542	4.10085			DB060058	2.58748	BE063639	3.17957
N22663	4.0525			CN292553	2.57856	DB334269	3.17461
BF674433	3.98909			AI204148	2.57116	AA528718	3.06435
W31488	3.91475			CV370130	2.55196	DA144235	3.06053
AB032254	3.83696			exon4250	2.52623	AA344861	3.04822
U26161	3.78442			BF530709	2.4957	BF369413	3.02475
AA668162	3.76617			AB209071	2.48482	BE065058	2.89568
BQ952305	3.69174			BX407170	2.47697	exon1672	2.86765
exon1073	3.64904			BU658625	2.45992	AA587541	2.64747
BI520265	3.64527			AI445004	2.45891	AL712377	2.60887
BX953474	3.6349			AW388399	2.45822	BG219347	2.57681
BG777115	3.47153			exon4266	2.43686	DA328735	2.5485
BF955851	3.3995			AA582685	2.37718	exon1668	2.52362
exon1151	3.36143			exon4142	2.36905	exon1650	2.50374
AV687540	3.35882			exon4429	2.35493	DB337533	2.44448
HMlincRNA599	3.35086			exon4249	2.34493	exon1661	2.43146
AA432215	3.33554			BE088315	2.33345	BE066693	2.39278
BF958479	3.3226			DB011805	2.32883	AI084187	2.38951
AW205788	3.23485			AA683019	2.29032	T84765	2.36746
AA714388	3.23061			exon4191	2.27882	HMlincRNA1548	2.32653
BG181719	3.20983			T98529	2.2677	BI018922	2.23392
BG485036	3.1965			BF511070	2.25846	BE868512	2.21626
CV314197	3.16577			AA311918	2.25398	BC023624	2.20745
DB020275	3.15643			exon4412	2.25094	AI094639	2.17951
BC008245	3.13311			CD686628	2.245	exon1634	2.15666
exon1079	3.12477			AW770876	2.24278	exon1677	2.14833
exon1225	3.1061			BG742701	2.23332	DA162286	2.06933
AK297526	3.06904			W86911	2.22446	exon1676	2.03512
exon1213	3.0646			exon4127	2.22163	CA394094	2.03265
CN357896	3.02689			exon4139	2.21991	exon1664	2.00724
BG745190	3.01904			CD356915	2.21684	AF249898	0.170692
CD246100	3.01554			AA339813	2.19912	AA385982	0.17507
exon972	3.00072			BF984667	2.19583	AK295926	0.192964
FN161383	2.99642			AI242089	2.17981	DA676375	0.201291
AA908678	2.97481			BE964133	2.1606	AV655887	0.217133
exon1081	2.93177			exon4406	2.1494	CA421426	0.328853
exon1217	2.91754			DA960488	2.13392	BX954380	6.82747
exon1207	2.90441			AA584040	2.12863	exon1724	5.15515
CA950473	2.85852			CA392304	2.12105	chr16:84629500-84646475	4.85682
AI202934	2.83514			AI188191	2.11209	BU632228	4.27509
chr12:62078650-62106025	2.74179			exon4228	2.09572	DA446470	4.09582
exon1179	2.73327			exon4162	2.06719	DB002961	4.07245
AW119090	2.72538			CV805948	2.06369	BQ941959	4.02772
BE180280	2.70779			exon4224	2.0561	AA417852	3.86965
CB219568	2.69714			exon4061	2.04318	AW021285	3.7037
BF362584	2.66203			DA331274	2.03734	CA390507	3.65462
BF675100	2.65196			BG501166	2.03622	DA133607	3.45291
BI771000	2.56348			exon4053	2.02388	BX112277	3.41933
BX105618	2.54341			CN285030	2.00711	AF289584	3.35939
exon1219	2.5424			DA397518	0.046864	T47285	3.3547
BG898852	2.48385			BF929667	0.147313	DB059879	3.01537
DR422368	2.4422			AI334808	0.29276	AI114816	2.89857
BG758151	2.43307			BE841196	0.306379	BF743269	2.814
BI089392	2.41196			BI046482	0.337522	CD243935	2.80276
CF594357	2.36569			BF509982	0.387399	BF765794	2.79614
exon1020	2.33146			CD699322	0.421349	BE544402	2.76546
BF928237	2.33099			DB471974	0.456903	AV659563	2.67464
CV398652	2.28058			DB071774	8.94958	BQ640542	2.65382
exon1029	2.26849			exon4481	7.64388	AA551674	2.62668
BX491518	2.26482			AA846706	6.48094	exon1720	2.45642
BQ002771	2.24911			exon4451	6.46536	AK096322	2.4483
AI935655	2.22517			BM920543	5.87347	AA782034	2.37108
AI421841	2.20315			exon4568	5.81761	DB337334	2.25129
BG193195	2.18292			AV732463	5.54533	exon1767	2.21791
AA705293	2.12748			BG026098	5.45551	DB100335	2.10551
H00916	2.11628			AA085023	4.90346	AW001278	0.0239692
D63997	2.03464			CN281308	4.75948	BF508104	0.251941
BQ345206	0.038699			BM718245	4.72929	BM017221	0.334037
CA425896	0.0489891			DB325254	4.5459	N93454	0.388047
AA092139	0.0533059			DB337452	4.26951	AI734224	0.405933
D20368	0.0757308			exon4573	4.14176	exon1828	0.475736
AW882334	0.109762			AA907924	4.05867	exon1796	3.90887
AW805829	0.155329			AI096786	4.04765	exon1784	3.8256
AA909207	0.186047			exon4540	4.02338	AA160725	3.74095
N89212	0.207715			EC544783	3.95302	CB046739	3.64339
BI857775	0.208275			BE765130	3.95284	AA160736	3.38192
BF996117	0.251297			BF362285	3.95225	AW105345	3.35798
BF877786	0.257508			exon4605	3.91951	AA164731	3.33032
R97861	0.286552			CV392862	3.91331	CR736960	3.28113
EC456908	0.319559			BE765124	3.86698	AI343295	3.09054
AK316271	0.331806			chr9:136300550-136313775	3.84582	DA185864	3.06616
CR749614	0.33801			DA339888	3.72687	BG677327	2.87114
BC021212	0.369769			DA642715	3.66779	DB470502	2.86691
AW800973	0.371413			BE083440	3.6607	BX090944	2.85138
EC455326	0.379014			exon4585	3.63218	AL832920	2.82196
H79483	0.380742			DB349701	3.58488	AW136353	2.74996
AW794567	0.390011			AA484593	3.50818	AL709725	2.7351
BU556996	0.402623			BF353034	3.49707	AA948404	2.69264
AW889639	0.454705			AW028558	3.46862	exon1789	2.63796
R44565	0.472138			BG437415	3.40861	HMlincRNA277	2.56606
BM676747	7.5773			exon4480	3.40309	AK027350	2.54182
exon1289	6.61349			chr9:115624525-115638900	3.37967	AA857101	2.4824
chr13:19779350-19799600	6.33296			F12636	3.36145	exon1827	2.41757
AK122825	6.21038			AI796135	3.35575	AI917568	2.36029
BF910510	5.89836			CR739241	3.25429	BX119492	2.33969
BM999911	5.84795			DA743129	3.06299	BG996643	2.33955
BF341729	5.35528			CD709954	3.0421	AI732357	2.3209
AA860337	5.11612			BX103287	2.91001	exon1782	2.25313
AA397707	4.6297			BM151805	2.83082	FN073667	2.21932
exon1290	4.40861			CD244767	2.76163	DW432868	2.20684
AA152059	4.29538			BG195412	2.68419	AL043484	2.19909
CR738923	4.12504			CR743903	2.67533	CV412148	2.10053
exon1267	4.02042			AI678352	2.65657	CD707307	2.0957
exon1357	3.95665			T53709	2.65345	AL709726	2.00149
R66280	3.93791			AA143324	2.6433	BC038440	0.0389286
BM719884	3.91918			exon4584	2.64219	AI638100	0.0733893
AA151944	3.90308			exon4570	2.62052	DA425835	0.219148
BM696022	3.74587			EC529173	2.60734	exon1974	0.382214
exon1259	3.71696			CR742013	2.55036	DB125499	0.388866
T57115	3.68632			CD103303	2.51839	AB527692	0.439419
CV348919	3.67533			exon4559	2.4767	CF227096	4.79698
BU561051	3.58736			BQ317673	2.46738	AW869387	4.70736
AI261635	3.56688			exon4582	2.45989	AI201458	4.58473
AI133455	3.45729			DW443860	2.45662	exon2024	3.55858
chr13:37380475-37450700	3.36451			BQ186376	2.40383	exon2006	3.54835
EF141530	3.34364			exon4580	2.36875	BQ026665	3.28486
AK057764	3.1643			exon4449	2.36213	BM542398	3.24391
DB215165	3.15706			exon4583	2.29926	BF836577	3.20995
exon1385	3.12928			BQ317675	2.26975	DA096620	3.19351
BF815580	3.0261			exon4478	2.26464	exon2025	3.09277
exon1321	2.97546			AI887528	2.2508	HMlincRNA788	3.07891
T57180	2.96673			exon4564	2.22239	AK127627	3.04855
AK310205	2.94937			AI217990	2.20389	CB069406	2.96449
CB054901	2.89718			exon4604	2.19396	BF448178	2.94374
chr13:103304175-103316475	2.84666			AA332648	2.17106	DA140148	2.93662
BG924788	2.78575			BX383300	2.08244	DB012195	2.93168
AW851803	2.77815			EC498254	2.07763	exon2000	2.77211
DB337502	2.69495			CV392555	2.05747	chr18:10070425-10083725	2.77176
AI298656	2.63216			CV392434	2.02714	AI340242	2.70461
exon1340	2.6042			BM977434	0.0177554	FN149784	2.69145
BQ941633	2.56466			AA609531	0.100422	AV705129	2.63651
AA608819	2.48701			N47552	0.113782	BG490809	2.55517
T58976	2.45244			EC476065	0.143766	exon2019	2.55347
BM926136	2.44285			BU676943	0.171386	AW204243	2.52048
exon1245	2.34129			DQ269985	0.179505	exon2007	2.49044
exon1266	2.30919			DB097590	0.375811	DA083067	2.48382
exon1392	2.29467			AW602812	0.380955	DA588382	2.40852
DW441953	2.20036			AA629144	0.42653	BG250005	2.33762
DA562899	2.19799			AA770385	0.434917	BF762726	2.2788
BU852231	2.1851			exon489	0.456524	BM709340	2.20076
exon1354	2.07157			DA737884	0.493279	DA829587	2.10387
BF879311	2.05092			exon626	10.0716	AA879429	2.10111
exon1353	2.04932			exon495	9.02999	exon1970	2.04771
exon1391	2.02591			exon410	8.39551	exon1972	2.01436
AA676273	2.01017			exon499	7.69605	CB267848	0.0956771
AA234127	0.0329267			exon451	7.34964	BC038988	0.10039
DA105337	0.0942988			BG213809	7.10271	AK307664	0.11604
R19068	0.165791			exon395	7.03524	CN265410	0.144743
BE788291	0.235568			AA218714	7.00481	BF736826	0.145267
CR596496	0.238925			exon574	6.87969	EC523044	0.205863
BC148732	0.246676			exon426	6.7407	EC491968	0.224663
DA170430	0.278847			exon586	6.53963	DB308427	0.262007
DB450023	0.29014			exon394	6.39514	CB267982	0.281372
BG979312	0.292456			BQ707240	6.26629	AX721128	0.317678
CK003919	0.328667			exon413	6.21759	exon2071	0.360772
AA454957	0.338428			exon507	5.94444	exon2093	0.363323
BU430338	0.349685			BG121957	5.85016	AW293169	0.454678
W37856	0.360895			AW855585	5.7986	CN287219	8.07312
BF946180	0.383189			exon500	5.59971	BF848820	5.35729
BE314991	0.391605			AA303317	5.57603	BE043072	5.03388
FN148123	0.39946			CN413842	5.45767	exon2065	4.70699
BU617029	0.411823			exon635	5.34247	BM455761	4.42564
BE047482	0.42056			AW801948	5.31078	CF553062	3.73738
DA437066	0.432431			AI808995	5.183	exon2074	3.56445
EC572170	0.446663			BF921579	5.12377	CD700697	3.18543
exon1614	0.451898			BG462007	5.03439	exon2062	3.06321
exon1525	0.466026			exon416	5.00267	BG723285	3.02052
BE903954	0.472917			exon480	4.98894	FN161931	3.01097
CB124578	27.4617			AA351697	4.85061	AA745017	2.77999
CD106762	10.7832			exon494	4.7673	AK292687	2.72525
CA433797	7.69633			exon457	4.76108	HMlincRNA716	2.66935
AA338586	7.1304			BF834432	4.65439	BF895497	2.49714
exon1527	6.10512			exon422	4.57534	BX106769	2.44717
exon1485	5.83413			exon488	4.48121	exon2061	2.42732
T77166	5.15616			DA509584	4.47162	AW885514	2.38088
DB306857	4.84808			BF434328	4.16202	BX445845	2.28678
AA496289	4.8094			chr10:8185475-8199525	4.16063	AK054868	2.27276
HMlincRNA358	4.69881			AJ709552	4.1508	exon2063	2.04278
DA011747	4.57784			exon427	4.12458	BC047886	0.172642
DA762481	4.52044			AV750785	4.08024	CD710006	0.238349
BG255834	4.42474			chr10:112068400-112115800	3.9294	CD109474	0.30238
BI020545	4.37827			DB322348	3.91466	CD694206	0.326937
T94317	4.32969			exon461	3.85874	EC519515	0.385934
BF930798	4.29484			BE728746	3.84296	exon2417	0.397983
AA325099	4.25971			AI086782	3.75967	exon2418	0.429112
exon1473	4.23873			chr10:21588375-21603075	3.7527	exon2408	6.16713
BM509577	4.19012			DA800666	3.73035	exon2439	6.13599
DA380662	3.99589			AA657907	3.71506	exon2410	5.16936
CA865984	3.91763			DA954401	3.70076	DB280069	5.13682
BQ636615	3.86453			exon587	3.66463	exon2443	4.89952
exon1615	3.84783			exon449	3.60003	CV337427	4.24044
BF737558	3.76806			BE174175	3.51476	R40201	3.83301
BU737190	3.75802			DA754482	3.47232	DA987194	3.71084
CK904770	3.75426			HMlincRNA824	3.31556	CA449308	3.55534
BQ893162	3.6716			DA499302	3.31197	exon2407	3.47952
AA434596	3.66021			exon453	3.2998	exon2446	3.39371
AL042013	3.65757			DB333932	3.29235	H08627	3.29046
BF360046	3.61178			DW424231	3.25585	exon2447	3.2177
exon1528	3.58934			HMlincRNA461	3.2498	BC017340	3.17096
AA897177	3.58247			exon487	3.24255	AI525925	2.94699
exon1616	3.55903			exon419	3.2282	AW173069	2.77705
FN047407	3.51327			AA256069	3.21427	R20095	2.76343
R12485	3.47541			AI969841	3.18417	exon2402	2.7397
FN089738	3.39914			exon634	3.14103	exon2404	2.71011
AI497769	3.39496			exon565	3.13727	AF361220	2.7056
exon1441	3.38749			exon424	3.12273	exon2412	2.63349
BG258490	3.37345			exon440	3.07228	BF758502	2.62981
exon1479	3.366			exon414	3.03836	AU185159	2.60179
DA195606	3.35644			HMlincRNA1422	3.03084	BC038381	2.59488
DA370484	3.31554			BU198210	2.99503	CD522315	2.57823
BX092746	3.27224			BM993987	2.96646	CN480939	2.565
exon1477	3.24611			exon412	2.95444	BE742277	2.43829
DA538556	3.20794			DW435241	2.93739	BC047337	2.36878
exon1604	3.20467			BX119188	2.89203	exon2436	2.35016
AW895072	3.19974			AK126923	2.85773	BC013755	2.18729
CV341799	3.18942			BE182165	2.85153	BF448284	2.1819
DB297778	3.11381			exon581	2.84206	exon2400	2.14369
exon1471	3.09796			BF242157	2.81525	DA097561	2.10772
BP421607	3.09002			exon420	2.80825	BE089504	2.08658
BF508809	3.03543			exon484	2.80597	BG751370	2.07221
BF907292	3.01924			BG211052	2.80369	H68228	2.07051
exon1523	2.96752			BF746492	2.79319	BG419628	2.02856
exon1536	2.9658			AW855588	2.70928	BF944909	0.0307811
T76999	2.94775			exon490	2.70846	U16296	0.180638
BE044828	2.94324			HMlincRNA181	2.69656	AI743483	0.331143
exon1612	2.93091			CB143171	2.6611	EL583856	6.81284
AX746864	2.84481			exon485	2.63969	exon2542	4.67899
CA866273	2.81116			BX115811	2.59918	CA388728	4.57034
exon1599	2.79946			exon455	2.58338	DB067166	4.51826
DB233579	2.75712			exon640	2.57851	AA515882	4.31654
CV363702	2.73622			exon417	2.55838	EL583850	4.24953
DA860017	2.68307			AA594023	2.52929	EL583508	4.19803
exon1475	2.66487			exon570	2.4942	AI734171	4.16465
BG214551	2.66361			exon409	2.4881	DB089137	4.03004
BM674103	2.64869			BF745951	2.4749	BF879333	3.84415
exon1472	2.63951			BF895824	2.45599	CA391018	3.55251
exon1465	2.60658			exon628	2.37243	EL583514	3.43241
CB124915	2.59284			AA029118	2.35888	exon2544	3.36372
BU853136	2.58989			exon493	2.33188	EL583500	3.3433
DB300253	2.53543			AA309269	2.32317	exon2541	3.33671
exon1535	2.51611			DA142893	2.3147	BI597046	3.33614
DB126694	2.48451			exon491	2.2687	H54959	3.29646
AB371477	2.46723			exon425	2.24789	AW196665	3.06017
exon1532	2.44688			exon505	2.24336	CV325906	3.0596
AW835513	2.41451			exon486	2.20153	CD515633	2.74795
AV760922	2.39365			exon397	2.18593	Z46980	2.66845
exon1531	2.36335			exon456	2.17916	AA457608	2.61134
BU501280	2.33019			CU677314	2.16724	CR748563	2.47595
BF951262	2.32381			HMlincRNA825	2.15753	DN914300	2.40417
exon1484	2.2899			exon418	2.07571	exon2546	2.28811
exon1524	2.26143			AW118562	2.07086	DB574136	2.27151
CB158867	2.25538			BF358692	2.0662	BF243865	2.26203
AA304501	2.21828			exon497	2.0517	AI004561	2.25669
exon1529	2.17415			BE088726	0.0118307	DN918003	2.22242
AW946951	2.17281			BC004503	0.119794	AK307967	0.183198
exon1522	2.1708			FN145843	0.124053	DQ896253	0.220368
exon1476	2.17007			exon936	0.177936	AB528065	0.255886
exon1520	2.16589			DA467326	0.224918	AF111847	0.266207
[truncated: 964 more rows]

## Sheet: Supplementary Table 2b
Supplementary Table 2b. Differentially expressed miRNAs of the comparision of disease stages 2-5 to normal stage 1
stage2/stage1		stage3/stage1		stage4/stage1		stage5/stage1
miRNA ID	fold change	miRNA ID	fold change	miRNA ID	fold change	miRNA ID	fold change
hsa-miR-617	0.108702	hsa-miR-744	0.122214	hsa-miR-617	0.202678	hsa-miR-513a-5p	0.14853
hsa-miR-1470	0.268895	hsa-miR-1915	0.252836	hsa-miR-519e_star	0.406068	hsa-miR-494	0.167475
hsa-miR-1915	0.448146	hsa-miR-1470	0.284187	hsa-miR-494	0.468065	hsa-miR-744	0.173206
hsa-miR-744	0.489155	hsa-miR-513a-5p	0.295148	hsa-miR-1260	27.4773	hsa-miR-107	0.192456
hsa-miR-888_star	16.1522	hsa-miR-617	0.299733	hsa-miR-1264	12.8646	hsa-miR-617	0.196148
hsa-miR-205_star	10.5851	hsa-miR-107	0.35411	hsa-miR-720	6.38521	hsa-miR-583	0.328965
hsa-miR-1260	8.80931	hsa-miR-1908	0.441662	hsa-miR-423-5p	6.04392	hsa-miR-637	0.356297
hsa-miR-1264	7.41471	hsa-miR-1260	35.0921	hsa-miR-625_star	6.03255	hsa-miR-149_star	0.389366
hsa-miR-765	6.6157	hsa-miR-888_star	30.2834	hsa-miR-888_star	5.3429	hsa-miR-1260	56.9783
hsa-miR-1290	4.49006	hsa-miR-1264	23.5329	hsa-miR-765	3.96079	hsa-miR-720	30.8137
hsa-miR-583	3.98036	hsa-miR-720	9.41213	hsa-miR-1470	3.74028	hsa-miR-1264	16.5554
hsa-miR-1284	2.83294	hsa-miR-423-5p	8.98905	hsa-miR-933	3.66132	hsa-miR-888_star	12.2561
hsa-miR-423-5p	2.41097	hsa-miR-551b	5.19911	hsa-miR-361-3p	2.94483	hsa-miR-933	8.17014
hsa-miR-720	2.27243	hsa-miR-205_star	4.16402	hsa-miR-583	2.68074	hsa-miR-625_star	5.69616
hsa-miR-335_star	2.11107	hsa-miR-625_star	3.77526			hsa-miR-423-5p	5.10418
		hsa-miR-765	2.94064			hsa-miR-1290	2.96793
		hsa-miR-933	2.63844			hsa-miR-765	2.84925
		hsa-miR-335_star	2.35245

## Sheet: Supplementary Table 2c
Supplementary Table 2c. Differentially expressed mRNAs of the comparision of disease stages 2-5 to normal stage 1
stage2/stage1		stage3/stage1		stage4/stage1		stage5/stage1
mRNA ID	fold change	mRNA ID	fold change	mRNA ID	fold change	mRNA ID	fold change
NM_016190	0.00209841	NM_016190	0.00139541	NM_173352	0.00626777	NM_006890	0.0149837
NM_006846	0.00305829	NM_173352	0.0015306	NM_002997	0.00671487	NM_201444	0.0199766
NM_019060	0.00312399	NM_003125	0.00221278	NM_005564	0.00717578	NM_002865	0.0205173
NM_003125	0.00363901	NM_002274	0.00221644	NM_001423	0.00727422	NM_005697	0.0206919
NM_001127699	0.00406976	NM_006945	0.00229494	NM_144670	0.00801676	NM_001815	0.021287
NM_014058	0.00442808	NM_006846	0.00251503	NM_001085437	0.0098264	NM_005186	0.021452
NM_001423	0.00443384	NM_000424	0.00257644	NM_030916	0.0109616	NM_207354	0.0238432
NM_001127698	0.00470708	NM_153490	0.00275101	NM_198244	0.0109919	NM_017654	0.0248696
NM_006945	0.00474301	NM_002638	0.00302168	NM_005186	0.0120602	NM_138501	0.0252025
NM_031948	0.00522096	NM_019060	0.00307016	NM_001032367	0.0123446	NM_001039468	0.0272985
NM_006919	0.00531059	NM_205545	0.00331148	NM_198241	0.0129995	NM_005273	0.0273556
NM_002638	0.00581715	NM_005672	0.00350438	NM_030666	0.0132046	NM_015832	0.027781
NM_173352	0.00693601	NM_032488	0.00363007	NM_001127699	0.0136863	NM_005046	0.0288751
NM_002705	0.00730206	NM_005554	0.00368508	NM_138501	0.0138768	NM_001085437	0.0289312
NM_003245	0.00780237	NM_001040084	0.0038036	NM_006890	0.0138915	NM_002774	0.0294117
NM_005672	0.00802218	NM_005987	0.00406376	NM_021102	0.0143445	NM_019032	0.0295692
NM_001085437	0.00889956	NM_001127699	0.00427021	NM_198488	0.0144027	NM_006278	0.0297302
NM_002965	0.00907046	NM_144670	0.00427253	NM_004605	0.0147566	NM_003091	0.0319173
NM_001815	0.0098448	NM_002774	0.00434632	NM_001038	0.015269	NM_001025231	0.0321763
NM_144947	0.00985619	NM_002965	0.00438019	NM_001003397	0.0154857	NM_014400	0.0326663
NM_005987	0.0101054	NM_031948	0.00464701	NM_001040084	0.0160714	NM_016166	0.0333405
NM_005046	0.0102493	NM_005557	0.00473253	NM_001624	0.0162618	NM_001008216	0.0338809
NM_001024209	0.0122487	NM_006919	0.00515552	NM_014058	0.0162877	NM_001143760	0.0352956
NM_177973	0.012249	NM_002964	0.00525003	NM_014211	0.0167331	NM_000142	0.0376786
NM_001014450	0.012444	NM_001127698	0.00588231	NM_001614	0.0167545	NM_148897	0.039402
NM_023946	0.012552	NM_023946	0.00601054	NM_001562	0.0169287	NM_001038	0.0403094
NM_000700	0.012676	NM_020387	0.00642732	NM_133639	0.0175155	NM_012153	0.0406978
NM_004004	0.0128639	NM_198538	0.00704363	NM_030979	0.0176774	NM_198240	0.0413559
NM_205545	0.0132585	NM_014400	0.00724541	NM_005817	0.0184507	NM_001077628	0.0413836
NM_001040084	0.0136902	NM_002275	0.00785712	NM_005697	0.0187662	NM_015515	0.0419943
NM_007183	0.0140073	NM_001025231	0.00793784	NM_001145262	0.0195014	NM_181528	0.044163
NM_032488	0.014279	NM_007183	0.00800838	NM_000673	0.0195147	NM_001126061	0.0445407
NM_014400	0.0144313	NM_006890	0.00820997	NM_014365	0.0195781	NM_001003396	0.0445834
NM_006853	0.0147266	NM_001012964	0.00859834	NM_012291	0.0195934	NM_021960	0.0448015
NM_001135168	0.015355	NM_005046	0.00874934	NM_003407	0.0199269	NM_001005335	0.045659
NM_004881	0.0153719	NM_005555	0.00908427	NM_014734	0.020069	NM_001142299	0.0461217
NM_000697	0.0161822	NM_014365	0.00925176	NM_198829	0.0202289	NM_004605	0.0464307
NM_030916	0.0164665	NM_001988	0.00936202	NM_030789	0.0203925	NM_030789	0.0464812
NM_004605	0.0167836	NM_000359	0.00954053	NM_015832	0.020627	NM_001007099	0.0465798
NM_006025	0.0169134	NM_006853	0.00968314	NM_004415	0.020678	NM_017632	0.0468685
NM_004925	0.0170688	NM_030916	0.00980722	NM_138420	0.0208163	NM_002389	0.0468716
NM_001008844	0.0174233	NM_002353	0.00983257	NM_024829	0.0210613	NM_001012964	0.0474022
NM_005130	0.017701	NM_144947	0.0103975	NM_002774	0.0212024	NM_003827	0.0478681
NM_000691	0.0179875	NM_003245	0.0105133	NM_002631	0.0213635	NM_022876	0.047903
NM_001988	0.0182452	NM_001423	0.0108445	NM_177973	0.0214508	NM_018686	0.047937
NM_052886	0.0189106	NM_001081492	0.0109864	NM_014400	0.0215237	NM_002743	0.0480995
NM_144670	0.0189211	NM_005130	0.0111454	NM_001128928	0.0219303	NM_001034841	0.0486317
NM_004425	0.0190066	NM_000695	0.0115153	NM_004040	0.0220199	NM_000070	0.049426
NM_002353	0.019192	NM_005980	0.0117911	NM_006919	0.0220854	NM_012268	0.0497361
NM_001003396	0.0195013	NM_001024209	0.012146	NM_016100	0.0222054	NM_001003698	0.049784
NM_030666	0.0198177	NM_001878	0.0122129	NM_013433	0.0223248	NM_003150	0.0500225
NM_001562	0.0203174	NM_001017920	0.0125426	NM_201444	0.0227007	NM_001005749	0.0507398
NM_133180	0.0204408	NM_133180	0.012924	NM_001008216	0.023493	NM_032558	0.0508765
NM_017729	0.0208713	NM_006142	0.0129353	NM_005493	0.0234986	NM_003542	0.0513928
NM_014214	0.0214482	NM_020427	0.0129735	NM_002712	0.0235159	NM_015636	0.0513985
NM_006470	0.0218465	NM_001032367	0.0138411	NM_001135702	0.0235227	NM_001003397	0.0520265
NM_178865	0.0223936	NM_006025	0.0139889	NM_006755	0.0235867	NM_198970	0.0520527
NM_133639	0.0225213	NM_000673	0.0141687	NM_000691	0.0238261	NM_001007565	0.0524841
NM_005555	0.0227315	NM_001126058	0.0147325	NM_001815	0.0238576	NM_012111	0.0528171
NM_003329	0.0235206	NM_001044393	0.0152342	NM_000701	0.0239235	NM_032563	0.0541926
NM_006372	0.0243777	NM_000700	0.0155306	NM_001003396	0.0240369	NM_021991	0.0545027
NM_005493	0.0245562	NM_139277	0.0159893	NM_013436	0.0243546	NM_182688	0.0547228
NM_019032	0.0247642	NM_014058	0.0160157	NM_002639	0.0243582	NM_177444	0.0548839
NM_001018100	0.0258517	NM_052943	0.0160578	NM_004881	0.024474	NM_175852	0.0555819
NM_005951	0.0258746	NM_002307	0.0165816	NM_199362	0.0245449	NM_003236	0.0557055
NM_020387	0.0258967	NM_017729	0.0165858	NM_002865	0.0249353	NM_002862	0.0562051
NM_000673	0.0259637	NM_001104548	0.0170778	NM_003568	0.0251257	NM_018842	0.0563895
NM_002774	0.0261554	NM_002276	0.0173312	NM_001001414	0.0252666	NM_139277	0.0567578
NM_012291	0.0264269	NM_013358	0.0181103	NM_015515	0.0256946	NM_000660	0.0570085
NM_080489	0.0266902	NM_177973	0.018353	NM_005273	0.0257879	NM_006703	0.0574457
NM_139277	0.0272527	NM_000150	0.0184641	NM_001307	0.0258056	NM_003765	0.0578523
NM_024307	0.0276588	NM_001126057	0.0190029	NM_003746	0.0259197	NM_178581	0.058111
NM_001017920	0.0277743	NM_177458	0.0192643	NM_001769	0.0259253	NM_206999	0.0587
NM_001624	0.029381	NM_004262	0.0197761	NM_003670	0.0260492	NM_015331	0.0595055
NM_002534	0.0298235	NM_001126061	0.0199713	NM_003150	0.0262468	NM_003593	0.0604563
NM_181528	0.0298554	NM_182684	0.0201658	NM_003827	0.0264242	NM_001003699	0.0604815
NM_001099772	0.0302865	NM_004425	0.0202578	NM_021960	0.0265985	NM_001562	0.060964
NM_001069	0.0306058	NM_000697	0.0209448	NM_001143998	0.0267383	NM_198459	0.0614039
NM_198488	0.0309342	NM_024423	0.0216729	NM_017654	0.0267966	NM_001040099	0.0616185
NM_001128928	0.0310653	NM_001122890	0.0217702	NM_018890	0.0271164	NM_004112	0.0618397
NM_201629	0.0311472	NM_001562	0.0220245	NM_181528	0.027595	NM_006990	0.0619429
NM_152451	0.0312945	NM_005268	0.0226616	NM_025234	0.0276218	NM_001044393	0.0620443
NM_005980	0.0319412	NM_198477	0.02367	NM_001128911	0.0282619	NM_005797	0.0621371
NM_153490	0.0327493	NM_032899	0.0243787	NM_198477	0.0284029	NM_002979	0.0623401
NM_139135	0.0330371	NM_032572	0.0250639	NM_021129	0.0285039	NM_018028	0.0629679
NM_001142270	0.0333431	NM_032330	0.0257828	NM_205545	0.0288681	NM_001126337	0.0636022
NM_006890	0.0335868	NM_001097640	0.0259245	NM_001032293	0.0288771	NM_001126058	0.0636223
NM_001008216	0.0337557	NM_004605	0.0259426	NM_014297	0.029057	NM_022823	0.0639106
NM_006783	0.0339614	NM_001126056	0.0264246	NM_005914	0.0295752	NM_177973	0.0641332
NM_001124	0.0342577	NM_002705	0.0271445	NM_001142270	0.0296118	NM_001126057	0.0642687
NM_018686	0.0348301	NM_020469	0.0278024	NM_178581	0.0298291	NM_000932	0.0643097
NM_001018072	0.0349957	NM_002653	0.0281243	NM_201439	0.0298967	NM_001724	0.0646679
NM_016131	0.0351929	NM_000511	0.0282359	NM_181527	0.0299096	NM_018075	0.0650289
NM_001037330	0.0354846	NM_001031615	0.0290011	NM_152451	0.0303679	NM_001003941	0.06568
NM_178190	0.0356955	NM_138420	0.0293233	NM_019032	0.0306291	NM_004998	0.0659812
NM_006278	0.0359116	NM_017697	0.0294695	NM_004925	0.030863	NM_198046	0.065998
NM_001444	0.0360018	NM_001130448	0.029477	NM_006135	0.0309414	NM_001042402	0.0663358
NM_001081492	0.0361723	NM_006783	0.0303405	NM_004431	0.0311281	NM_144779	0.0664411
NM_001032367	0.0362061	NM_014211	0.0307889	NM_016128	0.0311662	NM_004343	0.06656
NM_024829	0.0363747	NM_022119	0.0308201	NM_001130442	0.0312691	NM_022877	0.0677554
NM_020427	0.0368648	NM_023938	0.0313881	NM_005672	0.0313033	NM_147134	0.0678099
NM_001038	0.0369755	NM_138331	0.0315717	NM_013332	0.0315401	NM_152696	0.0679452
NM_001127621	0.0372455	NM_007088	0.0316531	NM_002825	0.0315681	NM_198244	0.0681365
NM_000359	0.0375375	NM_002639	0.0323504	NM_203413	0.0316401	NM_013392	0.0694202
NM_005268	0.0376161	NM_000149	0.0328284	NM_001014451	0.0316833	NM_015175	0.0700804
NM_017697	0.0379723	NM_033520	0.0335984	NM_000150	0.0317365	NM_198485	0.0703362
NM_001042388	0.0380618	NM_148897	0.0346779	NM_001686	0.0320139	NM_006816	0.0714593
NM_199186	0.0384387	NM_001815	0.0347774	NM_001749	0.0320804	NM_015064	0.0714901
NM_002631	0.0384664	NM_005797	0.0351552	NM_004425	0.0320941	NM_203413	0.0722756
NM_198477	0.0386628	NM_000494	0.035274	NM_004417	0.0325494	NM_020765	0.0723733
NM_001012964	0.0388154	NM_207006	0.0352776	NM_000494	0.0327044	NM_173352	0.072696
NM_016525	0.0390181	NM_033317	0.0352942	NM_021991	0.0328479	NM_003296	0.0732081
NM_001085458	0.0392275	NM_006536	0.0353306	NM_017697	0.0329213	NM_006026	0.0735939
NM_001042728	0.0393083	NM_019028	0.0356437	NM_001018100	0.0330366	NM_173562	0.0740195
NM_004415	0.0394591	NM_030666	0.0361472	NM_002966	0.0332592	NM_001114618	0.0742689
NM_052943	0.0398404	NM_000422	0.0365646	NM_001126337	0.0332915	NM_001143680	0.0743654
NM_015175	0.0403759	NM_052891	0.0367416	NM_001004060	0.0333965	NM_198941	0.0746781
NM_001878	0.0406895	NM_020632	0.0376116	NM_013392	0.0334072	NM_139123	0.0747071
NM_206999	0.0406922	NM_181642	0.0378501	NM_014547	0.033619	NM_198829	0.0747875
NM_019089	0.0410662	NM_003979	0.0379275	NM_004004	0.0336358	NM_005914	0.0750762
NM_001098507	0.0410786	NM_001001414	0.0387259	NM_006278	0.0336946	NM_012323	0.0752141
NM_001002814	0.0411511	NM_005620	0.0388052	NM_003153	0.0339125	NM_003854	0.0753233
NM_001006946	0.0412325	NM_001014450	0.0390361	NM_145690	0.0340261	NM_001294	0.0753766
NM_002639	0.0415292	NM_001038	0.0395513	NM_016131	0.034085	NM_130473	0.0758171
NM_033496	0.0416064	NM_175940	0.0397301	NM_001002814	0.0341058	NM_001032367	0.075928
NM_021732	0.0420593	NM_020672	0.0406691	NM_001143678	0.0347093	NM_014547	0.0761627
NM_203413	0.0428633	NM_001126059	0.0415739	NM_006400	0.0349077	NM_003132	0.0765035
NM_005564	0.0430796	NM_152794	0.0417242	NM_001135242	0.0350013	NM_001114980	0.0767551
NM_001130448	0.0431689	NM_017654	0.0419432	NM_182919	0.0351705	NM_139119	0.0769584
NM_052891	0.0436428	NM_003045	0.0419552	NM_001098507	0.0353303	NM_005564	0.0772693
NM_005002	0.044061	NM_003593	0.0425832	NM_019096	0.0353939	NM_001145444	0.0778967
NM_022823	0.0440823	NM_133639	0.0426438	NM_001661	0.0357901	NM_182969	0.0779801
NM_023938	0.0444033	NM_004669	0.0428685	NM_005719	0.0357908	NM_000691	0.0792844
NM_020145	0.0444757	NM_024829	0.0430598	NM_002109	0.0359143	NM_022130	0.0796092
NM_021199	0.0446084	NM_003710	0.0440623	NM_005417	0.0359906	NM_001358	0.0796443
NM_080388	0.0448546	NM_014547	0.044349	NM_002773	0.0360277	NM_002631	0.0800713
NM_014547	0.0448695	NM_001099772	0.0448131	NM_033546	0.0360506	NM_198216	0.0802619
NM_001126057	0.0449218	NM_001085437	0.0448874	NM_015999	0.0363536	NM_031902	0.0805954
NM_003695	0.0449562	NM_007196	0.0452328	NM_031948	0.0363663	NM_001079840	0.0808011
NM_005557	0.0451491	NM_003236	0.0462338	NM_001664	0.0366096	NM_005253	0.0810021
NM_130841	0.045184	NM_012153	0.0464064	NM_001102399	0.0367253	NM_144568	0.0811589
NM_001001414	0.0451858	NM_015515	0.0467411	NM_006703	0.0367926	NM_024552	0.0811999
NM_024667	0.0453874	NM_001039775	0.0476301	NM_003379	0.0368503	NM_018946	0.0827579
NM_005013	0.0459213	NM_201444	0.0479728	NM_022823	0.0369308	NM_152573	0.0827746
NM_015675	0.0461407	NM_138567	0.0479995	NM_001005749	0.0370495	NM_000837	0.0828099
NM_001145809	0.0462865	NM_002773	0.0481826	NM_001003699	0.0371577	NM_018239	0.083054
NM_004431	0.0464361	NM_001723	0.0487228	NM_002353	0.0371917	NM_015523	0.0833536
NM_001550	0.04665	NM_001141	0.0487625	NM_001042402	0.0372969	NM_005723	0.0834505
NM_001307	0.0470417	NM_000526	0.0489115	NM_198459	0.0373558	NM_031415	0.0835958
NM_002964	0.0470804	NM_001013642	0.0492279	NM_181642	0.0375394	NM_004317	0.0837883
NM_002773	0.04719	NM_130841	0.0496134	NM_014080	0.0376047	NM_005997	0.083926
NM_003407	0.0482836	NM_030570	0.0498797	NM_001085458	0.0376227	NM_001033555	0.0847218
NM_005554	0.0483345	NM_000100	0.050173	NM_005656	0.0376756	NM_020791	0.084909
NM_005134	0.0487538	NM_003296	0.0503409	NM_152550	0.0377649	NM_001018100	0.0851811
NM_001145412	0.0487618	NM_001035516	0.0506729	NM_006277	0.0378779	NM_013400	0.0852445
NM_014297	0.0487875	NM_002825	0.0513996	NM_000918	0.0379762	NM_022734	0.0853538
NM_024551	0.0489717	NM_001037175	0.0514143	NM_001135168	0.0381321	NM_001039	0.0858458
NM_138357	0.0492993	NM_014579	0.0514349	NM_002389	0.0382593	NM_015898	0.0860904
NM_014211	0.0493593	NM_019089	0.0517676	NM_001128853	0.0384663	NM_022118	0.08621
NM_001079862	0.0497163	NM_005771	0.0518359	NM_000687	0.038643	NM_007271	0.0862468
NM_003854	0.0497405	NM_001885	0.0522406	NM_145869	0.0389538	NM_020397	0.0866475
NM_001003701	0.0498718	NM_007311	0.0523338	NM_018447	0.0391281	NM_007242	0.0867631
NM_021129	0.0501046	NM_080388	0.0525717	NM_004235	0.0391581	NM_003584	0.087232
NM_024009	0.0501653	NM_000299	0.0533039	NM_001011546	0.0392785	NM_001040443	0.08746
NM_016100	0.0503856	NM_004004	0.0536325	NM_018028	0.0393283	NM_138389	0.0878041
NM_012153	0.0505671	NM_006293	0.0541418	NM_000070	0.039383	NM_145185	0.087985
NM_001003397	0.0506023	NM_021910	0.0541627	NM_001039468	0.0395406	NM_001143998	0.0880548
NM_001034841	0.0508447	NM_032563	0.0544772	NM_001079525	0.0395429	NM_001001349	0.0887355
NM_013358	0.0512899	NM_152451	0.055155	NM_001077628	0.0396663	NM_003810	0.0888181
NM_001097640	0.0513301	NM_020400	0.0561723	NM_199290	0.039691	NM_152833	0.088841
NM_014600	0.0514013	NM_001039362	0.0564435	NM_018239	0.0396976	NM_002880	0.0889988
NM_000100	0.05176	NM_138805	0.056569	NM_023938	0.0399525	NM_212464	0.0892386
NM_004998	0.0519836	NM_032525	0.0571861	NM_003257	0.0399784	NM_004415	0.0892767
NM_001126061	0.0520915	NM_005978	0.0573127	NM_001145809	0.0404953	NM_139013	0.0893577
NM_020127	0.0525376	NM_198991	0.057692	NM_001500	0.040567	NM_000603	0.0895879
NM_005168	0.0525654	NM_178435	0.0578784	NM_003245	0.0406533	NM_016128	0.0896375
NM_205842	0.0527945	NM_001444	0.0583828	NM_001081492	0.0408379	NM_001007067	0.0899055
NM_015523	0.052868	NM_002754	0.0584819	NM_004998	0.0409276	NM_001970	0.0901158
NM_004952	0.0528702	NM_005975	0.0588422	NM_001126061	0.0410453	NM_020632	0.0904565
NM_033317	0.0530132	NM_198459	0.0589534	NM_018060	0.0410798	NM_181527	0.0909384
NM_198459	0.0531753	NM_032459	0.0598904	NM_005046	0.0411993	NM_003439	0.0919843
NM_004419	0.053925	NM_003695	0.0599789	NM_001013841	0.0412959	NM_001039362	0.0921416
NM_032340	0.0540554	NM_021102	0.0606646	NM_201629	0.041527	NM_176782	0.0924467
NM_005213	0.0541627	NM_020876	0.0608026	NM_001034841	0.0415604	NM_022717	0.0931233
NM_018239	0.0542769	NM_001018072	0.060841	NM_006025	0.0418294	NM_014847	0.0932418
NM_001037175	0.0544476	NM_001033555	0.0617372	NM_006990	0.0419386	NM_001097620	0.0934579
NM_005864	0.0545899	NM_031415	0.0620257	NM_006853	0.0420275	NM_014754	0.0937491
NM_017654	0.0546154	NM_001307	0.0620535	NM_003849	0.0421464	NM_001014451	0.0942302
NM_005186	0.0550438	NM_199204	0.0627123	NM_003651	0.0421516	NM_004423	0.0942794
NM_015382	0.0554619	NM_016352	0.062976	NM_003329	0.0421709	NM_006429	0.0945896
NM_004172	0.0558121	NM_001039614	0.0632017	NM_001040001	0.0422323	NM_006513	0.0947588
NM_004262	0.0561686	NM_001769	0.0636104	NM_004930	0.0422719	NM_001614	0.094923
NM_207006	0.0567005	NM_001136007	0.0638225	NM_005134	0.0423017	NM_001001414	0.0951498
NM_001035521	0.0576293	NM_138768	0.0641416	NM_001114980	0.0423022	NM_003884	0.095304
NM_002744	0.0577359	NM_017434	0.0647308	NM_000414	0.0423285	NM_007229	0.0955657
NM_017632	0.0581229	NM_014330	0.0651006	NM_207354	0.0425376	NM_001143762	0.0962596
NM_005274	0.0581637	NM_001142270	0.0655425	NM_033306	0.0425999	NM_012474	0.0962695
NM_004252	0.0584861	NM_001031749	0.065942	NM_001037494	0.0426122	NM_001102399	0.096484
NM_005271	0.0585454	NM_001042728	0.065963	NM_173562	0.0428073	NM_007292	0.0967952
NM_001757	0.0586633	NM_024667	0.0659726	NM_007359	0.0428853	NM_199362	0.097292
NM_002825	0.0590943	NM_001001430	0.0667723	NM_144947	0.042956	NM_015528	0.0973832
NM_001042442	0.0595843	NM_001100878	0.0671684	NM_001124	0.0430668	NM_016078	0.0973964
NM_001013642	0.0598028	NM_005864	0.0674676	NM_015675	0.0431427	NM_007279	0.0975227
NM_006079	0.0598914	NM_000970	0.0675499	NM_000700	0.0432428	NM_019028	0.0981153
NM_013233	0.0604166	NM_001139	0.0675762	NM_004872	0.0432588	NM_005507	0.0982722
NM_181642	0.0605642	NM_003106	0.0676916	NM_002018	0.0435073	NM_001126131	0.098743
NM_001126337	0.0605797	NM_198541	0.0681702	NM_006145	0.0436651	NM_001126056	0.0988657
NM_019028	0.0608383	NM_001114980	0.068255	NM_015622	0.0437147	NM_207381	0.0989903
NM_003568	0.060963	NM_004925	0.0693622	NM_031902	0.0437848	NM_138785	0.0993974
NM_031266	0.0610769	NM_033504	0.0694274	NM_031925	0.0438633	NM_170694	0.0994945
NM_014365	0.0612181	NM_138706	0.0698135	NM_022874	0.0438924	NM_015200	0.0995931
NM_001031803	0.0614716	NM_024508	0.0701907	NM_024667	0.0442806	NM_012383	0.0998876
NM_000142	0.0617222	NM_017423	0.0707061	NM_006196	0.0442882	NM_003344	0.100095
NM_015954	0.0620048	NM_033496	0.0709825	NM_001143853	0.0443284	NM_207121	0.100589
NM_001101667	0.0620325	NM_006942	0.0711468	NM_184041	0.0443544	NM_001500	0.100656
NM_012323	0.0620545	NM_001323	0.0713667	NM_139119	0.0443923	NM_001130448	0.100687
NM_005978	0.0620868	NM_012291	0.0717914	NM_003156	0.0444404	NM_001128853	0.101114
NM_001097620	0.062459	NM_003722	0.0719049	NM_001007099	0.0444696	NM_021102	0.10118
NM_020548	0.0624921	NM_000436	0.0722362	NM_022130	0.0444967	NM_139265	0.10131
NM_002616	0.0629155	NM_001624	0.0727588	NM_003810	0.0453076	NM_001004060	0.10136
NM_148897	0.0630279	NM_152607	0.0728479	NM_053056	0.0453306	NM_003487	0.101391
NM_181527	0.063056	NM_000852	0.0731091	NM_018686	0.0453325	NM_001143681	0.101518
NM_198538	0.0631161	NM_005556	0.0737469	NM_024423	0.0453326	NM_178865	0.10171
NM_014604	0.063266	NM_001024644	0.0738392	NM_178865	0.0454792	NM_006264	0.101857
NM_001003699	0.0632888	NM_014434	0.07393	NM_152573	0.045484	NM_003666	0.102094
NM_004922	0.0635925	NM_004561	0.0740159	NM_033498	0.0455444	NM_002806	0.102165
NM_152550	0.0636694	NM_001114387	0.0746921	NM_005771	0.0455784	NM_138357	0.10231
NM_006754	0.0636997	NM_005253	0.0750015	NM_078471	0.0458524	NM_003379	0.102785
NM_020299	0.0637189	NM_013332	0.0756811	NM_014430	0.0467973	NM_053056	0.102786
NM_003651	0.0638956	NM_080489	0.0761388	NM_198216	0.0468403	NM_001145303	0.103188
NM_001143676	0.0640389	NM_207397	0.0763924	NM_001025231	0.0468719	NM_001033503	0.103365
NM_007350	0.0641475	NM_014080	0.0772008	NM_032889	0.0468954	NM_006594	0.103581
NM_032866	0.0642074	NM_001740	0.0780211	NM_006585	0.0469461	NM_002093	0.10399
NM_138565	0.0642561	NM_005564	0.0781075	NM_001568	0.0473313	NM_001127184	0.104263
NM_002966	0.0642892	NM_001099287	0.078267	NM_014214	0.0474013	NM_004817	0.104896
NM_021074	0.0643276	NM_001039	0.0796059	NM_001136050	0.0474671	NM_001001992	0.105076
NM_003156	0.0644247	NM_004823	0.080183	NM_001759	0.0475451	NM_002759	0.105185
NM_001136050	0.0645422	NM_020168	0.0803689	NM_001896	0.0475828	NM_006437	0.105328
NM_001142502	0.0645585	NM_001500	0.0824421	NM_003581	0.0475963	NM_138567	0.105437
NM_001114980	0.0647861	NM_170692	0.0830806	NM_138357	0.0476961	NM_001409	0.105885
NM_198495	0.0649836	NM_002654	0.0837824	NM_206999	0.0478135	NM_014639	0.106144
NM_001126058	0.064992	NM_015175	0.0841435	NM_001037666	0.0481771	NM_178588	0.106247
NM_005805	0.0656807	NM_203297	0.0841955	NM_015146	0.0483731	NM_020210	0.10633
NM_003287	0.0656928	NM_015111	0.0846063	NM_004317	0.0484162	NM_002744	0.106371
NM_001500	0.0658083	NM_024307	0.0852618	NM_032558	0.0484503	NM_006856	0.106402
NM_002568	0.0660657	NM_000165	0.085293	NM_001127698	0.0484671	NM_024819	0.10661
NM_001126059	0.0660676	NM_002855	0.0861009	NM_012111	0.048555	NM_001128925	0.106657
NM_022772	0.066123	NM_002068	0.0862135	NM_003217	0.0485715	NM_006459	0.106721
NM_002997	0.0662356	NM_015351	0.086589	NM_020127	0.0486846	NM_183057	0.106754
NM_030952	0.0664631	NM_004658	0.0867906	NM_004364	0.0487082	NM_033015	0.106757
NM_201444	0.0665429	NM_001136011	0.0879396	NM_001143676	0.0488337	NM_018974	0.106946
NM_004633	0.0666051	NM_014604	0.0880554	NM_001035521	0.0488747	NM_003036	0.107007
NM_147781	0.0667067	NM_201433	0.0885528	NM_016391	0.0489731	NM_201283	0.107073
NM_002769	0.0667732	NM_018686	0.0890757	NM_012323	0.0490225	NM_033198	0.107475
NM_007343	0.06686	NM_001143919	0.0901461	NM_001128920	0.049199	NM_006400	0.107512
NM_001657	0.066975	NM_003712	0.0902749	NM_004360	0.049371	NM_002749	0.107841
NM_002360	0.0673859	NM_012396	0.0906506	NM_014480	0.0495198	NM_006224	0.108264
NM_022734	0.0682973	NM_020183	0.0907752	NM_148976	0.0495362	NM_004930	0.108375
NM_003846	0.0684905	NM_018306	0.0909609	NM_001104548	0.050105	NM_003313	0.108646
NM_207119	0.0686373	NM_002357	0.091317	NM_014600	0.0504266	NM_006353	0.108691
NM_173354	0.0688498	NM_003666	0.0914324	NM_006456	0.0505533	NM_001109662	0.108949
NM_017943	0.0692899	NM_153350	0.0915703	NM_003945	0.0506026	NM_001144912	0.109075
NM_001144857	0.0694098	NM_004112	0.0918429	NM_198240	0.0508317	NM_003568	0.109352
NM_014762	0.0695402	NM_006264	0.0920079	NM_001003800	0.0508522	NM_178037	0.109466
NM_001521	0.0700968	NM_002769	0.0923422	NM_002862	0.050989	NM_018890	0.109524
NM_025147	0.0701805	NM_001018100	0.0925378	NM_004817	0.0511168	NM_001130852	0.109973
NM_005656	0.0705193	NM_032865	0.0930236	NM_001006946	0.0514312	NM_000673	0.110353
NM_020672	0.0709367	NM_173847	0.0932445	NM_001012964	0.0514574	NM_022908	0.110936
NM_203297	0.0709722	NM_199282	0.0934769	NM_002276	0.0516101	NM_001676	0.111276
NM_014884	0.0711173	NM_004091	0.0948518	NM_178324	0.0517002	NM_017849	0.111693
NM_014428	0.0712038	NM_014620	0.0949407	NM_013358	0.0518269	NM_144780	0.111724
NM_013232	0.0713591	NM_004841	0.0952611	NM_020400	0.0518859	NM_182547	0.111731
NM_005438	0.0716051	NM_003379	0.0955543	NM_005002	0.0522556	NM_015146	0.1118
NM_001001521	0.0716894	NM_001676	0.0956853	NM_003287	0.0523291	NM_020400	0.111866
NM_002911	0.071801	NM_004431	0.096536	NM_001113203	0.0524202	NM_005520	0.111896
NM_005914	0.0720138	NM_206539	0.0965838	NM_012106	0.0524362	NM_002455	0.112052
NM_012156	0.072032	NM_001098540	0.0968881	NM_001885	0.0524451	NM_016103	0.112899
NM_020632	0.072303	NM_014428	0.0973039	NM_052886	0.0525554	NM_016030	0.112938
NM_001130442	0.0723799	NM_001114108	0.0974773	NM_015317	0.0525568	NM_001964	0.113121
NM_014673	0.0728108	NM_001142502	0.0980346	NM_205842	0.0525684	NM_203414	0.113471
NM_003236	0.0729548	NM_001962	0.0981243	NM_001099285	0.052655	NM_001089593	0.113606
NM_018184	0.0734061	NM_001145303	0.0983888	NM_016030	0.0528416	NM_130841	0.113856
NM_003482	0.0734172	NM_024009	0.0986208	NM_001097620	0.0528472	NM_152437	0.113954
NM_002822	0.0734307	NM_014688	0.0992008	NM_005980	0.053071	NM_001130689	0.11402
NM_018841	0.0735758	NM_002776	0.0993107	NM_003487	0.0531954	NM_017816	0.114165
NM_001512	0.0735825	NM_005417	0.100512	NM_001079862	0.0532873	NM_182684	0.114183
NM_003746	0.0738892	NM_001136009	0.101203	NM_013400	0.0533554	NM_001114636	0.114417
NM_001033503	0.0741949	NM_020416	0.101661	NM_003296	0.0534782	NM_002858	0.114734
NM_138331	0.0742237	NM_006470	0.102178	NM_004450	0.0535218	NM_001039360	0.115051
NM_006277	0.0742385	NM_001017535	0.10234	NM_030952	0.0536856	NM_213620	0.115177
NM_145693	0.0743132	NM_017821	0.102361	NM_006327	0.0537943	NM_207119	0.115433
NM_182697	0.0743176	NM_021214	0.102444	NM_003666	0.0538836	NM_002967	0.115629
NM_013436	0.0745707	NM_022833	0.102499	NM_000895	0.0542169	NM_001031725	0.115639
NM_005109	0.0745948	NM_001130088	0.103039	NM_002880	0.0542326	NM_001114171	0.116488
NM_020639	0.0747806	NM_173178	0.103817	NM_001013631	0.0543007	NM_001145392	0.116497
NM_001079525	0.0749124	NM_024299	0.103996	NM_002360	0.0543349	NM_178862	0.116714
NM_002072	0.0751222	NM_016354	0.104119	NM_030961	0.0543705	NM_001013642	0.117358
NM_014220	0.0752525	NM_153000	0.104307	NM_001033853	0.0548989	NM_001033553	0.117646
NM_006536	0.0756544	NM_012323	0.104797	NM_014933	0.0549512	NM_001002800	0.117872
NM_001025231	0.0757365	NM_005213	0.104819	NM_015057	0.0549989	NM_005417	0.117929
NM_005258	0.0757996	NM_017784	0.104904	NM_020689	0.055102	NM_001031800	0.118261
NM_001013841	0.0759528	NM_007000	0.104913	NM_001001998	0.0552867	NM_138340	0.118513
NM_001100176	0.0762311	NM_182919	0.104958	NM_030581	0.0553636	NM_017912	0.118673
NM_001039469	0.0762649	NM_005490	0.105142	NM_001144944	0.0554013	NM_003216	0.119124
NM_032558	0.0764584	NM_153838	0.105224	NM_012102	0.055593	NM_001143935	0.119348
NM_001040001	0.0769915	NM_005817	0.10574	NM_020387	0.0556964	NM_019862	0.119374
NM_000687	0.0770147	NM_002963	0.106301	NM_015528	0.0557085	NM_021962	0.119499
NM_014320	0.0771261	NM_024759	0.107038	NM_020773	0.0559574	NM_006015	0.1195
NM_145859	0.0774834	NM_003581	0.107158	NM_145693	0.056037	NM_006277	0.119989
NM_004360	0.0778477	NM_001129727	0.10749	NM_002080	0.0562477	NM_198089	0.120241
NM_032330	0.0778765	NM_153613	0.109051	NM_017526	0.0564356	NM_001135654	0.120252
NM_032889	0.0778911	NM_012307	0.109098	NM_001098817	0.0564501	NM_153613	0.120254
NM_016086	0.0779698	NM_033500	0.109605	NM_001143760	0.0566643	NM_207006	0.120498
NM_032574	0.0783323	NM_020689	0.109732	NM_016080	0.0568209	NM_138773	0.120705
NM_198991	0.0784269	NM_004751	0.110149	NM_005198	0.0569959	NM_001130716	0.12085
NM_017821	0.0786483	NM_203286	0.11021	NM_001145412	0.0570404	NM_198488	0.120928
NM_001114618	0.0787276	NM_007343	0.110288	NM_001033503	0.0570871	NM_194259	0.12102
NM_001903	0.0789565	NM_000962	0.110317	NM_145265	0.0571126	NM_001033714	0.12111
NM_001037738	0.0790104	NM_033141	0.110355	NM_004262	0.0571174	NM_002825	0.121138
NM_030645	0.0790412	NM_001109977	0.110704	NM_032940	0.0572032	NM_001177	0.121182
NM_003666	0.0791559	NM_173477	0.110806	NM_002705	0.0572978	NM_025233	0.121245
NM_007088	0.079277	NM_177551	0.110891	NM_001145160	0.0573094	NM_005268	0.122041
NM_198896	0.0794798	NM_030949	0.110932	NM_017912	0.0573631	NM_003392	0.122095
NM_003670	0.0795986	NM_013233	0.11134	NM_020532	0.0575114	NM_024915	0.122203
NM_022457	0.0796745	NM_019024	0.111771	NM_001025204	0.057581	NM_019852	0.122262
NM_004255	0.0799141	NM_025151	0.112515	NM_022047	0.0576215	NM_139132	0.122384
NM_016328	0.0800372	NM_032387	0.112523	NM_003404	0.0579599	NM_001271	0.123042
NM_016352	0.0801701	NM_000710	0.112525	NM_002227	0.0580258	NM_003136	0.123358
NM_014367	0.0803893	NM_024817	0.112921	NM_033260	0.0580292	NM_016480	0.123717
NM_002592	0.0803919	NM_003357	0.113336	NM_016103	0.0582053	NM_003403	0.124082
NM_000714	0.0805314	NM_001083899	0.113388	NM_001988	0.0584939	NM_145109	0.124135
NM_000070	0.0806217	NM_144707	0.113844	NM_001284	0.0585099	NM_012127	0.124491
NM_001044393	0.0811211	NM_144626	0.11395	NM_003366	0.0585566	NM_015443	0.124765
NM_032572	0.0811344	NM_033260	0.114623	NM_007183	0.0586173	NM_020762	0.125224
NM_031415	0.081257	NM_174902	0.115012	NM_033198	0.0587514	NM_014080	0.125232
NM_015111	0.0812766	NM_002447	0.115134	NM_006070	0.0588529	NM_004364	0.125369
NM_003869	0.0812832	NM_004419	0.11563	NM_014225	0.0589672	NM_003255	0.125394
NM_015832	0.0813526	NM_022367	0.115642	NM_024009	0.059101	NM_014568	0.125553
NM_032300	0.0816323	NM_175834	0.115774	NM_138785	0.0592472	NM_024111	0.125831
NM_030789	0.0820576	NM_002631	0.11819	NM_016525	0.0594165	NM_004040	0.125871
NM_004708	0.0821848	NM_021962	0.118195	NM_015679	0.0596154	NM_182649	0.126147
NM_004050	0.0826693	NM_012131	0.118474	NM_015523	0.0597645	NM_016022	0.126461
NM_002133	0.0827025	NM_206918	0.118569	NM_170722	0.0598155	NM_003000	0.126474
NM_000408	0.0827271	NM_003358	0.120045	NM_001142281	0.0599286	NM_001357	0.126836
NM_182663	0.0831667	NM_001747	0.120263	NM_017632	0.060191	NM_001130965	0.126849
NM_003296	0.0834102	NM_003651	0.120406	NM_002501	0.0603897	NM_002133	0.127563
NM_001131035	0.0834469	NM_139278	0.120492	NM_001039360	0.060482	NM_015299	0.127651
NM_016391	0.0838152	NM_024111	0.120611	NM_018075	0.0604909	NM_018180	0.127809
NM_002525	0.0838334	NM_138632	0.120653	NM_018509	0.0605573	NM_017943	0.127957
NM_006377	0.0838635	NM_033104	0.120818	NM_005370	0.0606529	NM_145869	0.12796
NM_019096	0.083963	NM_133492	0.121366	NM_000183	0.0606577	NM_005707	0.128348
NM_016309	0.083966	NM_003064	0.121668	NM_003542	0.0607421	NM_000031	0.128502
NM_001003698	0.084108	NM_014045	0.122201	NM_016081	0.0607721	NM_004390	0.128597
NM_015994	0.0841351	NM_001025433	0.122247	NM_015680	0.0608772	NM_016525	0.128927
NM_001012752	0.0842337	NM_001079874	0.122343	NM_019111	0.0611003	NM_001312	0.12899
NM_000150	0.0842912	NM_144765	0.122675	NM_002106	0.061246	NM_005053	0.129534
NM_018890	0.0846691	NM_020892	0.1231	NM_016022	0.0612663	NM_178324	0.129937
NM_007196	0.0849201	NM_022112	0.12352	NM_003255	0.0615732	NM_145113	0.129993
NM_006732	0.0854732	NM_017422	0.123827	NM_001145261	0.0615854	NM_138352	0.13109
NM_000712	0.0854772	NM_152456	0.124304	NM_016556	0.0616994	NM_000701	0.131335
NM_198240	0.0855132	NM_001557	0.125441	NM_033551	0.0619548	NM_016451	0.131689
NM_198850	0.0855492	NM_003870	0.125824	NM_007285	0.062023	NM_013286	0.131698
NM_177551	0.0860632	NM_001025434	0.126595	NM_003869	0.0624762	NM_022874	0.131855
NM_003119	0.0864297	NM_032260	0.128189	NM_022877	0.0624954	NM_004259	0.13203
NM_182915	0.0865009	NM_172111	0.128218	NM_006098	0.0626705	NM_016089	0.132567
NM_017912	0.0865623	NM_198383	0.128343	NM_004419	0.0627014	NM_153498	0.132874
NM_003664	0.0865798	NM_025087	0.128856	NM_015276	0.0627695	NM_001009996	0.133531
NM_004817	0.0867176	NM_017688	0.128994	NM_001014443	0.0628513	NM_018992	0.133548
NM_000943	0.0868037	NM_207362	0.129618	NM_006310	0.0629123	NM_173178	0.133853
NM_002956	0.0869551	NM_004173	0.130484	NM_006470	0.0629714	NM_017653	0.133933
NM_017423	0.0870353	NM_003658	0.130964	NM_033426	0.0629853	NM_005672	0.134242
NM_005817	0.0870921	NM_003486	0.132033	NM_004643	0.0630223	NM_194449	0.134505
NM_005534	0.0874257	NM_017766	0.132137	NM_001003698	0.0630252	NM_014480	0.134613
NM_032194	0.0874971	NM_001134194	0.13227	NM_005534	0.0630667	NM_183048	0.135107
NM_003827	0.0875773	NM_002001	0.132466	NM_037370	0.0630739	NM_004559	0.135353
NM_003858	0.0879046	NM_001003397	0.132575	NM_001130438	0.0631915	NM_001759	0.135388
NM_006330	0.0881719	NM_017982	0.133359	NM_002744	0.0632646	NM_005656	0.135741
NM_001077186	0.0883042	NM_004415	0.133592	NM_015134	0.063633	NM_014758	0.136061
NM_053056	0.0883591	NM_014578	0.133992	NM_018639	0.0636989	NM_174855	0.136091
NM_198046	0.0887781	NM_015994	0.134092	NM_018184	0.0637029	NM_001014835	0.136136
NM_002389	0.0888481	NM_178422	0.134524	NM_019028	0.063714	NM_000962	0.136601
NM_013332	0.0889975	NM_018654	0.134902	NM_001177	0.0638586	NM_006355	0.136663
NM_032870	0.0890007	NM_172113	0.134915	NM_000603	0.0640215	NM_001249	0.136822
NM_032899	0.0890866	NM_152901	0.135412	NM_001099772	0.0641359	NM_153818	0.137135
NM_002194	0.0893584	NM_052886	0.136255	NM_023946	0.0642561	NM_004068	0.137394
NM_014814	0.0894879	NM_001142536	0.136355	NM_001037330	0.0642804	NM_022833	0.137443
NM_000149	0.08955	NM_004235	0.136368	NM_004343	0.0643134	NM_001143947	0.137804
NM_001003407	0.0898165	NM_001130025	0.136722	NM_203297	0.0643153	NM_001143919	0.137809
NM_001128925	0.0899857	NM_024915	0.13674	NM_004551	0.0644574	NM_005534	0.137824
NM_006291	0.0902499	NM_175064	0.137332	NM_006377	0.0646791	NM_172129	0.137855
NM_024423	0.0903004	NM_031286	0.137405	NM_003290	0.0647968	NM_017519	0.137889
NM_002274	0.0910434	NM_148966	0.137585	NM_003119	0.0649146	NM_001098509	0.137936
NM_001003408	0.0910495	NM_001005752	0.137645	NM_078469	0.0651026	NM_001033059	0.137981
NM_005402	0.0915419	NM_001114309	0.137846	NM_001042388	0.0651111	NM_001145809	0.138203
NM_001102667	0.0917211	NM_014568	0.138183	NM_002951	0.0651615	NM_014578	0.138271
NM_198485	0.0923259	NM_014312	0.138752	NM_001003408	0.0651903	NM_017898	0.13846
NM_006415	0.0925603	NM_001127664	0.139639	NM_001723	0.0652199	NM_001105538	0.138839
NM_007271	0.0925939	NM_000966	0.140706	NM_138389	0.0652571	NM_002046	0.138936
NM_138389	0.0926367	NM_033498	0.141084	NM_147780	0.0652914	NM_000436	0.139469
NM_001042584	0.0927131	NM_032805	0.141193	NM_002791	0.0653245	NM_017801	0.139504
NM_001098812	0.0932918	NM_020142	0.141351	NM_016078	0.0653434	NM_032823	0.139655
NM_006337	0.09337	NM_001130716	0.141384	NM_001037639	0.0656117	NM_018011	0.139713
NM_152443	0.0934072	NM_181353	0.141812	NM_017860	0.0656837	NM_003680	0.140191
NM_032747	0.0934315	NM_199186	0.141888	NM_001003407	0.0657699	NM_002706	0.140358
NM_014408	0.0934597	NM_014600	0.142005	NM_003070	0.0658002	NM_000359	0.141093
NM_001135702	0.0936007	NM_000603	0.142198	NM_002956	0.0658097	NM_181900	0.142004
NM_000414	0.0936101	NM_145652	0.144011	NM_001033859	0.0660315	NM_002754	0.142167
NM_024103	0.0936773	NM_001040451	0.144357	NM_016816	0.0660601	NM_002103	0.142539
NM_020216	0.0936836	NM_001126337	0.14446	NM_014612	0.0660866	NM_016936	0.142592
NM_006293	0.093689	NM_005656	0.146776	NM_152132	0.0661416	NM_017782	0.142962
NM_015999	0.0937578	NM_153827	0.146971	NM_015382	0.0662384	NM_017520	0.14357
NM_001040458	0.0938148	NM_001098806	0.147031	NM_001042576	0.0662798	NM_030786	0.143616
NM_006554	0.0941399	NM_001657	0.147226	NM_024307	0.0664974	NM_001035521	0.143703
NM_001126056	0.0943958	NM_144506	0.147364	NM_012212	0.066809	NM_004365	0.144315
NM_000603	0.0945163	NM_001042723	0.148199	NM_005168	0.0668729	NM_021078	0.144851
NM_001661	0.0946963	NM_001039468	0.148749	NM_025075	0.0668774	NM_017821	0.144926
NM_014080	0.0948946	NM_152228	0.148756	NM_002789	0.0669711	NM_024619	0.145112
NM_002922	0.0950692	NM_148965	0.148919	NM_015331	0.0669966	NM_015169	0.145188
NM_018974	0.0951708	NM_002966	0.149263	NM_004515	0.0672739	NM_005574	0.145233
NM_014900	0.0952567	NM_001030060	0.149352	NM_006724	0.067355	NM_012291	0.145243
NM_005797	0.095296	NM_018058	0.149479	NM_005737	0.0673765	NM_012433	0.145292
NM_015515	0.0953104	NM_178324	0.150214	NM_058246	0.0674858	NM_173165	0.145586
NM_138420	0.0954041	NM_001004720	0.150479	NM_003870	0.0676639	NM_001077703	0.145971
NM_004417	0.0954109	NM_001042584	0.150931	NM_016936	0.0677849	NM_005292	0.146284
NM_017450	0.0954694	NM_001004128	0.151516	NM_003344	0.0679156	NM_020469	0.146335
NM_006164	0.0958993	NM_173483	0.151667	NM_001039469	0.0680697	NM_004283	0.146425
NM_005896	0.0960171	NM_001033553	0.152588	NM_145113	0.0682664	NM_022490	0.146796
NM_007311	0.0963528	NM_003282	0.153095	NM_001724	0.0682793	NM_018461	0.146897
NM_006135	0.0965248	NM_016584	0.15311	NM_003236	0.0683737	NM_016352	0.14701
NM_003677	0.0966637	NM_004952	0.153235	NM_002574	0.0684036	NM_003257	0.147298
NM_198244	0.0969481	NM_145869	0.153606	NM_001042463	0.0684615	NM_022059	0.147449
NM_001032293	0.0969504	NM_001003408	0.153785	NM_005805	0.0686455	NM_001033024	0.147517
NM_005003	0.0969625	NM_001142730	0.153813	NM_004048	0.0687207	NM_145265	0.147968
NM_001017916	0.097344	NM_182470	0.153853	NM_182796	0.0687781	NM_152550	0.148286
NM_001740	0.0977553	NM_032872	0.154162	NM_006536	0.0688163	NM_016823	0.148346
NM_032525	0.0978412	NM_006456	0.154641	NM_001126056	0.0690325	NM_001142350	0.148377
NM_005764	0.0980207	NM_001432	0.155589	NM_024103	0.0691219	NM_001829	0.148575
NM_006796	0.0982138	NM_012426	0.155617	NM_020397	0.0692478	NM_153271	0.148761
NM_153271	0.0982854	NM_001145145	0.156733	NM_001130448	0.0692717	NM_001039550	0.149025
NM_001025434	0.098551	NM_018842	0.156785	NM_004907	0.0692953	NM_004907	0.14911
NM_018447	0.0985701	NM_002960	0.156964	NM_145859	0.0693156	NM_032374	0.149263
NM_018261	0.0986191	NM_003790	0.157111	NM_022734	0.0696835	NM_152344	0.149305
NM_003313	0.0987882	NM_001145160	0.157311	NM_006739	0.0697872	NM_014211	0.149402
NM_144697	0.0988646	NM_016131	0.157941	NM_001130089	0.0698071	NM_052891	0.149669
NM_001724	0.0989913	NM_145288	0.158062	NM_207381	0.0702536	NM_017617	0.150052
NM_032256	0.0991562	NM_024980	0.158073	NM_007178	0.0702759	NM_007246	0.150095
NM_019619	0.0991974	NM_202467	0.158193	NM_130841	0.0702903	NM_003156	0.15054
NM_006196	0.0992199	NM_003854	0.158454	NM_016085	0.0704023	NM_001080424	0.150677
NM_144765	0.0992872	NM_017525	0.158767	NM_006026	0.0704029	NM_017697	0.150825
NM_012383	0.0995685	NM_178433	0.159937	NM_001130689	0.0704073	NM_173164	0.150996
NM_005273	0.099598	NM_152407	0.160593	NM_152833	0.0704819	NM_015317	0.150997
NM_005891	0.0997159	NM_144779	0.160989	NM_004112	0.0706274	NM_015144	0.151086
NM_033426	0.100056	NM_013441	0.161472	NM_144779	0.0707413	NM_014508	0.151149
NM_000270	0.100507	NM_014246	0.16184	NM_005721	0.0708282	NM_170722	0.151447
NM_004494	0.100574	NM_003890	0.161849	NM_005539	0.0708449	NM_130803	0.1517
NM_002755	0.101017	NM_000894	0.161872	NM_002788	0.0708518	NM_014430	0.152054
NM_001109662	0.1012	NM_004186	0.161944	NM_178862	0.0709181	NM_001127183	0.152222
NM_138567	0.101223	NM_176072	0.162075	NM_002710	0.0710596	NM_004428	0.152369
NM_032563	0.10126	NM_001130048	0.162144	NM_017546	0.0710776	NM_022746	0.152659
NM_014106	0.10136	NM_018566	0.162235	NM_007279	0.0711684	NM_007313	0.152976
NM_001143678	0.101439	NM_001236	0.162483	NM_001017920	0.0711704	NM_016175	0.153042
NM_173614	0.101529	NM_133263	0.163778	NM_006816	0.071179	NM_001145412	0.153305
NM_014142	0.101704	NM_001724	0.164074	NM_012433	0.0712075	NM_015351	0.153323
NM_014579	0.101774	NM_020127	0.164164	NM_001109662	0.0712173	NM_000779	0.1534
NM_001885	0.102051	NM_138501	0.164983	NM_001098812	0.0712354	NM_016553	0.153463
NM_001030060	0.102135	NM_030775	0.165663	NM_000126	0.0714716	NM_017719	0.153704
NM_030622	0.102322	NM_001540	0.166695	NM_032340	0.0714922	NM_001122870	0.15384
NM_014430	0.102338	NM_015547	0.166963	NM_020765	0.0715429	NM_001037126	0.153895
NM_001037666	0.102405	NM_001144857	0.167418	NM_007350	0.0716412	NM_004417	0.153989
NM_175940	0.102543	NM_001142569	0.167525	NM_015898	0.0718642	NM_006645	0.154086
NM_015057	0.102717	NM_006238	0.167845	NM_006513	0.0720152	NM_005936	0.154306
NM_000696	0.10276	NM_001042781	0.169149	NM_199186	0.0720178	NM_001896	0.154802
NM_001747	0.102873	NM_001003943	0.169199	NM_004453	0.0720473	NM_001127621	0.155109
NM_001002800	0.103848	NM_005232	0.169551	NM_001042572	0.0721011	NM_017787	0.155627
NM_000710	0.10406	NM_004281	0.170356	NM_006887	0.0721708	NM_002376	0.155905
NM_002963	0.104131	NM_002627	0.170461	NM_006452	0.0722039	NM_020744	0.156557
NM_145754	0.104186	NM_033045	0.170658	NM_001127667	0.0723031	NM_198241	0.156829
NM_152914	0.104223	NM_001039469	0.17103	NM_031469	0.0723744	NM_032353	0.156982
NM_015971	0.104369	NM_198540	0.171188	NM_001696	0.0724097	NM_003695	0.157017
NM_017860	0.104401	NM_006000	0.171448	NM_002133	0.0725131	NM_153201	0.157199
NM_002904	0.104628	NM_017632	0.171534	NM_005258	0.0725971	NM_020121	0.157438
NM_022112	0.104804	NM_138361	0.171629	NM_004068	0.0726225	NM_024066	0.157533
NM_203500	0.10481	NM_002081	0.172125	NM_033500	0.0727041	NM_002959	0.157569
NM_024792	0.104812	NM_203285	0.172828	NM_030927	0.0727464	NM_004055	0.157744
NM_032134	0.104846	NM_030952	0.172869	NM_005742	0.0728022	NM_003367	0.157818
NM_001130852	0.105181	NM_006278	0.173324	NM_007271	0.0729033	NM_002922	0.157983
NM_012142	0.105632	NM_001124	0.174034	NM_001008491	0.0729281	NM_153831	0.158232
NM_001009552	0.105656	NM_022450	0.174061	NM_006148	0.0729574	NM_144697	0.158304
NM_005483	0.10566	NM_005936	0.175047	NM_001127183	0.073178	NM_012181	0.159058
NM_182684	0.106036	NM_173689	0.175087	NM_001135701	0.0731956	NM_030927	0.159283
NM_001085459	0.106195	NM_018957	0.175101	NM_001349	0.073503	NM_018150	0.159292
NM_022762	0.106266	NM_004711	0.175303	NM_014063	0.0735744	NM_001136020	0.159305
NM_004561	0.106607	NM_207168	0.175589	NM_001098616	0.0737583	NM_001749	0.159316
NM_148416	0.106681	NM_001145841	0.176857	NM_001142502	0.0739985	NM_004453	0.159388
NM_004373	0.10672	NM_005134	0.177377	NM_017729	0.0743598	NM_015342	0.159789
NM_003045	0.106788	NM_018411	0.177723	NM_001002010	0.0744122	NM_012156	0.159921
NM_020447	0.106903	NM_025232	0.178875	NM_138768	0.0744239	NM_198310	0.160094
NM_003312	0.107004	NM_004863	0.179635	NM_001143780	0.0747361	NM_058246	0.16041
NM_001098540	0.107122	NM_181727	0.179837	NM_000359	0.0747503	NM_002068	0.160422
NM_003257	0.107147	NM_003290	0.180021	NM_018838	0.0748082	NM_004922	0.160579
NM_000777	0.107183	NM_001135702	0.180051	NM_001142401	0.0748096	NM_032807	0.160584
NM_005716	0.107187	NM_005764	0.18034	NM_015443	0.0751306	NM_001033568	0.160618
NM_138501	0.107442	NM_207381	0.180549	NM_006415	0.0751839	NM_014044	0.160699
NM_015342	0.107609	NM_005716	0.181061	NM_001128918	0.0757244	NM_032231	0.16098
NM_199444	0.107961	NM_002226	0.181182	NM_006367	0.0757463	NM_198083	0.161096
NM_005936	0.10804	NM_001102594	0.181318	NM_145109	0.0758638	NM_001006635	0.161334
NM_177458	0.108247	NM_170722	0.181704	NM_176812	0.075898	NM_007183	0.161564
NM_012116	0.10826	NM_001004431	0.181707	NM_022720	0.076085	NM_015111	0.161615
NM_001540	0.108321	NM_005078	0.181715	NM_006783	0.0761212	NM_002096	0.162204
NM_138462	0.108513	NM_024901	0.181837	NM_002473	0.0761562	NM_148414	0.162603
NM_016078	0.108562	NM_014687	0.182182	NM_014408	0.0761868	NM_004091	0.162759
NM_012316	0.108641	NM_152573	0.182374	NM_003584	0.076695	NM_014225	0.162846
NM_145201	0.10898	NM_005186	0.183922	NM_016166	0.0767793	NM_004964	0.162955
NM_014734	0.109102	NM_002018	0.184182	NM_006754	0.0768694	NM_001723	0.163192
NM_005319	0.109132	NM_153823	0.184294	NM_178191	0.0769888	NM_002791	0.163225
NM_004869	0.109141	NM_001008699	0.184569	NM_001034023	0.0769995	NM_030782	0.163365
NM_015254	0.109151	NM_006829	0.185205	NM_198046	0.0771271	NM_004431	0.163582
NM_001098576	0.109251	NM_001098637	0.185338	NM_152696	0.0771647	NM_022066	0.163589
NM_000511	0.109372	NM_207121	0.185579	NM_002376	0.0773293	NM_001009955	0.16407
NM_001723	0.109449	NM_014238	0.185587	NM_001550	0.0777359	NM_002755	0.164255
NM_018639	0.109551	NM_000712	0.185632	NM_178587	0.0778201	NM_145859	0.164289
NM_021991	0.109778	NM_001113203	0.185849	NM_013233	0.0779499	NM_001081492	0.164488
NM_001143819	0.110003	NM_198485	0.189491	NM_002768	0.078296	NM_015382	0.164977
NM_178588	0.110105	NM_181876	0.190019	NM_001142569	0.0785432	NM_001008565	0.165115
NM_005067	0.110116	NM_001103175	0.190054	NM_015299	0.0785822	NM_000966	0.165285
NM_138412	0.110345	NM_001142576	0.190811	NM_007278	0.0786847	NM_006291	0.165307
NM_001039360	0.11056	NM_015064	0.191107	NM_001044393	0.0786945	NM_019009	0.165372
NM_006083	0.110639	NM_005241	0.191177	NM_020899	0.0787011	NM_152375	0.165461
NM_001114387	0.110782	NM_001651	0.191542	NM_012383	0.0788895	NM_004360	0.16566
NM_002865	0.110783	NM_017943	0.192057	NM_016306	0.0788898	NM_006470	0.165682
NM_005771	0.110883	NM_001136015	0.192345	NM_003000	0.0789772	NM_001663	0.165685
NM_003941	0.110899	NM_024792	0.192354	NM_173156	0.0790835	NM_002997	0.166094
NM_000932	0.110984	NM_006415	0.192419	NM_182649	0.0793215	NM_024063	0.166184
NM_178581	0.110985	NM_006018	0.193192	NM_001127184	0.079467	NM_139276	0.166256
NM_015600	0.110987	NM_003657	0.19322	NM_020154	0.0795378	NM_020773	0.166291
NM_004846	0.111138	NM_000342	0.193263	NM_148897	0.079858	NM_001128928	0.166332
NM_001098817	0.111192	NM_005498	0.193682	NM_001271	0.0798816	NM_018247	0.166372
NM_005243	0.111305	NM_203370	0.193921	NM_001878	0.0801188	NM_001080123	0.166429
NM_001042463	0.111601	NM_001039664	0.194003	NM_002959	0.0801715	NM_003715	0.166626
NM_005417	0.11201	NM_178828	0.194851	NM_000777	0.0802003	NM_017490	0.166994
NM_181353	0.112137	NM_001130852	0.194965	NM_012142	0.0802802	NM_003670	0.167156
NM_002926	0.112278	NM_213604	0.194975	NM_001025598	0.0804873	NM_004524	0.167385
NM_001145303	0.112439	NM_005628	0.195143	NM_007242	0.0805358	NM_175866	0.167432
NM_001001349	0.112643	NM_015189	0.195487	NM_001007565	0.0806293	NM_152451	0.167688
NM_002541	0.113024	NM_017584	0.195744	NM_001114636	0.0806322	NM_022119	0.167877
NM_001769	0.113174	NM_002534	0.195748	NM_181657	0.080748	NM_182919	0.168128
NM_207044	0.11342	NM_001145127	0.195753	NM_001079539	0.0808585	NM_001080429	0.168284
NM_001127204	0.113452	NM_001135701	0.19597	NM_182715	0.080934	NM_001121	0.168387
NM_206918	0.113526	NM_007308	0.196138	NM_006079	0.0810617	NM_018677	0.168841
NM_001143994	0.113555	NM_001080466	0.196318	NM_014306	0.0812285	NM_001100400	0.169085
NM_145869	0.113598	NM_139021	0.196449	NM_017821	0.0812398	NM_024047	0.16926
NM_004092	0.113724	NM_018179	0.196599	NM_025150	0.0812804	NM_001040280	0.169394
NM_002662	0.11413	NM_005737	0.196863	NM_003375	0.0813018	NM_005428	0.169551
NM_032704	0.114168	NM_005168	0.197299	NM_001025434	0.0814324	NM_015984	0.169725
NM_000165	0.114393	NM_001102605	0.1974	NM_022876	0.0815104	NM_001799	0.170326
NM_005742	0.114706	NM_057094	0.197434	NM_006283	0.081551	NM_001378	0.170395
NM_002490	0.114839	NM_152365	0.197919	NM_014740	0.0815917	NM_021035	0.170457
NM_001014443	0.114891	NM_006940	0.199126	NM_001032391	0.0815971	NM_001359	0.170504
NM_001070	0.114908	NM_018959	0.199185	NM_139276	0.0816368	NM_001130921	0.170643
NM_003938	0.11506	NM_001111077	0.199217	NM_014730	0.0820941	NM_018602	0.170781
NM_032635	0.115093	NM_001793	0.199479	NM_006015	0.082095	NM_014007	0.171008
NM_002553	0.115182	NM_030917	0.199659	NM_002726	0.0821763	NM_016556	0.171054
NM_199050	0.115239	NM_017490	0.200354	NM_002001	0.082227	NM_138632	0.171217
NM_005436	0.115295	NM_000779	0.200863	NM_003846	0.0822931	NM_006327	0.171449
NM_170722	0.115374	NM_012383	0.201079	NM_031415	0.0822946	NM_001788	0.171561
NM_001143780	0.115456	NM_003329	0.20136	NM_000943	0.0823001	NM_153838	0.17175
NM_152912	0.115518	NM_001114133	0.202321	NM_198902	0.0823475	NM_152545	0.172743
NM_006367	0.115695	NM_000034	0.202393	NM_006519	0.0824575	NM_001037330	0.17303
NM_206825	0.11574	NM_001143760	0.202782	NM_001101654	0.0824843	NM_001098507	0.173309
NM_012325	0.115922	NM_182965	0.202793	NM_014884	0.0824919	NM_001012752	0.173749
NM_145109	0.116057	NM_198681	0.203036	NM_014223	0.082515	NM_001130688	0.173864
NM_001156	0.116481	NM_002563	0.203144	NM_017761	0.0825344	NM_002949	0.173885
NM_002768	0.116547	NM_001936	0.203711	NM_152407	0.0826022	NM_001004720	0.174038
NM_018379	0.117337	NM_005552	0.203757	NM_004134	0.0827079	NM_001904	0.1741
NM_001143947	0.117396	NM_198697	0.203809	NM_002979	0.0827599	NM_207362	0.174197
NM_182919	0.117458	NM_001025200	0.204536	NM_001126057	0.0830728	NM_024563	0.174425
NM_001079840	0.117549	NM_001134453	0.204574	NM_001444	0.0831136	NM_001135242	0.175018
NM_207380	0.117829	NM_019605	0.204643	NM_002556	0.0831421	NM_148976	0.175576
NM_002157	0.117839	NM_182970	0.204923	NM_020983	0.083225	NM_138331	0.175838
NM_004235	0.117869	NM_018290	0.205229	NM_182969	0.0835878	NM_004869	0.175866
NM_001142466	0.118111	NM_030622	0.205596	NM_005891	0.0836202	NM_001130054	0.176101
NM_006178	0.118124	NM_153213	0.206328	NM_001145774	0.0836947	NM_030916	0.17614
NM_003715	0.118263	NM_152550	0.207104	NM_032823	0.0839613	NM_022470	0.17618
NM_022746	0.118373	NM_031429	0.207176	NM_012474	0.0841512	NM_000511	0.176648
NM_182969	0.118924	NM_006378	0.207451	NM_000937	0.0842056	NM_006541	0.176702
NM_003341	0.11907	NM_001012419	0.207663	NM_174856	0.0842493	NM_016617	0.176831
NM_001676	0.119168	NM_032045	0.207763	NM_002406	0.0843636	NM_145341	0.176868
NM_003000	0.119219	NM_020762	0.20787	NM_012156	0.0844959	NM_017860	0.176921
NM_032233	0.119319	NM_152443	0.208143	NM_001040431	0.0845583	NM_001102605	0.176945
NM_024915	0.11933	NM_152386	0.208255	NM_004964	0.084662	NM_020155	0.176999
NM_201542	0.119377	NM_015993	0.208334	NM_012426	0.0846805	NM_025151	0.177206
NM_016103	0.119383	NM_016541	0.20874	NM_006395	0.0848407	NM_006732	0.177669
NM_031469	0.119769	NM_012206	0.20884	NM_002569	0.0849195	NM_024556	0.177772
NM_030570	0.120018	NM_000540	0.208942	NM_001009570	0.0849583	NM_001102426	0.178127
NM_182547	0.120322	NM_000714	0.20927	NM_001122956	0.0851943	NM_003093	0.178477
NM_015622	0.12041	NM_017957	0.209594	NM_018150	0.0852454	NM_001130442	0.178524
NM_020416	0.120548	NM_001042524	0.209823	NM_017849	0.0853546	NM_006796	0.178733
NM_032940	0.120728	NM_178448	0.210344	NM_006107	0.0853881	NM_181786	0.178944
NM_000126	0.120913	NM_145690	0.210479	NM_024552	0.0854384	NM_014884	0.179138
NM_001040451	0.121115	NM_003614	0.210865	NM_006763	0.0855074	NM_173791	0.179196
NM_213611	0.121209	NM_198508	0.211143	NM_015024	0.0857062	NM_078469	0.179257
NM_021168	0.121266	NM_001039360	0.211163	NM_016823	0.0857666	NM_001037175	0.179369
NM_018677	0.12168	NM_001127361	0.211224	NM_003299	0.0857796	NM_001143985	0.179416
NM_153838	0.121696	NM_024302	0.211434	NM_003174	0.0858532	NM_005168	0.179594
NM_012426	0.121754	NM_178037	0.211925	NM_006839	0.0861319	NM_024805	0.179629
NM_002106	0.121872	NM_001127667	0.212261	NM_182491	0.086144	NM_001032374	0.17974
NM_002276	0.121881	NM_021735	0.212302	NM_016617	0.0864304	NM_012392	0.180146
NM_001040431	0.122022	NM_001136265	0.212454	NM_203500	0.0864435	NM_001134776	0.180202
NM_002979	0.122055	NM_152771	0.212468	NM_001025195	0.0864636	NM_001139	0.18034
NM_016480	0.122063	NM_001098507	0.212739	NM_004550	0.0865044	NM_004075	0.180359
NM_005975	0.122218	NM_004869	0.212835	NM_005749	0.0865723	NM_015156	0.18041
NM_001089593	0.122331	NM_001142467	0.213211	NM_001098398	0.0865916	NM_003070	0.180833
NM_006070	0.122457	NM_001114171	0.213302	NM_001005335	0.0866375	NM_201629	0.18091
NM_020135	0.12246	NM_001105192	0.213384	NM_032466	0.0867635	NM_002654	0.180964
NM_020400	0.122756	NM_000213	0.213506	NM_001079521	0.0867857	NM_003214	0.180973
NM_016325	0.122957	NM_031924	0.213708	NM_001013699	0.0869429	NM_053045	0.181103
NM_000122	0.12299	NM_144505	0.214152	NM_001126058	0.0870631	NM_002231	0.181152
NM_002495	0.123256	NM_001144856	0.214223	NM_006077	0.0870761	NM_000262	0.18118
NM_007178	0.123355	NM_001008844	0.214393	NM_014230	0.0871531	NM_032595	0.181248
NM_001033505	0.123419	NM_138357	0.214933	NM_004390	0.0871992	NM_018290	0.181332
NM_001082968	0.123544	NM_001010978	0.21522	NM_004077	0.0872636	NM_005631	0.181878
NM_138773	0.123667	NM_002959	0.215867	NM_001042723	0.0872838	NM_032899	0.181878
NM_018161	0.123684	NM_001194	0.216698	NM_003884	0.0873603	NM_018571	0.181908
NM_030662	0.123721	NM_000142	0.217167	NM_022553	0.0874004	NM_018128	0.181929
NM_198829	0.123766	NM_144583	0.217411	NM_173165	0.0874187	NM_006801	0.181937
NM_002676	0.123797	NM_001145771	0.217656	NM_001127621	0.0874975	NM_001085458	0.181981
NM_178324	0.123803	NM_001003800	0.217702	NM_033657	0.0875511	NM_005082	0.182005
NM_012392	0.123996	NM_025194	0.217723	NM_023948	0.0875946	NM_004172	0.182025
NM_006456	0.124281	NM_145182	0.217759	NM_032300	0.0878226	NM_001141974	0.182035
NM_148976	0.124311	NM_005283	0.2178	NM_001143679	0.0878397	NM_001542	0.1825
NM_033141	0.124399	NM_001031618	0.217868	NM_015636	0.0878974	NM_002616	0.182762
NM_004823	0.124499	NM_000895	0.218418	NM_000837	0.0879007	NM_198058	0.183032
NM_153827	0.12458	NM_005612	0.218543	NM_014220	0.0880208	NM_032139	0.183147
NM_001409	0.12472	NM_001145774	0.218547	NM_004238	0.0880489	NM_021154	0.183201
NM_138768	0.124803	NM_152904	0.218676	NM_005896	0.088057	NM_001042758	0.183223
NM_001003702	0.124817	NM_005493	0.219354	NM_022733	0.0882259	NM_144982	0.183257
NM_213622	0.124838	NM_005251	0.219403	NM_174889	0.0882684	NM_006807	0.183677
NM_017969	0.124898	NM_001663	0.219875	NM_182663	0.0883725	NM_182802	0.183905
NM_013312	0.124904	NM_020299	0.220396	NM_173354	0.0883857	NM_016208	0.183937
NM_020689	0.124991	NM_001085458	0.220557	NM_003106	0.0883949	NM_015231	0.183985
NM_001111077	0.125239	NM_032975	0.220704	NM_022833	0.0884752	NM_012404	0.183998
NM_005198	0.125273	NM_181519	0.220914	NM_012461	0.08853	NM_017423	0.184475
NM_139178	0.125443	NM_000435	0.220924	NM_178588	0.0887535	NM_001124758	0.184568
NM_002228	0.125458	NM_178842	0.221174	NM_018141	0.0889472	NM_001040451	0.184648
NM_001136265	0.12552	NM_001037330	0.221286	NM_153201	0.0889673	NM_001080392	0.184804
NM_005419	0.125608	NM_145057	0.221426	NM_019058	0.088992	NM_020156	0.185036
NM_003959	0.125893	NM_004663	0.221601	NM_001114618	0.0891697	NM_017906	0.185137
NM_033204	0.125951	NM_033254	0.221645	NM_004592	0.0893818	NM_030622	0.185139
NM_001007073	0.126059	NM_001077710	0.222373	NM_206876	0.0894664	NM_000689	0.185166
NM_014225	0.126089	NM_198850	0.222977	NM_153613	0.0894792	NM_004231	0.185544
NM_000123	0.126101	NM_020210	0.223325	NM_001019	0.0896124	NM_004450	0.185572
NM_006511	0.126185	NM_004443	0.223391	NM_032242	0.0896126	NM_173354	0.185761
NM_170692	0.126299	NM_022772	0.223733	NM_021732	0.0896651	NM_016131	0.185928
NM_025233	0.126323	NM_002204	0.224021	NM_001143762	0.0898137	NM_199186	0.185969
NM_001129994	0.126335	NM_014372	0.224189	NM_001008391	0.0899961	NM_006717	0.18646
NM_178580	0.126551	NM_198075	0.224385	NM_006792	0.0900491	NM_139215	0.186583
NM_018461	0.126677	NM_020335	0.224886	NM_014814	0.0900956	NM_206539	0.186583
NM_015635	0.126881	NM_170663	0.225213	NM_178580	0.0901155	NM_181725	0.186646
NM_198902	0.126909	NM_017767	0.225802	NM_000697	0.0904555	NM_002228	0.186796
NM_001145297	0.126918	NM_015134	0.226164	NM_199444	0.090528	NM_080476	0.186849
NM_020154	0.126954	NM_002865	0.226251	NM_003858	0.0905343	NM_005737	0.186901
NM_016055	0.127123	NM_001127617	0.226391	NM_016312	0.0905896	NM_018385	0.187
NM_016451	0.127239	NM_004231	0.226865	NM_004446	0.0906876	NM_006511	0.187107
NM_013376	0.127538	NM_024605	0.226906	NM_002629	0.0907169	NM_017546	0.187171
NM_001122890	0.127572	NM_021978	0.227177	NM_001006635	0.0908101	NM_138473	0.187645
NM_001136011	0.127744	NM_006145	0.227349	NM_001025205	0.0908677	NM_015155	0.187717
NM_018158	0.127753	NM_198141	0.227694	NM_021074	0.0908759	NM_002109	0.187803
NM_005433	0.128094	NM_178431	0.228663	NM_001127617	0.0910306	NM_021826	0.187809
NM_170663	0.12815	NM_000408	0.228799	NM_014639	0.09106	NM_015476	0.187812
NM_000299	0.128593	NM_024895	0.229288	NM_032357	0.0911422	NM_025251	0.187917
NM_016287	0.128673	NM_198526	0.229298	NM_001003395	0.0912492	NM_006372	0.188004
NM_006142	0.128944	NM_001105572	0.229329	NM_000690	0.0912603	NM_032303	0.188004
NM_145860	0.128981	NM_013956	0.229395	NM_005319	0.0913392	NM_019089	0.188073
NM_007207	0.129059	NM_152696	0.229802	NM_007026	0.0914245	NM_020145	0.188681
NM_002307	0.129229	NM_003530	0.230226	NM_001378	0.0915331	NM_001042576	0.188844
NM_001122956	0.129758	NM_030979	0.230386	NM_003403	0.0915573	NM_178042	0.189041
NM_052935	0.13002	NM_001003407	0.230519	NM_002504	0.0916615	NM_025106	0.189201
NM_015093	0.130144	NM_025153	0.23073	NM_016407	0.0917606	NM_001037666	0.189334
NM_021239	0.130469	NM_032242	0.231063	NM_017943	0.0918739	NM_024759	0.189592
NM_019862	0.130687	NM_207354	0.231251	NM_016086	0.0918865	NM_019034	0.189628
NM_004906	0.13075	NM_004633	0.23136	NM_020312	0.0918879	NM_016270	0.18976
NM_004477	0.130798	NM_001097620	0.23138	NM_016270	0.0919197	NM_018237	0.189814
NM_001121	0.13108	NM_138774	0.231448	NM_003482	0.0919512	NM_012432	0.190242
NM_000189	0.131109	NM_173343	0.232229	NM_003313	0.0919557	NM_017842	0.190439
NM_030581	0.13111	NM_017708	0.232292	NM_001097640	0.0919847	NM_005556	0.190534
NM_006002	0.131584	NM_014112	0.232429	NM_032574	0.0920344	NM_015073	0.191019
NM_021202	0.131615	NM_001042388	0.233696	NM_130803	0.0923892	NM_001540	0.191191
NM_001007067	0.131695	NM_000932	0.234102	NM_001122890	0.0926746	NM_015189	0.191197
NM_001068	0.131761	NM_001003396	0.234578	NM_000142	0.0926919	NM_018348	0.191366
NM_001008897	0.131892	NM_003287	0.234913	NM_017519	0.0930715	NM_003657	0.191415
NM_015530	0.13216	NM_181657	0.235003	NM_003439	0.0931103	NM_017755	0.191567
NM_000183	0.132324	NM_000419	0.235563	NM_006554	0.0933363	NM_012154	0.191664
NM_018979	0.132351	NM_018841	0.236175	NM_213611	0.0935172	NM_003106	0.191721
NM_022071	0.132891	NM_004283	0.236247	NM_001003787	0.0936055	NM_199205	0.192164
NM_001799	0.133177	NM_006382	0.236308	NM_004231	0.0937526	NM_014063	0.192751
NM_147686	0.133209	NM_080877	0.236358	NM_001540	0.0937903	NM_001990	0.192763
NM_000895	0.133366	NM_148177	0.236439	NM_012408	0.09391	NM_012287	0.192805
NM_018075	0.133411	NM_005574	0.236817	NM_001017956	0.0940249	NM_033104	0.192875
NM_005737	0.133546	NM_001009997	0.237441	NM_006594	0.0942048	NM_030961	0.193126
NM_198097	0.133557	NM_201589	0.237447	NM_174855	0.0943704	NM_003532	0.193426
NM_173791	0.133579	NM_152654	0.238175	NM_020738	0.0944645	NM_173685	0.193626
NM_001033859	0.134128	NM_020239	0.238397	NM_000120	0.0945071	NM_033246	0.19399
NM_001144060	0.134146	NM_001145527	0.238475	NM_020135	0.0950052	NM_001144060	0.194023
NM_033551	0.134177	NM_080746	0.238606	NM_015635	0.0951355	NM_004624	0.194186
NM_002868	0.134204	NM_002452	0.238629	NM_213620	0.0951685	NM_016816	0.194205
NM_001079839	0.134767	NM_002990	0.239472	NM_016352	0.0952067	NM_006293	0.194343
NM_017588	0.135089	NM_001042414	0.239849	NM_024321	0.0953365	NM_018475	0.194607
NM_015027	0.135357	NM_001012267	0.239961	NM_206825	0.095465	NM_003712	0.194668
NM_138473	0.135723	NM_025205	0.24014	NM_000511	0.0955057	NM_133171	0.194778
NM_001145262	0.135724	NM_017904	0.240279	NM_018064	0.0955231	NM_201277	0.19481
NM_006429	0.136078	NM_015529	0.240386	NM_003917	0.0955678	NM_006107	0.195012
NM_020210	0.136157	NM_001105662	0.240491	NM_001142316	0.0961372	NM_025222	0.195087
NM_032823	0.13624	NM_002278	0.240724	NM_005736	0.0961375	NM_006395	0.195099
NM_015155	0.13626	NM_001085459	0.240796	NM_006384	0.0961433	NM_005830	0.195219
NM_014631	0.136347	NM_020651	0.240927	NM_032525	0.0964186	NM_000628	0.195244
NM_012097	0.136416	NM_012446	0.241059	NM_032899	0.0965027	NM_198850	0.195527
NM_005034	0.136503	NM_181608	0.241595	NM_001357	0.0965183	NM_199340	0.195889
NM_024552	0.13653	NM_021991	0.241651	NM_016208	0.0965386	NM_174856	0.196377
NM_001025195	0.136726	NM_006562	0.241964	NM_024551	0.0967133	NM_003045	0.19641
NM_030979	0.136901	NM_033393	0.242211	NM_139277	0.09679	NM_001008699	0.196598
NM_005953	0.137127	NM_014520	0.242316	NM_001788	0.0969285	NM_148416	0.196621
NM_176812	0.137166	NM_138790	0.242519	NM_020335	0.097072	NM_001114387	0.19682
NM_001143919	0.137246	NM_015296	0.242952	NM_019862	0.0972199	NM_001032293	0.197145
NM_001143853	0.137316	NM_002587	0.243075	NM_003045	0.0973411	NM_032940	0.197285
NM_001017535	0.137354	NM_001134888	0.243317	NM_182757	0.0973968	NM_003496	0.19746
NM_001128844	0.137434	NM_147127	0.243784	NM_005053	0.0974344	NM_005419	0.19749
NM_004607	0.137443	NM_001135655	0.243907	NM_022059	0.0975219	NM_173602	0.197633
NM_017755	0.137675	NM_004260	0.244748	NM_138408	0.097535	NM_181471	0.198064
NM_006024	0.137837	NM_001042463	0.245127	NM_012423	0.0978319	NM_003139	0.198127
NM_006541	0.137988	NM_006039	0.245294	NM_003756	0.0978974	NM_145754	0.198136
NM_003562	0.138005	NM_207510	0.245901	NM_003088	0.0981453	NM_014673	0.198144
NM_005539	0.138089	NM_173204	0.245955	NM_021121	0.0981781	NM_003407	0.198435
NM_024835	0.13815	NM_014798	0.246148	NM_015027	0.0983046	NM_037370	0.198648
NM_024508	0.138169	NM_152791	0.246272	NM_001521	0.0983295	NM_001032391	0.198995
NM_018202	0.13823	NM_014063	0.246343	NM_001024211	0.098613	NM_052935	0.199036
NM_144698	0.138251	NM_005721	0.247033	NM_004074	0.0986785	NM_052853	0.19913
NM_006708	0.138414	NM_184041	0.247034	NM_025106	0.0987158	NM_198195	0.199215
NM_002776	0.13854	NM_005294	0.247246	NM_018261	0.0989335	NM_007295	0.199314
NM_177457	0.138546	NM_001098830	0.247329	NM_005507	0.0990339	NM_018141	0.199383
NM_020738	0.13875	NM_001029882	0.247392	NM_001040457	0.0990879	NM_001129994	0.199785
NM_001344	0.138833	NM_152426	0.247509	NM_001829	0.099137	NM_004958	0.200088
NM_001109977	0.138917	NM_032556	0.247547	NM_016451	0.0992917	NM_138802	0.200268
NM_002268	0.138925	NM_002417	0.247586	NM_001098576	0.0993056	NM_182757	0.20054
NM_152375	0.13903	NM_182744	0.247805	NM_014320	0.0993368	NM_001752	0.200722
NM_015702	0.139257	NM_001134231	0.247852	NM_004281	0.0994847	NM_174907	0.200846
NM_032144	0.139465	NM_024712	0.247987	NM_018428	0.09951	NM_001657	0.201068
NM_014568	0.139559	NM_025251	0.248051	NM_005717	0.0995346	NM_152914	0.201481
NM_006459	0.139831	NM_001136008	0.248066	NM_004781	0.0996256	NM_138701	0.201499
NM_015156	0.139831	NM_031477	0.248168	NM_000876	0.099628	NM_003682	0.201608
NM_001697	0.139944	NM_019096	0.248485	NM_001129994	0.0998504	NM_000747	0.201779
NM_002109	0.140087	NM_001002814	0.248492	NM_001009552	0.0999372	NM_001035516	0.201839
NM_002887	0.140206	NM_033204	0.248496	NM_005626	0.100057	NM_031469	0.202033
NM_003581	0.140291	NM_015036	0.248572	NM_014673	0.10011	NM_001128911	0.202048
NM_021102	0.140293	NM_005401	0.248637	NM_015251	0.100474	NM_005370	0.202098
NM_004907	0.140295	NM_003532	0.249167	NM_212461	0.100517	NM_020312	0.202284
NM_001042472	0.140402	NM_020639	0.249365	NM_001100176	0.100548	NM_002273	0.202394
NM_021821	0.14059	NM_020744	0.249916	NM_002228	0.100622	NM_001154	0.202577
NM_000775	0.141021	NM_005170	0.250208	NM_014631	0.10088	NM_014612	0.202787
NM_004112	0.141255	NM_001012961	0.250348	NM_016553	0.100902	NM_178276	0.202876
NM_014755	0.141375	NM_001311	0.251059	NM_001099436	0.10098	NM_012407	0.202958
NM_005620	0.141484	NM_000189	0.251175	NM_001035267	0.101	NM_006916	0.203132
NM_006519	0.141554	NM_002230	0.251314	NM_033317	0.101073	NM_003893	0.203158
NM_018180	0.141615	NM_001098638	0.251491	NM_001212	0.101104	NM_173477	0.203296
NM_138805	0.141624	NM_001542	0.252109	NM_003910	0.101147	NM_001136009	0.203316
NM_005218	0.141635	NM_001105078	0.252207	NM_005389	0.101278	NM_003187	0.20346
NM_017688	0.141802	NM_001990	0.253006	NM_002534	0.101318	NM_001145064	0.203504
NM_003584	0.141936	NM_152545	0.253248	NM_001136007	0.101575	NM_003858	0.203675
NM_004186	0.141949	NM_015370	0.253377	NM_005268	0.101636	NM_198463	0.203847
NM_021154	0.141983	NM_005380	0.253478	NM_003564	0.101684	NM_006782	0.203934
NM_152247	0.14201	NM_004315	0.253962	NM_033294	0.101702	NM_001099436	0.204114
NM_020195	0.142015	NM_005586	0.255252	NM_002669	0.101748	NM_001042384	0.204226
NM_001249	0.14206	NM_005247	0.255409	NM_020195	0.101879	NM_145860	0.204336
NM_002468	0.142325	NM_001130915	0.255463	NM_006386	0.10197	NM_019024	0.204364
NM_020239	0.142334	NM_001042423	0.255611	NM_001040451	0.101998	NM_001136043	0.204746
NM_005498	0.142345	NM_052966	0.255876	NM_014367	0.102056	NM_004368	0.204751
NM_001829	0.142363	NM_001024212	0.256084	NM_016486	0.102106	NM_001128920	0.204964
NM_015315	0.142396	NM_194323	0.256467	NM_004633	0.102303	NM_014734	0.204966
NM_153213	0.142457	NM_013376	0.256962	NM_017446	0.102418	NM_001144030	0.205041
NM_138798	0.142536	NM_000875	0.257042	NM_153818	0.10242	NM_005817	0.205056
NM_001098806	0.142554	NM_005494	0.257726	NM_030790	0.102431	NM_002072	0.205394
NM_001008892	0.142594	NM_005320	0.257739	NM_001145392	0.102491	NM_058241	0.205436
NM_001136009	0.142793	NM_178349	0.257933	NM_001017	0.102565	NM_001039469	0.205692
NM_007026	0.142805	NM_001145829	0.257973	NM_004426	0.102574	NM_018457	0.206019
NM_016128	0.142874	NM_006272	0.25881	NM_005520	0.102583	NM_005228	0.206094
NM_001833	0.143084	NM_017781	0.259035	NM_001487	0.10266	NM_007208	0.206164
NM_018946	0.143108	NM_202468	0.259458	NM_032572	0.102678	NM_002882	0.206484
NM_016816	0.14313	NM_017912	0.259622	NM_198954	0.102686	NM_015194	0.20674
NM_153818	0.143335	NM_003162	0.259714	NM_015194	0.10306	NM_006456	0.206745
NM_152407	0.143783	NM_000623	0.259765	NM_018161	0.103068	NM_172373	0.20726
NM_001142730	0.143856	NM_004172	0.259903	NM_139132	0.103097	NM_001098200	0.207268
NM_017453	0.143938	NM_015127	0.260099	NM_003854	0.103223	NM_024640	0.207401
NM_031210	0.143974	NM_001128928	0.260293	NM_003139	0.103278	NM_001025195	0.207565
NM_017882	0.143979	NM_032558	0.260778	NM_024835	0.103404	NM_001100176	0.207952
NM_016823	0.144059	NM_022908	0.26145	NM_003091	0.103462	NM_001004128	0.207959
NM_001136007	0.144218	NM_033183	0.261587	NM_001143680	0.103463	NM_201439	0.208097
NM_006264	0.144314	NM_002224	0.262027	NM_000775	0.103618	NM_001109977	0.208158
NM_004658	0.144367	NM_145013	0.262172	NM_001130965	0.103681	NM_002360	0.208253
NM_002080	0.144462	NM_001130689	0.262294	NM_006696	0.103781	NM_004823	0.208423
NM_012083	0.144667	NM_020888	0.262396	NM_032280	0.103799	NM_053005	0.208501
NM_012140	0.144688	NM_000173	0.262442	NM_032595	0.103826	NM_032560	0.208523
NM_201515	0.145056	NM_019862	0.262522	NM_001142466	0.103867	NM_001033556	0.20859
NM_017982	0.145171	NM_006212	0.26308	NM_152545	0.103966	NM_032870	0.208901
NM_014878	0.145315	NM_015141	0.263447	NM_001037533	0.104004	NM_031905	0.208942
NM_001127244	0.145357	NM_001970	0.263671	NM_002213	0.104075	NM_005493	0.20927
NM_000026	0.145395	NM_024336	0.264644	NM_006429	0.104151	NM_016085	0.20949
NM_198241	0.145495	NM_138412	0.264799	NM_003036	0.104486	NM_023948	0.209635
NM_002653	0.145543	NM_021220	0.264838	NM_005524	0.104535	NM_005539	0.210028
NM_025151	0.145557	NM_052924	0.265142	NM_017490	0.104558	NM_015454	0.210124
NM_014851	0.145631	NM_000214	0.265585	NM_031266	0.104655	NM_198902	0.210179
NM_024111	0.145767	NM_177444	0.266237	NM_170663	0.104832	NM_000942	0.210523
NM_001572	0.145845	NM_178569	0.266495	NM_001040458	0.104854	NM_032985	0.210594
NM_015933	0.146061	NM_004219	0.266844	NM_001136020	0.10486	NM_145201	0.210635
NM_004169	0.146208	NM_020361	0.266953	NM_000391	0.104881	NM_030974	0.210723
NM_002809	0.14655	NM_014638	0.267238	NM_002948	0.104932	NM_003848	0.210932
NM_003722	0.146677	NM_005144	0.267322	NM_004252	0.105055	NM_003358	0.211514
NM_007279	0.146684	NM_178826	0.267372	NM_033504	0.10508	NM_018050	0.21156
NM_147780	0.146783	NM_006754	0.26751	NM_007373	0.105169	NM_006428	0.211681
NM_133467	0.146869	NM_015492	0.268138	NM_006732	0.10522	NM_183047	0.21172
NM_032860	0.146906	NM_138499	0.268173	NM_000769	0.105458	NM_022367	0.211868
NM_001024211	0.146957	NM_147182	0.268206	NM_005402	0.105508	NM_007263	0.211914
NM_002803	0.147063	NM_170685	0.268218	NM_138462	0.105604	NM_078476	0.212021
NM_198141	0.147126	NM_003250	0.26936	NM_006796	0.105716	NM_001042414	0.212102
NM_199362	0.147231	NM_145116	0.26966	NM_025222	0.105756	NM_032223	0.21221
NM_152862	0.147287	NM_014734	0.26994	NM_005778	0.105759	NM_001122837	0.212336
NM_021214	0.147612	NM_001217	0.270031	NM_002093	0.106122	NM_001521	0.212445
NM_015420	0.147625	NM_144695	0.270036	NM_138331	0.106202	NM_018043	0.212486
NM_002798	0.147841	NM_001042572	0.270299	NM_178037	0.106236	NM_005438	0.212851
NM_023948	0.148065	NM_145296	0.270426	NM_001006109	0.106263	NM_001102603	0.212892
NM_007001	0.148216	NM_001007089	0.271792	NM_001131035	0.106359	NM_014058	0.213517
NM_018509	0.148287	NM_021238	0.271835	NM_000418	0.106388	NM_020214	0.213606
NM_173691	0.148315	NM_006099	0.271902	NM_004751	0.106507	NM_001098638	0.213613
NM_000918	0.148386	NM_001002036	0.272118	NM_001145297	0.106527	NM_001079559	0.213652
NM_001039362	0.148388	NM_133373	0.272901	NM_152912	0.106696	NM_206876	0.213652
NM_004238	0.148401	NM_207044	0.272961	NM_144982	0.106748	NM_003760	0.213713
NM_032342	0.148759	NM_030665	0.273123	NM_025232	0.106843	NM_017453	0.213758
NM_022833	0.14877	NM_001009606	0.273144	NM_015156	0.106926	NM_139178	0.214001
NM_012307	0.148833	NM_015459	0.273825	NM_005686	0.10696	NM_003009	0.214163
NM_006099	0.148894	NM_207380	0.274009	NM_012154	0.10714	NM_006328	0.214211
NM_002806	0.148936	NM_033386	0.274188	NM_001359	0.107181	NM_019096	0.214648
NM_198083	0.149263	NM_004881	0.274203	NM_001077195	0.107242	NM_182476	0.21465
NM_032620	0.149299	NM_022047	0.274269	NM_138773	0.107249	NM_001006109	0.214732
NM_006916	0.149504	NM_001424	0.274641	NM_006265	0.107406	NM_001009552	0.214948
NM_003593	0.149673	NM_004915	0.275275	NM_001143681	0.107482	NM_017747	0.214987
NM_016104	0.149792	NM_178820	0.27593	NM_001042476	0.107598	NM_001014443	0.215062
NM_032872	0.149843	NM_001123068	0.276024	NM_212464	0.107616	NM_175732	0.215208
NM_144982	0.14992	NM_080819	0.276573	NM_022373	0.107642	NM_181799	0.215316
NM_002376	0.149981	NM_014220	0.276759	NM_005040	0.107734	NM_000636	0.216018
NM_001141	0.149985	NM_001110199	0.277503	NM_153029	0.10781	NM_006631	0.216185
NM_016306	0.150221	NM_001014831	0.277661	NM_018233	0.107894	NM_000876	0.216213
NM_003526	0.150243	NM_020327	0.27774	NM_001144060	0.107902	NM_007001	0.216292
NM_001130048	0.150296	NM_001003941	0.277921	NM_015155	0.10798	NM_000642	0.216295
NM_003810	0.150328	NM_152369	0.278024	NM_016127	0.108017	NM_001080496	0.216459
NM_006437	0.150347	NM_152628	0.278634	NM_014713	0.108051	NM_004814	0.216868
NM_032303	0.150518	NM_002268	0.278902	NM_133171	0.108091	NM_182706	0.217113
NM_004550	0.150541	NM_001010932	0.279317	NM_030662	0.108188	NM_057178	0.217469
NM_053050	0.150624	NM_032036	0.279339	NM_017423	0.108552	NM_012408	0.217785
NM_032139	0.150826	NM_005501	0.279418	NM_003755	0.10884	NM_032520	0.217849
NM_138701	0.150925	NM_182546	0.279485	NM_015954	0.108896	NM_003119	0.217858
NM_001979	0.151255	NM_001145064	0.279517	NM_001003656	0.108955	NM_003655	0.218045
NM_007373	0.151326	NM_032115	0.279529	NM_016292	0.108961	NM_024079	0.218085
NM_003766	0.15156	NM_003407	0.279735	NM_004869	0.108988	NM_003910	0.218176
NM_006712	0.151684	NM_000725	0.280203	NM_004927	0.109049	NM_203382	0.218252
NM_005435	0.151688	NM_153212	0.2806	NM_001098	0.109073	NM_000024	0.218384
NM_030752	0.15179	NM_139161	0.280602	NM_032330	0.109081	NM_005124	0.218492
NM_031280	0.151797	NM_017721	0.280947	NM_173791	0.109135	NM_001130438	0.218639
NM_012474	0.151911	NM_014297	0.281551	NM_001398	0.109138	NM_030645	0.218786
NM_001919	0.151928	NM_018265	0.281732	NM_021134	0.109172	NM_019107	0.218803
NM_152367	0.152006	NM_024093	0.281901	NM_001979	0.109223	NM_024423	0.219084
NM_015322	0.152038	NM_000270	0.282021	NM_001111077	0.109239	NM_015600	0.21924
NM_018838	0.15204	NM_004907	0.282179	NM_003315	0.109285	NM_001142401	0.219309
NM_003374	0.152146	NM_016835	0.282529	NM_138802	0.109376	NM_016009	0.219495
NM_003528	0.15236	NM_172109	0.282549	NM_002592	0.109651	NM_001008892	0.219522
NM_004365	0.152399	NM_002072	0.282613	NM_004958	0.109767	NM_001098812	0.219579
NM_005232	0.152505	NM_199242	0.282849	NM_139118	0.109792	NM_005241	0.219649
NM_133492	0.152621	NM_005876	0.283359	NM_005436	0.109846	NM_006218	0.220367
NM_001034194	0.153033	NM_199415	0.283626	NM_000628	0.110082	NM_004719	0.220656
NM_001005416	0.153083	NM_006990	0.283693	NM_003906	0.110124	NM_033141	0.220902
NM_199204	0.153125	NM_014229	0.284041	NM_001042442	0.110129	NM_004050	0.220989
NM_021960	0.153218	NM_153633	0.284106	NM_006330	0.110213	NM_004663	0.221157
NM_182706	0.153267	NM_001034841	0.285092	NM_006360	0.110214	NM_005066	0.22119
NM_032997	0.153314	NM_001017402	0.285365	NM_001320	0.110279	NM_001013631	0.2212
NM_001009955	0.153367	NM_058238	0.285452	NM_020876	0.110318	NM_152247	0.221317
NM_180703	0.15338	NM_178356	0.285469	NM_018841	0.110391	NM_003849	0.221683
NM_017458	0.153422	NM_001130413	0.285738	NM_007372	0.110454	NM_018129	0.222372
NM_001131008	0.153433	NM_001080521	0.285862	NM_201537	0.110491	NM_212461	0.222502
NM_170606	0.153466	NM_201402	0.286011	NM_001040099	0.110697	NM_001533	0.222859
NM_015704	0.153647	NM_015193	0.286111	NM_001101392	0.110706	NM_153029	0.223124
NM_032102	0.153661	NM_001017921	0.286136	NM_001011553	0.110708	NM_145303	0.223146
NM_004872	0.153663	NM_004220	0.286151	NM_000714	0.110725	NM_006793	0.223398
NM_000937	0.15388	NM_018715	0.286248	NM_001799	0.110742	NM_181802	0.223413
NM_001040099	0.154126	NM_177435	0.286708	NM_139032	0.110896	NM_001040458	0.223573
NM_000540	0.154178	NM_001001850	0.286776	NM_001130850	0.110923	NM_001003805	0.223702
NM_001130849	0.154304	NM_005567	0.287059	NM_182476	0.110923	NM_016399	0.223847
NM_024348	0.154371	NM_020040	0.28716	NM_001003701	0.111044	NM_133639	0.224098
NM_001005915	0.154456	NM_130850	0.287523	NM_001127320	0.111132	NM_145714	0.224151
NM_016097	0.154959	NM_001313	0.287673	NM_001085459	0.111147	NM_001085459	0.22459
NM_001037494	0.155267	NM_024563	0.288018	NM_004091	0.111186	NM_001130048	0.224611
NM_005520	0.1554	NM_019619	0.288335	NM_032807	0.111209	NM_015134	0.225237
NM_002959	0.155472	NM_032129	0.288402	NM_181738	0.111226	NM_014687	0.225464
NM_032514	0.155605	NM_001042780	0.288598	NM_016057	0.111281	NM_003564	0.225699
NM_002789	0.155626	NM_080859	0.288929	NM_015476	0.111352	NM_001101654	0.225797
NM_017653	0.155664	NM_005357	0.289319	NM_139013	0.111364	NM_170681	0.226001
NM_213620	0.155769	NM_001114759	0.28961	NM_001002292	0.111399	NM_138499	0.226041
NM_020232	0.15577	NM_017522	0.289716	NM_025081	0.111456	NM_213566	0.226152
NM_170681	0.155927	NM_003279	0.289937	NM_206918	0.11148	NM_002646	0.226153
NM_022067	0.155946	NM_176795	0.290136	NM_199204	0.111528	NM_182710	0.226205
NM_014730	0.156051	NM_014035	0.290512	NM_002759	0.111659	NM_174887	0.226371
NM_005147	0.156087	NM_021235	0.290539	NM_014604	0.111864	NM_001142316	0.226528
NM_207121	0.156197	NM_017955	0.290864	NM_006597	0.111908	NM_001042442	0.226794
NM_207381	0.156301	NM_018891	0.290875	NM_133467	0.112007	NM_201626	0.226831
NM_001469	0.15636	NM_001004127	0.291023	NM_024819	0.112201	NM_005896	0.226833
NM_014798	0.156385	NM_152490	0.291277	NM_006372	0.112248	NM_017966	0.226902
NM_013263	0.156477	NM_015832	0.291352	NM_005243	0.112317	NM_019619	0.227326
NM_003137	0.156515	NM_024335	0.29164	NM_001143919	0.11235	NM_014330	0.227353
NM_006320	0.156737	NM_025008	0.292506	NM_182688	0.112484	NM_181642	0.227371
NM_178862	0.156792	NM_002717	0.292552	NM_005997	0.112562	NM_001001485	0.227403
NM_032520	0.156816	NM_148172	0.292593	NM_000689	0.112675	NM_018841	0.22746
NM_015146	0.156959	NM_006757	0.293018	NM_020427	0.112683	NM_024329	0.227462
NM_005033	0.157142	NM_001002800	0.293036	NM_000262	0.112747	NM_015322	0.227925
NM_173178	0.157267	NM_182969	0.293185	NM_003753	0.112822	NM_201540	0.227988
NM_006893	0.157318	NM_001012503	0.29321	NM_006084	0.112847	NM_017613	0.228147
NM_001008800	0.15761	NM_015986	0.293385	NM_198991	0.112857	NM_053051	0.228469
NM_014229	0.157689	NM_016632	0.294115	NM_013242	0.112895	NM_007196	0.228545
NM_024563	0.157825	NM_017640	0.294312	NM_019089	0.112908	NM_198991	0.228775
NM_003907	0.157924	NM_000698	0.295005	NM_001436	0.112943	NM_000687	0.228893
NM_001398	0.157926	NM_005013	0.295018	NM_053045	0.112945	NM_014712	0.229264
NM_002001	0.157985	NM_152367	0.295172	NM_001262	0.112994	NM_016648	0.229339
NM_001135701	0.157998	NM_017949	0.295313	NM_020232	0.112996	NM_018195	0.229435
NM_001005752	0.158057	NM_003091	0.295516	NM_001914	0.113009	NM_001008661	0.229829
NM_020744	0.158158	NM_001127663	0.295608	NM_005066	0.113048	NM_144765	0.230184
NM_001098638	0.158273	NM_001238	0.295741	NM_001249	0.113097	NM_005496	0.230305
NM_001080429	0.158283	NM_005402	0.296322	NM_198155	0.113206	NM_003863	0.230757
NM_018421	0.158333	NM_003327	0.296573	NM_178190	0.113278	NM_003153	0.230778
NM_199189	0.158335	NM_176782	0.297228	NM_001124758	0.113315	NM_198977	0.230788
NM_078469	0.158513	NM_173160	0.297347	NM_001082968	0.11332	NM_030621	0.231001
NM_015462	0.158554	NM_207002	0.297723	NM_001127664	0.113338	NM_006739	0.231108
NM_018602	0.158631	NM_001082968	0.297863	NM_052891	0.113371	NM_006842	0.231188
NM_033504	0.158636	NM_001013653	0.298022	NM_006793	0.113455	NM_024029	0.23123
NM_015073	0.158867	NM_004996	0.298185	NM_002568	0.113456	NM_032836	0.231261
NM_015229	0.158873	NM_194280	0.298378	NM_014508	0.113516	NM_004892	0.231301
NM_005697	0.158896	NM_005066	0.298996	NM_181802	0.113543	NM_004555	0.231498
NM_001142569	0.158943	NM_138345	0.299193	NM_021199	0.113649	NM_001042781	0.231498
NM_001025598	0.159073	NM_001012302	0.299587	NM_015841	0.113776	NM_022047	0.231529
NM_016936	0.159093	NM_001127223	0.299698	NM_025078	0.113797	NM_000056	0.231553
NM_006243	0.159125	NM_001135247	0.299768	NM_001084392	0.113888	NM_005934	0.231829
NM_001145261	0.159158	NM_152284	0.29992	NM_018031	0.113974	NM_018206	0.232043
NM_015459	0.159344	NM_024637	0.300004	NM_001757	0.113974	NM_023946	0.232155
NM_016556	0.159386	NM_022127	0.300851	NM_002455	0.114023	NM_001032291	0.232226
NM_024308	0.15958	NM_001003702	0.301652	NM_006437	0.114087	NM_006070	0.232413
NM_004663	0.159661	NM_001025160	0.302013	NM_002693	0.11427	NM_144609	0.2326
NM_006360	0.15986	NM_001079559	0.302513	NM_015190	0.114384	NM_016142	0.232619
NM_203314	0.160022	NM_145114	0.302625	NM_002646	0.114389	NM_024308	0.232738
NM_016183	0.160123	NM_018896	0.302661	NM_001300	0.114426	NM_001033858	0.232773
NM_005524	0.160137	NM_021245	0.302781	NM_004561	0.114541	NM_003753	0.232889
NM_001284	0.16023	NM_016564	0.302806	NM_006083	0.114549	NM_012236	0.233106
NM_006382	0.160334	NM_004776	0.302892	NM_001039366	0.114667	NM_015547	0.233112
NM_001012267	0.160351	NM_001614	0.303028	NM_018090	0.114751	NM_058243	0.23318
NM_012396	0.16036	NM_025045	0.30315	NM_015175	0.114819	NM_030662	0.233257
NM_181900	0.160426	NM_001144026	0.303668	NM_198268	0.115016	NM_001003787	0.233516
NM_000962	0.160533	NM_005921	0.303781	NM_001033678	0.115284	NM_017785	0.233567
NM_018445	0.160622	NM_004207	0.303876	NM_001039	0.115299	NM_024667	0.233608
NM_001128	0.16064	NM_005914	0.304094	NM_015995	0.115521	NM_001081640	0.233944
NM_006452	0.160717	NM_022153	0.30414	NM_173566	0.115532	NM_004262	0.233964
NM_006755	0.160816	NM_001145642	0.304282	NM_183048	0.115572	NM_003819	0.234134
NM_000024	0.160839	NM_001102596	0.304314	NM_014847	0.115612	NM_006018	0.234219
NM_004776	0.16101	NM_003268	0.304427	NM_001903	0.115616	NM_014232	0.234667
NM_183057	0.161057	NM_001097600	0.304499	NM_016445	0.115621	NM_197968	0.234692
NM_177996	0.161061	NM_001005339	0.304606	NM_005318	0.115659	NM_001100814	0.234862
NM_203414	0.161071	NM_174881	0.304645	NM_005561	0.115825	NM_152132	0.23502
NM_003530	0.161314	NM_001080835	0.30491	NM_002273	0.115953	NM_013358	0.235133
NM_001863	0.161356	NM_172129	0.304963	NM_177444	0.116219	NM_032357	0.235153
NM_001143760	0.161433	NM_001013661	0.305118	NM_004952	0.116312	NM_173872	0.235284
NM_018028	0.161547	NM_181688	0.305582	NM_001003703	0.11633	NM_000548	0.235429
NM_001145444	0.161552	NM_013436	0.305631	NM_001101667	0.116374	NM_005060	0.235594
NM_001029859	0.161553	NM_033445	0.305945	NM_005797	0.116449	NM_152240	0.235598
NM_024299	0.161675	NM_016014	0.305949	NM_017895	0.116541	NM_006700	0.235897
NM_005292	0.161783	NM_021103	0.306028	NM_006245	0.116635	NM_002712	0.235994
NM_000365	0.16211	NM_144698	0.306572	NM_152344	0.116918	NM_004169	0.236031
NM_199229	0.162163	NM_001048210	0.306679	NM_001033556	0.11695	NM_001698	0.236195
NM_001033059	0.162246	NM_001004707	0.307237	NM_002488	0.116977	NM_014329	0.236379
NM_001127664	0.162251	NM_183337	0.307373	NM_014685	0.117191	NM_032242	0.236396
NM_153613	0.162302	NM_002087	0.30766	NM_003113	0.117402	NM_002484	0.236675
NM_002455	0.162361	NM_018661	0.308196	NM_014758	0.11751	NM_176806	0.236808
NM_001024465	0.162393	NM_004672	0.308246	NM_003730	0.117657	NM_004944	0.236924
NM_005721	0.162571	NM_032300	0.308662	NM_000660	0.117794	NM_024779	0.23697
NM_001102399	0.162643	NM_001620	0.3087	NM_001038707	0.117858	NM_015276	0.237035
NM_001135022	0.162734	NM_003680	0.308945	NM_005917	0.117859	NM_000695	0.237237
NM_006793	0.162796	NM_001005361	0.30916	NM_183057	0.117979	NM_018654	0.237483
NM_001696	0.162866	NM_001042353	0.309377	NM_001004720	0.118163	NM_001145774	0.237551
NM_198058	0.162939	NM_001098812	0.309509	NM_005109	0.118164	NM_014709	0.237589
NM_004453	0.163007	NM_013258	0.309665	NM_016142	0.118181	NM_001012241	0.237605
NM_012088	0.16312	NM_152862	0.310038	NM_001002031	0.118182	NM_153827	0.237632
NM_001130043	0.163125	NM_021247	0.310229	NM_002743	0.118257	NM_015562	0.237646
NM_170694	0.163356	NM_001408	0.310313	NM_002709	0.118401	NM_005612	0.237686
NM_015993	0.163429	NM_012315	0.310741	NM_173343	0.118462	NM_003860	0.237755
NM_000031	0.163457	NM_004937	0.31099	NM_004841	0.118522	NM_024829	0.238122
NM_002018	0.163476	NM_203413	0.311222	NM_004428	0.118679	NM_005134	0.238198
NM_207354	0.16359	NM_014508	0.311286	NM_138412	0.11871	NM_148894	0.238258
NM_001079882	0.163647	NM_018075	0.311621	NM_080489	0.118756	NM_178033	0.238441
NM_025075	0.163681	NM_001099436	0.312196	NM_152284	0.118783	NM_014925	0.23894
NM_017446	0.163762	NM_001409	0.313005	NM_007263	0.118813	NM_004691	0.239074
NM_006402	0.163838	NM_016166	0.313013	NM_006801	0.118819	NM_005389	0.239097
NM_037370	0.163843	NM_172347	0.313215	NM_001099274	0.118849	NM_138442	0.239294
NM_033386	0.163999	NM_006254	0.313312	NM_138730	0.118914	NM_015076	0.239621
NM_005126	0.164288	NM_001144960	0.313388	NM_175852	0.119135	NM_001127460	0.23975
NM_003756	0.164336	NM_001799	0.313651	NM_024619	0.119174	NM_139283	0.239815
NM_024901	0.164379	NM_178469	0.313669	NM_031280	0.119216	NM_006628	0.240015
NM_005917	0.164427	NM_177543	0.314149	NM_001079882	0.119298	NM_001001740	0.240154
NM_006990	0.164584	NM_020431	0.31416	NM_002467	0.119891	NM_016584	0.240367
NM_016292	0.164603	NM_016642	0.314354	NM_005723	0.119914	NM_022373	0.240494
NM_206826	0.164662	NM_002862	0.314517	NM_014878	0.119941	NM_005002	0.240532
NM_002880	0.164683	NM_052852	0.315704	NM_213566	0.119976	NM_001130105	0.240907
NM_004781	0.164776	NM_080833	0.315935	NM_017520	0.120114	NM_020416	0.241058
NM_005530	0.164818	NM_002169	0.316096	NM_000852	0.120152	NM_006164	0.241172
NM_018060	0.164969	NM_144660	0.31635	NM_022494	0.120164	NM_020414	0.241174
NM_001144944	0.16508	NM_003539	0.316663	NM_002967	0.120267	NM_001131035	0.241316
NM_012433	0.165182	NM_183377	0.317112	NM_002525	0.120294	NM_001664	0.241403
NM_212464	0.165249	NM_017634	0.31722	NM_003938	0.120308	NM_032042	0.241436
NM_000966	0.165291	NM_020791	0.317532	NM_002868	0.120312	NM_018706	0.241511
NM_005496	0.165394	NM_005292	0.317761	NM_004663	0.120362	NM_138420	0.241765
NM_152449	0.165496	NM_001025104	0.317914	NM_005826	0.120381	NM_153232	0.24195
NM_078471	0.165523	NM_001012722	0.318135	NM_001102426	0.120562	NM_013975	0.242125
NM_198066	0.16565	NM_152326	0.31832	NM_001024662	0.120649	NM_001032731	0.242431
NM_139132	0.165665	NM_052820	0.318391	NM_005271	0.120659	NM_006452	0.242663
NM_001077703	0.165687	NM_178230	0.31853	NM_006224	0.120738	NM_005921	0.242861
NM_014045	0.165733	NM_001004702	0.319068	NM_004548	0.120779	NM_207009	0.242873
NM_145265	0.165749	NM_145235	0.319119	NM_006459	0.120779	NM_001659	0.243364
NM_030927	0.165776	NM_004998	0.319207	NM_014568	0.120827	NM_016538	0.243394
NM_004259	0.16624	NM_033397	0.319438	NM_198970	0.120862	NM_152236	0.243458
NM_007246	0.166269	NM_021199	0.319449	NM_016009	0.120997	NM_138635	0.243627
NM_012212	0.166287	NM_004739	0.319523	NM_018180	0.121077	NM_001353	0.243776
NM_001039178	0.166337	NM_016816	0.319916	NM_018457	0.121242	NM_024636	0.243798
NM_004958	0.166591	NM_004174	0.320363	NM_001641	0.121387	NM_033260	0.243806
NM_024640	0.166746	NM_198240	0.320658	NM_004926	0.121416	NM_003562	0.244131
NM_022373	0.166861	NM_032342	0.320869	NM_052925	0.121616	NM_005047	0.244398
NM_004669	0.166882	NM_018421	0.321046	NM_018946	0.121649	NM_022828	0.24445
NM_002835	0.166883	NM_139032	0.321104	NM_024116	0.121659	NM_021239	0.245016
NM_030978	0.166899	NM_001128309	0.321543	NM_000436	0.12178	NM_006347	0.245221
NM_001359	0.16698	NM_001114726	0.321847	NM_001542	0.121837	NM_014767	0.245421
NM_024805	0.16705	NM_005573	0.321941	NM_001128	0.121839	NM_001127890	0.245825
NM_006997	0.167075	NM_001144913	0.322027	NM_001035005	0.12184	NM_014620	0.245899
NM_144993	0.167223	NM_005071	0.322411	NM_006997	0.121854	NM_005736	0.246119
NM_001039	0.167296	NM_001007279	0.32314	NM_001042370	0.122021	NM_031209	0.246185
NM_001042414	0.167546	NM_014858	0.323167	NM_020639	0.122091	NM_032927	0.246317
NM_000695	0.167581	NM_001037738	0.323655	NM_001135218	0.122102	NM_021249	0.246455
NM_014007	0.167692	NM_001947	0.323792	NM_014672	0.122155	NM_006029	0.246693
NM_004450	0.167822	NM_018239	0.323989	NM_007234	0.122237	NM_003350	0.246868
NM_022717	0.167844	NM_015246	0.324217	NM_032303	0.122254	NM_022875	0.24687
NM_003169	0.168028	NM_002686	0.324342	NM_152914	0.122274	NM_198189	0.2469
NM_007208	0.168208	NM_001099694	0.324579	NM_002616	0.122314	NM_014428	0.247228
NM_022153	0.168222	NM_021066	0.324634	NM_001003682	0.122732	NM_001039614	0.247453
NM_005723	0.168286	NM_014719	0.324715	NM_005498	0.122844	NM_144670	0.247532
NM_015134	0.168379	NM_020386	0.324996	NM_007262	0.122906	NM_031280	0.247579
NM_004315	0.168401	NM_005436	0.325278	NM_020145	0.122913	NM_001100399	0.247799
NM_018842	0.168769	NM_019034	0.325584	NM_207009	0.122979	NM_203297	0.247808
NM_005595	0.168868	NM_001040280	0.325828	NM_003655	0.123096	NM_001077664	0.248014
NM_014740	0.168905	NM_002895	0.326102	NM_001102398	0.123248	NM_014096	0.248517
NM_006362	0.168996	NM_033656	0.326906	NM_004924	0.123261	NM_205842	0.248601
NM_005911	0.169039	NM_001004434	0.327043	NM_002072	0.123417	NM_024910	0.24862
NM_001950	0.169295	NM_006353	0.327521	NM_001042353	0.123713	NM_018379	0.249136
NM_018281	0.169614	NM_000361	0.328089	NM_017902	0.123804	NM_002827	0.249247
NM_001862	0.169743	NM_018389	0.32818	NM_006164	0.123856	NM_001550	0.249484
NM_006245	0.169788	NM_001029939	0.328186	NM_032560	0.124017	NM_174902	0.249913
NM_001100623	0.169931	NM_144976	0.328297	NM_005595	0.124162	NM_147780	0.25004
NM_138340	0.170157	NM_000525	0.328474	NM_005839	0.124233	NM_000321	0.250072
NM_004364	0.17017	NM_005355	0.328859	NM_001344	0.124243	NM_016440	0.250354
NM_005777	0.170171	NM_018261	0.328863	NM_001657	0.12425	NM_006415	0.250455
NM_032476	0.170207	NM_201595	0.329003	NM_001959	0.124332	NM_021129	0.25072
NM_004374	0.170338	NM_005273	0.329333	NM_007343	0.124392	NM_001009570	0.251089
NM_015636	0.170354	NM_001868	0.329595	NM_021738	0.124414	NM_001040138	0.251172
NM_001130688	0.170397	NM_024164	0.329887	NM_001009955	0.124421	NM_152238	0.251174
NM_013441	0.170483	NM_001520	0.330391	NM_019852	0.12469	NM_001003702	0.251524
NM_024618	0.17066	NM_001100620	0.330391	NM_006184	0.124697	NM_001128	0.251537
NM_005445	0.170671	NM_004735	0.330536	NM_002047	0.124787	NM_003142	0.251592
NM_004941	0.170823	NM_006187	0.331041	NM_006899	0.124944	NM_006196	0.251697
NM_002816	0.171325	NM_015362	0.33147	NM_004716	0.125123	NM_015027	0.252111
NM_170711	0.171343	NM_007365	0.331517	NM_198097	0.125182	NM_000414	0.252179
NM_005626	0.171445	NM_024618	0.331519	NM_017523	0.125314	NM_001083899	0.252457
NM_025081	0.171489	NM_182704	0.331575	NM_004261	0.125331	NM_178587	0.252476
NM_006000	0.171516	NM_001101362	0.33192	NM_013354	0.125376	NM_014229	0.252688
NM_173562	0.17164	NM_033165	0.332152	NM_001747	0.1254	NM_003722	0.252831
NM_032993	0.172156	NM_178171	0.332213	NM_001136262	0.125468	NM_152531	0.25288
NM_152607	0.172195	NM_018192	0.332548	NM_007229	0.125473	NM_181738	0.25303
NM_001098504	0.172205	NM_201274	0.332737	NM_001130048	0.125516	NM_021174	0.253224
NM_182710	0.172216	NM_001042422	0.332979	NM_004218	0.125538	NM_007285	0.25327
NM_002957	0.172288	NM_022162	0.333031	NM_005232	0.125558	NM_004175	0.253282
NM_003091	0.172294	NM_001128228	0.33332	NM_001081491	0.125617	NM_014788	0.253356
NM_032353	0.17248	NM_001002010	0.333652	NM_002468	0.12573	NM_031924	0.253439
NM_020773	0.172848	NM_015432	0.334041	NM_001004128	0.126184	NM_014719	0.253456
NM_182715	0.172871	NM_000913	0.334443	NM_001013642	0.126304	NM_015679	0.253498
NM_006824	0.172978	NM_005714	0.334607	NM_198838	0.126444	NM_207442	0.25354
NM_001032409	0.17301	NM_013387	0.335098	NM_002096	0.126564	NM_001031618	0.253646
NM_006088	0.173155	NM_002568	0.335104	NM_000942	0.126673	NM_007372	0.253758
NM_001136501	0.173183	NM_001252	0.335141	NM_002553	0.126752	NM_001127699	0.253761
NM_001130080	0.173334	NM_001008394	0.335197	NM_006570	0.126852	NM_138612	0.253882
NM_030794	0.17342	NM_182828	0.335316	NM_201626	0.12694	NM_173163	0.253923
NM_152331	0.173571	NM_001077186	0.335323	NM_004894	0.127005	NM_025234	0.254217
NM_198463	0.173649	NM_203291	0.335657	NM_015351	0.127121	NM_001012267	0.254299
NM_016166	0.173807	NM_001037494	0.335832	NM_001031749	0.127171	NM_001262	0.254326
NM_031925	0.173819	NM_001143762	0.336245	NM_001068	0.12718	NM_002018	0.25459
NM_005094	0.173981	NM_080660	0.336808	NM_025147	0.127283	NM_078471	0.254624
NM_001101662	0.174009	NM_020145	0.337375	NM_153827	0.127492	NM_004781	0.25465
NM_020156	0.174181	NM_201284	0.337762	NM_005239	0.127646	NM_020239	0.254857
NM_001100161	0.174663	NM_001085398	0.33785	NM_014925	0.127719	NM_004356	0.254881
NM_001014451	0.174789	NM_178588	0.338051	NM_001126059	0.127932	NM_001098629	0.25512
NM_018233	0.174938	NM_001042442	0.338399	NM_016287	0.128019	NM_005775	0.255233
NM_174855	0.175047	NM_015322	0.339092	NM_003064	0.128142	NM_001031749	0.255665
NM_001042532	0.175281	NM_001025598	0.339988	NM_006356	0.128191	NM_021258	0.255786
NM_006400	0.17585	NM_012333	0.339998	NM_001001740	0.12827	NM_025205	0.255806
NM_004134	0.17586	NM_020393	0.340355	NM_004528	0.128278	NM_006792	0.255952
NM_003036	0.175932	NM_145651	0.340356	NM_001113363	0.128498	NM_014223	0.256051
NM_005552	0.176164	NM_006946	0.340363	NM_001127890	0.128555	NM_015018	0.256138
NM_002858	0.176259	NM_001033059	0.340459	NM_006833	0.128596	NM_012321	0.256273
NM_021258	0.176307	NM_015600	0.340611	NM_012207	0.128816	NM_018218	0.25644
NM_004649	0.176463	NM_178312	0.340646	NM_018011	0.128849	NM_012450	0.256513
NM_004751	0.176478	NM_139285	0.340875	NM_001040443	0.128866	NM_133433	0.256551
NM_017434	0.17684	NM_003392	0.340987	NM_002822	0.128954	NM_006265	0.256554
NM_032305	0.177064	NM_005318	0.341047	NM_020447	0.128979	NM_005461	0.257302
NM_014853	0.177092	NM_153449	0.341193	NM_005213	0.129046	NM_005689	0.257365
NM_006026	0.177177	NM_007015	0.341542	NM_003941	0.129173	NM_001002292	0.257507
NM_015351	0.177552	NM_004930	0.341795	NM_018654	0.129191	NM_003517	0.257518
NM_030621	0.177585	NM_002749	0.341822	NM_005625	0.129224	NM_002184	0.257524
NM_003104	0.177653	NM_198488	0.342603	NM_144780	0.129262	NM_002387	0.257896
NM_001905	0.177843	NM_001100400	0.342653	NM_170692	0.129325	NM_001122839	0.258431
NM_207009	0.177857	NM_014701	0.342885	NM_020791	0.129331	NM_173810	0.258479
NM_024779	0.177958	NM_001136135	0.342941	NM_005253	0.129341	NM_022895	0.258687
NM_139215	0.178086	NM_021170	0.343004	NM_001001396	0.129455	NM_201535	0.259318
NM_001100400	0.178169	NM_004423	0.343006	NM_020992	0.129628	NM_020740	0.259835
NM_130803	0.178184	NM_182764	0.343546	NM_144697	0.129751	NM_001110503	0.259845
NM_007000	0.17864	NM_001080837	0.343771	NM_014579	0.129771	NM_016623	0.259869
NM_015375	0.178664	NM_178352	0.343834	NM_004596	0.129776	NM_014999	0.259922
NM_212552	0.178903	NM_005301	0.344075	NM_001130858	0.129855	NM_014233	0.260144
NM_015224	0.178931	NM_002231	0.344114	NM_198398	0.129892	NM_000895	0.260431
NM_001007565	0.179173	NM_002103	0.344122	NM_002858	0.129935	NM_022365	0.260846
NM_002103	0.179412	NM_181528	0.344183	NM_002642	0.129966	NM_021931	0.261296
NM_001634	0.179919	NM_174920	0.344235	NM_138473	0.130061	NM_006178	0.261425
NM_139123	0.180216	NM_014784	0.345025	NM_016491	0.13039	NM_032997	0.261454
NM_182588	0.180406	NM_003701	0.345152	NM_003664	0.130413	NM_016292	0.261469
NM_005689	0.180503	NM_001080530	0.345185	NM_002194	0.130476	NM_020764	0.261493
NM_001933	0.18052	NM_004360	0.345302	NM_007208	0.130495	NM_001130701	0.261494
NM_012106	0.180651	NM_152262	0.34538	NM_004553	0.130572	NM_001128309	0.261521
NM_002574	0.18068	NM_017870	0.345437	NM_004545	0.130705	NM_080820	0.261828
NM_001042576	0.180696	NM_023036	0.345753	NM_001042728	0.130761	NM_001017392	0.261844
NM_144721	0.180702	NM_145109	0.346137	NM_006842	0.130854	NM_001995	0.261864
NM_030790	0.18073	NM_001024213	0.346174	NM_003143	0.130964	NM_018490	0.262661
NM_020892	0.180763	NM_002184	0.34632	NM_015933	0.131012	NM_002662	0.263443
NM_006807	0.180815	NM_032854	0.346516	NM_020410	0.131025	NM_004863	0.263489
NM_182757	0.180885	NM_001964	0.347136	NM_152247	0.131054	NM_001988	0.263571
NM_021254	0.180919	NM_173480	0.347777	NM_198334	0.131116	NM_001082	0.263658
NM_018348	0.180949	NM_138283	0.347823	NM_006541	0.131145	NM_006302	0.264033
NM_017906	0.180979	NM_001113201	0.348143	NM_001018072	0.131164	NM_184041	0.264527
NM_014945	0.181291	NM_003345	0.348241	NM_000712	0.131171	NM_024649	0.264547
NM_000403	0.181306	NM_015194	0.348297	NM_024792	0.131184	NM_024076	0.264551
NM_001143958	0.181551	NM_004507	0.348456	NM_001080392	0.131192	NM_033219	0.264666
NM_001788	0.181693	NM_001524	0.348526	NM_001017369	0.131201	NM_001008895	0.264761
NM_003486	0.181704	NM_001004312	0.348871	NM_006559	0.131246	NM_001042463	0.264831
NM_001762	0.18174	NM_015354	0.348998	NM_005483	0.131284	NM_019048	0.26486
NM_001042616	0.181745	NM_015523	0.349093	NM_000696	0.131405	NM_001570	0.264973
NM_001003800	0.181972	NM_182901	0.349273	NM_002224	0.131426	NM_006773	0.265283
NM_018648	0.182002	NM_001142548	0.349733	NM_012392	0.131485	NM_001098806	0.265284
NM_001079559	0.182097	NM_138435	0.349895	NM_001100161	0.131695	NM_002726	0.26538
NM_002818	0.182117	NM_175842	0.349981	NM_001143985	0.131748	NM_023018	0.265655
NM_001099436	0.182124	NM_012116	0.350094	NM_006355	0.131781	NM_022106	0.265882
NM_014078	0.182137	NM_022146	0.350217	NM_004559	0.131805	NM_025008	0.266011
NM_006018	0.182331	NM_144706	0.350621	NM_176783	0.131904	NM_004875	0.266043
NM_006594	0.18237	NM_001012752	0.350629	NM_006503	0.13208	NM_015655	0.266097
NM_021729	0.182499	NM_002564	0.350671	NM_014827	0.132268	NM_001769	0.26644
NM_080861	0.182579	NM_016426	0.351257	NM_001037663	0.132417	NM_175064	0.266583
NM_016028	0.182671	NM_004416	0.351422	NM_014947	0.132446	NM_133180	0.266587
NM_000548	0.183154	NM_002360	0.351634	NM_018992	0.132597	NM_018845	0.2667
NM_001013699	0.183243	NM_005094	0.351741	NM_007313	0.132692	NM_014688	0.266803
NM_014330	0.183276	NM_207414	0.351907	NM_006556	0.132776	NM_001100812	0.266821
NM_014312	0.18331	NM_144697	0.352058	NM_001135675	0.132796	NM_001145374	0.266834
NM_005749	0.183353	NM_001080404	0.352096	NM_017453	0.132913	NM_001105078	0.266949
NM_022165	0.183488	NM_005286	0.352175	NM_024602	0.132947	NM_005729	0.266993
NM_000597	0.18391	NM_177532	0.352607	NM_004814	0.133004	NM_144721	0.267023
NM_013442	0.18393	NM_001012715	0.352812	NM_001130054	0.133055	NM_003129	0.267091
NM_130443	0.184064	NM_022152	0.352878	NM_003467	0.133128	NM_032280	0.267109
NM_002342	0.184093	NM_053005	0.353756	NM_147781	0.133177	NM_032620	0.267151
NM_001128853	0.184098	NM_001001666	0.354289	NM_014578	0.13318	NM_152407	0.267233
NM_006556	0.184282	NM_001030050	0.354441	NM_005310	0.133205	NM_052951	0.267504
NM_001039614	0.184774	NM_005441	0.354518	NM_004708	0.133209	NM_173632	0.267733
NM_015913	0.185194	NM_001033858	0.355574	NM_032459	0.133249	NM_001142571	0.268034
NM_020142	0.185279	NM_001005850	0.355662	NM_000710	0.133398	NM_015974	0.268048
NM_003979	0.185337	NM_012418	0.355853	NM_020362	0.133513	NM_138402	0.268101
NM_015397	0.185551	NM_002925	0.355934	NM_015111	0.133706	NM_032514	0.268539
NM_139265	0.185581	NM_016364	0.356008	NM_001001349	0.133775	NM_138462	0.268655
NM_001006635	0.185671	NM_017412	0.356033	NM_022105	0.133853	NM_017879	0.268677
NM_016486	0.185732	NM_032374	0.356323	NM_182547	0.133854	NM_139032	0.268768
NM_006714	0.185819	NM_001145652	0.356402	NM_002754	0.133927	NM_024602	0.26901
NM_181515	0.185903	NM_015720	0.356565	NM_018566	0.134027	NM_005764	0.269242
NM_002275	0.185906	NM_007246	0.356763	NM_176096	0.134037	NM_000150	0.269299
NM_001686	0.185935	NM_001135005	0.357685	NM_014000	0.134702	NM_183239	0.269385
NM_007285	0.186308	NM_004991	0.357874	NM_005724	0.134713	NM_001033	0.269396
NM_152573	0.186487	NM_017723	0.357916	NM_005231	0.134732	NM_015127	0.269689
NM_020312	0.186556	NM_201283	0.358033	NM_002103	0.134994	NM_014819	0.269839
NM_024092	0.186881	NM_033513	0.358163	NM_015459	0.134999	NM_019063	0.269982
NM_001005749	0.186941	NM_001145265	0.358293	NM_033280	0.13508	NM_001432	0.270303
NM_003712	0.186943	NM_002398	0.358674	NM_002835	0.135106	NM_001099772	0.270385
NM_003143	0.187102	NM_138422	0.358716	NM_022152	0.13517	NM_004774	0.270462
NM_006612	0.187226	NM_178342	0.358837	NM_003358	0.135228	NM_002709	0.270502
NM_020532	0.187442	NM_018979	0.358887	NM_005956	0.13541	NM_003592	0.27066
NM_017816	0.187507	NM_017860	0.359044	NM_001961	0.135536	NM_020738	0.270856
NM_018992	0.187594	NM_001129851	0.359131	NM_004050	0.135678	NM_005318	0.270907
NM_052875	0.187604	NM_017519	0.359319	NM_080836	0.135698	NM_173517	0.271014
NM_033254	0.187668	NM_206999	0.359445	NM_025233	0.135746	NM_001003395	0.2714
NM_145341	0.18819	NM_021195	0.359524	NM_198083	0.135857	NM_005864	0.271494
NM_025078	0.188277	NM_080606	0.359737	NM_004691	0.135873	NM_000847	0.271977
NM_015984	0.188381	NM_006400	0.359837	NM_001089593	0.135908	NM_005433	0.272071
NM_145690	0.188442	NM_001099280	0.359892	NM_030811	0.136092	NM_018396	0.272272
NM_002748	0.188454	NM_198482	0.360077	NM_001136561	0.136098	NM_001014812	0.272399
NM_025232	0.188564	NM_022823	0.36052	NM_003367	0.136134	NM_033309	0.272703
NM_001100878	0.18857	NM_033508	0.360681	NM_138352	0.136143	NM_153048	0.272976
NM_017780	0.18857	NM_001137551	0.360752	NM_006099	0.136182	NM_005436	0.273246
NM_003211	0.188579	NM_000479	0.360877	NM_003532	0.136197	NM_025076	0.273383
NM_007107	0.188958	NM_001099279	0.360879	NM_005438	0.136272	NM_138774	0.273661
NM_000747	0.188971	NM_015156	0.361212	NM_004286	0.136464	NM_002541	0.27394
NM_001130841	0.18911	NM_001128608	0.361249	NM_016410	0.136472	NM_001099287	0.274404
NM_024063	0.189136	NM_000112	0.361292	NM_001003805	0.136527	NM_014300	0.274674
NM_019024	0.189165	NM_001864	0.36153	NM_016055	0.13665	NM_153603	0.275029
NM_014964	0.189386	NM_004387	0.361616	NM_152528	0.136683	NM_016486	0.275135
NM_080596	0.189418	NM_203292	0.361628	NM_004850	0.136948	NM_006099	0.275311
NM_003930	0.189446	NM_030785	0.361796	NM_002806	0.137074	NM_015530	0.275742
NM_013392	0.189672	NM_024103	0.361909	NM_002794	0.137142	NM_012083	0.276026
NM_003780	0.189697	NM_003498	0.361911	NM_012394	0.137187	NM_001025204	0.276193
NM_025163	0.189875	NM_003670	0.362222	NM_022762	0.13727	NM_015153	0.276376
NM_005548	0.189962	NM_015258	0.362321	NM_182684	0.137345	NM_014506	0.276457
NM_018291	0.190001	NM_178827	0.362364	NM_012399	0.137353	NM_001002814	0.276608
NM_003375	0.190039	NM_173653	0.362494	NM_018714	0.137414	NM_001135811	0.276608
NM_144505	0.190105	NM_001824	0.362846	NM_057178	0.137463	NM_001099285	0.276727
NM_000532	0.190227	NM_001122956	0.363229	NM_153603	0.137534	NM_080656	0.276844
NM_014038	0.190311	NM_198695	0.363352	NM_032865	0.137587	NM_006290	0.276886
NM_181784	0.190372	NM_002934	0.363548	NM_201542	0.13772	NM_024605	0.276931
NM_152833	0.19044	NM_001136046	0.363936	NM_173852	0.137877	NM_020713	0.277028
NM_005692	0.190551	NM_014000	0.364101	NM_002796	0.138772	NM_001104548	0.277315
NM_001916	0.190787	NM_001103184	0.364498	NM_017906	0.138803	NM_000714	0.277446
NM_183239	0.190919	NM_018214	0.364543	NM_018050	0.138813	NM_032164	0.277542
NM_004287	0.191105	NM_003072	0.36463	NM_004092	0.138975	NM_005483	0.277606
NM_000494	0.191517	NM_003542	0.364635	NM_032283	0.139151	NM_006806	0.277724
NM_020401	0.191532	NM_006519	0.364874	NM_203314	0.139181	NM_001098817	0.277956
NM_006856	0.191559	NM_175721	0.365013	NM_021035	0.139233	NM_173348	0.278015
NM_052897	0.191576	NM_175053	0.365332	NM_003900	0.139329	NM_019030	0.278344
NM_006345	0.191831	NM_001172	0.365564	NM_015342	0.139381	NM_022733	0.27835
NM_015908	0.191942	NM_001129758	0.365812	NM_005219	0.139425	NM_015690	0.278549
NM_002311	0.192046	NM_003806	0.366152	NM_024901	0.139432	NM_031458	0.279028
NM_003273	0.192051	NM_001009611	0.366229	NM_002123	0.139443	NM_005017	0.279463
NM_005667	0.192105	NM_014964	0.366276	NM_001514	0.139492	NM_138792	0.279538
NM_021132	0.192411	NM_001042417	0.366587	NM_001694	0.139562	NM_002534	0.279695
NM_003884	0.192499	NM_145754	0.366697	NM_201515	0.139587	NM_024599	0.279768
NM_014248	0.192507	NM_013280	0.366904	NM_207006	0.139596	NM_198526	0.279852
NM_006839	0.192515	NM_145663	0.367099	NM_021168	0.13988	NM_145245	0.279946
NM_001487	0.19268	NM_014940	0.367181	NM_007246	0.140179	NM_005563	0.28006
NM_001921	0.192771	NM_144993	0.367382	NM_006835	0.1402	NM_015704	0.280071
NM_006724	0.192886	NM_033631	0.367823	NM_001101	0.140205	NM_144993	0.280183
NM_001145374	0.193126	NM_207467	0.367871	NM_017528	0.14029	NM_032998	0.280235
NM_001124758	0.193126	NM_014249	0.36829	NM_175063	0.140327	NM_017733	0.280264
NM_080836	0.193136	NM_001145412	0.368352	NM_001005386	0.140711	NM_001042472	0.28049
NM_001127716	0.193148	NM_173507	0.368472	NM_015001	0.140841	NM_005863	0.280505
NM_003379	0.193337	NM_024053	0.368608	NM_002074	0.140955	NM_182851	0.280538
NM_022367	0.193384	NM_001040100	0.368664	NM_012325	0.14107	NM_005749	0.280605
NM_016445	0.193646	NM_172198	0.368877	NM_014709	0.14114	NM_001031696	0.281024
NM_138792	0.193689	NM_004028	0.369056	NM_016328	0.141156	NM_003146	0.281047
NM_032169	0.193729	NM_001142966	0.369253	NM_002046	0.141238	NM_199444	0.281069
NM_003144	0.193804	NM_020226	0.369511	NM_001136265	0.141243	NM_001130850	0.281122
NM_014063	0.193874	NM_001080447	0.369681	NM_022908	0.141248	NM_005109	0.281208
NM_002717	0.194028	NM_006277	0.369863	NM_003146	0.141273	NM_006530	0.281235
NM_183047	0.194046	NM_033142	0.369978	NM_004632	0.141579	NM_003482	0.281249
NM_004219	0.194061	NM_001136010	0.37015	NM_012321	0.141594	NM_005692	0.281465
NM_016101	0.194177	NM_016095	0.370171	NM_138340	0.141658	NM_006339	0.281677
NM_001038707	0.194289	NM_002237	0.370278	NM_014238	0.141662	NM_017634	0.281977
NM_007062	0.194307	NM_005133	0.370453	NM_015994	0.141701	NM_152312	0.282125
NM_004486	0.194476	NM_002143	0.370978	NM_005124	0.141726	NM_014771	0.282196
NM_002749	0.194583	NM_153034	0.371288	NM_024636	0.141779	NM_003581	0.282251
NM_176869	0.194679	NM_005438	0.371483	NM_002949	0.142105	NM_180699	0.282503
NM_002435	0.194829	NM_001135812	0.371814	NM_006402	0.142185	NM_002504	0.282668
NM_152696	0.194854	NM_002043	0.371876	NM_018206	0.142319	NM_152490	0.28284
NM_003196	0.194913	NM_001136509	0.371921	NM_006600	0.142329	NM_203447	0.28356
NM_001039775	0.195043	NM_145236	0.372218	NM_001145444	0.142537	NM_001143780	0.283585
NM_031459	0.195112	NM_024636	0.372597	NM_015013	0.142557	NM_001035005	0.283604
NM_006304	0.195307	NM_032997	0.372602	NM_138567	0.142756	NM_014342	0.283695
NM_017550	0.195372	NM_080881	0.372767	NM_177559	0.14279	NM_152331	0.28371
NM_021260	0.195417	NM_044472	0.372831	NM_001024465	0.142866	NM_015599	0.283838
NM_001130025	0.195459	NM_152341	0.372943	NM_001014795	0.142907	NM_020701	0.284304
NM_145738	0.195548	NM_012450	0.373302	NM_138927	0.142914	NM_182943	0.284491
NM_021639	0.19556	NM_001128844	0.373384	NM_006291	0.143013	NM_004235	0.284829
NM_000191	0.195566	NM_006001	0.373404	NM_024348	0.143229	NM_005667	0.285005
NM_002840	0.195662	NM_012217	0.373471	NM_003341	0.143468	NM_145114	0.285119
NM_006212	0.195778	NM_002228	0.373492	NM_032374	0.143571	NM_001077447	0.285216
NM_013291	0.195949	NM_001829	0.374031	NM_014319	0.143591	NM_182697	0.285374
NM_002807	0.196081	NM_024886	0.375122	NM_006018	0.143649	NM_006079	0.285485
NM_003917	0.196181	NM_031220	0.375417	NM_033408	0.143747	NM_001134775	0.285653
NM_001083601	0.196218	NM_018646	0.375985	NM_199340	0.143849	NM_025153	0.286016
NM_033121	0.196277	NM_003214	0.37637	NM_080820	0.144118	NM_002540	0.286263
NM_001035516	0.196394	NM_016101	0.376421	NM_004373	0.144173	NM_001135022	0.286587
NM_002629	0.19663	NM_032647	0.376426	NM_013312	0.144254	NM_020216	0.286655
NM_016208	0.196709	NM_031313	0.376445	NM_022470	0.144257	NM_022157	0.287342
NM_002406	0.196752	NM_001099285	0.376485	NM_006088	0.144265	NM_052861	0.287424
NM_005698	0.196783	NM_001105574	0.376518	NM_006819	0.144322	NM_015955	0.287628
NM_004741	0.196877	NM_003373	0.376659	NM_152443	0.144802	NM_017807	0.287699
NM_012287	0.197021	NM_147686	0.377289	NM_001128844	0.144813	NM_002894	0.287933
NM_017807	0.197157	NM_207363	0.377323	NM_001079866	0.144847	NM_001814	0.288007
NM_199054	0.197196	NM_198829	0.377482	NM_006936	0.144857	NM_033088	0.288169
NM_213604	0.197411	NM_006997	0.377547	NM_004255	0.144876	NM_001002031	0.288274
NM_001104548	0.197535	NM_000858	0.377961	NM_006238	0.144955	NM_145013	0.288285
NM_001105078	0.197627	NM_022165	0.37799	NM_014294	0.145033	NM_001145063	0.288373
NM_001077637	0.197668	NM_032889	0.378204	NM_001130716	0.145643	NM_001001561	0.288825
NM_006310	0.197672	NM_194322	0.378233	NM_006511	0.145652	NM_002773	0.288888
NM_001128917	0.197692	NM_014320	0.378255	NM_018379	0.145724	NM_014933	0.28913
NM_003100	0.197774	NM_000883	0.378268	NM_001100400	0.145751	NM_000918	0.289445
NM_014470	0.197791	NM_005697	0.37845	NM_013275	0.145816	NM_001003712	0.289465
NM_020469	0.197823	NM_032843	0.37863	NM_207362	0.145942	NM_032936	0.289746
NM_017720	0.19816	NM_001006607	0.378715	NM_018202	0.146065	NM_004281	0.289787
NM_001031749	0.198264	NM_032927	0.378838	NM_001663	0.146148	NM_001307	0.289852
NM_178441	0.198505	NM_022169	0.3789	NM_006392	0.14617	NM_001127361	0.290107
NM_022152	0.198524	NM_002055	0.379221	NM_174893	0.14623	NM_006910	0.290111
NM_032560	0.198727	NM_052819	0.379285	NM_175866	0.146267	NM_002727	0.29015
NM_017920	0.19904	NM_001145809	0.379587	NM_003765	0.146285	NM_024103	0.290472
NM_006417	0.199093	NM_001136499	0.379667	NM_012398	0.146336	NM_003076	0.290526
NM_005253	0.199441	NM_145301	0.379796	NM_021239	0.146341	NM_016325	0.290705
NM_014889	0.199568	NM_198698	0.379878	NM_020548	0.146341	NM_173674	0.290859
NM_015189	0.199612	NM_181624	0.380298	NM_014771	0.146345	NM_033657	0.291177
NM_001004067	0.199655	NM_016089	0.380317	NM_005548	0.146561	NM_006417	0.291297
NM_004077	0.199755	NM_139049	0.380564	NM_013403	0.146589	NM_006554	0.291421
NM_000154	0.199782	NM_001541	0.380611	NM_203414	0.146621	NM_001024959	0.291571
NM_005778	0.199803	NM_001080411	0.380746	NM_001659	0.14666	NM_198334	0.291704
NM_006910	0.199887	NM_014834	0.381024	NM_015987	0.14668	NM_014365	0.291709
NM_006837	0.199973	NM_032094	0.381095	NM_022104	0.146688	NM_006263	0.291716
NM_020474	0.199993	NM_203414	0.381223	NM_020299	0.146708	NM_001136039	0.291959
NM_201439	0.200037	NM_001031665	0.381489	NM_018421	0.146743	NM_004260	0.292111
NM_024948	0.20014	NM_003447	0.381615	NM_018842	0.146747	NM_152341	0.292167
NM_001964	0.200432	NM_025268	0.381621	NM_001033505	0.146755	NM_007055	0.292252
NM_022157	0.200449	NM_198572	0.381757	NM_001127663	0.146908	NM_001129897	0.292448
NM_138769	0.200492	NM_138439	0.381789	NM_004922	0.146933	NM_015100	0.292693
NM_130837	0.20058	NM_001033580	0.381969	NM_016399	0.146998	NM_175842	0.292803
NM_001003656	0.200937	NM_152330	0.382222	NM_002382	0.147348	NM_181719	0.292903
NM_001002914	0.201015	NM_012106	0.382254	NM_031904	0.147361	NM_020131	0.293035
NM_005231	0.201034	NM_001142316	0.382599	NM_015073	0.147377	NM_144598	0.293128
NM_001080392	0.201795	NM_003294	0.382847	NM_007001	0.147398	NM_198141	0.293233
NM_004637	0.201894	NM_002263	0.38295	NM_012127	0.147422	NM_002463	0.293352
NM_014827	0.201951	NM_023072	0.383343	NM_001005752	0.147458	NM_000775	0.29379
NM_006463	0.202078	NM_003942	0.383449	NM_001136043	0.147487	NM_017784	0.293937
NM_207442	0.202219	NM_002141	0.383531	NM_001131008	0.147686	NM_001013841	0.294047
NM_001126050	0.202311	NM_001011546	0.38399	NM_005642	0.147801	NM_033112	0.29409
NM_013286	0.20241	NM_007352	0.384195	NM_001009996	0.147848	NM_003731	0.294098
NM_001144766	0.202424	NM_007139	0.384202	NM_001001992	0.147896	NM_005494	0.294225
NM_017971	0.202468	NM_138565	0.384255	NM_018442	0.148022	NM_004881	0.294346
NM_021134	0.202648	NM_018949	0.384424	NM_001037175	0.148133	NM_014160	0.294362
NM_017634	0.202652	NM_001002918	0.384543	NM_007192	0.148198	NM_005698	0.294377
NM_001432	0.202658	NM_001145031	0.384549	NM_003374	0.148294	NM_001033853	0.294552
NM_145731	0.20267	NM_001123066	0.384831	NM_005975	0.14831	NM_001012631	0.294604
NM_001360	0.202685	NM_138321	0.384934	NM_203292	0.148512	NM_006844	0.294634
NM_002168	0.202926	NM_004368	0.385217	NM_001135654	0.148622	NM_004218	0.294643
NM_012399	0.203201	NM_018211	0.385262	NM_213604	0.148666	NM_001122890	0.294658
NM_001142316	0.203297	NM_000952	0.385555	NM_001142350	0.148751	NM_003528	0.294712
NM_018389	0.203811	NM_152528	0.386148	NM_001253	0.149167	NM_003250	0.294774
NM_032975	0.203938	NM_014963	0.386179	NM_199440	0.149476	NM_003686	0.29491
NM_014168	0.204173	NM_032704	0.386296	NM_145063	0.149485	NM_153682	0.294937
NM_014949	0.204237	NM_005983	0.386783	NM_015343	0.149607	NM_022494	0.294982
NM_000690	0.204282	NM_001008273	0.38689	NM_002275	0.149619	NM_002638	0.294998
NM_003870	0.204334	NM_144507	0.387046	NM_147686	0.149631	NM_144695	0.295006
NM_025106	0.204601	NM_152531	0.387128	NM_004990	0.149924	NM_024324	0.295389
NM_001008709	0.204658	NM_015670	0.387491	NM_182752	0.149954	NM_020335	0.295494
NM_053051	0.204701	NM_005719	0.387958	NM_005692	0.150036	NM_001130674	0.295512
NM_000262	0.204841	NM_176812	0.388311	NM_001079840	0.150235	NM_001142502	0.295623
NM_033498	0.204898	NM_199262	0.389229	NM_024308	0.15025	NM_018848	0.295659
NM_001006622	0.204915	NM_172139	0.389308	NM_002541	0.150354	NM_001048210	0.295673
NM_001003787	0.204953	NM_001145363	0.389425	NM_001042472	0.150373	NM_014238	0.295685
NM_004091	0.204976	NM_030649	0.389562	NM_001008897	0.150402	NM_006819	0.295725
NM_007357	0.204991	NM_016328	0.38964	NM_016325	0.150494	NM_021158	0.295728
NM_014612	0.205201	NM_002826	0.389845	NM_005830	0.150519	NM_018036	0.295759
NM_015476	0.205341	NM_018897	0.389992	NM_012316	0.150569	NM_022492	0.29622
NM_012321	0.205357	NM_017636	0.390213	NM_006621	0.150622	NM_006714	0.296262
NM_001007099	0.205527	NM_001008657	0.390447	NM_023926	0.15072	NM_014324	0.296358
NM_002826	0.205752	NM_018180	0.39049	NM_000182	0.150763	NM_172231	0.296429
NM_015997	0.205861	NM_001001661	0.390502	NM_145303	0.150848	NM_032846	0.296692
NM_032725	0.205917	NM_172107	0.39071	NM_001109977	0.151058	NM_002707	0.297173
NM_001142467	0.205969	NM_001008565	0.390791	NM_005531	0.151264	NM_017780	0.297315
NM_015543	0.206044	NM_198970	0.39102	NM_004169	0.151292	NM_003635	0.298344
NM_003750	0.206129	NM_001143967	0.391535	NM_018235	0.151619	NM_017526	0.298373
NM_053045	0.206404	NM_000737	0.391766	NM_001008800	0.151714	NM_001040001	0.298757
NM_001355	0.206494	NM_004695	0.391811	NM_004635	0.15194	NM_006310	0.298823
NM_001004431	0.206598	NM_004635	0.391846	NM_016039	0.15201	NM_023072	0.29885
NM_005648	0.206644	NM_000919	0.391924	NM_004365	0.152044	NM_006754	0.299062
NM_182491	0.20666	NM_181689	0.392271	NM_005218	0.15209	NM_024057	0.299117
NM_004863	0.206846	NM_025081	0.392279	NM_007311	0.15217	NM_001136027	0.299215
NM_152519	0.207024	NM_198202	0.392359	NM_000938	0.152263	NM_003473	0.299305
NM_015133	0.207058	NM_016201	0.392492	NM_020632	0.152271	NM_002563	0.299666
NM_203382	0.207066	NM_024116	0.39255	NM_005689	0.152343	NM_001079874	0.299703
NM_003831	0.20717	NM_000490	0.39333	NM_006714	0.15237	NM_170606	0.299783
NM_012401	0.207321	NM_002822	0.393499	NM_015388	0.152401	NM_015339	0.299835
NM_002726	0.207337	NM_001029861	0.393551	NM_032199	0.152546	NM_020135	0.300081
NM_052844	0.207419	NM_015889	0.393691	NM_006445	0.152629	NM_004346	0.300221
NM_003070	0.207453	NM_001105077	0.393854	NM_032837	0.152677	NM_130837	0.300265
NM_017841	0.207536	NM_013378	0.394298	NM_012257	0.152753	NM_212492	0.30035
NM_152344	0.207573	NM_001312	0.394736	NM_144626	0.152914	NM_033249	0.30046
NM_182901	0.207582	NM_003724	0.395363	NM_198485	0.152986	NM_031904	0.300516
NM_025082	0.207628	NM_013301	0.395491	NM_006320	0.15303	NM_001134422	0.300524
NM_025153	0.207734	NM_198236	0.395627	NM_002840	0.153035	NM_000941	0.300558
NM_005719	0.207785	NM_006630	0.395924	NM_000018	0.153044	NM_004952	0.300636
NM_172113	0.20781	NM_153005	0.396036	NM_005716	0.153155	NM_015266	0.300817
NM_006759	0.20786	NM_182663	0.39611	NM_018974	0.153207	NM_014713	0.301164
NM_153686	0.20791	NM_175085	0.396134	NM_001143947	0.15326	NM_032572	0.301178
NM_005949	0.207994	NM_003323	0.396312	NM_003757	0.153428	NM_020232	0.301291
NM_020121	0.208039	NM_017778	0.396361	NM_153271	0.153558	NM_020168	0.301377
NM_002949	0.208602	NM_015146	0.396411	NM_002731	0.154287	NM_013306	0.301385
NM_020362	0.2088	NM_016078	0.396623	NM_001033569	0.154353	NM_004943	0.301411
NM_000689	0.208853	NM_003893	0.396763	NM_005554	0.154363	NM_001025202	0.301417
NM_006327	0.208954	NM_001910	0.39686	NM_018288	0.154386	NM_014802	0.301455
NM_004428	0.209006	NM_005707	0.396877	NM_003979	0.154395	NM_001037533	0.301586
NM_178587	0.209088	NM_022134	0.397362	NM_003848	0.154399	NM_004393	0.301941
NM_018090	0.209103	NM_130762	0.397487	NM_003141	0.154415	NM_005917	0.302402
NM_014315	0.20911	NM_007026	0.39785	NM_001099432	0.154501	NM_007373	0.302508
NM_012478	0.209222	NM_001903	0.397856	NM_001145031	0.154636	NM_002001	0.30283
NM_015194	0.209292	NM_005480	0.397868	NM_014255	0.154678	NM_005126	0.303461
NM_001005369	0.20941	NM_001759	0.398396	NM_152437	0.1547	NM_024666	0.303494
NM_014758	0.209465	NM_005522	0.398616	NM_080916	0.154708	NM_014606	0.303607
NM_002028	0.209514	NM_032261	0.398708	NM_000636	0.154787	NM_016545	0.303856
NM_182802	0.2096	NM_018475	0.398811	NM_032313	0.154952	NM_006187	0.303954
NM_032112	0.209638	NM_057088	0.398828	NM_021132	0.154978	NM_001097640	0.304066
NM_004317	0.209753	NM_021630	0.399409	NM_031286	0.155114	NM_030811	0.304549
NM_173810	0.20982	NM_001136136	0.400135	NM_003658	0.155308	NM_004643	0.304627
NM_022059	0.209844	NM_152727	0.400173	NM_019606	0.155348	NM_001135218	0.304757
NM_006238	0.209864	NM_016270	0.400219	NM_024653	0.155465	NM_033294	0.304908
NM_021075	0.210001	NM_004951	0.400339	NM_014222	0.155503	NM_033133	0.30494
NM_014222	0.210171	NM_173558	0.400423	NM_182710	0.155587	NM_001127204	0.304987
NM_017719	0.210687	NM_001024678	0.40064	NM_019107	0.155695	NM_032300	0.305149
NM_001114636	0.210691	NM_001012644	0.401061	NM_007355	0.155709	NM_013329	0.305277
NM_001033553	0.210719	NM_002457	0.401074	NM_003100	0.155824	NM_003844	0.305525
NM_032479	0.210745	NM_018098	0.401429	NM_033121	0.155965	NM_005078	0.305926
NM_001084392	0.210804	NM_003568	0.401481	NM_006325	0.156218	NM_015462	0.305971
NM_012460	0.210817	NM_198954	0.401963	NM_021962	0.156269	NM_001130524	0.306098
NM_181657	0.210866	NM_025179	0.402149	NM_175940	0.156287	NM_213604	0.306676
NM_001177	0.210983	NM_001101667	0.40217	NM_003312	0.15642	NM_006337	0.30673
NM_030768	0.211124	NM_024063	0.40231	NM_032872	0.156511	NM_014740	0.306986
NM_139119	0.211462	NM_181825	0.402396	NM_006645	0.156563	NM_015989	0.307134
NM_138689	0.211481	NM_144661	0.402469	NM_005863	0.156568	NM_003757	0.307169
NM_001077628	0.211501	NM_001012301	0.402714	NM_000966	0.156571	NM_020338	0.307606
NM_018077	0.211542	NM_006670	0.402807	NM_018660	0.156595	NM_153812	0.307991
NM_001018159	0.21167	NM_001255	0.402869	NM_002070	0.156634	NM_002598	0.30814
NM_001320	0.211734	NM_002922	0.40299	NM_013306	0.156706	NM_001099402	0.308463
NM_020431	0.211746	NM_000992	0.403151	NM_147134	0.15683	NM_145871	0.308552
NM_032387	0.211826	NM_130760	0.403322	NM_001024959	0.156982	NM_000904	0.308685
NM_016048	0.211934	NM_001005163	0.403454	NM_013450	0.157095	NM_001128918	0.30898
NM_182666	0.211961	NM_080626	0.403479	NM_006401	0.157119	NM_001002269	0.309318
NM_000786	0.211961	NM_001010861	0.403515	NM_001127218	0.157177	NM_024887	0.309391
NM_002788	0.212013	NM_023008	0.403633	NM_015997	0.157247	NM_005933	0.30951
NM_198268	0.212119	NM_005447	0.403646	NM_006178	0.157545	NM_001032409	0.30961
NM_014230	0.212149	NM_001134774	0.404216	NM_014687	0.15756	NM_006527	0.309665
NM_005921	0.212173	NM_006291	0.404483	NM_173810	0.157632	NM_002486	0.309956
NM_001113205	0.212202	NM_153015	0.404529	NM_138565	0.157677	NM_030665	0.310053
NM_001694	0.212224	NM_001145106	0.404739	NM_017982	0.15783	NM_004426	0.310073
NM_018164	0.212236	NM_018527	0.40479	NM_001620	0.157953	NM_144596	0.31018
NM_013279	0.212359	NM_003564	0.40481	NM_001144030	0.157978	NM_206891	0.310394
NM_019557	0.212359	NM_147199	0.405358	NM_001032387	0.158161	NM_032302	0.310463
NM_001663	0.212382	NM_014181	0.405484	NM_002755	0.158239	NM_007026	0.310496
NM_000769	0.212504	NM_001032293	0.405498	NM_181786	0.158317	NM_003002	0.310508
NM_001029882	0.212554	NM_016598	0.405557	NM_005532	0.158414	NM_003744	0.310569
NM_005946	0.21258	NM_178495	0.40577	NM_001970	0.158841	NM_031463	0.310742
NM_025158	0.212901	NM_002250	0.405869	NM_198058	0.158955	NM_001001430	0.310821
NM_001040006	0.213036	NM_005539	0.406021	NM_003190	0.158967	NM_032233	0.310853
NM_033294	0.213339	NM_016100	0.406157	NM_005627	0.158985	NM_052821	0.31091
NM_012394	0.213454	NM_001127184	0.406252	NM_004521	0.159031	NM_139179	0.311003
NM_025234	0.213704	NM_002646	0.406348	NM_001008892	0.159068	NM_014089	0.311241
NM_001142281	0.213733	NM_138284	0.406491	NM_133375	0.159152	NM_002382	0.311478
NM_024605	0.213901	NM_213618	0.40657	NM_004099	0.159221	NM_001079882	0.311627
NM_003655	0.214048	NM_003257	0.406623	NM_005949	0.15924	NM_182917	0.311763
NM_001009942	0.21415	NM_001098623	0.406868	NM_001127605	0.159242	NM_016100	0.311865
NM_004894	0.21418	NM_005575	0.40721	NM_145341	0.1593	NM_013433	0.312157
NM_001012661	0.214249	NM_020248	0.407349	NM_018648	0.159328	NM_032975	0.312206
NM_001004128	0.21426	NM_020780	0.40738	NM_002790	0.159381	NM_002332	0.312367
NM_001135647	0.214282	NM_001110215	0.40757	NM_001009993	0.15941	NM_003400	0.312962
NM_001033714	0.21433	NM_003088	0.407707	NM_001031803	0.159512	NM_007217	0.313024
NM_006503	0.214422	NM_000751	0.407755	NM_006856	0.159522	NM_005466	0.313047
NM_001033858	0.21455	NM_001018	0.407774	NM_002795	0.15967	NM_001031712	0.313227
NM_003439	0.214677	NM_183078	0.407791	NM_005207	0.159685	NM_014888	0.313279
NM_017794	0.214937	NM_021030	0.408481	NM_017898	0.160066	NM_007144	0.313399
NM_024047	0.215231	NM_018353	0.408721	NM_057169	0.160156	NM_014369	0.313423
NM_001009566	0.215239	NM_015955	0.408732	NM_005496	0.160258	NM_006245	0.313532
NM_024116	0.215412	NM_001037500	0.408766	NM_024047	0.160421	NM_170692	0.313731
NM_024910	0.215441	NM_145341	0.408928	NM_201283	0.16051	NM_021616	0.313736
NM_017785	0.215539	NM_021008	0.409323	NM_001069	0.160536	NM_001127320	0.314063
NM_016039	0.215563	NM_031856	0.409391	NM_021249	0.160717	NM_014498	0.314064
NM_002673	0.215634	NM_002256	0.409496	NM_001294	0.160808	NM_003504	0.314153
NM_001520	0.215703	NM_003836	0.409539	NM_001130524	0.160878	NM_002334	0.314366
NM_022488	0.215715	NM_002229	0.409632	NM_001081563	0.161081	NM_182588	0.31451
NM_004231	0.215964	NM_001761	0.409733	NM_015976	0.161094	NM_021978	0.314616
NM_002805	0.215998	NM_004055	0.409764	NM_001130921	0.161155	NM_022153	0.314686
NM_013450	0.216032	NM_003746	0.409831	NM_001141	0.161192	NM_015050	0.314695
NM_001014764	0.216223	NM_001008727	0.410041	NM_001033555	0.161206	NM_014035	0.314811
NM_001128918	0.216246	NM_006724	0.4101	NM_005466	0.161324	NM_001100874	0.314983
NM_145214	0.216283	NM_001002837	0.410125	NM_024605	0.161334	NM_001007794	0.315244
NM_002712	0.216357	NM_004308	0.410316	NM_015913	0.161372	NM_013978	0.31532
NM_133171	0.216413	NM_007263	0.410384	NM_001001669	0.161373	NM_198867	0.315323
NM_201537	0.216536	NM_006732	0.410431	NM_005433	0.161382	NM_004776	0.315532
NM_173602	0.216551	NM_145860	0.410441	NM_030786	0.161582	NM_014813	0.315601
NM_004814	0.216638	NM_001128633	0.411144	NM_153200	0.161608	NM_005778	0.315608
NM_176795	0.216778	NM_012287	0.411301	NM_001077351	0.161752	NM_032466	0.315706
NM_001620	0.216797	NM_003367	0.411302	NM_001126131	0.161777	NM_020992	0.315932
NM_001105538	0.216817	NM_001128925	0.411651	NM_080388	0.161863	NM_005836	0.315956
NM_032199	0.216955	NM_001099854	0.411711	NM_001130145	0.161892	NM_005271	0.316039
NM_020791	0.217008	NM_001080520	0.41184	NM_006243	0.162422	NM_005219	0.316073
NM_005627	0.217081	NM_014392	0.412369	NM_014819	0.16246	NM_002766	0.316209
NM_006816	0.217091	NM_000889	0.412382	NM_001040280	0.162616	NM_016014	0.316253
NM_007234	0.217401	NM_003579	0.412722	NM_001080424	0.162856	NM_005524	0.316743
NM_001081491	0.217438	NM_018028	0.412871	NM_004658	0.162857	NM_000896	0.316777
NM_001142350	0.217461	NM_022557	0.413147	NM_001114171	0.162917	NM_007235	0.31707
NM_015547	0.217481	NM_173593	0.413417	NM_017784	0.162934	NM_001042723	0.317428
NM_022490	0.217712	NM_005321	0.413604	NM_004607	0.162947	NM_006342	0.317973
NM_005004	0.217818	NM_006179	0.413818	NM_001142299	0.163001	NM_138768	0.318007
NM_004740	0.218032	NM_001134647	0.413862	NM_201274	0.163085	NM_005033	0.318053
NM_145303	0.218035	NM_001126313	0.413988	NM_005494	0.163167	NM_001005409	0.318091
NM_015141	0.218322	NM_182848	0.414257	NM_014159	0.163175	NM_000709	0.318597
NM_006265	0.218332	NM_176677	0.414638	NM_015984	0.163176	NM_012470	0.318601
NM_002488	0.218568	NM_014002	0.414787	NM_000122	0.163255	NM_016391	0.318708
NM_001032391	0.218681	NM_178841	0.415027	NM_018975	0.163414	NM_005232	0.318761
NM_014933	0.218859	NM_017966	0.415123	NM_005935	0.163496	NM_001031615	0.319103
NM_031207	0.218925	NM_145233	0.415519	NM_014142	0.163499	NM_004633	0.319399
NM_002501	0.219289	NM_153347	0.415738	NM_006854	0.163554	NM_177422	0.31955
NM_203292	0.219461	NM_024898	0.415776	NM_007088	0.163597	NM_016408	0.319691
NM_001145392	0.219523	NM_006856	0.415777	NM_175732	0.163645	NM_014600	0.319731
NM_025087	0.219561	NM_000676	0.415845	NM_001990	0.163651	NM_001141	0.319793
NM_006763	0.219604	NM_005767	0.416056	NM_018571	0.163795	NM_001859	0.319796
NM_018654	0.219608	NM_199296	0.416209	NM_001145845	0.163903	NM_014297	0.320128
NM_001100399	0.219783	NM_004964	0.416227	NM_014007	0.163994	NM_052897	0.320446
NM_152736	0.219797	NM_001145473	0.416451	NM_015702	0.164056	NM_194429	0.320485
NM_001143935	0.219895	NM_015965	0.416837	NM_017755	0.164089	NM_152528	0.320568
NM_015500	0.219991	NM_144566	0.417114	NM_001358	0.164151	NM_178150	0.320603
NM_001098272	0.220003	NM_003917	0.417119	NM_003072	0.16421	NM_032574	0.320631
NM_001130921	0.220042	NM_173567	0.417183	NM_001136501	0.164256	NM_003275	0.32065
NM_003150	0.220162	NM_006338	0.417511	NM_001039916	0.16437	NM_001077710	0.320695
NM_001005354	0.220172	NM_205842	0.41773	NM_003273	0.164391	NM_020770	0.320902
NM_012171	0.22027	NM_001214	0.417742	NM_023018	0.164527	NM_173156	0.321074
NM_199205	0.220347	NM_199362	0.418114	NM_003129	0.1647	NM_014924	0.321174
NM_145047	0.220428	NM_199290	0.418421	NM_001100399	0.164771	NM_002870	0.321228
NM_001349	0.220512	NM_001080483	0.418827	NM_020210	0.164867	NM_006476	0.321252
NM_016030	0.220555	NM_006135	0.418942	NM_016630	0.164924	NM_020327	0.321338
NM_001032290	0.220768	NM_033064	0.418963	NM_003137	0.165113	NM_005975	0.321348
NM_033306	0.220981	NM_018956	0.419012	NM_004875	0.165152	NM_005742	0.321542
NM_001139	0.220984	NM_018379	0.419062	NM_153000	0.165208	NM_006184	0.321589
NM_001113201	0.221009	NM_020447	0.419113	NM_014649	0.165296	NM_183415	0.321791
NM_201274	0.221014	NM_178468	0.419368	NM_183373	0.165399	NM_007357	0.322094
NM_022047	0.221064	NM_001129994	0.419586	NM_031465	0.165407	NM_006627	0.322179
NM_001039468	0.221197	NM_001038707	0.419675	NM_016029	0.165542	NM_001878	0.322234
NM_001033555	0.221236	NM_001807	0.419723	NM_016480	0.165569	NM_017761	0.322351
NM_020876	0.221333	NM_001143909	0.41993	NM_001017916	0.165646	NM_001903	0.322766
NM_003761	0.221371	NM_031465	0.419993	NM_152862	0.165669	NM_014393	0.322854
NM_001662	0.221376	NM_001113407	0.420146	NM_017807	0.16568	NM_024116	0.322888
NM_198839	0.2214	NM_001950	0.420567	NM_001007559	0.165762	NM_001143782	0.323167
NM_016029	0.221444	NM_000347	0.420716	NM_003104	0.16584	NM_152924	0.32333
NM_001083899	0.22163	NM_020959	0.420832	NM_198335	0.165875	NM_021075	0.323382
NM_001006641	0.221683	NM_001136501	0.420929	NM_144993	0.165889	NM_203499	0.323541
NM_002791	0.221736	NM_201277	0.421026	NM_178042	0.166012	NM_005877	0.323704
NM_018265	0.221764	NM_014276	0.422061	NM_080738	0.166039	NM_000875	0.323845
NM_078474	0.221796	NM_181510	0.42212	NM_005978	0.166168	NM_001124	0.323978
NM_001024959	0.221803	NM_058202	0.422303	NM_133368	0.166268	NM_016558	0.324181
NM_024712	0.221908	NM_178434	0.422712	NM_006759	0.166296	NM_032483	0.324308
NM_133493	0.222048	NM_001042472	0.422757	NM_198486	0.166354	NM_003935	0.324328
NM_017546	0.222132	NM_015476	0.423047	NM_000747	0.16639	NM_019605	0.324396
NM_001136005	0.222351	NM_144677	0.423198	NM_014248	0.166397	NM_054022	0.325331
NM_001039661	0.222369	NM_002904	0.423537	NM_001099696	0.166466	NM_002592	0.325581
NM_001009921	0.222667	NM_022143	0.423814	NM_001144857	0.166507	NM_001099626	0.325675
NM_001134231	0.222678	NM_012403	0.423918	NM_000149	0.166526	NM_004173	0.325734
NM_001017369	0.222701	NM_032935	0.423951	NM_001017958	0.166607	NM_021873	0.325809
NM_001137673	0.223342	NM_001105208	0.424178	NM_032802	0.166764	NM_198082	0.325916
NM_014874	0.22348	NM_007271	0.424298	NM_032635	0.166836	NM_001042724	0.326061
NM_001099285	0.223552	NM_021966	0.424337	NM_000637	0.167076	NM_018060	0.326135
NM_178191	0.224012	NM_001005221	0.424439	NM_024805	0.167153	NM_013441	0.326192
NM_080670	0.224168	NM_003180	0.424801	NM_007315	0.16719	NM_080742	0.326294
NM_001079874	0.224294	NM_020349	0.424813	NM_001145354	0.167207	NM_002028	0.326359
NM_004964	0.22458	NM_002958	0.424906	NM_002624	0.16737	NM_021074	0.326374
NM_006696	0.224635	NM_001130137	0.425093	NM_001122837	0.167373	NM_001128917	0.326382
NM_005762	0.224678	NM_003526	0.425258	NM_005013	0.167447	NM_198335	0.326417
NM_001039916	0.224875	NM_017986	0.42526	NM_001008565	0.16752	NM_152628	0.326438
NM_002795	0.225149	NM_012325	0.425562	NM_012153	0.167744	NM_006755	0.326522
NM_013285	0.225232	NM_130771	0.425803	NM_153232	0.167958	NM_000120	0.326667
NM_004602	0.225236	NM_012476	0.425806	NM_203499	0.168098	NM_004890	0.326692
NM_139013	0.225358	NM_012398	0.425832	NM_005381	0.168132	NM_145914	0.326796
NM_004283	0.225389	NM_175769	0.425894	NM_032144	0.168164	NM_014678	0.326946
NM_006640	0.225413	NM_032635	0.426143	NM_003093	0.168173	NM_000637	0.327205
NM_020410	0.225441	NM_012330	0.426431	NM_020677	0.168193	NM_021066	0.327322
NM_004725	0.225639	NM_000660	0.426995	NM_144568	0.168327	NM_006447	0.32778
NM_003718	0.225704	NM_015140	0.42742	NM_003250	0.168397	NM_181521	0.327941
NM_021630	0.225735	NM_001330	0.427456	NM_001105538	0.168484	NM_001029884	0.328188
NM_014287	0.225816	NM_000148	0.427544	NM_016028	0.168562	NM_001079866	0.328221
NM_005642	0.226048	NM_001017	0.427587	NM_001017963	0.168995	NM_001137667	0.328736
NM_022365	0.226119	NM_002744	0.42779	NM_030570	0.16902	NM_033255	0.328748
NM_015517	0.226181	NM_182610	0.427871	NM_017556	0.169027	NM_002731	0.328944
NM_024068	0.226307	NM_207313	0.428099	NM_004555	0.169075	NM_032260	0.328993
NM_000067	0.226316	NM_001033667	0.428193	NM_003653	0.169194	NM_030917	0.329089
NM_006627	0.226371	NM_018890	0.428209	NM_001145303	0.169275	NM_003389	0.329105
NM_016491	0.226545	NM_007162	0.428232	NM_024336	0.16937	NM_052972	0.329198
NM_001007794	0.226644	NM_001135171	0.428303	NM_004494	0.169382	NM_170784	0.329443
NM_001135036	0.226736	NM_000595	0.428476	NM_012307	0.169393	NM_033280	0.329679
NM_001101654	0.226844	NM_139033	0.42866	NM_014597	0.169423	NM_001001419	0.329717
NM_018571	0.226988	NM_024034	0.428862	NM_017958	0.169482	NM_152991	0.330004
NM_057178	0.227126	NM_004445	0.42897	NM_003860	0.169569	NM_001114309	0.330027
NM_014341	0.227275	NM_001128850	0.429192	NM_006337	0.169593	NM_000391	0.330049
NM_006844	0.227331	NM_203468	0.429302	NM_021978	0.169834	NM_031266	0.33045
NM_144695	0.227429	NM_021202	0.429343	NM_207521	0.170146	NM_024612	0.330481
NM_001839	0.227602	NM_006755	0.429565	NM_001012241	0.170157	NM_138555	0.330559
NM_182943	0.227667	NM_013951	0.429811	NM_006373	0.17028	NM_198383	0.330617
NM_005398	0.227694	NM_014667	0.429912	NM_001037161	0.170376	NM_052925	0.330632
NM_201433	0.227739	NM_016025	0.429938	NM_004941	0.170532	NM_005805	0.33073
NM_003106	0.227784	NM_138451	0.430125	NM_020892	0.170621	NM_024093	0.330761
NM_207362	0.227873	NM_030789	0.430174	NM_002926	0.17068	NM_182517	0.330791
NM_020365	0.227904	NM_004822	0.430239	NM_017787	0.170852	NM_001253	0.330807
NM_001914	0.228	NM_003541	0.430413	NM_014754	0.17088	NM_004561	0.330811
NM_015584	0.228253	NM_206884	0.430496	NM_018979	0.171028	NM_177559	0.330965
NM_018235	0.228324	NM_015981	0.430544	NM_015229	0.171108	NM_005560	0.331344
NM_005669	0.228346	NM_014452	0.430647	NM_001029882	0.17113	NM_052849	0.331411
NM_021249	0.228358	NM_019032	0.430666	NM_001144766	0.171218	NM_017872	0.331416
NM_052879	0.2284	NM_001127182	0.430789	NM_019024	0.171481	NM_001017389	0.331729
NM_033396	0.228415	NM_001098807	0.4309	NM_053005	0.171483	NM_003979	0.331788
NM_032802	0.228527	NM_001144919	0.431251	NM_018475	0.171517	NM_001136050	0.331811
NM_198269	0.228531	NM_004436	0.43138	NM_005530	0.171552	NM_016203	0.331832
NM_173483	0.228651	NM_001135647	0.43194	NM_022106	0.171578	NM_005776	0.332156
NM_198541	0.228717	NM_175841	0.432044	NM_001127325	0.171631	NM_006176	0.332184
NM_001100812	0.2288	NM_003827	0.432253	NM_006423	0.171796	NM_006859	0.332478
NM_014480	0.22888	NM_001122646	0.432324	NM_032387	0.17181	NM_015675	0.332504
NM_023944	0.228923	NM_005285	0.432331	NM_014900	0.171812	NM_001030060	0.332634
NM_000941	0.229081	NM_000246	0.432411	NM_020239	0.171948	NM_030952	0.332739
NM_001416	0.229083	NM_001986	0.43251	NM_001005915	0.172006	NM_032173	0.332763
NM_001001740	0.229126	NM_002584	0.432603	NM_004911	0.172047	NM_000067	0.333179
NM_006010	0.229184	NM_012167	0.432754	NM_000854	0.172055	NM_003777	0.333235
NM_032014	0.229189	NM_001024211	0.432755	NM_007259	0.172136	NM_003917	0.333274
NM_001042723	0.229207	NM_016315	0.432759	NM_001142444	0.172141	NM_003941	0.333303
NM_016410	0.229223	NM_015457	0.432852	NM_213622	0.172159	NM_174871	0.333388
NM_173853	0.229598	NM_018050	0.432932	NM_006353	0.17223	NM_004701	0.333558
NM_001570	0.229613	NM_002926	0.433086	NM_005126	0.172401	NM_004807	0.33372
NM_022553	0.229665	NM_000805	0.433517	NM_198850	0.172426	NM_001136007	0.333792
NM_080667	0.229738	NM_001142620	0.433525	NM_012268	0.172429	NM_022051	0.334023
NM_000852	0.229777	NM_080389	0.433626	NM_003009	0.172435	NM_001100161	0.334088
NM_006224	0.229778	NM_153456	0.43399	NM_003750	0.172466	NM_018332	0.334131
NM_001143998	0.229782	NM_015868	0.434172	NM_005791	0.172769	NM_032387	0.334205
NM_000137	0.229902	NM_198690	0.434226	NM_017653	0.172974	NM_013360	0.33439
NM_001122837	0.230093	NM_001135162	0.434399	NM_001130056	0.173019	NM_003245	0.334412
NM_030665	0.230128	NM_030924	0.435128	NM_006264	0.17308	NM_001143676	0.334447
NM_001114133	0.230173	NM_198949	0.435223	NM_022071	0.173192	NM_003100	0.334508
NM_001001669	0.230246	NM_182609	0.435405	NM_006155	0.173289	NM_003021	0.33456
NM_003564	0.230314	NM_144627	0.435444	NM_207121	0.173487	NM_002673	0.3346
NM_001034025	0.230329	NM_001033677	0.435461	NM_001135036	0.173542	NM_000344	0.335255
NM_003731	0.230385	NM_017459	0.435507	NM_001007026	0.173705	NM_002047	0.335281
NM_004547	0.230433	NM_007217	0.435566	NM_000181	0.173841	NM_007254	0.335485
NM_001080530	0.230491	NM_001003745	0.43563	NM_005864	0.174235	NM_000199	0.335896
NM_004242	0.230508	NM_016238	0.435633	NM_139123	0.174344	NM_001079525	0.335965
NM_015168	0.230616	NM_177401	0.436353	NM_001012267	0.174428	NM_016048	0.336063
NM_144568	0.230655	NM_002194	0.436454	NM_182851	0.174483	NM_033244	0.336373
NM_001079515	0.230748	NM_003087	0.436526	NM_000127	0.17453	NM_032182	0.336398
NM_030769	0.230755	NM_001033	0.436542	NM_014232	0.174532	NM_001012961	0.336586
NM_207042	0.230806	NM_177964	0.436555	NM_015266	0.174563	NM_006463	0.336818
NM_024556	0.230853	NM_017682	0.436734	NM_001003702	0.174568	NM_012140	0.337021
NM_018285	0.230921	NM_012373	0.43741	NM_018348	0.174601	NM_001042572	0.337123
NM_012218	0.231053	NM_001079675	0.437469	NM_016440	0.174709	NM_032115	0.337158
NM_025251	0.231119	NM_016148	0.437501	NM_004624	0.174796	NM_005956	0.337221
NM_004792	0.231164	NM_002956	0.438272	NM_015543	0.174831	NM_003273	0.337485
NM_024292	0.231339	NM_000124	0.438298	NM_001404	0.174874	NM_019606	0.337518
NM_024076	0.231355	NM_013939	0.438317	NM_001127716	0.174972	NM_006445	0.337663
NM_016630	0.231905	NM_006912	0.43841	NM_033386	0.174981	NM_014078	0.337672
NM_004220	0.232241	NM_002629	0.438605	NM_004075	0.174999	NM_003900	0.337931
NM_001013839	0.232437	NM_025158	0.438792	NM_020216	0.175172	NM_001029859	0.338065
NM_018208	0.232543	NM_001803	0.438817	NM_021639	0.175288	NM_005093	0.338166
NM_017636	0.232919	NM_203330	0.438993	NM_001995	0.175397	NM_005793	0.33867
NM_080703	0.233081	NM_003522	0.439126	NM_005130	0.175461	NM_014254	0.338777
NM_001003714	0.233092	NM_017450	0.439196	NM_206539	0.175467	NM_004860	0.338919
NM_022720	0.233226	NM_201441	0.439222	NM_001023	0.175596	NM_005343	0.338976
NM_007263	0.233333	NM_001142600	0.439378	NM_024076	0.175875	NM_005540	0.339091
NM_181336	0.233363	NM_015174	0.439508	NM_139215	0.175884	NM_145235	0.339108
NM_022828	0.23338	NM_174931	0.439774	NM_014362	0.176098	NM_015979	0.339238
NM_001003395	0.233501	NM_012182	0.440132	NM_004259	0.176164	NM_015202	0.33937
NM_015680	0.233764	NM_002806	0.440203	NM_018445	0.176264	NM_198066	0.339415
NM_002754	0.233828	NM_024409	0.440258	NM_006035	0.176324	NM_001142270	0.33963
NM_005389	0.233917	NM_006548	0.440377	NM_031463	0.176383	NM_017556	0.33977
NM_003580	0.23395	NM_007272	0.44045	NM_033141	0.176446	NM_001135648	0.339784
NM_001099693	0.234029	NM_001128930	0.440521	NM_005809	0.176667	NM_002669	0.339869
NM_178042	0.234174	NM_005483	0.440914	NM_002355	0.176783	NM_001015891	0.339887
NM_014042	0.234407	NM_012431	0.441073	NM_000962	0.17679	NM_032840	0.339897
NM_018407	0.23444	NM_001039887	0.441262	NM_004753	0.176831	NM_015917	0.340118
NM_001102594	0.234564	NM_001135592	0.441565	NM_005764	0.176843	NM_024948	0.340296
NM_000143	0.23459	NM_130844	0.441578	NM_016106	0.176854	NM_004422	0.340412
NM_138408	0.234657	NM_018280	0.441631	NM_032017	0.176997	NM_024835	0.340459
NM_014947	0.234712	NM_001142699	0.44188	NM_194328	0.177276	NM_023077	0.340735
NM_016286	0.234721	NM_024076	0.442164	NM_000031	0.177276	NM_018222	0.340747
NM_184041	0.234761	NM_001004490	0.442456	NM_032840	0.17754	NM_016118	0.34087
NM_002273	0.234898	NM_017915	0.442478	NM_031458	0.17759	NM_016086	0.341066
NM_052821	0.234919	NM_005507	0.442511	NM_021103	0.17767	NM_002230	0.341429
NM_001003803	0.235445	NM_206889	0.442535	NM_194259	0.177685	NM_016328	0.34177
NM_017612	0.235458	NM_001144956	0.442689	NM_015993	0.177805	NM_001001329	0.341864
NM_006946	0.235808	NM_144589	0.443342	NM_001128925	0.177924	NM_013368	0.342252
NM_000628	0.235823	NM_013272	0.443605	NM_001101662	0.178019	NM_005240	0.342256
NM_016312	0.235945	NM_001002914	0.44375	NM_005418	0.178135	NM_014963	0.342621
NM_182926	0.236	NM_001123168	0.443835	NM_017887	0.1784	NM_016101	0.342707
NM_006356	0.236165	NM_173806	0.444161	NM_002831	0.178454	NM_001142471	0.343615
NM_014941	0.236367	NM_022115	0.4442	NM_001127228	0.178647	NM_017978	0.34366
NM_002811	0.23653	NM_005428	0.444253	NM_013232	0.178675	NM_014408	0.343906
NM_012203	0.236542	NM_199173	0.445167	NM_005556	0.178735	NM_022105	0.344003
NM_198433	0.236676	NM_006869	0.445197	NM_177983	0.179232	NM_031917	0.344043
NM_025008	0.23674	NM_002846	0.445466	NM_001030007	0.17941	NM_001002010	0.34409
NM_032985	0.236763	NM_007177	0.4455	NM_006311	0.179517	NM_001035258	0.344204
NM_006370	0.236827	NM_001014835	0.445652	NM_005228	0.179735	NM_004138	0.34448
NM_016014	0.23697	NM_181803	0.445689	NM_032870	0.179789	NM_003521	0.344631
NM_024321	0.237093	NM_080738	0.445721	NM_005921	0.179871	NM_006904	0.344995
NM_138352	0.237099	NM_014962	0.44574	NM_016297	0.179936	NM_000938	0.345014
NM_003522	0.237246	NM_017879	0.446117	NM_005078	0.180191	NM_004872	0.345209
NM_003072	0.237621	NM_017924	0.446156	NM_001533	0.180216	NM_001042417	0.345213
NM_017767	0.237675	NM_153038	0.446157	NM_004649	0.180274	NM_006016	0.345349
NM_032357	0.237726	NM_001141917	0.446238	NM_015100	0.18035	NM_020195	0.345383
NM_024297	0.238036	NM_017550	0.446505	NM_001035516	0.180457	NM_007082	0.345394
NM_002356	0.238219	NM_001042521	0.446733	NM_078467	0.18051	NM_173558	0.345711
NM_030798	0.238221	NM_001135105	0.446733	NM_052820	0.180796	NM_018130	0.34619
NM_152132	0.238234	NM_001083961	0.447013	NM_032846	0.180803	NM_003217	0.346337
NM_012461	0.238372	NM_021996	0.447564	NM_024598	0.180934	NM_002951	0.346447
NM_080877	0.238418	NM_138690	0.447835	NM_001033059	0.18115	NM_153332	0.346611
NM_016142	0.238502	NM_172168	0.448102	NM_001114309	0.181188	NM_001003656	0.346713
NM_003365	0.238521	NM_174952	0.448715	NM_022367	0.181282	NM_004456	0.346766
NM_003073	0.23865	NM_030885	0.448726	NM_001143935	0.181324	NM_001005915	0.346813
NM_003064	0.238671	NM_000523	0.448817	NM_003798	0.181477	NM_000251	0.346871
NM_052834	0.238834	NM_002136	0.448975	NM_014096	0.181493	NM_201537	0.346922
NM_002786	0.238945	NM_017790	0.448986	NM_033554	0.181636	NM_002878	0.346988
NM_015274	0.239062	NM_006594	0.449027	NM_002463	0.181793	NM_138384	0.347012
NM_176782	0.239223	NM_001098817	0.44907	NM_001003785	0.181845	NM_021729	0.347168
NM_014324	0.239392	NM_032402	0.44956	NM_004393	0.181889	NM_004915	0.347226
NM_174889	0.239476	NM_000951	0.449565	NM_001037126	0.182028	NM_001142444	0.347561
NM_002467	0.239592	NM_198696	0.449697	NM_001111	0.182036	NM_152426	0.347604
NM_022450	0.239592	NM_001005239	0.44984	NM_016406	0.182086	NM_000158	0.347732
NM_001127617	0.239632	NM_178581	0.449899	NM_001863	0.182442	NM_183386	0.3479
NM_002493	0.239992	NM_004292	0.449948	NM_003712	0.18254	NM_001040146	0.347912
NM_006324	0.240034	NM_001004699	0.450209	NM_201540	0.182637	NM_006377	0.34829
NM_017872	0.240063	NM_001040442	0.450303	NM_001039479	0.182653	NM_004233	0.348486
NM_016355	0.240101	NM_001135242	0.450334	NM_017978	0.182834	NM_001003800	0.348705
NM_005826	0.240194	NM_152504	0.45049	NM_032389	0.182939	NM_002447	0.348937
NM_020448	0.240216	NM_001035521	0.451052	NM_053023	0.182971	NM_001005386	0.348938
NM_006530	0.240265	NM_001042604	0.451061	NM_024063	0.18303	NM_015015	0.349037
NM_138446	0.240393	NM_022645	0.451078	NM_138446	0.183151	NM_001914	0.349183
NM_003350	0.240393	NM_018454	0.451258	NM_005147	0.183336	NM_032865	0.349258
NM_032927	0.240736	NM_173872	0.451462	NM_000932	0.183354	NM_024956	0.349698
NM_003174	0.24107	NM_153768	0.452062	NM_003930	0.183541	NM_022497	0.349716
NM_001271	0.241245	NM_172374	0.452114	NM_001003941	0.183601	NM_001080530	0.349818
NM_001143985	0.241298	NM_001010889	0.452328	NM_006627	0.183772	NM_018161	0.349895
NM_005047	0.24135	NM_032139	0.452513	NM_020744	0.183874	NM_138709	0.35003
NM_198976	0.241368	NM_033100	0.45274	NM_019009	0.184342	NM_080877	0.350256
NM_024079	0.241476	NM_006916	0.452783	NM_006324	0.184355	NM_001136561	0.350391
NM_024093	0.241486	NM_001079514	0.452839	NM_032194	0.184426	NM_001005498	0.350547
NM_012407	0.241519	NM_001145305	0.452991	NM_014941	0.184611	NM_005733	0.350743
NM_001127	0.241528	NM_001445	0.453042	NM_145160	0.184769	NM_032488	0.350954
NM_001032410	0.241615	NM_003584	0.453048	NM_012083	0.184774	NM_001330	0.350998
NM_182776	0.241686	NM_001042376	0.453051	NM_001904	0.185016	NM_014972	0.351139
NM_001017977	0.241762	NM_007057	0.453131	NM_015262	0.185192	NM_005859	0.351463
NM_024057	0.241944	NM_002713	0.45324	NM_001017389	0.185207	NM_003801	0.351575
NM_031458	0.241961	NM_001039654	0.453249	NM_005034	0.185332	NM_018509	0.351584
NM_014372	0.241978	NM_181521	0.453351	NM_025251	0.185472	NM_001142466	0.351734
NM_000056	0.242061	NM_003745	0.453404	NM_022717	0.185634	NM_002963	0.351795
NM_032593	0.242253	NM_198946	0.453848	NM_015917	0.185791	NM_021134	0.351813
NM_001013842	0.242336	NM_001032409	0.454294	NM_024099	0.185831	NM_007350	0.351833
NM_001145642	0.242381	NM_017746	0.454362	NM_022163	0.185988	NM_001040084	0.351888
NM_001995	0.242407	NM_001112734	0.454496	NM_005729	0.186067	NM_024792	0.352069
NM_015449	0.242537	NM_031157	0.454586	NM_021821	0.186172	NM_003530	0.352103
NM_001081640	0.242694	NM_015183	0.454895	NM_000024	0.186294	NM_001105564	0.352334
NM_003404	0.242747	NM_003509	0.454901	NM_001142798	0.186315	NM_018897	0.352339
NM_001143680	0.243589	NM_001008892	0.454904	NM_001144925	0.186405	NM_153001	0.352385
NM_001865	0.243998	NM_001033031	0.45491	NM_032102	0.186435	NM_001184	0.352606
NM_002230	0.244073	NM_139155	0.455227	NM_001008938	0.18649	NM_138805	0.352662
NM_014578	0.244106	NM_201431	0.455273	NM_001029859	0.186524	NM_015117	0.352775
NM_003845	0.244111	NM_078469	0.455438	NM_014742	0.186622	NM_015610	0.35289
NM_005724	0.244174	NM_033396	0.455643	NM_003593	0.186631	NM_001282	0.35294
NM_173163	0.244198	NM_198691	0.455654	NM_174887	0.186663	NM_001979	0.353251
NM_031463	0.24422	NM_001032290	0.455676	NM_022772	0.186745	NM_001537	0.353483
NM_003935	0.244379	NM_001128826	0.455991	NM_003166	0.186855	NM_015397	0.353746
NM_004421	0.244401	NM_001702	0.456258	NM_003132	0.18693	NM_006098	0.354048
NM_006570	0.244583	NM_003461	0.45633	NM_152411	0.186963	NM_003945	0.354184
NM_005228	0.244595	NM_016936	0.456348	NM_003907	0.187053	NM_198834	0.354535
NM_007349	0.244664	NM_005747	0.45636	NM_014188	0.187131	NM_021228	0.354542
NM_001144932	0.244898	NM_138274	0.456773	NM_139283	0.187183	NM_004564	0.354548
NM_018113	0.244924	NM_005923	0.456866	NM_001099693	0.187282	NM_016640	0.35468
NM_018288	0.244937	NM_001012334	0.456929	NM_004242	0.187473	NM_030939	0.354696
NM_001212	0.245158	NM_206862	0.457108	NM_001105530	0.187477	NM_017949	0.354818
NM_173343	0.245169	NM_021189	0.457272	NM_033224	0.187508	NM_001286	0.354925
NM_012102	0.245207	NM_005310	0.457282	NM_006708	0.187685	NM_001113201	0.355073
NM_145212	0.245372	NM_152459	0.45744	NM_016648	0.187703	NM_004911	0.355077
NM_001145774	0.245573	NM_152857	0.457612	NM_018230	0.187731	NM_201274	0.35514
NM_014687	0.245587	NM_001129979	0.457651	NM_015704	0.187758	NM_016445	0.35518
NM_005370	0.245672	NM_001080461	0.457716	NM_002654	0.187792	NM_003012	0.355262
NM_198216	0.245837	NM_183011	0.457804	NM_144598	0.187861	NM_032866	0.355567
NM_005137	0.2459	NM_175039	0.457878	NM_000698	0.187933	NM_014708	0.35562
NM_015952	0.245936	NM_004924	0.457965	NM_021625	0.188012	NM_002855	0.355752
NM_001136043	0.246108	NM_144780	0.458002	NM_180699	0.188108	NM_002417	0.355765
NM_006726	0.246181	NM_194292	0.458141	NM_001047160	0.188113	NM_001031723	0.356052
NM_002447	0.246194	NM_002236	0.458314	NM_001098638	0.188223	NM_001002914	0.356369
NM_006801	0.246254	NM_020899	0.458319	NM_001032409	0.188231	NM_003290	0.3564
NM_001143679	0.246394	NM_001145643	0.458461	NM_020156	0.18827	NM_032773	0.356556
NM_018845	0.246401	NM_006029	0.45857	NM_144765	0.188277	NM_004850	0.356617
NM_032345	0.24644	NM_152829	0.459233	NM_001077665	0.188448	NM_016287	0.356864
NM_033198	0.246613	NM_024028	0.459244	NM_001113201	0.188582	NM_032632	0.356968
NM_015679	0.246727	NM_016179	0.459256	NM_002911	0.188585	NM_019023	0.357029
NM_001005335	0.246966	NM_033294	0.459416	NM_015036	0.188766	NM_017969	0.357086
NM_173815	0.246972	NM_001042545	0.459495	NM_014038	0.188808	NM_013336	0.357431
NM_004632	0.24701	NM_015085	0.459656	NM_152829	0.189215	NM_144716	0.357443
NM_004346	0.247038	NM_198687	0.459683	NM_001126050	0.189266	NM_032860	0.357473
NM_001127184	0.2471	NM_145254	0.459685	NM_201535	0.189301	NM_001137673	0.357513
NM_021978	0.247148	NM_198207	0.459734	NM_021254	0.189387	NM_015190	0.35757
NM_020673	0.24727	NM_003521	0.459836	NM_198941	0.189615	NM_019015	0.357736
NM_005219	0.24729	NM_005543	0.460178	NM_138612	0.189625	NM_138957	0.357795
NM_014337	0.247304	NM_206967	0.460266	NM_000779	0.189641	NM_130791	0.357991
NM_019852	0.247444	NM_182626	0.460297	NM_000981	0.189702	NM_003166	0.358031
NM_003302	0.247505	NM_000515	0.460312	NM_001130688	0.189759	NM_205545	0.358176
NM_001077351	0.247596	NM_001128615	0.460314	NM_006362	0.18995	NM_001018072	0.358205
NM_003093	0.247628	NM_002531	0.460398	NM_005419	0.190109	NM_153035	0.358555
NM_017528	0.247806	NM_002042	0.460399	NM_145871	0.190256	NM_001008530	0.35884
NM_001114171	0.24783	NM_001083308	0.460498	NM_000551	0.190377	NM_014900	0.3589
NM_014232	0.248014	NM_002028	0.460791	NM_003187	0.190379	NM_182470	0.358985
NM_007180	0.248143	NM_020646	0.460802	NM_001080530	0.190382	NM_199360	0.359478
NM_152284	0.248221	NM_005985	0.461664	NM_018158	0.190698	NM_001001795	0.35966
NM_003324	0.248321	NM_133452	0.461691	NM_016139	0.190727	NM_052844	0.359681
NM_001012241	0.248365	NM_001004755	0.461706	NM_001076677	0.191006	NM_003798	0.359727
NM_012235	0.248649	NM_153265	0.462011	NM_022112	0.19108	NM_001134453	0.359763
NM_001001701	0.24876	NM_006870	0.462061	NM_025151	0.191159	NM_020651	0.35989
NM_024309	0.248806	NM_001045	0.462086	NM_005631	0.191172	NM_001624	0.359961
NM_021222	0.248902	NM_001029885	0.462342	NM_015610	0.19138	NM_001081472	0.359991
NM_004552	0.248938	NM_001098629	0.46239	NM_020841	0.191413	NM_138387	0.360218
NM_004749	0.24896	NM_018116	0.462422	NM_024915	0.191508	NM_021905	0.360331
NM_016106	0.249008	NM_198892	0.462503	NM_032866	0.191542	NM_130898	0.36045
NM_022130	0.249098	NM_017417	0.462515	NM_018113	0.191642	NM_021231	0.360547
NM_004451	0.249141	NM_004122	0.462517	NM_003677	0.191767	NM_002564	0.36078
NM_004281	0.249246	NM_001080528	0.462827	NM_024066	0.191794	NM_001012753	0.361363
NM_004592	0.249258	NM_006631	0.462841	NM_206826	0.191937	NM_015496	0.361446
NM_212461	0.249357	NM_001142333	0.463573	NM_001007067	0.192152	NM_000769	0.361532
NM_004426	0.249393	NM_001145657	0.463638	NM_003591	0.192291	NM_005762	0.361603
NM_004822	0.249701	NM_001101389	0.463779	NM_003680	0.192292	NM_018566	0.361814
NM_003748	0.249908	NM_006373	0.463791	NM_001033024	0.192348	NM_012097	0.361859
NM_006829	0.24995	NM_003514	0.46382	NM_032305	0.192406	NM_004548	0.361947
NM_002627	0.249978	NM_006711	0.46392	NM_004741	0.19254	NM_182901	0.36201
NM_033260	0.250084	NM_018088	0.464133	NM_024329	0.192542	NM_201515	0.36206
NM_138619	0.250111	NM_031895	0.464199	NM_032342	0.192679	NM_001076677	0.362131
NM_001358	0.250152	NM_005331	0.464405	NM_001127204	0.192814	NM_014337	0.36216
NM_181738	0.250166	NM_007211	0.464501	NM_015934	0.19282	NM_000494	0.362194
NM_153029	0.250269	NM_004700	0.464538	NM_014312	0.193139	NM_013979	0.362394
NM_024066	0.250306	NM_001001936	0.464561	NM_032351	0.193285	NM_203500	0.363029
NM_018428	0.250576	NM_001134775	0.464691	NM_052897	0.193302	NM_001136494	0.36332
NM_198089	0.250592	NM_206820	0.464714	NM_018247	0.193439	NM_020245	0.363571
NM_016258	0.250668	NM_207312	0.464757	NM_000389	0.193545	NM_006758	0.363675
NM_016145	0.250671	NM_001040697	0.46488	NM_017542	0.193603	NM_001284	0.363981
NM_173566	0.250892	NM_030772	0.464944	NM_133180	0.193745	NM_058219	0.364141
NM_003849	0.250984	NM_001004	0.465029	NM_024786	0.193913	NM_030794	0.364252
NM_001135242	0.251025	NM_198794	0.465052	NM_203290	0.194083	NM_022152	0.364333
NM_033055	0.251085	NM_004160	0.465093	NM_001098806	0.194248	NM_021156	0.364492
NM_001664	0.251155	NM_001127244	0.465481	NM_012179	0.194329	NM_001130145	0.364513
NM_018997	0.251237	NM_033178	0.465549	NM_001136027	0.194331	NM_018205	0.364543
NM_018178	0.251303	NM_001008737	0.465707	NM_001921	0.194364	NM_003845	0.364545
NM_001136015	0.251392	NM_001145250	0.465881	NM_004339	0.194427	NM_001035505	0.364579
NM_004074	0.251507	NM_018670	0.466126	NM_018142	0.194447	NM_014949	0.364579
NM_015183	0.251513	NM_032304	0.466435	NM_002086	0.19445	NM_004596	0.364604
NM_020168	0.251577	NM_017420	0.466909	NM_001512	0.194465	NM_004301	0.364798
NM_014306	0.251679	NM_001788	0.466976	NM_014949	0.194574	NM_002370	0.364861
NM_001037281	0.251794	NM_001080418	0.466986	NM_015726	0.194577	NM_201397	0.364979
NM_199287	0.251844	NM_004691	0.467189	NM_006815	0.194676	NM_002768	0.365074
NM_182752	0.252032	NM_001130442	0.467375	NM_052935	0.194708	NM_006002	0.365111
NM_031157	0.252038	NM_033198	0.467636	NM_015254	0.194796	NM_025158	0.365234
NM_005837	0.252194	NM_001076677	0.467764	NM_001034833	0.195013	NM_005188	0.36532
NM_020244	0.252212	NM_006028	0.467811	NM_005445	0.195139	NM_024053	0.365645
NM_005343	0.252226	NM_001001342	0.467835	NM_005428	0.195337	NM_033498	0.365658
NM_001127320	0.252264	NM_005534	0.467839	NM_001122607	0.195418	NM_030570	0.36567
NM_015299	0.252435	NM_017838	0.467987	NM_004905	0.19544	NM_178580	0.365812
NM_020248	0.252485	NM_032747	0.468369	NM_007245	0.195568	NM_001034194	0.365895
NM_020888	0.252503	NM_001029886	0.46842	NM_145860	0.195715	NM_015196	0.365906
NM_014018	0.252688	NM_144612	0.468503	NM_015076	0.19573	NM_006726	0.36591
NM_018064	0.25271	NM_001703	0.468521	NM_001033112	0.195992	NM_018639	0.365912
NM_001376	0.252716	NM_001134659	0.469038	NM_001142547	0.196025	NM_001033031	0.365979
NM_004927	0.252812	NM_006530	0.46906	NM_001110503	0.19621	NM_000408	0.366007
NM_005341	0.252846	NM_000349	0.469238	NM_001114387	0.196295	NM_198486	0.366077
NM_174907	0.252954	NM_080686	0.469554	NM_004906	0.196529	NM_013242	0.366193
NM_022119	0.253102	NM_005109	0.469711	NM_006292	0.196663	NM_031474	0.366388
NM_002951	0.253171	NM_001145249	0.469987	NM_015202	0.196877	NM_024675	0.366454
NM_001145102	0.253278	NM_199444	0.47012	NM_017911	0.19689	NM_024307	0.366639
NM_017958	0.253301	NM_003080	0.470136	NM_000941	0.196893	NM_032351	0.367105
NM_015955	0.253364	NM_001405	0.47029	NM_006263	0.196942	NM_138300	0.367108
NM_016291	0.25345	NM_018252	0.470889	NM_012208	0.197237	NM_005557	0.367159
NM_001130145	0.253451	NM_144563	0.471029	NM_153838	0.197403	NM_032389	0.367293
NM_006942	0.253538	NM_000741	0.471206	NM_016286	0.197472	NM_001040440	0.367322
NM_152628	0.253551	NM_001130841	0.471211	NM_003744	0.197495	NM_025112	0.367544
NM_001105564	0.254113	NM_001080538	0.471445	NM_003998	0.197599	NM_006696	0.36757
NM_015528	0.254117	NM_020987	0.471786	NM_018114	0.19771	NM_021640	0.367985
NM_019884	0.254228	NM_001316	0.471905	NM_001099626	0.197711	NM_002895	0.368211
NM_003290	0.254286	NM_017672	0.472215	NM_018461	0.197725	NM_015702	0.36836
NM_207311	0.254337	NM_000841	0.472373	NM_020189	0.197761	NM_001130991	0.368399
NM_005165	0.254372	NM_182595	0.472463	NM_002028	0.198213	NM_014002	0.368931
NM_001357	0.254387	NM_001047160	0.47264	NM_170606	0.198301	NM_001080404	0.369136
NM_001130089	0.254456	NM_001128174	0.472743	NM_001127	0.19833	NM_001144766	0.369167
NM_016022	0.254593	NM_021258	0.472969	NM_001006622	0.198409	NM_130787	0.369185
NM_004782	0.254614	NM_005055	0.473137	NM_002490	0.198421	NM_014423	0.369346
NM_018566	0.254778	NM_173506	0.473185	NM_001625	0.198521	NM_001134423	0.369346
NM_006694	0.254827	NM_033131	0.473202	NM_022895	0.19865	NM_020892	0.369516
NM_022494	0.25494	NM_001190	0.473311	NM_001079839	0.198702	NM_015001	0.369661
NM_002960	0.255097	NM_032316	0.473466	NM_001025436	0.198844	NM_024513	0.369699
NM_001542	0.255165	NM_153833	0.473506	NM_001950	0.198896	NM_199204	0.370031
NM_002869	0.255219	NM_000057	0.473536	NM_012460	0.198919	NM_001145319	0.370244
NM_080819	0.255286	NM_197965	0.473577	NM_025149	0.198935	NM_032525	0.370409
NM_148965	0.255496	NM_006288	0.47365	NM_002230	0.199027	NM_004435	0.370478
NM_032832	0.255497	NM_172006	0.474399	NM_001839	0.199118	NM_001032221	0.370538
NM_172341	0.255534	NM_000388	0.474462	NM_001545	0.199573	NM_001514	0.370812
NM_001659	0.255597	NM_001145425	0.474478	NM_025137	0.199678	NM_033554	0.370891
NM_052853	0.255626	NM_002511	0.474648	NM_003392	0.19971	NM_001033505	0.371016
NM_018433	0.255734	NM_020214	0.474663	NM_024887	0.199735	NM_144976	0.371034
NM_001024924	0.255999	NM_138389	0.474732	NM_001469	0.199774	NM_001024649	0.37121
NM_172111	0.256081	NM_001040694	0.475121	NM_002567	0.199802	NM_013436	0.371611
NM_001002269	0.256109	NM_000321	0.475356	NM_030752	0.199836	NM_003223	0.371701
NM_181802	0.256162	NM_032256	0.475435	NM_000424	0.199871	NM_024786	0.371869
NM_058246	0.256622	NM_002316	0.475684	NM_001077664	0.200004	NM_018433	0.372108
NM_001015891	0.256651	NM_198058	0.475689	NM_014712	0.200022	NM_001040100	0.37212
NM_006715	0.256714	NM_017617	0.475829	NM_005051	0.200054	NM_153206	0.372179
NM_014283	0.25676	NM_138392	0.475856	NM_015224	0.200184	NM_030769	0.372548
NM_014709	0.25693	NM_003283	0.476045	NM_002717	0.200346	NM_080655	0.372604
NM_003521	0.257011	NM_199286	0.476056	NM_005730	0.200386	NM_005646	0.372668
NM_199340	0.257042	NM_177455	0.476337	NM_012404	0.200393	NM_001128228	0.372734
NM_032339	0.257099	NM_018971	0.476598	NM_001039550	0.200437	NM_015024	0.372823
NM_003592	0.257135	NM_014975	0.476615	NM_014287	0.200511	NM_014818	0.373331
NM_174887	0.257151	NM_014884	0.476792	NM_002168	0.200586	NM_020205	0.37361
NM_007229	0.25731	NM_005325	0.476994	NM_001002800	0.200604	NM_015622	0.373849
NM_003392	0.257363	NM_178525	0.477021	NM_144698	0.200611	NM_001039538	0.373865
NM_001102426	0.257442	NM_024840	0.477473	NM_004283	0.200646	NM_002439	0.374094
NM_017547	0.257547	NM_022762	0.477518	NM_213646	0.200734	NM_017446	0.374536
NM_182649	0.257716	NM_018155	0.47757	NM_003331	0.201096	NM_001079515	0.374588
NM_001127205	0.258249	NM_001113511	0.477613	NM_032997	0.201276	NM_014825	0.374678
NM_017916	0.258429	NM_181527	0.477757	NM_001099415	0.20128	NM_015412	0.374889
NM_000159	0.258429	NM_002827	0.478241	NM_024079	0.201497	NM_004779	0.37504
NM_032632	0.258526	NM_033106	0.478479	NM_030665	0.201538	NM_018281	0.375117
NM_001102398	0.258619	NM_030569	0.478526	NM_004172	0.20158	NM_153213	0.375134
NM_017838	0.258949	NM_000830	0.478567	NM_001031725	0.201697	NM_020142	0.375233
NM_006527	0.259142	NM_001015045	0.478651	NM_020248	0.201786	NM_032390	0.375245
NM_031212	0.259282	NM_015412	0.478651	NM_014851	0.201812	NM_001004106	0.375332
NM_197968	0.259295	NM_152571	0.47881	NM_001098272	0.20183	NM_054026	0.375502
NM_153000	0.259465	NM_001040439	0.478952	NM_001033081	0.201853	NM_006025	0.375896
NM_015917	0.259609	NM_001008949	0.479151	NM_002638	0.20196	NM_017672	0.375911
NM_001042781	0.259741	NM_000955	0.479277	NM_152449	0.201975	NM_013279	0.375993
NM_001042384	0.259979	NM_001142352	0.479293	NM_032377	0.202274	NM_152444	0.37614
NM_001514	0.259982	NM_003756	0.47954	NM_014168	0.202469	NM_145167	0.376163
NM_013283	0.259992	NM_000218	0.479725	NM_025230	0.202638	NM_003730	0.376475
NM_004739	0.260229	NM_133637	0.47978	NM_014045	0.202798	NM_018449	0.376563
NM_016272	0.260256	NM_025069	0.47989	NM_001130080	0.203006	NM_017450	0.37671
NM_016538	0.260381	NM_001039770	0.479891	NM_138805	0.203019	NM_153450	0.376726
NM_006292	0.26068	NM_001136271	0.480122	NM_018237	0.203234	NM_030818	0.376817
NM_007292	0.260746	NM_173791	0.480373	NM_014688	0.203265	NM_000710	0.37689
NM_033088	0.260807	NM_016366	0.480495	NM_015302	0.203286	NM_001144919	0.376945
NM_001077195	0.260949	NM_206876	0.480591	NM_015516	0.203294	NM_198268	0.377203
NM_138361	0.261119	NM_001659	0.480749	NM_031477	0.203294	NM_013450	0.377289
NM_001042780	0.261663	NM_001251	0.480802	NM_005398	0.203329	NM_024668	0.377413
NM_001145674	0.26174	NM_020115	0.480852	NM_006378	0.203379	NM_002956	0.377819
NM_003906	0.261821	NM_153277	0.480891	NM_006463	0.203523	NM_005238	0.377877
NM_003946	0.261845	NM_002770	0.48091	NM_006717	0.203565	NM_031948	0.378132
NM_002486	0.26187	NM_000420	0.480931	NM_003760	0.203576	NM_017882	0.37825
NM_201283	0.261923	NM_016538	0.481025	NM_015700	0.203589	NM_001101667	0.379309
NM_152341	0.262047	NM_032164	0.481106	NM_017747	0.203602	NM_005034	0.379649
NM_001144927	0.262103	NM_173691	0.481468	NM_004637	0.203681	NM_183373	0.379847
NM_002972	0.262261	NM_198902	0.481498	NM_000299	0.203832	NM_004551	0.379862
NM_001048241	0.262271	NM_000352	0.4815	NM_000532	0.203913	NM_001080493	0.380264
NM_001262	0.262307	NM_173619	0.481504	NM_015420	0.203975	NM_014306	0.380331
NM_001099626	0.262338	NM_030792	0.481505	NM_023072	0.204078	NM_001042476	0.380455
NM_006806	0.262342	NM_133467	0.48155	NM_001098200	0.204268	NM_020183	0.380566
NM_007259	0.262494	NM_003258	0.481625	NM_153831	0.204362	NM_016238	0.380612
NM_005600	0.263644	NM_198268	0.481789	NM_152766	0.204363	NM_015284	0.380718
NM_139179	0.26377	NM_001665	0.481803	NM_004823	0.204363	NM_001114108	0.380965
NM_001136499	0.263898	NM_001077484	0.482	NM_000143	0.204483	NM_032134	0.381009
NM_176783	0.26408	NM_001738	0.482029	NM_017882	0.204738	NM_021235	0.381206
NM_024310	0.264262	NM_002233	0.482058	NM_007135	0.204858	NM_004751	0.381382
NM_080594	0.264265	NM_033450	0.482116	NM_016291	0.204871	NM_002467	0.381818
NM_005751	0.264309	NM_022556	0.482287	NM_023079	0.205033	NM_002925	0.381958
NM_018442	0.264567	NM_001128215	0.48236	NM_005067	0.205036	NM_007278	0.382077
NM_152386	0.264771	NM_182924	0.482365	NM_032231	0.205113	NM_001083601	0.382184
NM_145185	0.264876	NM_002034	0.482536	NM_025082	0.205179	NM_012086	0.382185
NM_031924	0.265153	NM_030935	0.482602	NM_002826	0.20519	NM_015695	0.382287
NM_015483	0.265312	NM_003348	0.482803	NM_005292	0.205242	NM_004295	0.382373
NM_001627	0.265339	NM_021905	0.482808	NM_022067	0.205396	NM_001101392	0.382526
NM_152595	0.265453	NM_018067	0.483176	NM_001098426	0.205474	NM_006392	0.382562
NM_138730	0.265609	NM_005852	0.483287	NM_001130043	0.205571	NM_031925	0.382598
NM_144781	0.265639	NM_080796	0.483308	NM_020448	0.205633	NM_018259	0.382685
NM_004691	0.265688	NM_175725	0.483317	NM_004552	0.205688	NM_001039709	0.382873
NM_004531	0.265726	NM_001032391	0.483477	NM_002673	0.205872	NM_018480	0.382906
NM_003111	0.265763	NM_032979	0.483943	NM_001009	0.205919	NM_001032282	0.382935
NM_198954	0.265941	NM_031959	0.483983	NM_019843	0.205965	NM_032230	0.383054
NM_021095	0.26608	NM_005912	0.484021	NM_001098504	0.206009	NM_003526	0.383159
NM_002224	0.266114	NM_138957	0.484294	NM_020469	0.206217	NM_001127218	0.383524
NM_199337	0.266256	NM_145731	0.48433	NM_017813	0.206242	NM_182796	0.383546
NM_018089	0.266409	NM_020889	0.484466	NM_148414	0.206399	NM_004034	0.383709
NM_178037	0.266425	NM_199234	0.484473	NM_014999	0.20642	NM_001033085	0.384273
NM_015200	0.266678	NM_022778	0.484536	NM_000985	0.206505	NM_173475	0.384339
NM_018205	0.266983	NM_133331	0.484765	NM_004193	0.206778	NM_139159	0.384523
NM_012111	0.267018	NM_198955	0.48482	NM_017782	0.206796	NM_001079539	0.384726
NM_001143762	0.267224	NM_000164	0.484848	NM_001964	0.206872	NM_001143835	0.384852
NM_013403	0.267239	NM_001080123	0.485008	NM_003136	0.206888	NM_013332	0.3849
NM_020062	0.26729	NM_001024215	0.485246	NM_012171	0.206964	NM_016374	0.385003
NM_022908	0.267361	NM_153278	0.485397	NM_001042758	0.207302	NM_014962	0.385022
NM_001080541	0.267643	NM_182906	0.485634	NM_003029	0.207321	NM_017925	0.385257
NM_001100913	0.267675	NM_001003940	0.485682	NM_015908	0.207423	NM_014597	0.385676
NM_001101392	0.267676	NM_024327	0.485768	NM_020414	0.207698	NM_194271	0.385686
NM_194326	0.267804	NM_001099951	0.485776	NM_030810	0.207793	NM_033393	0.385837
NM_175918	0.267894	NM_004319	0.485806	NM_024666	0.208052	NM_021625	0.386173
NM_001143835	0.267907	NM_004346	0.485922	NM_203382	0.208429	NM_016020	0.386383
NM_023079	0.268015	NM_001042589	0.485992	NM_006432	0.208462	NM_001077526	0.386583
NM_032932	0.268015	NM_173502	0.486295	NM_001030060	0.208482	NM_017528	0.386615
[truncated: 5,232 more rows]
