# Supplementary material for: Comparison of long non-coding RNAs, microRNAs and messenger RNAs involved in initiation and progression of esophageal squamous cell carcinoma
Source: Mol Med Rep. 2014 May 30;10(2):652–62. doi: 10.3892/mmr.2014.2287 (PMC4094766; doi:10.3892/mmr.2014.2287)
Supplement: Supplementary Table 3. [file SupplementaryTable3.xls]

## Sheet: Supplementary Table 3a
Supplementary Table 3a. The union set of different expression lncRNAs
lncRNA_ID	chromosome	stage1	stage2	stage3	stage4	stage5	star	end	stage2/1	stage3/1	stage4/1	stage5/1
AL833479	12	29812.3	80.9799	114.795	80.098	1787.37	33359420	33365136	0.00271633	0.00385058	0.00268674	0.0599541
BC172370	12	19282.5	123.177	52.2023	120.304	2033.9	30617689	30617841	0.00638803	0.00270724	0.00623904	0.105479
AK290355	12	27876.8	238.699	50.867	136.009	1777.33	10144971	10145436	0.00856263	0.00182471	0.00487894	0.0637565
BF354355	1	5874.21	59.3904	61.8681	449.703	4528.5	31779407	31779649	0.0101104	0.0105322	0.0765554	0.770912
AI656077	1	6243.12	105.973	51.9733	739.236	2028.68	69453232	69453334	0.0169743	0.00832489	0.118408	0.324946
AA291678	1	7396.64	136.009	50.7596	1042.01	3048.28	12743046	12750267	0.018388	0.00686252	0.140877	0.412117
EC526915	15	3713.33	78.2646	552.88	216.701	84.931	44068227	44069137	0.0210767	0.148891	0.0583576	0.0228719
AI624672	5	8977.38	201.683	279.777	191.343	1167.24	57279284	57280144	0.0224657	0.0311647	0.0213139	0.13002
AI638339	1	6929.72	164.566	80.5132	945.568	2752.52	12756352	12756915	0.0237478	0.0116185	0.136451	0.397205
AW510523	5	3819.82	95.7734	138.469	69.1895	387.373	76927577	76927973	0.0250728	0.0362502	0.0181133	0.101412
BX647674	12	26119.1	706.968	247.677	1732.86	15419.1	26597697	26598258	0.0270671	0.00948258	0.0663444	0.590337
AA079480	1	6637.42	181.514	174.791	968.168	2666.57	62690901	62697067	0.027347	0.0263343	0.145865	0.401748
BX347110	8	1827.01	51.1943	720.125	52.1276	88.1931	103427582	103427664	0.0280208	0.394154	0.0285316	0.0482717
AI096388	1	3903.81	113.307	50.9231	119.25	92.1164	44693131	44693355	0.0290247	0.0130444	0.030547	0.0235965
AI273822	1	3661.77	107.016	56.146	439.415	1730.66	10600288	10600688	0.0292252	0.015333	0.120001	0.472628
EC567072	15	8443.66	260.735	1463.46	474.415	425.791	35220096	35220188	0.0308794	0.173321	0.0561859	0.0504273
AA234127	14	1643.79	54.1246	73.0845	178.193	142.637	101484963	101485312	0.0329267	0.0444609	0.108404	0.0867729
BQ229366	2	4132.04	136.769	192.177	64.2676	315.788	53787	54530	0.0330997	0.0465089	0.0155535	0.0764242
BX458556	8	1675.23	56.1802	1194.01	236.028	274.733	55238291	55238591	0.0335357	0.712745	0.140892	0.163997
BM977434	10	6258.5	223.831	1403.92	111.122	654.569	69464552	69464756	0.0357642	0.224322	0.0177554	0.104589
AK000168	6	12616.7	475.613	273.891	1236.28	16769.1	53124546	53124647	0.0376971	0.0217086	0.0979876	1.32912
BQ345206	13	17972.7	695.524	1138.7	792.993	18842.7	12140826	12140936	0.038699	0.0633576	0.0441222	1.04841
BI549718	8	1593.9	66.5148	1015.06	191.255	1159.28	65812682	65812761	0.0417307	0.636838	0.119992	0.727321
H13197	1	27268.7	1175.64	521.014	2275.55	9193.7	25655534	26214037	0.043113	0.0191067	0.0834489	0.337152
BF678597	8	1295.92	56.0676	1931.3	2136.15	2376.64	63178582	63226949	0.0432646	1.49029	1.64836	1.83393
DA456232	2	7945.9	353.647	109.113	234.208	278.092	15535435	15556693	0.0445068	0.013732	0.0294753	0.0349982
AI879473	17	1608.9	72.3084	2347.26	1510.28	1922.08	52767582	52767779	0.0449427	1.45892	0.938703	1.19465
BM682291	1	20556.3	956.236	218.069	1926.3	5358.26	35573847	35574153	0.0465179	0.0106083	0.0937086	0.260662
BG314723	8	1218.24	57.6577	395.924	76.0271	54.7425	49518179	49543988	0.0473288	0.324997	0.0624074	0.0449358
BE865901	8	1999.37	95.1779	780.927	61.5627	158.433	54710990	55152906	0.047604	0.390587	0.0307911	0.0792413
BX338597	8	2279.48	108.834	610.215	94.0632	223.091	75695069	75898783	0.0477451	0.267699	0.0412652	0.0978692
AA604079	8	1265.79	61.9516	935.235	65.5771	453.237	76559228	76560073	0.0489429	0.738853	0.0518071	0.358065
CA425896	13	2671.24	130.861	1286.3	67.7491	541.078	64851951	64852203	0.0489891	0.481538	0.0253625	0.202557
AI927156	1	11266.5	552.701	94.6959	989.634	4157.57	53124850	53125124	0.0490569	0.00840507	0.0878385	0.36902
DA397518	9	1167.95	58.496	256.857	54.7347	107.66	52890743	52891099	0.0500845	0.219922	0.046864	0.0921786
EC581812	15	9409.28	477.681	572.9	126.206	385.418	53124545	53124925	0.0507669	0.0608867	0.0134129	0.0409614
BY999068	7	1285.97	66.0941	603.858	989.634	2319.35	34968949	34969385	0.0513963	0.469574	0.769562	1.80358
AU154685	8	1255.28	64.6448	874.656	56.0993	349.559	33597835	33598319	0.0514983	0.696782	0.0446907	0.278471
BX438026	8	2593.62	133.615	854.548	332.814	123.103	49646139	49647811	0.0515169	0.329482	0.128321	0.0474641
AK297710	15	1603.15	83.795	133.113	69.3746	58.9526	65924726	65924851	0.052269	0.083032	0.043274	0.036773
BF109760	8	1111.19	59.1228	341.341	149.817	249.547	102354488	102354596	0.0532066	0.307184	0.134825	0.224576
AA092139	13	13908.2	741.391	1084.26	1082.64	15149.7	53124536	53124642	0.0533059	0.077958	0.0778414	1.08926
AK302555	12	22734.8	1267.26	176.071	1537.44	15178.7	33257281	33257748	0.0557408	0.00774454	0.0676248	0.667642
AW628689	8	7209.17	415.993	487.747	696.173	902.615	13837416	13837837	0.0577034	0.0676564	0.0965676	0.125204
AI760149	4	1099.74	64.1457	186.805	300.415	189.27	72873226	72873806	0.0583278	0.169862	0.273168	0.172104
AK001527	12	1940.15	114.342	303.21	389.975	771.924	35189067	35189476	0.0589346	0.156282	0.201003	0.397869
AA513775	1	1737.75	102.5	1222.75	55.818	257.45	68360671	68361045	0.0589845	0.70364	0.0321209	0.148152
BQ020957	18	1764.46	115.036	1759.64	3609.24	3229.32	99271916	99272227	0.0651966	0.997269	2.04552	1.83021
AA961361	4	1010.48	66.2502	775.971	90.0003	766.371	72587490	72588175	0.065563	0.767921	0.0890667	0.758421
AW802489	4	1025.12	68.5327	354.468	264.662	106.454	29787420	29787555	0.066853	0.345781	0.258176	0.103845
EC506875	15	6439.44	434.413	907.636	131.09	377.128	42099190	42180674	0.0674613	0.14095	0.0203574	0.0585655
BM801922	1	31754.6	2230.97	471.436	1237.04	7431.84	43756683	43756843	0.0702566	0.0148463	0.0389562	0.23404
AI301637	8	1274.7	92.7685	669.902	96.9633	411.459	59848693	59848826	0.0727766	0.525536	0.0760674	0.322789
BC038440	18	7304.06	533.746	1744.9	240.563	284.337	7339554	7339788	0.0730754	0.238895	0.0329355	0.0389286
AF015042	7	1243.84	90.9828	908.769	93.7749	84.8582	34969041	34969682	0.0731469	0.730617	0.0753917	0.0682229
AL832139	12	16032.3	1177.59	200.196	1468.15	12893.6	53124552	53124647	0.0734512	0.012487	0.0915745	0.804226
R37464	1	2555.35	187.849	2737.15	76.2386	1398.13	85518362	85518779	0.0735121	1.07114	0.0298349	0.547137
CD518628	8	1053.34	78.4839	435.925	79.9406	118.626	47378242	47378308	0.0745093	0.413849	0.0758922	0.112618
BF446668	1	1575.72	118.812	1363.99	65.0613	2324.79	82178728	82242922	0.0754017	0.865627	0.0412898	1.47538
D20368	13	868.304	65.7574	187.289	180.156	573.459	67120217	67120725	0.0757308	0.215695	0.20748	0.660435
BX438027	8	1286.3	98.5177	390.217	66.5731	287.479	101484686	101485059	0.0765898	0.303363	0.0517554	0.223492
DB372250	2	2149.75	166.367	2470.79	2696.66	2977.46	68604484	68604968	0.0773891	1.14934	1.25441	1.38503
BI600218	2	2307.79	179.287	180.685	172.598	54.0315	29385438	29385959	0.0776878	0.0782937	0.0747894	0.0234126
AW150138	8	1786.37	139.512	1030.46	67.1514	468.059	100658444	100658606	0.0780983	0.576845	0.037591	0.262017
R59748	2	3745.7	295.83	92.9767	196.396	125.786	66286339	66512229	0.0789785	0.0248222	0.0524325	0.0335815
AI738506	8	1939.1	155.727	1210.23	63.4955	483.613	94689348	94689880	0.0803091	0.624121	0.0327448	0.2494
BE832475	12	8194.7	664.681	1087.06	113.254	1420.92	12746639	12764389	0.0811111	0.132654	0.0138204	0.173396
T32508	1	1166.57	97.8224	910.771	334.835	586.013	76501516	76501900	0.0838548	0.780726	0.287026	0.502339
CR736777	2	9404.08	799.036	735.546	439.415	328.039	53124591	53125124	0.084967	0.0782157	0.046726	0.0348826
BI048312	1	2345.17	199.748	1762.99	69.2286	1307.06	37574765	37574834	0.0851742	0.751754	0.0295197	0.55734
DB558486	2	6823.79	590.946	693.437	385.549	2682.39	36535889	36536370	0.0866009	0.10162	0.0565008	0.393094
CD639158	2	8238.7	729.256	773.258	234.909	832.792	15547680	15548398	0.088516	0.0938569	0.0285129	0.101083
AI378959	1	1125.64	99.7704	977.702	115.33	486.592	76504789	76505252	0.0886346	0.868577	0.102458	0.432282
EC447845	1	1845.35	164.319	3298.24	536.368	1229.41	97794461	97794902	0.0890448	1.78732	0.29066	0.666224
DA962001	15	2223.48	202.479	2091.32	2236.93	3663.68	64901551	64902137	0.0910639	0.940562	1.00605	1.64772
CV313961	8	1930.97	175.965	150.568	74.2786	90.2897	28958168	28958381	0.0911279	0.0779752	0.038467	0.0467588
FN156889	11	1301.88	120.065	1301.12	3971.32	2815.9	65767187	66045865	0.0922244	0.99942	3.05045	2.16295
BE088726	11	5319.15	493.347	1096.35	62.9293	68.45	51816567	51841751	0.0927491	0.206113	0.0118307	0.0128686
DA105337	14	1278.9	120.599	1169.08	61.0572	470.325	76496152	76496499	0.0942988	0.914131	0.0477419	0.367757
AV749115	8	2132.88	204.61	721.902	149.553	119.994	29514861	29515149	0.0959311	0.338463	0.0701179	0.0562592
AI697066	8	2501.7	240.385	1191.75	117.487	451.035	68338186	68338418	0.0960885	0.476374	0.0469629	0.180291
BF825281	8	2380.21	231.868	1071.12	157.573	137.618	83088423	83088770	0.0974147	0.450012	0.0662012	0.0578175
CB989064	2	7469.48	732.105	478.702	176.76	101.32	12743090	12750233	0.0980128	0.0640878	0.0236643	0.0135645
BQ311003	2	7300.68	716.08	305.074	92.7685	295.94	12753477	12753735	0.0980841	0.0417871	0.0127068	0.0405359
BU182653	2	8042.68	790.768	527.903	254.411	385.593	12746141	12750236	0.0983215	0.0656377	0.0316327	0.0479434
AA281272	1	2585.53	258.706	1856.55	232.938	1435.88	65673670	66136669	0.100059	0.718054	0.0900931	0.555353
EC504721	15	16697.2	1688.84	1710.57	413.815	1167.24	53124550	53124663	0.101145	0.102446	0.0247835	0.069906
AI937566	2	649.081	66.0941	383.796	172.847	102.248	124326149	124326592	0.101827	0.591291	0.266295	0.157528
AW001561	1	1509.35	155.363	956.905	148.76	640.124	60177200	60179060	0.102934	0.633986	0.098559	0.424107
BY797110	6	1019.19	105.817	53.8633	220.243	146.926	19779350	19799600	0.103825	0.0528491	0.216096	0.14416
W20127	2	8579.42	893.258	731.857	336.856	220.459	15547995	15548060	0.104116	0.0853038	0.0392632	0.0256963
BE007953	4	549.635	57.2356	112.39	84.386	70.1381	120736991	120737211	0.104134	0.204481	0.153531	0.127609
R58269	2	8331.06	868.28	491.904	233.99	293.371	35220541	35221068	0.104222	0.0590447	0.0280864	0.0352142
BU167004	2	6937.41	731.17	352.511	318.961	236.815	12751245	12751673	0.105395	0.050813	0.0459769	0.0341359
AW063883	8	1560.95	165.038	697.26	292.484	273.343	85640334	85640873	0.105729	0.446691	0.187376	0.175113
BE242992	8	620.214	65.8738	304.828	53.7489	391.215	3899498	3899639	0.106211	0.491489	0.0866618	0.630774
T26898	2	4317.81	464.103	1022.32	530.436	3912.75	989612	989875	0.107486	0.236769	0.122848	0.906187
DW462947	2	1190.9	128.187	122.464	297.137	244.182	101483595	101484113	0.107639	0.102833	0.249506	0.20504
CN265410	19	1234.88	133.615	418.635	177.414	178.741	76502864	76506098	0.108201	0.339009	0.143669	0.144743
AA609531	10	938.768	102.351	60.8084	94.2733	120.713	43545904	43546265	0.109027	0.0647747	0.100422	0.128587
BI026942	2	8593.77	937.705	235.432	404.616	418.015	47467784	47468268	0.109114	0.0273957	0.0470825	0.0486417
AK308404	3	1047.01	114.488	117.142	293.766	287.056	47377108	47377268	0.109347	0.111882	0.280575	0.274167
BI259838	2	6764.32	741.125	569.726	381.462	248.25	63482143	63518379	0.109564	0.0842252	0.0563933	0.0366999
AW882334	13	1916.66	210.376	1771.57	100.834	251.678	29407061	29515081	0.109762	0.924303	0.0526092	0.131311
BX328906	8	575.19	63.541	638.925	262.52	305.405	2410383	2410568	0.11047	1.11081	0.456405	0.530964
T77452	8	1251.86	143.575	384.862	191.855	824.037	101498588	101499033	0.11469	0.307433	0.153257	0.658252
exon3539	6	1287.92	147.971	122.992	1065.55	694.702	76149336	76229663	0.114891	0.095496	0.827336	0.539397
DB143381	2	2287.08	264.287	2065.3	3333.3	4510.1	29387929	29388464	0.115557	0.903031	1.45745	1.97199
EC495588	15	2872.5	335.367	323.667	104.16	77.4703	86364594	86370481	0.116751	0.112678	0.0362611	0.0269696
CB267848	19	978.461	114.342	339.522	82.2776	93.6163	83537416	83537968	0.116859	0.346996	0.0840888	0.0956771
BQ420811	2	9373.62	1101.21	659.302	325.531	116.403	53124519	53124718	0.11748	0.070336	0.0347284	0.0124181
FN062904	8	3210.81	379.708	1068.53	99.7704	85.5534	44068916	44071569	0.118259	0.33279	0.0310732	0.0266454
CB151367	7	616.479	74.385	347.803	296.58	191.343	3878504	3889733	0.120661	0.564178	0.481088	0.310381
AL562467	1	2095.72	256.329	1205.62	170.077	260.162	29514861	29515150	0.12231	0.575274	0.0811543	0.124139
AI800348	1	934.17	114.342	1065.15	115.749	445.459	44156622	44187529	0.122399	1.14021	0.123906	0.47685
AW001278	17	2274.81	284.022	2864.46	142.911	54.5254	75695178	75800148	0.124855	1.25921	0.062823	0.0239692
AA350875	8	1194.01	149.834	1003.44	339.678	1938.92	60180290	60180667	0.125488	0.840389	0.284484	1.62387
AK128043	1	654.97	85.0219	1599.06	111.852	411.459	5172691	5173070	0.12981	2.44143	0.170774	0.628211
CD696885	5	2241.3	300.816	253.179	154.931	293.899	35185270	35185817	0.134215	0.112961	0.0691255	0.131129
AA223158	1	24161.3	3265.55	493.659	2433.95	10343.6	32374504	32539919	0.135156	0.0204317	0.100737	0.428107
DQ892617	5	521.837	71.1563	1365.97	102.351	338.277	75679264	75679702	0.136357	2.61762	0.196136	0.648242
BF736826	19	567.881	78.1969	432.149	124.729	82.4944	132954950	132960050	0.1377	0.760986	0.21964	0.145267
N47552	10	485.834	67.1136	620.214	55.279	143.509	72499399	72499593	0.138141	1.2766	0.113782	0.295386
BX461441	2	10866.9	1503.83	652.968	642.346	583.256	57168885	57169137	0.138387	0.060088	0.0591105	0.0536729
BE926571	1	2498.32	347.606	880.102	138.533	125.069	68333950	68334228	0.139136	0.352277	0.0554503	0.0500613
AA219744	2	7049.53	985.013	588.636	510.947	432.105	63508551	63518379	0.139727	0.0835001	0.0724796	0.0612956
R48985	1	1102.79	154.751	962.369	235.521	239.882	72885415	72885789	0.140327	0.872665	0.213568	0.217522
CR739815	15	433.413	60.8237	87.9163	191.855	155.321	74431780	74432441	0.140337	0.202846	0.442661	0.358366
CN296431	8	799.86	115.036	420.659	249.786	856.146	2747764	2748180	0.143821	0.525916	0.312287	1.07037
BU943783	20	1448.48	209.248	310.374	762.325	2464.68	76652666	76754980	0.144461	0.214276	0.526293	1.70156
CD671102	19	714.768	106.216	752.636	260.999	457.591	12916594	12919769	0.148601	1.05298	0.365151	0.640194
AK130123	8	1721.06	256.22	352.401	328.95	624.591	68351077	68351280	0.148873	0.204758	0.191132	0.362911
AI401598	4	692.015	103.693	237.36	194.483	82.9121	71796003	71796598	0.149843	0.342998	0.281039	0.119813
AA479281	2	783.592	117.577	512.835	95.9042	148.116	19609328	19609680	0.150049	0.654466	0.12239	0.189021
EC440002	8	2162.37	331.57	835.834	934.767	1670.83	97788660	97788824	0.153336	0.386536	0.432288	0.772687
AW805829	13	22065.5	3427.42	2721.9	8984.82	38597.3	55602500	55602699	0.155329	0.123356	0.407188	1.74921
DV462462	8	1137.01	177.101	673.371	117.838	254.013	65999703	66000023	0.15576	0.592228	0.103638	0.223404
DB380255	8	2156.55	337.655	716.08	702.012	2494.48	37660523	37662244	0.156572	0.332049	0.325526	1.1567
CD637323	2	8722.65	1380.9	819.302	262.105	436.145	47472382	47472442	0.158312	0.0939281	0.0300487	0.0500014
BG548698	1	907.192	143.651	254.83	53.5812	77.0826	29933032	30015712	0.158347	0.2809	0.0590627	0.0849683
CD358392	2	8791.17	1395.1	664.437	272.174	393.463	52805483	52805782	0.158694	0.07558	0.0309599	0.0447566
AA886291	1	994.438	160.631	908.568	178.003	383.262	86669559	86669606	0.161529	0.91365	0.178998	0.385405
AF111713	1	4152.26	671.26	1899.39	59.0024	301.482	55666	55912	0.161662	0.457436	0.0142097	0.0726068
exon3543	6	2264.79	369.308	109.24	873.234	871.837	71847607	71849031	0.163065	0.0482342	0.385569	0.384952
DB061937	7	2550.99	416.725	2694.48	3344.88	4208.53	66147111	66147370	0.163358	1.05625	1.31121	1.64976
R09920	1	3848.81	631.769	4922.86	470.505	1942.17	21118114	21118667	0.164146	1.27906	0.122247	0.504616
AW965470	1	2052.97	338.52	1877.92	239.442	793.504	57628735	57697895	0.164893	0.914735	0.116632	0.386515
R19068	14	1268.15	210.247	273.891	134.581	160.779	101488818	101489122	0.165791	0.215977	0.106124	0.126782
AM392777	2	2154.26	358.333	2636.81	75.8592	158.433	75756503	75898921	0.166337	1.224	0.0352136	0.0735439
AK307719	2	838.79	139.609	268.504	92.4805	123.103	122191984	122192192	0.166441	0.320108	0.110255	0.146763
AW997244	2	3064.95	512.261	118.698	327.487	227.236	83767386	83767583	0.167135	0.0387275	0.106849	0.0741402
AA665436	8	2068.46	351.981	1019.75	438.191	2320.39	65014203	65014575	0.170166	0.492998	0.211844	1.1218
T91209	6	349.027	59.5528	97.6494	142.995	100.693	72786984	72787078	0.170625	0.279776	0.409696	0.288496
DA477144	6	2427.5	416.413	66.9371	3207.35	84.931	50003023	50003144	0.17154	0.0275745	1.32125	0.034987
exon1763	16	679.215	117.177	858.545	1049.44	1346.46	9116244	9195536	0.172518	1.26403	1.54508	1.98238
DB511755	8	1226.68	212.324	1046.81	58.8743	1480.33	85717415	85717770	0.173088	0.85337	0.0479948	1.20677
T77588	6	502.636	87.4004	94.8546	64.1307	162.451	120036995	120037244	0.173884	0.188714	0.127589	0.323198
CB269930	1	308.821	54.041	143.492	460.013	343.206	142138622	142139749	0.174991	0.464644	1.48958	1.11134
AW769579	8	4655.95	814.925	3261.37	4821.75	7713.28	11137341	11137896	0.175029	0.700474	1.03561	1.65665
AA884188	9	659.837	116	59.3904	641.259	528.857	40509373	40509821	0.175801	0.0900078	0.971845	0.801496
AA372464	9	640.413	113.85	365.889	517.523	542.747	91177106	91275488	0.177776	0.571333	0.808108	0.847495
EC474094	22	2626.3	467.345	1836.66	469.571	2293.06	13339126	13351779	0.177948	0.699332	0.178795	0.873112
GD137328	1	1778.84	320.159	371.264	649.081	1177.24	99289111	99289371	0.179982	0.208712	0.364891	0.661802
AK293889	2	314.1	57.102	367.93	85.9693	64.2981	91635754	91701474	0.181796	1.17138	0.2737	0.204706
CV426400	6	522.415	96.2613	86.3413	694.036	754.636	72554337	72554832	0.184262	0.165274	1.32852	1.44452
L44577	1	539.524	99.7704	397.636	85.5534	237.931	95076327	95076730	0.184923	0.737013	0.158572	0.441002
AA909207	13	1616.88	300.816	1899.55	2545.19	2608.84	45831486	45831653	0.186047	1.17482	1.57413	1.6135
X07495	12	2272.55	423.595	89.1081	189.829	169.634	57452183	57571793	0.186397	0.0392106	0.0835315	0.0746449
AW673243	1	1025.43	191.214	1127.7	225.382	436.793	32795817	32796083	0.186471	1.09973	0.219792	0.425959
AK225978	5	1802.97	339.096	517.523	276.369	60.1823	102285307	102285372	0.188077	0.287039	0.153285	0.0333796
AK294389	2	1261.75	240.385	444.705	128.8	80.8541	65804045	65804480	0.190518	0.352452	0.102081	0.0640811
W96132	1	962.417	183.845	614.835	83.5303	154.589	94417653	94418346	0.191025	0.638844	0.0867923	0.160626
AA669263	8	2378.61	455.259	852.103	812.925	1961.03	94687183	94689186	0.191397	0.358235	0.341764	0.824445
DW407854	5	272.195	52.1077	331.592	161.938	76.5434	134490067	134490597	0.191435	1.21821	0.594931	0.281208
T70521	2	2713.97	520.549	4657.08	553.878	824.947	73378937	73379079	0.191804	1.71597	0.204084	0.303963
BX439350	8	1617.75	314.568	944.881	58.4094	90.3996	101474614	101475048	0.194448	0.584072	0.0361054	0.05588
H25236	2	9820.21	1921.88	1613.08	2803.48	12576.3	5141555	5142181	0.195706	0.164261	0.285481	1.28066
T93340	1	955.212	187.354	469.258	254.59	277.918	40855859	40856744	0.196139	0.491261	0.266528	0.290949
W95028	1	1134.9	223.069	231.868	471.436	545.99	101485447	101485742	0.196553	0.204306	0.415398	0.48109
CB959125	8	866.19	172.326	385.106	218.091	75.118	84537222	84537354	0.198947	0.444597	0.251781	0.0867223
FN145843	11	468.125	94.9236	429.391	58.0722	116.751	44154024	44154234	0.202774	0.917258	0.124053	0.249402
DA037889	15	539.524	109.959	89.1081	269.939	486.015	61498180	61498521	0.203806	0.16516	0.500328	0.900821
DA135802	8	480.415	98.5177	312.882	91.4946	327.084	71164052	71164286	0.205068	0.651275	0.190449	0.680836
BI828351	1	1703.55	351.558	1364.77	438.837	216.442	68345299	68345522	0.206368	0.801134	0.257602	0.127054
AF083248	5	396.393	82.2374	745.97	111.211	234.667	2199080	2199392	0.207465	1.8819	0.280558	0.592007
N89212	13	333.5	69.273	207.91	70.2087	481.881	115110917	115111245	0.207715	0.623419	0.210521	1.44492
FN110381	8	1452.68	302.346	661.793	151.252	185.123	34969901	34970431	0.20813	0.455567	0.10412	0.127435
BI857775	13	2490.79	518.768	2379.48	317.231	164.77	68275754	68276148	0.208275	0.955312	0.127362	0.0661516
EC491968	19	401.282	84.2655	744.412	75.9612	90.1531	33009471	33010115	0.209991	1.85508	0.189296	0.224663
DQ269985	10	771.392	162.494	4147.39	138.469	811.524	124211023	124466167	0.21065	5.3765	0.179505	1.05203
AA789238	1	1203.68	254.013	977.347	59.9983	256.22	34969012	34969292	0.211031	0.811966	0.0498457	0.212864
R40060	8	2926.99	619.97	1325.35	632.348	2669.91	56363048	56437970	0.211811	0.452802	0.21604	0.912167
AI758701	1	3786.88	812.061	1528.13	365.353	2404.7	10600246	10600952	0.21444	0.403531	0.0964786	0.635008
BE071085	2	2161.06	466.927	1775.46	3313.57	3634.46	95210753	95211218	0.216064	0.821568	1.53331	1.68179
BE409862	1	1103.66	238.917	1510.04	239.31	206.055	73149286	73149755	0.216478	1.36821	0.216834	0.186702
CA943517	8	2270.17	492.193	1324.9	940.479	2691.73	75695217	75855924	0.216809	0.583614	0.414277	1.18569
BF508104	17	434.347	94.4521	85.1146	444.125	109.43	32126022	32126568	0.217458	0.19596	1.02251	0.251941
BG981369	1	306.094	66.9653	93.0727	257.298	82.9121	57125445	57125835	0.218774	0.304066	0.840585	0.270871
AA188686	1	847.971	185.99	389.591	63.999	276.237	1918248	1919828	0.219335	0.459439	0.0754731	0.325763
AA026124	15	818.014	179.985	741.212	137.479	611.28	64298016	64298326	0.220027	0.906111	0.168064	0.747273
H81871	1	2630.13	580.37	2537.46	250.581	1298.81	49715695	49716123	0.220663	0.964766	0.0952732	0.493821
AI866205	1	1234.59	272.458	1353.97	212.713	407.88	34968711	34969500	0.220687	1.09669	0.172294	0.330376
AV655887	16	334.06	74.5947	80.8731	135.052	72.5353	6548398	6548842	0.223298	0.242092	0.404274	0.217133
CD637329	2	1578.19	354.269	170.596	231.081	264.42	34968706	34969275	0.224478	0.108096	0.146422	0.167546
AA773937	1	2455.15	551.548	2504.92	212.302	1119.7	67747242	67747434	0.22465	1.02028	0.0864723	0.456064
BG540570	1	2601.41	586.126	2505.19	131.28	1113.04	53526325	53546078	0.225311	0.963012	0.0504648	0.427858
BG472958	1	824.502	186.295	1542.75	162.801	124.767	64356257	64356369	0.225948	1.87112	0.197453	0.151323
AA121064	8	2573.59	583.861	1074.46	1072.13	2635.01	64366489	64366685	0.226866	0.417494	0.416588	1.02387
AA196124	2	5910.86	1342.77	10330.7	3051.52	1790.37	43594180	43594258	0.22717	1.74775	0.516257	0.302895
AB527271	17	1386.06	314.945	208.926	459.349	722.438	100326838	100327153	0.227224	0.150734	0.331407	0.521219
BG026688	8	1563.39	355.936	777.392	814.705	1798.61	76504810	76505362	0.227669	0.497247	0.521114	1.15046
CX751966	1	1545.83	356.354	661.793	195.088	715.102	76495733	76501898	0.230525	0.428114	0.126202	0.4626
AA121759	8	1966.52	453.881	1446.59	425.303	2811.57	62921134	63001733	0.230804	0.735609	0.216271	1.42971
EC443280	8	1041.5	241.46	264.706	77.0051	456.525	47375512	47378040	0.231838	0.254158	0.0739366	0.438333
BG824540	4	1303.26	302.679	447.659	352.803	133.327	101484757	101485435	0.232248	0.343492	0.270708	0.102303
BM683245	11	286.526	66.5916	52.3752	235.194	165.518	8832108	8832399	0.23241	0.182794	0.820846	0.577672
AA884010	8	2491.19	579.281	1042.77	533.746	3812.06	68331656	68331862	0.232532	0.418582	0.214253	1.53021
EC559493	1	856.457	199.834	663.988	216.223	437.659	72572993	72573143	0.233326	0.775274	0.252462	0.511011
BI088129	8	4254.59	998.968	1271.06	923.881	3867.95	3457238	3468974	0.234798	0.29875	0.217149	0.909123
BE707817	1	3837.74	901.37	3913.77	402.614	2259.59	44068956	44079381	0.23487	1.01981	0.104909	0.588781
BF919229	12	213.862	50.3481	68.564	62.4855	108.747	94585374	94586200	0.235424	0.3206	0.292177	0.508494
BE788291	14	496.104	116.866	380.796	240.188	537.037	79660109	79660481	0.235568	0.767572	0.484148	1.08251
H50681	8	1785.15	423.279	592.77	349.581	590.193	99295151	99295508	0.237112	0.332057	0.195827	0.330613
CR596496	14	270.691	64.6746	73.4067	80.8988	97.9561	115110904	115111257	0.238925	0.271183	0.298861	0.361875
EC456259	8	2370.19	568.727	817.035	745.35	2283.48	32813074	32823747	0.23995	0.344713	0.314468	0.963416
EC467334	2	3104.22	745.258	3066.01	1067.17	3710.06	44078944	44079384	0.240079	0.987693	0.343781	1.19517
AA179330	8	2363.21	567.437	1200.5	298.268	2212.81	68572750	68578049	0.240112	0.507996	0.126213	0.936358
AA601390	11	328.284	78.8792	91.271	376.972	671.371	37920787	37937778	0.240277	0.278024	1.14831	2.04509
AA353510	1	4584.32	1109.39	4469.5	463.303	2040.28	11045716	11045850	0.241997	0.974953	0.101062	0.445056
DB025955	1	4129.3	1001.04	1596.7	283.56	224.42	49431	50577	0.242423	0.386676	0.0686702	0.0543481
Z41815	5	328.375	80.0723	458.169	135.658	54.0315	48224155	48225155	0.243844	1.39526	0.413118	0.164542
exon2379	2	215.312	52.5451	772.612	107.624	471.88	113803753	113803965	0.244042	3.58834	0.499851	2.19161
AL832961	8	287.987	70.5409	812.061	57.2356	89.2	106224697	106270010	0.244945	2.81978	0.198744	0.309736
BF825555	11	249.525	61.2161	165.558	427.481	263.427	115110908	115111317	0.245331	0.663493	1.71318	1.05572
AW293169	19	309.398	76.1855	70.0442	281.389	140.676	105785122	106500664	0.246238	0.226389	0.909474	0.454678
BC148732	14	835.769	206.164	340.008	69.2286	109.328	122184960	122185025	0.246676	0.40682	0.0828322	0.130812
BU600648	5	1479.06	364.889	540.37	113.963	184.847	95157003	95178211	0.246704	0.365348	0.0770513	0.124976
CA421426	16	257.45	63.541	53.3865	591.393	84.6635	57124784	57125240	0.246809	0.207366	2.29711	0.328853
DA540993	2	750.26	186.528	626.438	147.287	215.266	131855571	131915071	0.248618	0.834961	0.196314	0.286922
BX355455	15	202.025	50.3818	137.877	156.056	211.806	37861559	37862066	0.249384	0.682474	0.772459	1.04842
DB531287	8	3309.41	826.503	1773.55	458.395	3238.81	44068191	44068612	0.249743	0.53591	0.138512	0.978667
W72912	1	5557.84	1390.06	4814.2	571.927	3113.9	10070425	10083725	0.250108	0.8662	0.102905	0.560273
BF996117	13	287.545	72.2591	81.977	51.2289	65.0706	134489368	134490365	0.251297	0.285093	0.17816	0.226297
BF944909	21	3294.1	831.348	174.791	233.113	101.396	44068905	44079050	0.252375	0.053062	0.0707669	0.0307811
BF211840	1	2329.5	590.659	2135.15	228.414	926.683	75058687	75059120	0.253556	0.916568	0.0980526	0.397803
DQ896253	22	365.109	93.2295	670.547	58.7233	80.4585	137250794	137251182	0.255347	1.83657	0.160838	0.220368
AW663203	20	628.97	160.964	198.889	52.7585	381.462	131861156	131915083	0.255916	0.316214	0.0838807	0.606486
DV459042	8	1822.63	467.413	701.593	638.836	2088.32	103423634	103424082	0.256449	0.384933	0.350502	1.14577
R05532	8	2362.08	606.613	951.659	788.904	2716.61	72041996	72045715	0.256813	0.40289	0.333987	1.15009
BF877786	13	1455.39	374.775	188.787	833.859	544.08	76641749	76767709	0.257508	0.129716	0.572945	0.373838
BQ718582	2	6328.19	1642.37	432.083	525.105	632.215	2884489	2890406	0.259532	0.0682791	0.0829787	0.0999045
AY956764	4	605.322	157.861	359.733	129.974	497.925	128441728	128441931	0.260788	0.594283	0.214719	0.822577
AA446850	2	9336.63	2435.43	1640.92	1053.68	906.527	53124572	53124687	0.260847	0.175751	0.112855	0.0970935
AF191495	1	5336.26	1407.99	2313.93	60.2239	352.957	66574761	66575187	0.263854	0.433624	0.0112858	0.0661432
T86052	1	1253.92	331.014	1326.81	553.239	785.012	60180167	60180275	0.263982	1.05813	0.441206	0.626044
EC466770	8	2608.28	689.102	1278.95	634.192	2592.21	14976459	16351859	0.264198	0.49034	0.243146	0.993839
FN134765	5	4243.61	1125.37	3754.99	416.127	1577.46	8685853	8697229	0.265191	0.884856	0.0980596	0.371725
AI208566	8	2158.81	576.19	1224.95	831.461	2716.95	75058651	75058724	0.266901	0.567416	0.385147	1.25854
BG204391	12	300.261	80.363	270.802	170.182	133.985	19088818	19089518	0.267644	0.901888	0.566779	0.446227
AA082008	8	2021.92	542.702	739.546	562.99	2736.99	45809571	46228697	0.268409	0.365764	0.278443	1.35366
AK295926	16	2076.7	557.527	1316.81	684.371	400.728	37660425	37660684	0.268467	0.634087	0.329547	0.192964
R87402	6	195.817	52.6658	66.7989	86.4295	148.215	148677864	148678331	0.268955	0.34113	0.44138	0.756905
R43363	1	2571.02	692.19	2542.22	473.859	1450.77	86980580	86981023	0.269228	0.988798	0.184308	0.564278
BU735758	8	2435.75	661.347	1184.77	1193.9	3220.46	67744285	67744353	0.271517	0.486409	0.490159	1.32217
BF090823	5	5613.66	1527.3	4523.22	5340.5	3748.03	18297791	18297883	0.272069	0.805752	0.951341	0.667663
BX425616	8	654.239	178.087	332.191	92.8486	553.37	9170921	9171371	0.272205	0.507752	0.141919	0.845823
DV459401	8	3935.59	1071.95	1857.57	736.504	4533.7	44069549	44069792	0.272373	0.471993	0.18714	1.15198
AA936556	2	22813.7	6252.79	16824.9	4232.77	11565.4	39132649	39133178	0.27408	0.737492	0.185536	0.50695
AI734224	17	2633.52	721.991	406.306	956.77	1069.03	49715222	49715747	0.274154	0.154282	0.363304	0.405933
BM855005	2	6261.35	1718.53	306.315	1924.72	455.927	69473377	69473475	0.274466	0.0489216	0.307397	0.072816
H50552	15	2680.03	737.791	1866.44	480.035	659.68	11550984	11628453	0.275292	0.696423	0.179115	0.246146
AA089554	12	1113.68	306.98	423.013	248.25	425.927	108690754	108691392	0.275645	0.379834	0.22291	0.38245
DA170430	14	229.641	64.0348	62.0937	207.609	138.967	92384088	92384437	0.278847	0.270394	0.904058	0.605148
DW439230	1	232.129	64.8916	58.218	407.014	245.24	156080730	156081375	0.27955	0.2508	1.7534	1.05648
BG057851	1	5256.23	1469.44	4432.41	436.439	2756.48	71307815	71308628	0.279561	0.843268	0.0830326	0.524421
FN124563	11	1010.86	283.272	831.461	234.208	187.976	40856335	40856727	0.280229	0.822529	0.231692	0.185957
BI036822	17	560.504	157.697	57.1767	348.691	354.157	121137717	121138433	0.281349	0.102009	0.622102	0.631853
EC524247	7	4755.81	1342.1	1904.64	485.19	399.238	3337712	3373405	0.282203	0.400486	0.102021	0.0839474
AA832424	15	2350.39	668.236	1477.06	672.746	1348.19	28961424	28961719	0.284308	0.628431	0.286227	0.573602
AI569366	8	1669.82	476.503	843.99	399.26	2373.48	20984770	20988005	0.285362	0.505439	0.239104	1.4214
R97861	13	2844.59	815.124	2139.15	67.6674	446.505	11557913	11637734	0.286552	0.752006	0.0237881	0.156966
BE708058	8	4517.26	1295.15	1782.5	1152.55	4763.59	11137326	11137895	0.286712	0.394599	0.255143	1.05453
BG393442	8	4093.24	1175.48	2111.64	1014.06	5110.55	10600994	10601160	0.287177	0.515884	0.24774	1.24853
DV459479	8	2318.68	667.415	1236.88	888.881	2628.68	75059081	75059120	0.287842	0.53344	0.383356	1.1337
BE501555	8	1946.37	560.702	1629.19	1471.81	4337.75	92575770	92702839	0.288076	0.837042	0.756185	2.22864
AI750167	8	866.059	249.525	156.16	404.282	861.012	70260531	70260952	0.288116	0.180311	0.466807	0.994173
BC031305	11	3996.06	1154.06	2849.7	5352.46	5153.93	45305989	45306237	0.288799	0.713128	1.33943	1.28975
AW300693	1	246.425	71.2096	97.1936	75.5931	240.693	115110914	115111171	0.288971	0.394415	0.30676	0.976743
H63226	1	1457.95	421.925	1448.35	2422.88	2130.61	103759673	103825451	0.289397	0.993415	1.66184	1.46138
EC455608	8	3791.06	1097.15	1838.32	1090.73	4387.1	44077135	44077580	0.289404	0.484911	0.28771	1.15722
EC542160	8	1749.83	506.788	767.859	878.37	2629.06	98566073	98566156	0.289621	0.438818	0.501973	1.50246
AA247272	1	1828.7	529.681	738.258	251.286	2457.74	103433981	103434079	0.289648	0.403706	0.137412	1.34398
DB450023	14	1183.44	343.362	430.081	94.5328	251.46	95180769	95181322	0.29014	0.363417	0.07988	0.212483
BM911771	1	3841.77	1117.77	3979.92	288.653	2091.7	13621348	13913526	0.290952	1.03596	0.0751354	0.544463
BG979312	14	251.001	73.4067	156.755	97.5895	166.926	134450572	134450936	0.292456	0.624521	0.388802	0.665043
BC047886	20	929.126	272.635	165.436	357.375	160.406	38779045	38779349	0.293431	0.178055	0.384636	0.172642
BE544044	8	1136.3	333.478	1878.39	514.28	480.812	65331492	65331786	0.293477	1.65308	0.452592	0.423139
BE046875	1	1462.97	431.769	1134.95	254.411	684.371	33524109	33557612	0.295132	0.775784	0.173901	0.467796
T70955	1	5846.12	1725.57	4321.13	793.169	2222.97	31752392	31752874	0.295165	0.739144	0.135674	0.380247
AA829198	8	2541.72	751.301	795.103	908.037	1979.77	68345426	68345968	0.295587	0.312821	0.357253	0.778909
DA368675	5	182.126	54.3266	53.9787	394.506	347.274	141720591	141720703	0.298292	0.296382	2.16612	1.90678
AK304569	19	327.729	98.0373	720.902	555.081	261.662	23407908	23408280	0.299141	2.19969	1.69372	0.798409
EC517703	2	988.947	296.051	1552.3	777.639	2394.24	19094502	19094723	0.29936	1.56965	0.78633	2.421
AU126534	8	2697.81	807.768	2441.01	2444.15	1714.86	82520194	82520921	0.299416	0.904811	0.905974	0.635648
EU518415	6	1301.06	389.909	994.035	99.1195	69.273	76534714	76534881	0.299686	0.76402	0.0761838	0.0532436
AW753869	2	341.541	102.957	108.834	872.035	779.238	27491015	27491153	0.301448	0.318656	2.55324	2.28154
BX438040	8	3706.55	1120.21	1634.21	552.303	4418.7	21118607	21119182	0.302226	0.440899	0.149007	1.19213
DA255344	5	168.761	51.1276	64.4457	78.8657	64.0348	153409308	153456856	0.302959	0.381876	0.467322	0.379441
AA809252	8	3407.08	1033.93	1720.21	640.704	2763.12	45292330	45292834	0.303464	0.504894	0.188051	0.810995
AW297404	7	196.653	59.886	292.484	370.754	89.3872	74284209	74685426	0.304526	1.48731	1.88532	0.454542
BF383007	1	862.881	262.808	903.146	152.41	340.275	67607233	67607588	0.30457	1.04666	0.17663	0.394348
AV744722	8	2744.93	836.081	1803.97	915.438	2928.55	82522431	82552179	0.304591	0.657202	0.333502	1.0669
BI199512	1	345.183	105.144	638.437	74.1027	58.0989	37396846	37397140	0.304604	1.84956	0.214677	0.168313
BM699739	3	287.545	87.6129	96.2613	331.592	148.82	24120252	24120676	0.304693	0.33477	1.15318	0.517554
AW675401	8	3630.75	1111.59	2852.86	2904.7	5968.61	44065294	44065536	0.30616	0.78575	0.800028	1.64391
EC491503	1	2711.7	834.434	3797.22	1500.77	2307.79	73095621	73417314	0.307716	1.40031	0.553442	0.85105
EC465802	8	2729.37	840.725	1466.53	760.346	2674.01	85223563	85223865	0.308029	0.537313	0.278579	0.979718
BE785363	1	5428.99	1672.79	3930.19	378.53	4189.52	11066883	11066991	0.308122	0.723927	0.0697238	0.771694
D52833	1	4106.24	1269.66	1973.17	604.683	871.127	21173800	21193125	0.309202	0.480529	0.14726	0.212147
AY034104	2	265.612	82.5654	332.814	105.849	253.664	134489349	134489869	0.310849	1.25301	0.398509	0.955017
EC476065	10	1607.95	501.415	331.747	231.168	109.222	103735031	103742863	0.311835	0.206317	0.143766	0.0679263
BC023624	15	7088.17	2216.84	3335.48	6017.43	15646.7	15227992	15304306	0.312752	0.47057	0.848941	2.20745
BQ343359	8	1578.84	494.502	1125.46	260.406	1774.7	65283110	65283622	0.313206	0.712838	0.164935	1.12406
CN265411	19	461.081	144.604	229.773	191.962	345.539	113880000	113890875	0.31362	0.498336	0.416331	0.74941
H77918	8	268.283	84.3547	55.3256	225.598	317.94	115110914	115111044	0.314424	0.206221	0.840897	1.18509
DB308427	19	381.106	119.994	484.97	105.777	99.8526	110429003	110429310	0.314858	1.27253	0.277554	0.262007
BC004503	11	865.304	273.078	1437.53	103.659	137.379	96585993	96586493	0.315586	1.6613	0.119794	0.158764
EC498109	8	1296.08	409.235	598.57	800.345	1512.77	34968986	34969149	0.315748	0.46183	0.617511	1.16719
EC563778	8	261.904	82.7376	313.595	214.963	139.437	60636445	60636665	0.315908	1.19737	0.820771	0.532396
DA515381	3	222.526	70.355	135.382	104.555	276.237	65809481	65813401	0.316166	0.608387	0.469854	1.24137
BU664012	7	2604.55	824.634	2365.01	5716.46	4886.32	11385055	11386335	0.316613	0.908032	2.1948	1.87607
AA648061	8	2319.35	735.37	929.97	684.99	1983.01	75059081	75059120	0.317059	0.400962	0.295338	0.854989
AI738538	1	377.33	119.715	75.1359	439.657	555.5	2687251	2687324	0.317268	0.199125	1.16518	1.47219
T06651	1	2562.01	815.456	1157.88	292.285	2225.95	49616312	49627185	0.318287	0.451942	0.114084	0.868827
EC500675	8	4898.06	1559.19	1880.99	1079.48	6099.04	3337773	3338250	0.318328	0.384028	0.22039	1.2452
EC456908	13	3572.48	1141.62	5567.21	948.527	3920.48	21103875	21104410	0.319559	1.55836	0.265509	1.09741
BQ319550	15	5595.48	1792.37	1965.39	1255.39	2052.13	10498025	10508725	0.320324	0.351246	0.224358	0.366747
AA503570	1	158.992	50.9388	71.7596	289.496	419.457	147223827	147224250	0.320386	0.451341	1.82082	2.63823
AF249898	16	862.303	276.369	200.627	179.183	147.188	103012362	103012968	0.320501	0.232665	0.207796	0.170692
AX747026	1	804.504	258.51	1031.06	731.857	1556.55	60293850	60330425	0.321328	1.28161	0.909699	1.93479
BC050642	1	20228.4	6509.26	6807.54	10239.9	22271.5	30628125	30628259	0.321788	0.336534	0.506214	1.101
AI432231	8	3386.59	1090.28	1490.3	1226.75	2398.86	40936987	41018341	0.321941	0.44006	0.362236	0.708341
AI918276	8	2391.35	769.944	938.437	645.859	2603.12	40543078	40543531	0.321971	0.39243	0.270081	1.08856
BI850623	8	4484.3	1446.06	1586.08	1065.55	3959.64	11056258	11056723	0.322471	0.353696	0.237617	0.882999
DQ892529	1	2656.01	858.036	2278.01	297.556	502.413	72644501	72644879	0.323054	0.857681	0.112031	0.189161
DA418630	1	209.9	67.948	111.033	95.609	60.1109	41526822	41527095	0.323716	0.528979	0.455498	0.286379
U16296	21	1779.51	576.68	106.037	254.126	321.446	99292109	99292375	0.324068	0.0595878	0.142807	0.180638
DQ023511	2	589.281	191.943	400.57	710.57	404.17	72133700	72135371	0.325724	0.679761	1.20583	0.68587
DW441229	3	421.925	137.618	401.906	366.733	794.212	53999416	53999807	0.326167	0.952553	0.869189	1.88235
AL040846	21	3852.95	1258.28	4240.22	923.279	3126.39	10612035	10612503	0.326575	1.10051	0.239629	0.811428
DB048515	8	221.699	72.4944	59.6852	615.926	410.459	12787227	12787387	0.326995	0.269218	2.77821	1.85143
T11240	1	1019.1	333.924	973.526	340.008	416.237	103304175	103316475	0.327664	0.955278	0.333634	0.408435
CK003919	14	873.191	286.989	955.059	315.656	234.098	41744288	41795396	0.328667	1.09376	0.361497	0.268095
BE874914	7	229.795	75.5264	77.318	636.412	249.786	85089241	85089846	0.328669	0.336465	2.76948	1.087
exon974	12	490.903	161.812	177.205	838.39	211.175	79483874	79484016	0.329622	0.360978	1.70785	0.430177
AW148337	8	1086.81	359.335	265.215	110.032	1272.68	55155199	55155733	0.330631	0.24403	0.101243	1.17102
AK316271	13	850.059	282.054	596.369	355.156	658.659	32451776	32451984	0.331806	0.701562	0.417802	0.774839
exon2978	5	396.304	131.626	112.045	149.817	152.027	464632	464790	0.332134	0.282724	0.378034	0.383612
BF359199	1	209.403	69.6621	170.493	162.14	129.302	34639135	34639405	0.33267	0.814186	0.774298	0.617481
exon2987	5	273.452	91.5514	158.415	82.1652	136.475	134489372	134489892	0.334799	0.579314	0.300474	0.499083
BQ226790	11	183.418	61.4903	154.079	293.393	165.392	149973390	149973537	0.335247	0.840044	1.59959	0.901726
AI418682	8	895.258	300.706	698.371	104.264	233.487	72572834	72572875	0.335887	0.780077	0.116463	0.260804
CR749614	13	921.789	311.574	1064.86	395.924	1268.26	67095338	67120072	0.33801	1.15521	0.429517	1.37587
AW371712	2	19915.7	6735.42	14938.9	3193.88	8634.57	30623875	30624379	0.338197	0.750111	0.16037	0.433557
AA454957	14	150.97	51.0924	127.117	112.192	129.607	109537600	109559575	0.338428	0.842004	0.74314	0.858498
AI868072	8	1385.35	469.991	513.171	385.549	1618.26	30787586	30841267	0.339259	0.370428	0.278305	1.16812
DV460671	11	391.883	133.23	89.5578	121.046	173.558	131796979	131855946	0.339973	0.228532	0.308883	0.442882
AA167256	1	178.275	60.8613	70.9243	1160.24	1028.77	124775114	124776039	0.341391	0.397837	6.50814	5.77069
AK299487	1	9740.08	3325.74	3467.59	1496.79	285.51	53124625	53125124	0.341449	0.356013	0.153674	0.0293129
AA780415	1	162.039	55.3592	50.4714	296.827	176.952	90780596	90781007	0.341641	0.311477	1.83183	1.09203
BF929667	9	1848.92	633.971	2201.3	272.371	690.325	73546036	73546905	0.342886	1.19059	0.147313	0.373366
AA886642	8	3450.17	1184.46	1405.97	759.083	3286.48	45294080	45294557	0.343304	0.407508	0.220013	0.952556
AI580522	15	3296.84	1134.79	2961.35	5803.92	6423.73	76927577	76927941	0.344206	0.898239	1.76045	1.94845
AW805789	1	5084.37	1750.15	5144.8	1901.61	2971.95	44744124	44744599	0.344221	1.01188	0.374012	0.584526
AA330951	8	4435.24	1530.77	2145.41	1171.32	4814.66	54680811	54804177	0.345138	0.48372	0.264095	1.08555
FN110221	12	211.828	73.1757	257.671	205.131	181.128	56839702	56839924	0.345448	1.21641	0.968381	0.855071
EC543422	8	1408.46	486.636	843.171	736.416	1653.14	101488680	101489093	0.34551	0.598648	0.522852	1.17373
DB123993	2	1943.84	672.125	597.571	505.925	351.782	77390544	77491522	0.345772	0.307418	0.260271	0.180973
AA147885	1	854.328	295.541	867.081	147.795	163.674	32534996	32535330	0.345934	1.01493	0.172996	0.191582
BU561635	3	4185.28	1448.86	3076.39	6582.3	9170.17	39456355	39456811	0.34618	0.73505	1.57273	2.19105
exon2418	20	488.193	169.138	340.585	173.991	209.489	72510812	72510928	0.346457	0.697645	0.356398	0.429112
exon2981	5	540.125	188.083	131.09	319.182	179.331	65933257	65933485	0.348221	0.242704	0.590942	0.332018
DB030353	11	248.115	86.4452	50.6334	397.46	150.002	115110916	115111246	0.348407	0.204072	1.60192	0.604565
BU430338	14	145.323	50.8172	60.1442	170.699	99.5038	139960560	140153250	0.349685	0.413867	1.17462	0.68471
CR622516	4	4622.97	1632.46	8537.92	1334.28	6696.59	31415804	31543744	0.353119	1.84685	0.28862	1.44855
AA486699	8	3746.73	1325.08	1971.33	1142.44	5103.79	60527522	60537669	0.353664	0.526146	0.304916	1.3622
GD140141	1	1423.14	503.881	223.897	475.613	883.035	101494444	101494658	0.354062	0.157326	0.334199	0.620482
W94090	8	5313.79	1886.08	2573.59	1753.61	4058.26	51816387	51816875	0.35494	0.484323	0.330012	0.763722
EC562759	8	2017.55	716.701	1197.15	423.639	2339.01	79026724	79069224	0.355234	0.593367	0.209977	1.15934
EC573829	8	2111.64	750.593	843.481	485.703	1758.92	29514864	29515149	0.355456	0.399444	0.230012	0.832966
W46981	1	1929.26	688.346	1586.82	66.0941	262.897	73542644	73543004	0.356793	0.8225	0.0342588	0.136268
CB854497	2	331.726	118.372	443.279	297.913	277.519	115110907	115111280	0.356838	1.33628	0.898071	0.836592
exon2622	22	212.302	75.8464	77.318	359.513	189.613	56922025	56922358	0.357257	0.364189	1.6934	0.893129
R37286	8	1641.88	589.347	633.612	428.461	2148.26	34969105	34969485	0.358946	0.385907	0.260957	1.30842
AA767851	1	2145.41	772.815	1854.88	261.685	520.013	94689778	94689884	0.360217	0.86458	0.121974	0.242383
W37856	14	577.125	208.281	425.615	50.6907	66.768	12069567	12070071	0.360895	0.737475	0.0878332	0.115691
exon2071	19	212.388	76.8027	55.4627	153.103	76.6239	72108974	72109180	0.361614	0.261138	0.720864	0.360772
AK128058	18	156.078	56.5484	94.4997	158.927	237.931	90785308	90785848	0.36231	0.605466	1.01826	1.52444
AW631353	5	5425.02	1966.52	3196.46	7023.44	8923.05	11138593	11138704	0.362492	0.589208	1.29464	1.6448
BI024558	19	4887.72	1772.55	3423.94	5038.88	7048.53	3274142	3317290	0.362653	0.700519	1.03093	1.44209
AL704801	11	378.662	137.479	81.3693	294.875	281.923	136576586	136576814	0.363065	0.214886	0.778727	0.744523
DA948019	7	559.348	203.64	124.447	390.063	138.632	133287399	133287984	0.364067	0.222485	0.697352	0.247846
AA345251	1	202.479	73.8553	107.449	146.785	129.166	20142051	20142492	0.364755	0.530666	0.724942	0.637924
EC506393	7	2598.95	951.125	1338.39	2149.21	6439.17	11385073	11386426	0.365965	0.514974	0.826955	2.47761
EC556674	7	4451.08	1634.21	490.371	6367.43	10764.3	11056258	11056684	0.36715	0.110169	1.43054	2.41835
DA722239	12	2528.21	929.258	2309.23	4185.28	2181.66	68343345	68344328	0.367556	0.913386	1.65543	0.862925
BM422346	8	394.683	145.344	362.246	56.9727	121.867	110429196	110429304	0.368256	0.917815	0.144351	0.308771
BX643000	1	322.069	118.812	193.478	172.598	105.126	98705909	98705958	0.368903	0.600736	0.535905	0.326408
BP425787	8	2762.73	1020.86	1518.63	438.081	2918.86	47214869	47267905	0.369511	0.549687	0.158568	1.05651
BC021212	13	4805.15	1776.79	3351.43	723.212	3117.48	3456328	3468975	0.369769	0.697467	0.150508	0.648779
exon2992	5	147.711	54.6437	50.5354	173.641	91.7729	25774273	25973349	0.369936	0.342123	1.17554	0.621299
AW236176	8	1654.9	612.212	1078.15	313.167	1834.72	96861925	96885100	0.369938	0.651486	0.189236	1.10866
AW604796	2	5302.73	1963.41	13394.2	2543.19	1988.3	18533441	18767725	0.370265	2.52592	0.479601	0.374958
BU537290	10	470.169	174.352	435.505	534.39	1055.84	44166690	44167906	0.370828	0.926274	1.13659	2.24565
AW800973	13	6380.72	2369.88	1922.95	1252.39	10255.6	13833877	13852573	0.371413	0.301368	0.196277	1.60727
AK056864	7	213.969	79.6368	176.383	52.7585	50.5047	106978803	106979443	0.372189	0.824341	0.246571	0.236038
CD175619	8	3850.54	1436.73	1612.66	1044.15	4246.82	44068904	44069300	0.373123	0.418813	0.271169	1.10291
H08817	1	2388.9	892.193	1652.9	238.458	188.419	52877675	52913225	0.373473	0.691908	0.099819	0.0788727
AI217990	9	3974.28	1485.62	3265.26	8758.86	4696.75	21103924	21104356	0.373808	0.821598	2.20389	1.18179
AW089234	8	3091.19	1157.68	2301.97	889.548	2583.01	44068904	44079143	0.37451	0.744687	0.287769	0.835605
AA311918	8	195.689	73.5785	346.958	441.079	566.236	36717446	36717765	0.375997	1.77301	2.25398	2.89355
BE614111	8	2137.39	804.278	2733.93	466.081	743.058	29514864	29515148	0.37629	1.27909	0.21806	0.347647
exon3071	5	202.093	76.1178	123.442	391.993	290.953	77739609	77740143	0.376648	0.610821	1.93967	1.4397
exon3535	6	157.697	59.4608	175.568	77.8225	113.942	57358176	57358431	0.377056	1.11332	0.493492	0.722532
DB353619	8	1776.99	671.129	983.012	744.549	1778.84	99278233	99278556	0.377677	0.553189	0.418994	1.00104
DA761364	3	443.279	167.72	51.4677	65.149	114.361	20699436	20871456	0.378361	0.116107	0.146971	0.257988
EC455326	13	1347.39	510.681	4781.21	407.014	1320.01	45430095	45986328	0.379014	3.54849	0.302075	0.979681
AA370232	8	1113.35	422.347	517.858	373.531	738.39	108685818	108686243	0.379349	0.465136	0.335503	0.663216
AA505652	5	154.179	58.6036	519.925	84.2926	80.2095	2785713	2785951	0.380101	3.37221	0.546719	0.520236
DB047870	3	193.741	73.7449	70.2941	127.615	89.4793	148701436	148701831	0.380637	0.362825	0.658689	0.46185
H79483	13	1774.7	675.705	1224.57	568.683	1087.68	99277639	99277791	0.380742	0.690013	0.320438	0.61288
EC523044	19	489.127	186.295	674.371	97.0958	100.693	72514126	72514324	0.380873	1.37872	0.198509	0.205863
DA992442	2	279.488	106.715	85.8204	290.602	263.427	50293081	50293532	0.381823	0.307063	1.03976	0.942535
exon2093	19	176.553	67.5861	152.618	183.248	64.1457	52680551	52680615	0.38281	0.864435	1.03792	0.363323
H28032	7	4675.37	1790.73	1796.44	3458.55	7805.42	45406504	45406785	0.383013	0.384234	0.739738	1.66948
BF946180	14	363.112	139.14	168.695	224.201	230.336	142858389	142858987	0.383189	0.464583	0.617443	0.634338
AV729993	3	2805.82	1075.79	3000.46	6083.75	6439.44	53523916	53546075	0.383414	1.06937	2.16826	2.29503
AA663642	8	4201.39	1616.03	833.815	528.571	5168.04	39456355	39457608	0.384643	0.198462	0.125808	1.23008
CR735735	4	300.46	115.818	267.908	93.2295	184.997	135435811	135436182	0.38547	0.891657	0.310289	0.615711
AI334808	9	172.847	66.6874	133.806	50.6027	194.833	153492897	153493225	0.385818	0.77413	0.29276	1.1272
AI801503	1	1324.77	512.925	1267.37	234.732	716.148	85925443	85926139	0.38718	0.956671	0.177187	0.540583
BC030521	5	532.168	206.568	688.505	202.479	762.28	101933309	101933791	0.388162	1.29377	0.380479	1.4324
exon936	11	302.213	117.339	175.965	53.7744	82.4944	122309073	122309960	0.388267	0.582256	0.177936	0.272968
D51253	8	1541.3	598.746	1136.59	467.081	2676.52	52905848	53062710	0.388468	0.737426	0.303043	1.73654
CR616772	4	3137.59	1221.41	1526.54	153.305	229.027	4245077	4245378	0.389284	0.486534	0.0488606	0.0729945
AW794567	13	813.79	317.387	163.572	215.159	275.396	45377537	45377741	0.390011	0.201	0.264391	0.338411
AK307967	22	572.9	223.551	1115.57	56.8721	104.954	45444649	45445060	0.390208	1.94723	0.0992705	0.183198
BG213167	9	133.133	51.9733	90.7381	209.598	203.684	4507569	4508090	0.390387	0.681561	1.57435	1.52993
BU185197	1	4894.02	1913.77	3449.57	576.88	1578.3	71163889	71164503	0.391043	0.704854	0.117875	0.322496
BE314991	14	657.704	257.56	667.348	72.9966	130.13	115295208	115295644	0.391605	1.01466	0.110987	0.197855
AB384506	12	434.149	170.409	330.439	279.976	675.037	27289967	27290582	0.392513	0.761118	0.644885	1.55485
BE778436	1	251.065	99.0203	184.847	206.94	177.309	108247266	108247421	0.3944	0.736251	0.824248	0.706225
GD154662	12	902.503	358.067	157.658	607.3	1290.55	98692278	99013398	0.396749	0.17469	0.672907	1.42997
BF805841	1	4562.39	1811.28	2619.66	862.612	355.646	11137395	11137895	0.397003	0.574186	0.18907	0.0779517
BF029381	2	2478.21	986.166	953.792	109.89	80.9126	68266529	68266689	0.397934	0.384871	0.0443425	0.0326496
DA718761	12	197.146	78.6142	50.9231	200.519	73.2649	26653413	26653684	0.398762	0.258302	1.01711	0.371628
FN148123	14	209.771	83.795	111.249	345.916	328.84	41521212	41521432	0.39946	0.530336	1.64902	1.56762
EC500142	1	2523.37	1010.86	1579.95	920.034	1791.93	68343054	68343214	0.400599	0.626126	0.364606	0.710133
AF272378	11	177.729	71.2096	103.68	63.9431	59.0471	74382603	74382815	0.400665	0.583362	0.35978	0.332232
exon3556	6	180.048	72.1966	101.993	354.822	184.376	141133130	141133198	0.400985	0.566477	1.97071	1.02404
U29607	12	578.305	232.218	763.68	469.571	433.927	12071233	12071469	0.401549	1.32055	0.811978	0.750343
BX403413	8	2035.15	817.503	1890.9	547.635	530.168	37479921	37480443	0.401692	0.929123	0.269088	0.260506
BU556996	13	3917.79	1577.39	1778.84	103.983	301.368	44073195	44073465	0.402623	0.45404	0.0265413	0.076923
AI701900	8	2150.21	866.75	1132.95	790.014	2844.79	68605452	68605953	0.4031	0.526901	0.367412	1.32303
AW327952	1	8785.19	3547.39	9717.7	1724.95	5752.59	47474826	47474968	0.403792	1.10615	0.196347	0.654806
DW428384	5	141.904	57.337	147.287	257.494	184.656	56731117	56888743	0.404056	1.03794	1.81457	1.30128
CN285030	8	162.654	66.0569	68.564	326.464	181.954	180614531	180614951	0.406119	0.421533	2.00711	1.11866
AI669198	8	2878.57	1171.84	1506.99	1510.28	3175.97	85557945	85558477	0.40709	0.523521	0.524663	1.10331
BI601680	2	1404.22	574.393	160.779	603.77	246.667	34968706	34969486	0.409049	0.114497	0.42997	0.175661
T51072	8	4230.79	1733.32	1665.57	895.214	5289.59	51046456	51454128	0.409693	0.393678	0.211595	1.25026
BF950099	6	197.251	81.0499	62.3024	313.946	244.182	164410083	164437329	0.410897	0.315853	1.59161	1.23793
BU617029	14	740.461	304.938	671.703	56.4446	293.371	9171596	9172006	0.411823	0.907142	0.076229	0.396201
AW805775	1	4783.48	1970.15	4683.17	1846.32	4018.43	71230037	71230584	0.411865	0.979029	0.385979	0.840065
EC579926	5	1169.13	482.305	908.968	498.344	363.024	52887372	52887752	0.412534	0.777476	0.426254	0.310509
EL583502	21	351.136	145.142	104.264	481.859	222.808	103819501	103819794	0.413348	0.296934	1.37228	0.634533
BU735619	8	2663.42	1108.48	597.458	764.838	3093.22	82524823	82525278	0.416188	0.22432	0.287164	1.16137
exon1215	12	157.324	65.7574	203.77	194.272	210.071	95363943	95364137	0.417973	1.29522	1.23485	1.33527
EC524605	1	2293.33	959.614	1593.15	239.663	1128.02	72296594	72298183	0.418438	0.694688	0.104504	0.491869
BM453469	1	10348.7	4337.75	9766.48	2051.68	7110.23	48845008	48927120	0.419161	0.943744	0.198256	0.687068
AI335227	5	143.932	60.4376	140.914	151.967	225.248	184962416	184962706	0.419904	0.979028	1.05582	1.56496
BE047482	14	410.35	172.577	1023.03	75.2019	420.059	75055961	75056280	0.42056	2.49308	0.183263	1.02366
DB340468	15	191.962	80.9579	58.2907	388.173	197.662	160293535	160294186	0.421739	0.303657	2.02213	1.02969
BQ333991	19	118.72	50.2494	98.1788	63.7271	133.422	178952582	178952968	0.423261	0.826981	0.536787	1.12384
exon47	1	218.653	92.5585	143.832	258.202	268.438	155957666	155958057	0.423313	0.657813	1.18088	1.22769
AW589716	1	985.059	417.435	991.88	294.123	776.924	72605769	72606140	0.423767	1.00693	0.298584	0.788709
AA829562	8	3600	1528.28	2203.28	1258.97	4885.19	44068283	44068745	0.424522	0.612023	0.349714	1.357
N75588	8	4910.08	2097.75	3187.37	1679.44	4469.5	71180303	71180848	0.427233	0.649148	0.342038	0.910271
EB388332	1	826.102	353.201	509.439	534.058	550.547	88280154	88280398	0.427551	0.616677	0.64648	0.666439
CA771276	1	436.639	186.868	138.192	484.681	168.49	124116389	124116851	0.427969	0.316491	1.11003	0.385881
BF057445	1	532.237	228.239	214.491	753.146	430.769	119115630	119122624	0.42883	0.403	1.41506	0.809356
BE897786	8	1453.5	624.591	2128.44	218.394	369.754	50811568	50812132	0.429714	1.46435	0.150253	0.254388
BC016334	19	1013.41	435.481	455.215	365.509	516.747	40856248	40856646	0.429716	0.449189	0.360671	0.509907
R67911	8	3376.7	1451.66	1367.15	2254.93	2846.66	76618096	76619811	0.429904	0.404876	0.667789	0.843029
DA437066	14	865.634	374.327	125.518	726.078	558.722	84079652	84079925	0.432431	0.145001	0.838782	0.645449
AK310527	3	130.878	56.6991	177.769	291.599	326.576	109338645	109338961	0.433222	1.35829	2.22803	2.49528
AK296474	4	1203.01	521.793	323.911	343.627	147.894	33552766	33553351	0.433738	0.26925	0.285639	0.122937
AA121912	2	653.236	284.022	160.987	742.679	1008.26	8957229	8957909	0.434792	0.246445	1.13692	1.54348
DB290844	4	807.968	351.448	281.19	266.274	136.475	45339109	45339495	0.434977	0.348022	0.32956	0.168912
BM129783	2	19048.3	8297.88	9224.55	3760.95	9369.66	23933300	23963300	0.435622	0.484271	0.197442	0.491889
AA342367	8	2622.92	1143.24	853.747	948.1	3494.01	56350035	56454575	0.435863	0.325494	0.361467	1.33211
L13616	8	292.484	127.521	617.302	109.803	76.9359	60453916	60454575	0.435994	2.11055	0.375415	0.263043
BC060826	12	269.166	117.507	50.1787	169.78	109.328	116883706	116884105	0.436559	0.186423	0.630765	0.406175
exon941	11	292.173	127.687	141.213	538.28	537.346	96399026	96399790	0.437025	0.483319	1.84234	1.83914
CV359309	17	181.046	79.2512	82.8214	472.592	256.329	141148759	141149065	0.43774	0.45746	2.61034	1.41582
exon1666	15	121.252	53.2508	95.8113	59.2702	85.0948	71786327	71786738	0.439173	0.790181	0.488817	0.7018
DB469870	17	10078.7	4439.9	6465.39	619.302	6761.12	17743252	17743683	0.440523	0.641489	0.0614465	0.670831
EC483362	20	1227.5	542.502	1243.3	58.5543	737.524	76560637	76561100	0.441956	1.01287	0.047702	0.600833
GD154973	1	3687.15	1635.08	2508.04	944.058	3426.04	44068300	44068814	0.443454	0.680211	0.25604	0.929183
AI089780	1	4611.88	2045.97	4547.86	1550.5	3083.7	51046165	51454183	0.44363	0.986117	0.336198	0.668642
EC572170	14	2301.59	1028.04	534.592	1236.55	3911.74	37561173	37561710	0.446663	0.232271	0.537257	1.69958
AK126923	10	113.004	50.6027	70.9988	322.936	281.389	42419757	42419902	0.447794	0.628284	2.85773	2.49007
AB039723	8	137.618	61.661	68.3611	54.9401	90.6431	13008293	13008411	0.448059	0.496745	0.399222	0.658657
EC570586	20	2940.35	1318.79	3751.7	153.96	2249.24	11385115	11386299	0.448516	1.27594	0.052361	0.764956
AL833206	5	132.296	59.3402	142.001	128.187	156.651	158328603	158328881	0.448541	1.07336	0.968944	1.1841
T16881	1	409.572	184.161	517.681	95.319	182.06	73748354	73748766	0.449643	1.26396	0.232729	0.444514
AA091116	8	2564.19	1153.21	3686.75	1760.9	1554.35	11361202	11385063	0.449738	1.43778	0.686729	0.606176
EC470253	7	1842.5	828.793	1275.37	1761.59	4887.72	97784723	97788756	0.449819	0.692194	0.956088	2.65277
AL043484	17	121.997	54.987	81.977	132.181	268.283	15504728	15618080	0.450723	0.671957	1.08347	2.19909
chr8:127449850-127469100	8	125.859	56.7385	55.3983	235.873	76.1341	34268367	34268858	0.45081	0.440161	1.87411	0.604915
exon1614	14	3232.12	1460.59	1595.66	3080.57	3148.66	44068915	44071558	0.451898	0.493688	0.953111	0.974176
N53893	1	270.691	122.464	132.625	50.6907	119.622	8856684	8857045	0.452415	0.48995	0.187264	0.441915
AW889639	13	3191.06	1450.99	2204.64	262.786	468.125	75849268	75876435	0.454705	0.690879	0.0823507	0.146699
AW798256	1	31269	14228.4	9275.44	18766.4	24602.3	45624020	45624303	0.455032	0.296634	0.60016	0.786797
AA746079	8	2801.1	1278.19	1437.26	1014.3	2696.66	86414377	86414868	0.456318	0.513105	0.362108	0.962712
AW296892	8	145.063	66.3289	76.128	74.8156	70.5409	54989526	54989951	0.457242	0.524792	0.515745	0.486277
EC583036	1	1788.35	818.745	640.859	568.991	3199.88	100901088	100901334	0.457822	0.358353	0.318166	1.7893
EC559617	2	4730.82	2173.5	2760.57	451.771	3344.08	44743318	44744309	0.459435	0.58353	0.0954953	0.706871
BM312692	12	126.451	58.141	50.415	131.725	153.305	39661013	39661145	0.459792	0.398693	1.04171	1.21237
BQ051171	8	3019.77	1390.59	5448.88	638.17	1663.68	14312263	14312444	0.460496	1.8044	0.211331	0.550929
AA857117	21	153.938	71.2096	51.5263	112.368	146.803	2779165	2779438	0.462587	0.334721	0.729957	0.953649
EC579608	7	3852.13	1785.28	2145.92	3335.06	10564.3	76927831	76928243	0.463453	0.557076	0.865771	2.74246
exon1525	14	208.43	97.1339	50.6334	247.94	132.394	15104282	15104529	0.466026	0.242927	1.18956	0.635198
CN284611	12	216.529	101.136	193.952	237.426	75.5444	158104607	158104673	0.467079	0.89573	1.09651	0.348888
DV461720	8	2832.44	1327.46	1307.57	833.859	2982.22	47214872	47336225	0.468664	0.461642	0.294396	1.05288
CV364514	15	815.791	383.016	3102.86	1164.9	912.568	64283235	64283348	0.469502	3.8035	1.42794	1.11863
W05439	1	2283.48	1072.13	2261.55	139.728	1139.57	68614579	68615180	0.469514	0.990395	0.061191	0.499049
EU831898	3	130.173	61.1203	130.781	332.637	167.594	118912056	118912425	0.469533	1.00468	2.55535	1.28747
DQ426879	16	258.355	121.889	60.0722	88.8242	136.337	8835923	8836245	0.471787	0.232518	0.343806	0.52771
R44565	13	164.319	77.581	516.371	151.675	90.6431	176008826	176084839	0.472138	3.1425	0.923054	0.55163
chr8:47056500-47068675	8	248.272	117.244	148.086	825.746	359.403	115110916	115111180	0.472238	0.596465	3.32598	1.44762
DB540743	12	174.352	82.4233	231.081	246.776	72.5353	180610225	180610620	0.472741	1.32537	1.41539	0.416028
BE903954	14	1737.99	821.925	1454.33	204.804	202.585	80943091	80943295	0.472917	0.836786	0.117839	0.116563
BG231414	9	5432.06	2572.39	706.837	8485.9	11400.3	41994192	41994297	0.473557	0.130123	1.56219	2.09871
N93454	17	565.88	268.372	93.1511	456.415	219.588	78901500	78907300	0.474256	0.164613	0.806557	0.388047
exon4161	8	266.405	126.377	93.281	418.635	126.262	104165594	104165638	0.474379	0.350147	1.57142	0.473948
BU740202	8	5711.39	2718.64	3002.37	2590.74	4981.37	31721082	31721692	0.476002	0.525681	0.45361	0.872181
CR606416	4	4035.32	1928.79	3731.59	754.593	5474.94	8846585	8865326	0.477977	0.924732	0.186997	1.35675
DB324401	2	4404.06	2106.86	872.793	3774.77	2420.52	10721473	10763583	0.47839	0.198179	0.857111	0.549612
DB004444	20	215.617	103.249	113.183	528.835	392.529	113806450	113806929	0.478854	0.524927	2.45266	1.82049
W58768	4	108.586	52.0017	538.412	147.894	81.8673	187768334	187768705	0.478898	4.95839	1.362	0.753939
BE066800	1	3481.26	1667.86	1401.06	729.37	2156.08	44068906	44069356	0.479096	0.402457	0.209513	0.619339
BF436578	8	120.136	57.7174	59.3904	66.7572	104.809	36960711	36961182	0.480433	0.494358	0.555679	0.872415
exon2193	2	167.096	80.363	122.017	158.415	350.76	6254786	6339701	0.480939	0.73022	0.948046	2.09915
CA397582	3	461.59	223.198	160.014	284.044	86.8676	21588375	21603075	0.483541	0.346658	0.61536	0.188192
AI648549	8	939.814	454.457	121.684	560.214	649.437	67263673	67264327	0.48356	0.129477	0.59609	0.691027
chr21:38511875-38532825	21	126.582	61.279	51.056	120.065	93.695	178952393	178952717	0.484105	0.403343	0.948516	0.740192
BF854066	1	123.535	59.9901	153.305	123.915	51.7363	187641470	187651178	0.485613	1.24098	1.00308	0.418799
AI433811	15	237.689	115.91	66.8576	259.436	250.318	154962585	154962764	0.487654	0.281282	1.09149	1.05313
R36492	8	1606.66	783.768	602.614	413.171	1697.72	34968948	34969309	0.487826	0.375073	0.257162	1.05668
BX091468	1	168.218	82.1236	89.2	98.6008	116.17	66710961	67106618	0.488197	0.530264	0.586148	0.69059
CV398753	7	142.518	69.6621	62.5747	78.2646	154.448	122743592	122810329	0.488794	0.439065	0.549155	1.08371
BQ319506	8	2312.06	1131.24	156.16	460.769	763.169	75058687	75059120	0.489277	0.0675416	0.199289	0.330082
AA640463	8	2274.28	1113.04	1280.21	616.191	1530.48	77292493	77363211	0.489402	0.562909	0.270939	0.672951
exon3738	7	122.748	60.1006	66.426	239.75	193.932	36872821	36925013	0.489624	0.541156	1.95318	1.57991
BX336692	8	2834.28	1388.9	4636.75	670.146	1567.59	85556820	85557382	0.490037	1.63595	0.236443	0.553083
BF923978	7	387.527	190.02	184.139	3235.95	1999.08	2687900	2688074	0.490339	0.475164	8.35024	5.15856
BM505275	1	162.946	79.9802	81.8932	118.812	61.6467	139496448	139496891	0.49084	0.50258	0.729153	0.378327
BE744468	2	1767.86	868.104	155.057	508.436	671.525	99274855	99274916	0.491049	0.0877091	0.2876	0.379852
AF000422	12	2833.7	1391.88	812.88	186.336	258.882	85513010	85513223	0.491188	0.286861	0.0657572	0.0913582
BF241485	1	165.724	81.5925	138.192	196.311	186.633	180610451	180610939	0.49234	0.83387	1.18457	1.12617
AA632935	1	1269.26	625.103	890.103	234.338	593.303	76501111	76501416	0.492495	0.701279	0.184626	0.467441
exon4133	8	290.646	143.932	113.563	270.535	266.318	134489943	134490515	0.495215	0.390727	0.930808	0.916299
EC560069	2	12893.6	6385.4	9019.6	3117.48	6682.1	53124536	53124596	0.495238	0.699542	0.241785	0.51825
T41196	8	3969.1	1973.68	1820.06	1962.04	3320.55	44068261	44068780	0.497261	0.458556	0.494328	0.8366
exon4158	8	135.03	67.1729	50.2907	148.193	137.973	58140406	58147766	0.497468	0.372442	1.09748	1.0218
T29859	8	2695.92	1341.15	1149.61	709.922	2903.57	82528250	82528525	0.497472	0.426426	0.263332	1.07702
BU742242	15	138.272	68.8268	68.8779	238.018	207.653	88225079	88225368	0.497763	0.498133	1.72138	1.50177
AA883520	2	580.459	289.227	199.187	160.054	467.39	47586625	47586685	0.498273	0.343154	0.275737	0.805209
AI650261	2	106.283	52.9585	55.0893	154.466	226.842	106680178	106680276	0.498279	0.518327	1.45335	2.13432
BM799342	1	8057.15	4025.46	2925.15	814.034	1366.68	35220020	35220481	0.499613	0.36305	0.101032	0.169623
exon2410	20	59.9983	6282.52	91.1733	295.83	310.153	28968082	28969092	104.712	1.5196	4.93064	5.16936
AA812521	3	91.9431	5989.84	141.213	135.496	89.3872	19104724	19105017	65.1472	1.53587	1.47369	0.972201
BG991292	2	372.797	12549.2	650.304	68.45	262.323	85743048	85761721	33.6622	1.74439	0.183612	0.703661
R81306	1	394.237	11331.7	393.463	414.303	360.02	72334113	72334325	28.7435	0.998037	1.0509	0.913209
CB124578	14	532.635	14627.1	282.054	1926.5	5539.22	2185098	2185351	27.4617	0.529545	3.61693	10.3997
AI208637	11	551.125	13962.5	436.705	2877.23	1136.3	127991661	127997383	25.3345	0.792389	5.22066	2.06179
exon4457	9	59.2702	865.993	153.305	70.2704	154.079	58869367	58869454	14.6109	2.58654	1.18559	2.5996
AI769947	7	79.4171	1159.01	264.177	552.149	731.081	41631549	41631757	14.594	3.32645	6.95251	9.20558
AK127859	12	105.297	1500.06	73.656	351.58	143.832	106679809	106680141	14.246	0.699507	3.33893	1.36597
BF923332	12	272.657	3795.01	5269.77	372.507	2539.28	115110917	115111029	13.9186	19.3275	1.36621	9.3131
DA758158	12	88.118	1093.28	664.348	205.217	78.811	191201043	191281722	12.407	7.5393	2.32889	0.89438
BX115207	6	80.6872	928.149	412.969	133.176	113.451	114317533	114317897	11.503	5.11815	1.65052	1.40606
BM909339	3	137.264	1533.95	163.507	243.787	539.436	72052025	72073225	11.1751	1.19118	1.77604	3.92991
CD106762	14	70.5409	760.658	136.577	1121.48	443.235	224374554	224374780	10.7832	1.93613	15.8983	6.28337
AA564919	12	115.726	1228.23	183.611	710.637	210.938	217114203	217114321	10.6133	1.58661	6.14071	1.82274
BG199196	1	257.168	2724.86	256.721	2015.88	855.926	60636439	60668814	10.5957	0.998265	7.83878	3.32828
H90115	2	325.421	3407.08	193.244	1289.17	761.322	57125540	57125639	10.4697	0.593827	3.96154	2.3395
exon395	10	1980.75	20556.3	680.659	13935	6650.48	92575806	92688295	10.3781	0.343638	7.03524	3.35756
exon3497	6	161.439	1666.15	124.028	850.859	283.116	143040484	143040867	10.3206	0.768269	5.27047	1.7537
BG202281	1	259.876	2669.91	121.123	2473.82	901.056	115110909	115111215	10.2738	0.466078	9.51921	3.46725
HMlincRNA1397	11	68.6747	699.791	82.9121	455.88	81.4659	191693431	191697804	10.1899	1.20732	6.63826	1.18626
DW432868	17	97.1635	966.725	53.6179	276.237	214.424	200455426	200483923	9.94947	0.551832	2.84301	2.20684
exon94	1	781.415	7745.57	2015.35	4783.48	4678.79	40507169	40507658	9.91224	2.5791	6.12156	5.98759
exon2400	20	100.493	940.479	149.939	266.517	215.425	101073146	101235760	9.35869	1.49204	2.6521	2.14369
BQ010898	1	53.7489	501.968	52.8984	75.3207	69.07	31622556	31622918	9.33914	0.984176	1.40134	1.28505
CD722072	4	87.475	812.37	64.5106	657.014	354.269	224425564	224425978	9.28688	0.737475	7.51088	4.04994
BF895497	19	123.599	1100.04	83.3325	770.503	308.643	123716614	123718888	8.90007	0.674219	6.23391	2.49714
exon3563	6	321.6	2772.92	349.869	1720.21	720.636	115110920	115110999	8.62229	1.0879	5.34893	2.24079
AL832834	19	110.267	950.035	131.47	257.961	204.61	149073750	149085000	8.61578	1.19229	2.33942	1.85559
CD671603	2	61.2161	519.279	192.494	341.029	227.083	58869046	58869809	8.48271	3.14451	5.5709	3.70953
exon3715	7	58.42	490.371	75.2019	173.725	109.113	47684205	47684629	8.39388	1.28726	2.97373	1.86774
AA164731	17	728.502	6054.48	573.326	2640.5	2426.15	103284707	103285518	8.31086	0.786993	3.62456	3.33032
exon3660	6	680.99	5616.26	112.896	1402.19	1340.79	9377758	9378159	8.24719	0.165782	2.05905	1.96889
DA179313	5	453.615	3631.19	515.969	2705.61	2113.57	50652360	50652456	8.00501	1.13746	5.96456	4.65939
exon2813	4	65.3071	521.793	62.1555	262.105	668.503	182899663	182900182	7.98983	0.951742	4.01342	10.2363
exon925	11	264.132	2108.81	160.177	1929.12	1233.37	38877909	38948455	7.98393	0.606428	7.30364	4.66953
BE043072	19	163.067	1296.37	166.658	1005.21	820.86	10820413	10823392	7.94992	1.02202	6.16442	5.03388
exon456	10	204.804	1611.28	175.214	446.301	618.682	33921569	33921661	7.86742	0.85552	2.17916	3.02085
BG219347	15	68.4836	537.103	58.7923	270.979	176.469	224378334	224378974	7.84279	0.858487	3.95684	2.57681
CA433797	14	64.2863	494.769	288.099	289.781	341.896	27400015	27400677	7.69633	4.48149	4.50766	5.31834
BX324360	6	220.568	1697.03	133.886	1382.66	858.97	30276552	30276928	7.69391	0.607002	6.2686	3.89435
AA551674	16	594.191	4569.52	282.341	2611.48	1560.75	113096996	113097435	7.69033	0.475169	4.39502	2.62668
BM676747	13	73.4581	556.614	83.795	133.562	420.215	58869105	58869338	7.5773	1.14072	1.81821	5.72048
BF921579	10	93.2932	696.37	166.469	478.013	176.7	106680553	106681599	7.46432	1.78436	5.12377	1.89403
AV705129	18	260.999	1943.9	202.133	1846.32	688.125	57124793	57125380	7.44794	0.77446	7.07407	2.63651
exon2758	3	115.346	852.326	54.2716	308.665	417.147	179523920	179524334	7.38929	0.47051	2.67599	3.61648
exon1789	17	104.264	769.504	76.128	119.25	275.045	106681031	106681140	7.38033	0.730145	1.14373	2.63796
T54251	11	207.932	1523.35	339.522	596.748	470.325	14837435	14837519	7.32617	1.63285	2.86992	2.26191
exon3293	6	301.658	2205.01	88.7259	874.838	507.259	115110904	115111161	7.30966	0.294128	2.9001	1.68157
D85245	12	952.68	6955.25	1477.3	177.101	161.045	44380714	44390166	7.30072	1.55068	0.185898	0.169044
exon250	1	101.606	741.391	199.187	387.527	790.946	43216814	43217357	7.29672	1.96038	3.81402	7.78444
AF090102	2	70.8111	510.526	138.272	280.53	409.616	169828556	169829302	7.2097	1.95269	3.96166	5.78463
DA508870	3	64.1011	459.057	69.881	224.879	111.601	27399957	27400670	7.16145	1.09017	3.5082	1.74101
AA631509	2	118.406	846.168	74.9913	654.239	740.549	116519545	116922576	7.14632	0.633339	5.52537	6.25431
AI394574	17	57.5329	410.548	84.948	93.9843	70.2421	233075024	233781210	7.13588	1.47651	1.63357	1.2209
AA338586	14	66.7989	476.303	75.9793	159.849	67.543	91783984	91784496	7.1304	1.13743	2.393	1.01114
exon942	11	626.303	4443.17	126.525	3316.26	1894.97	9391493	9391774	7.09428	0.202019	5.29498	3.02564
AA160725	17	620.214	4370.3	544.725	4610.32	2320.19	19590644	19591065	7.04644	0.878285	7.43344	3.74095
AA689391	2	282.851	1991.1	348.779	864.525	339.744	114681718	114698261	7.0394	1.23308	3.05647	1.20114
FN054710	15	53.8633	376.685	128.589	487.168	107.102	154936021	154936377	6.99335	2.38732	9.04453	1.9884
T93132	15	118.478	810.724	67.9998	492.525	56.8991	187641470	187651178	6.84285	0.573946	4.15711	0.480252
DB112990	15	62.9844	429.991	160.177	171.744	100.493	33203262	33203843	6.82694	2.54312	2.72677	1.59551
AA878374	20	57.9907	391.483	71.3689	55.7716	76.1855	179410242	179417963	6.75079	1.2307	0.961733	1.31375
BM455761	19	154.06	1029.44	69.458	685.5	681.812	2783609	2783851	6.68207	0.450851	4.44958	4.42564
BX098395	1	87.9163	586.637	309.486	740.37	393.726	75435452	75435922	6.67267	3.52023	8.42131	4.47843
exon2111	2	107.856	714.878	128.319	301.679	294.145	127029377	127029690	6.62805	1.18972	2.79705	2.72719
exon1289	13	484.97	3207.35	338.411	1142.83	1560.35	72491225	72491448	6.61349	0.697796	2.3565	3.21741
exon969	12	197.921	1306.5	298.687	788.993	790.946	126537681	126564891	6.60112	1.50912	3.98639	3.99627
exon3558	6	310.486	2049.35	274.313	1449.88	815.858	104161657	104216019	6.60045	0.883496	4.6697	2.62768
exon2282	2	147.389	970.994	134.912	737.791	321.136	152459398	152459595	6.58796	0.915343	5.00573	2.17883
exon12	1	481.147	3162.08	65.4894	2212.81	999.035	71164956	71165022	6.57197	0.136111	4.59904	2.07636
AI200882	2	158.5	1039.68	253.664	684.859	752.747	153495883	153496265	6.55951	1.60041	4.32089	4.7492
C17272	2	225.052	1461.37	86.6149	767.79	221.547	92372977	92384427	6.49348	0.384866	3.41162	0.984428
exon4223	8	1132.81	7346.77	515.813	12497.2	6129.59	65979213	65979617	6.48542	0.455338	11.032	5.41095
exon499	10	2292.95	14870.3	3375.99	17646.6	11443.3	75694909	75786904	6.48523	1.47234	7.69605	4.99063
BX404816	1	140.421	908.968	220.33	572.879	338.588	24699488	24699743	6.47315	1.56906	4.07972	2.41123
AW188296	3	69.3979	447.747	101.453	372.885	274.624	227305012	227407798	6.45187	1.4619	5.37315	3.95724
exon412	10	1628.04	10496	1225.55	4809.95	4590.48	101484529	101484805	6.44704	0.752777	2.95444	2.81964
exon104	1	207.653	1337.95	175.317	629.302	757.636	14834853	14834913	6.44319	0.84428	3.03055	3.64857
AW665831	17	180.98	1156.24	163.837	422.771	270.205	141146444	141146559	6.38874	0.905275	2.336	1.49301
AK127627	18	222.872	1418.12	442.081	377.107	679.438	30704125	30762111	6.36295	1.98356	1.69203	3.04855
exon2066	19	447.505	2841.26	80.1291	811.327	706.124	3272434	3290762	6.34912	0.179058	1.813	1.57792
AW978573	3	105.469	669.237	265.809	342.34	70.612	106680037	106680155	6.34535	2.52026	3.24589	0.669506
BE939432	11	51.3585	325.334	68.0682	179.584	120.713	206203278	206203462	6.33456	1.32535	3.49667	2.35041
chr13:19779350-19799600	13	55.0893	348.878	61.7427	137.006	77.0289	154936024	154936325	6.33296	1.12078	2.48698	1.39826
DA852857	7	74.385	470.858	166.367	274.447	337.475	58868613	58868972	6.33002	2.23657	3.68954	4.53687
AI866148	8	229.795	1454.33	164.708	1260.72	719.661	85089240	85089844	6.3288	0.71676	5.4863	3.13175
exon1724	16	982.347	6191.9	154.483	9597.95	5064.14	38747582	38748081	6.30318	0.15726	9.77043	5.15515
H29235	1	56.5012	355.512	143.932	772.437	198.263	114685470	115084034	6.29212	2.54742	13.6712	3.509
exon921	11	646.703	4040.84	446.301	894.99	1196.55	67639854	67643288	6.24837	0.690117	1.38393	1.85023
exon33	1	74.8833	467.503	83.5029	141.549	86.2943	36804800	36856000	6.24308	1.11511	1.89027	1.15238
CB046739	17	1640.92	10213.6	537.611	11630.4	5978.53	33598205	33598643	6.22431	0.327627	7.08773	3.64339
AK122825	13	87.2611	541.925	75.1359	285.554	210.354	85986189	85986723	6.21038	0.861047	3.27241	2.41063
BE728746	10	114.776	711.746	181.128	441.079	366.463	165224557	165225256	6.20119	1.57811	3.84296	3.19286
CB143171	10	73.972	458.617	67.8201	196.847	60.5234	58869510	58869755	6.19987	0.916835	2.6611	0.818194
AA176626	1	85.9693	531.524	52.3047	452.593	114.361	16150915	16151061	6.18272	0.608411	5.26458	1.33025
CA394094	15	67.5861	417.793	65.6705	495.927	137.379	172138039	172138668	6.18165	0.971657	7.3377	2.03265
AK297788	1	118.903	734.947	280.13	318.961	378.15	194944104	194944482	6.18106	2.35595	2.68253	3.18032
BC047337	20	180.156	1111.88	306.315	820.28	426.749	141134068	141134304	6.17177	1.70028	4.55317	2.36878
BU182296	2	764.568	4712.04	486.081	4521.55	2016.48	5101403	5178028	6.163	0.635758	5.91386	2.63741
BF759844	7	312.147	1922.95	398.15	2503.92	1284.5	96398258	96398824	6.16038	1.27552	8.02161	4.11505
exon2950	5	240.65	1482.37	102.165	317.94	163.403	7901682	7901808	6.15986	0.424538	1.32118	0.679008
BE538310	1	127.537	785.105	126.149	675.503	368.842	31131522	31131979	6.1559	0.989118	5.29653	2.89204
AW873286	1	285.265	1751.93	237.888	2296.59	675.616	121994485	122201069	6.1414	0.833919	8.05074	2.36838
DA411236	8	914.439	5594.79	760.258	2941.52	2156.93	102959921	102960207	6.11828	0.831394	3.21675	2.35874
DB041518	5	148.82	909.989	74.0374	433.769	182.335	11738101	11738737	6.1147	0.497496	2.91472	1.22521
AA970919	4	83.9405	513.171	105.366	548.57	167.2	173958665	173958811	6.11351	1.25524	6.53523	1.99189
BQ059079	2	198.867	1215.28	112.694	987.344	277.409	112418440	112418709	6.111	0.566679	4.96484	1.39495
exon1527	14	1200.37	7328.39	514.391	3661.77	3027.19	65937568	65938092	6.10512	0.428527	3.05054	2.52188
BE178478	11	84.0838	512.079	51.5263	348.115	243.855	28512790	28512935	6.0901	0.612797	4.1401	2.90015
BF986561	6	1592.55	9678.77	654.012	9571.92	4061.72	85617599	85617691	6.07754	0.410671	6.01045	2.55046
AA451649	8	1008.39	6125.46	398.682	12300.4	1639.26	74301750	74301819	6.07448	0.395364	12.198	1.62562
exon2826	4	919.28	5574.08	2212.37	9290.04	4380.48	67263829	67263998	6.06353	2.40663	10.1058	4.76512
BF681027	2	90.4931	548.503	282.961	260.275	56.6502	74845937	74846327	6.06126	3.12687	2.87619	0.626017
exon73	1	582.437	3506.7	357.265	3678.19	3465.1	64832389	64833440	6.02074	0.613398	6.31518	5.94933
AW340849	11	127.384	766.325	65.3641	559.056	322.914	71759574	71760399	6.01587	0.513127	4.38875	2.53497
AI343295	17	1356.03	8099.31	348.071	11184.5	4190.88	65749284	66032796	5.97279	0.256683	8.24791	3.09054
exon843	11	3547.39	21176.1	1268.79	19915.7	9204.94	75849259	75876352	5.9695	0.357669	5.61417	2.59485
chr3:31017300-31040525	3	89.4915	531.904	85.2639	235.302	345.938	127030235	127030906	5.94362	0.95276	2.62932	3.8656
BF910510	13	466.637	2752.39	154.383	2227.43	1019.01	42796760	42796909	5.89836	0.330843	4.77338	2.18374
BF949027	3	210.571	1240.3	140.405	566.348	845.636	48168288	48168528	5.89019	0.66678	2.68958	4.01592
exon451	10	2414.51	14192	3517.68	17745.7	15332.2	49998560	49998779	5.87783	1.4569	7.34964	6.35002
exon2117	2	1832.06	10764.3	2280.97	8989.75	6980.53	91154341	91154589	5.87552	1.24503	4.90691	3.81021
exon2019	18	247.172	1446.92	178.485	990.768	631.147	115110904	115111303	5.85392	0.72211	4.00842	2.55347
DB325254	9	336.834	1970.63	249.874	1531.21	1132.19	23403494	23403903	5.85047	0.741831	4.5459	3.36128
BM999911	13	65.5457	383.308	63.1391	63.8119	108.148	27405920	27406708	5.84795	0.963284	0.973548	1.64996
DQ895197	12	54.364	317.387	191.255	84.4585	191.897	154936021	154936169	5.83819	3.51805	1.55357	3.52985
exon1485	14	3322.73	19385.2	1322.04	31961.5	9086.86	10600246	10600767	5.83413	0.397877	9.61905	2.73476
exon2443	20	116.132	677.258	127.615	679.659	568.991	233155967	233156545	5.8318	1.09888	5.85247	4.89952
exon2815	4	587.77	3426.04	540.147	4394.46	1981.53	72133568	72133700	5.82887	0.918976	7.47649	3.37126
HMlincRNA773	5	74.9356	434.039	58.3273	308.468	66.4552	47977525	47990050	5.79216	0.778366	4.11644	0.886831
DB235569	15	709.967	4103.19	773.258	4108.86	3405.39	92862947	92863650	5.77942	1.08915	5.7874	4.79655
DB361072	4	346.738	2003.77	460.547	1519.99	994.324	37454821	37454901	5.77892	1.32823	4.38369	2.86765
DB470502	17	63.225	364.889	148.82	353.379	181.26	16376308	16376739	5.77128	2.35382	5.58923	2.86691
exon449	10	129.953	749.722	53.2655	467.837	470.548	140886335	140887019	5.76916	0.409882	3.60003	3.6209
exon2408	20	107.306	617.346	100.576	615.57	661.77	106680984	106681054	5.75313	0.937284	5.73658	6.16713
exon91	1	1319.88	7575.81	731.857	6770.41	3179.12	65999006	65999510	5.73977	0.554487	5.12956	2.40864
BM684216	1	839.68	4818.55	417.347	3306.39	1568.3	122193479	122193861	5.73855	0.497031	3.93768	1.86774
AI857894	3	229.005	1313.68	159.214	800.771	404.06	126975251	126975994	5.73646	0.695243	3.49674	1.76442
AW136353	17	1580.3	9063.43	521.993	5662.11	4345.77	76504675	76504728	5.73525	0.330312	3.58293	2.74996
AA635290	1	487.547	2793.86	558.546	1799.75	1238.86	72509696	72509802	5.73044	1.14563	3.69143	2.541
AI866789	1	507.259	2900.62	149.939	2148.88	1633.39	122726182	122726251	5.71822	0.295587	4.23627	3.22004
BU941631	6	376.019	2143.68	249.678	2066.44	921.016	110344717	110345185	5.70099	0.664003	5.49557	2.44939
BX088948	1	74.8833	425.303	63.9431	611.793	260.008	34594000	34611425	5.67955	0.853904	8.16995	3.47217
FN169473	7	667.525	3780.41	322.622	4959.92	1954.97	5347894	5348084	5.66333	0.483312	7.43032	2.92868
N57272	11	187.803	1062.79	133.422	932.948	558.348	111693801	111699063	5.65907	0.710437	4.96769	2.97305
AW855585	10	91.4577	516.637	68.4337	530.327	294.743	106679908	106680693	5.64891	0.748255	5.7986	3.22272
exon4334	8	1633.39	9224.55	1217.37	12744.6	6517.83	30804475	30804740	5.64748	0.745302	7.80254	3.99036
AI149675	1	97.9047	552.812	87.1068	165.848	88.118	127031864	127032246	5.64643	0.88971	1.69397	0.900039
BX648380	3	662.013	3729.33	1293.21	3284.39	2473.04	44406076	44407548	5.63331	1.95346	4.96122	3.73564
exon248	1	75.951	425.659	55.3983	367.53	197.469	2392881	2393211	5.60439	0.729395	4.83905	2.59995
BE567163	3	1497.08	8371.48	1762.06	6559.41	4026.34	34969211	34969936	5.59187	1.177	4.38147	2.68946
AA857101	17	96.8985	541.792	82.1345	708.236	240.541	146043665	146051940	5.59134	0.847634	7.30905	2.4824
BE006466	3	101.908	567.26	64.6659	428.369	513.459	177785536	177788865	5.56638	0.63455	4.20347	5.03844
AW105345	17	97.6893	543.192	64.824	1447.37	328.039	174538335	174538794	5.56041	0.663573	14.8161	3.35798
exon409	10	2305.3	12815.6	363.221	5735.81	5041.88	29385438	29386015	5.55917	0.157559	2.4881	2.18708
DA636405	2	312.772	1738.28	474.324	1525.12	1981.82	124695645	124721065	5.55766	1.51652	4.87615	6.33629
BE222824	7	159.42	880.77	84.948	594.057	490.459	108600736	108689969	5.52484	0.532857	3.72636	3.07652
exon2960	5	1687.1	9316.93	542.991	5011.53	5978.53	58962221	58962281	5.52244	0.321848	2.97049	3.54366
AJ012500	1	59.3402	327.106	113.761	285.97	51.5687	27406917	27407666	5.51238	1.9171	4.81917	0.869035
BX493834	11	96.7488	531.325	69.3839	651.725	370.352	62442903	62443316	5.4918	0.717155	6.73626	3.82797
exon2816	4	1021.06	5604.33	1446.1	8889.93	4716.35	72717475	72744200	5.48874	1.41628	8.70658	4.61908
BQ188538	2	80.8128	442.839	77.6483	241.373	137.973	106680933	106681083	5.47981	0.960842	2.98681	1.70732
BG211764	8	72.5474	397.304	2807.62	188.528	116.958	154936021	154936340	5.47648	38.7004	2.59869	1.61215
exon3216	5	733.546	4015.17	181.746	766.746	2623.86	19588693	19589009	5.47364	0.247763	1.04526	3.57695
exon4430	8	1039.33	5688.39	1470.86	4377.1	2117.12	47355108	47356919	5.47315	1.4152	4.21148	2.03702
AW021285	16	188.249	1029.86	240.474	737.993	697.216	78109811	78135453	5.47073	1.27743	3.92031	3.7037
BF960853	9	164.235	897.192	125.259	311.684	336.032	180599112	180607183	5.46286	0.762682	1.89779	2.04604
CD674346	6	264.021	1440.66	308.224	1259.97	750.856	126694893	127201203	5.4566	1.16742	4.77223	2.84392
EL583850	21	143.177	780.927	153.982	1131.9	608.436	152317247	152465931	5.45426	1.07546	7.90559	4.24953
exon426	10	116.208	632.836	223.68	783.327	527.146	238248277	238248497	5.4457	1.92482	6.7407	4.53621
BX279812	8	502.391	2734.21	149.306	1662.28	845.769	120025896	120026008	5.4424	0.297191	3.30874	1.68349
BG213809	10	114.162	620.637	94.9656	810.858	158.102	128915408	128915586	5.43647	0.831851	7.10271	1.3849
FN149784	18	324.712	1764.68	208.926	1055.19	873.947	57125837	57125948	5.4346	0.64342	3.24962	2.69145
exon4181	8	320.227	1735.55	300.706	1559.7	946.148	115110917	115111019	5.41974	0.93904	4.87062	2.95462
R71101	8	632.012	3408.57	477.48	2513.7	1492.19	111084576	111169731	5.3932	0.755492	3.9773	2.36101
T54356	11	77.6735	418.881	92.3683	82.4233	57.1767	27718378	27718666	5.39284	1.18919	1.06115	0.736116
AV648161	1	51.7781	278.959	148.154	52.1276	57.9989	36303839	36304239	5.38759	2.86132	1.00675	1.12014
BF341729	13	781.524	4185.28	328.73	14143.9	2862.5	11914049	12159528	5.35528	0.420627	18.0979	3.66272
exon410	10	2140.75	11461.7	2438.04	17972.7	13778.2	37591900	37592129	5.35407	1.13887	8.39551	6.43616
BQ214566	2	519.147	2765.28	188.353	2070.99	974.345	62077740	62077867	5.32658	0.362814	3.98922	1.87682
DB097510	3	83.0828	441.637	62.9203	228.832	170.93	208254721	208254956	5.31562	0.75732	2.75427	2.05735
BG195230	12	149.184	791.503	133.579	1008.28	467.503	124630978	124637543	5.30555	0.895397	6.75865	3.13373
AV730194	2	70.1251	370.798	85.2545	324.532	238.699	101536394	101536871	5.28766	1.21575	4.6279	3.4039
exon13	1	395.149	2086.55	273.983	3243.32	1501.41	99672439	99672757	5.28042	0.693367	8.20786	3.79962
exon3661	6	2073.64	10896.4	489.68	8304.59	10279.3	46804832	46805073	5.25474	0.236146	4.00485	4.95714
BG506146	10	450.369	2353.59	450.057	258.401	604.726	4995636	5139693	5.22592	0.999307	0.573754	1.34274
DB274526	11	673.746	3517.46	422.527	2061.17	1207.15	5153307	5153712	5.22074	0.627131	3.05926	1.79169
exon4149	8	68.9383	359.843	55.3983	209.184	183.737	206199367	206199942	5.21978	0.803592	3.03436	2.66524
AW076083	4	260.89	1360.3	124.632	1061.32	888.437	115110916	115111241	5.21409	0.477719	4.0681	3.40541
DA394641	2	168.761	879.459	236.094	578.88	558.348	79322889	79387485	5.21127	1.39898	3.43018	3.30852
exon2541	21	269.851	1406.26	333.792	2501.97	900.414	2684762	2685292	5.21122	1.23695	9.27165	3.33671
exon2439	20	209.705	1092.37	209.403	2534.7	1286.75	34647479	34647721	5.20909	0.998562	12.087	6.13599
exon812	11	120.395	623.483	187.226	381.572	505.771	182900321	183037362	5.17863	1.55509	3.16933	4.20092
exon4060	8	491.547	2544.72	667.792	1844.52	1926.5	79484150	79484228	5.17697	1.35855	3.75249	3.91926
BE515262	20	74.7912	386.837	79.0876	388.615	114.795	242433950	242449875	5.17223	1.05745	5.196	1.53487
exon80	1	795.546	4103.19	463.881	2772.92	2247.04	37148672	37174003	5.15771	0.583097	3.48556	2.82452
T77166	14	89.0308	459.057	191.255	377.241	244.182	106680026	106680784	5.15616	2.14819	4.23719	2.74267
AA830403	3	498.059	2566.06	546.104	1694.08	1046.81	90732832	90733198	5.15212	1.09647	3.40136	2.10179
DC310055	7	74.2444	381.772	211.501	219.632	113.563	58869247	58869754	5.14209	2.84871	2.95823	1.52958
BX119231	4	57.3693	294.875	90.7381	88.4686	84.7362	191722837	191723123	5.13994	1.58165	1.54209	1.47703
AA487436	11	167.72	862.014	463.659	1353.3	1015.06	38729071	38881615	5.13962	2.76449	8.06883	6.05211
exon38	1	50.8742	260.89	103.68	220.874	123.329	27406701	27407813	5.12813	2.03797	4.34157	2.42419
AI811097	9	127.117	651.702	98.3001	203.035	272.854	151676239	151676646	5.12679	0.773304	1.59723	2.14647
DB558098	21	69.324	354.912	231.081	115.651	132.918	67664477	67668738	5.11962	3.33335	1.66826	1.91735
AA860337	13	54.041	276.48	66.6531	82.7569	62.0792	27406912	27407604	5.11612	1.23338	1.53137	1.14874
CA449308	20	617.591	3158.35	514.079	3165.95	2195.75	30639479	30639588	5.11398	0.832394	5.12629	3.55534
H54785	7	456.191	2329.84	590.415	2361.88	1357.68	95557948	95565614	5.10716	1.29423	5.1774	2.97612
BG541695	1	1033.93	5261.12	504.617	7169.83	2591.53	42309140	42309340	5.08849	0.488059	6.93457	2.50649
CN479707	22	578.414	2943.06	179.835	2550.99	1481.37	27188464	27189141	5.08815	0.310911	4.41032	2.56108
exon691	11	523.125	2659.01	239.31	1667.68	1142.86	44537174	44929010	5.08295	0.457463	3.18792	2.18467
BE171578	12	244.516	1242.64	300.482	589.544	1235.24	25948438	25948620	5.08203	1.22889	2.41107	5.05178
exon424	10	118.585	601.683	245.24	370.308	315.897	189071039	189071437	5.07387	2.06806	3.12273	2.6639
exon1218	12	814.77	4132.04	197.251	1699.88	1288.23	64282714	64282842	5.07141	0.242094	2.08633	1.5811
AV741567	1	395.55	2005.5	433.681	1988.86	1134.95	21743446	21780681	5.07015	1.0964	5.02808	2.86929
AI336645	5	320.337	1624.12	331.014	1128.02	1209.21	115110917	115111019	5.07005	1.03333	3.52134	3.77482
AW300566	3	441.815	2236.93	449.703	2394.24	1271.06	32088339	32090356	5.06304	1.01785	5.4191	2.8769
BF760416	2	111.014	561.548	58.4094	484.902	156.099	68414075	68436975	5.05835	0.526144	4.36794	1.40612
exon1658	15	3532.62	17838.6	7163.33	27545.7	19080.2	29574296	29574465	5.04969	2.02777	7.79754	5.40115
exon2249	2	83.2425	419.883	88.3758	211.589	172.744	21340258	21340463	5.0441	1.06167	2.54184	2.07519
exon2135	2	153.938	774.591	115.254	714.768	313.413	2772480	2773020	5.03184	0.748703	4.64323	2.03597
exon1141	12	51.0855	256.813	85.7195	129.434	385.859	58869277	58869719	5.02712	1.67796	2.53368	7.55321
BU506971	8	2384.79	11981.7	846.327	11209.2	6035.9	83088099	83088425	5.02422	0.354885	4.7003	2.531
DB346991	5	51.9733	261.108	50.2907	199.187	61.3309	148811733	148812047	5.02388	0.967626	3.83248	1.18005
exon4439	8	647.968	3253.19	562.747	2823.44	1527.68	8866481	8920154	5.0206	0.868479	4.35737	2.35765
AA417852	16	1843.13	9228.79	1987.73	18517	7132.26	37518481	37519048	5.00714	1.07845	10.0465	3.86965
AW298818	1	222.307	1113.04	196.633	1071.19	664.348	155448086	155451798	5.00676	0.884514	4.81854	2.98843
exon2546	21	79.568	397.77	266.737	326.952	182.06	41735535	41735603	4.99912	3.35231	4.10909	2.28811
exon3132	5	329.194	1644.21	177.686	1008.28	1102.79	10485925	10492168	4.99467	0.539761	3.06288	3.34998
BG190558	8	345.073	1721.77	266.626	1237.43	1088.24	37396304	37396430	4.98958	0.772666	3.58601	3.15364
BM729216	8	138.469	690.593	91.271	397.46	186.761	138238495	138238639	4.98734	0.659143	2.87039	1.34876
exon3454	6	236.969	1181.23	152.981	1652.97	512.145	134046570	134264081	4.98476	0.645575	6.97546	2.16123
AA345504	1	352.113	1754.61	145.244	1900.15	830.124	107138936	107140547	4.9831	0.412492	5.39641	2.35755
BG194620	11	392.729	1956.59	281.547	1480.21	1505.01	137247933	137248473	4.98204	0.716899	3.76905	3.8322
CD656431	1	1515.19	7547.14	1608.68	7997.41	5463.15	52754179	53223726	4.98098	1.0617	5.27815	3.60558
AI915343	7	141.112	702.124	116.773	288.806	485.747	55469231	55469518	4.97566	0.827522	2.04665	3.44228
DA504332	2	193.373	959.08	112.587	364.889	151.675	3426018	3426563	4.95974	0.582226	1.88697	0.784365
exon3562	6	504.705	2499.88	129.128	2155.26	1195.86	122714468	122714596	4.95315	0.255849	4.27033	2.36943
BI519983	1	186.077	918.924	194.507	891.258	124.274	172075585	172075842	4.93841	1.0453	4.78973	0.667866
AA382174	1	126.618	624.414	215.96	156.755	153.409	178952393	178953087	4.93147	1.7056	1.23801	1.21158
exon19	1	215.425	1056.72	246.468	1577.79	1055.12	113804580	113804878	4.90531	1.1441	7.3241	4.89788
BF369413	15	361.246	1769.57	288.565	2272.55	1092.68	142376501	142376635	4.89851	0.798805	6.29086	3.02475
exon4424	8	239.882	1173.7	179.183	690.171	319.871	151930449	151930486	4.89283	0.746964	2.87712	1.33345
BP431982	7	66.72	326.266	58.4094	351.981	330.171	154927970	154928413	4.89008	0.87544	5.2755	4.9486
AA628129	4	102.248	499.971	106.921	716.37	183.737	11842602	12680536	4.88977	1.0457	7.00618	1.79697
DN991469	2	75.0808	367.021	72.7284	188.419	176.553	2373537	2373919	4.88834	0.968669	2.50955	2.3515
exon3283	6	642.456	3138.26	612.99	1889.66	1309.86	92837222	92837727	4.88478	0.954136	2.9413	2.03883
exon1670	15	408.706	1993.97	332.191	1856.55	1445.23	60859444	60859801	4.87874	0.812788	4.54251	3.53613
FN147952	5	275.752	1344.95	167.24	1567.64	930.612	21393168	21393639	4.87738	0.606487	5.68495	3.37482
BG990078	18	88.2567	430.125	104.45	386.373	119.622	106680788	106681553	4.87357	1.18348	4.37784	1.35539
exon82	1	1839.28	8934.91	632.79	10858.5	3926.73	94598116	94598370	4.85783	0.344042	5.90365	2.13493
DB306857	14	4853.32	23529.3	1295.83	22480.7	14824.8	8686067	8697357	4.84808	0.266999	4.63203	3.05456
BM457645	2	283.715	1372.5	200.519	946.083	807.79	57125688	57125799	4.8376	0.706762	3.33462	2.84718
exon2639	3	335.147	1620.66	237.667	1459.08	1046.52	115110904	115111143	4.83567	0.709144	4.35355	3.12259
AA435751	12	746.679	3610.57	857.903	2974.79	2399.95	27256101	27256321	4.8355	1.14896	3.98403	3.21416
BM549844	2	66.3087	320.359	54.7531	163.507	123.559	108875336	108875772	4.83133	0.82573	2.46584	1.86339
DB337452	9	3525.15	17020.8	787.592	15050.6	7241.75	44068888	44071636	4.82838	0.223421	4.26951	2.05431
CN282981	1	103.969	501.793	88.8039	549.192	294.434	106681376	106681473	4.82638	0.854141	5.28229	2.83195
AA907924	9	149.834	723.146	83.2591	608.126	232.326	178531420	178535800	4.82632	0.555676	4.05867	1.55056
BF509436	8	192.282	925.546	357.623	669.593	421.503	41599659	41621851	4.81348	1.85989	3.48235	2.19211
CN265765	15	247.017	1188.37	77.4019	2581.99	967.349	115110910	115111206	4.81089	0.313347	10.4527	3.91612
AA496289	14	440.991	2120.9	676.1	2897.08	1992.26	27289711	27290263	4.8094	1.53314	6.56948	4.51769
CF227096	18	204.914	985.394	442.549	874.147	982.969	91624740	91630595	4.80881	2.15968	4.26592	4.79698
BG490809	18	3541.19	16943.5	1222.37	13131.7	9048.35	44692087	44692466	4.78468	0.345186	3.70826	2.55517
DB239440	8	73.4581	351.246	62.7821	522.146	113.451	58869105	58869500	4.78158	0.854665	7.10809	1.54443
AA781964	1	74.7912	356.49	104.883	163.572	123.234	229493875	229512225	4.76647	1.40234	2.18705	1.64771
exon448	10	51.5687	245.68	89.8162	98.0162	79.9665	16371401	16371627	4.76414	1.74168	1.90069	1.55068
exon2641	3	2149.08	10219.5	2724.03	16234.7	9202.92	75058843	75058943	4.75529	1.26753	7.55428	4.28226
exon2602	22	96.2783	456.769	51.2031	413.435	429.279	105942074	105943338	4.74425	0.531824	4.29417	4.45873
AI129187	3	145.782	690.903	81.2145	332.169	235.521	106483001	106483530	4.73928	0.557095	2.27853	1.61557
AA854612	11	155.26	733.301	113.183	604.549	345.405	55737020	55737094	4.72306	0.728993	3.89379	2.22469
BU177145	6	251.286	1181.59	166.658	1288.01	652.968	115110906	115111234	4.70219	0.663222	5.12569	2.59851
HMlincRNA358	14	92.4899	434.593	244.516	280.53	168.262	37713368	37713576	4.69881	2.6437	3.03308	1.81925
AA657907	10	116.132	544.413	97.0958	431.437	158.102	231938542	231938627	4.68788	0.836083	3.71506	1.3614
exon2065	19	4125.84	19324.9	5153.93	30550.2	19420.3	49431	49593	4.68388	1.24918	7.4046	4.70699
exon7	1	246.601	1152.79	156.877	1055.7	428.815	115110913	115111337	4.67473	0.636158	4.28102	1.7389
BF895723	4	225.816	1055.26	201.511	856.457	987.344	24802689	24986186	4.67309	0.892368	3.79272	4.37234
BF338057	5	583.615	2726.9	682.192	3394.19	1523.35	72124853	72128024	4.67243	1.16891	5.81581	2.61019
exon2300	2	83.2425	388.527	91.0784	390.795	72.0445	21297548	21340462	4.66741	1.09413	4.69465	0.865477
AW275694	8	1154.81	5383.81	1004.35	16803.8	9728.81	33597858	33598324	4.66206	0.869704	14.5511	8.42457
AA582685	8	84.3972	393.037	116.659	200.627	840.301	202909706	202910168	4.65698	1.38227	2.37718	9.9565
BF511637	4	575.705	2679.81	389.063	7966.77	3247.68	2413777	2414016	4.65484	0.675803	13.8383	5.64123
AI798890	12	176.845	822.859	60.4888	1274.28	67.6082	60786861	60787376	4.65301	0.342045	7.20565	0.382303
BX111087	12	56.1179	260.406	106.921	109.451	72.1095	36304294	36304761	4.64033	1.90529	1.95038	1.28496
exon4578	9	3207.35	14878.1	1170.02	2722.77	11701.4	44040040	44065933	4.63876	0.364792	0.848917	3.64832
exon484	10	226.886	1052.01	250.82	636.635	697.216	154619329	154621079	4.63676	1.10549	2.80597	3.07299
AA397707	13	164.708	762.548	143.932	511.458	231.954	54068261	54068735	4.6297	0.873863	3.10525	1.40828
BG195412	9	188.102	869.771	259.457	504.903	347.092	36717299	36717759	4.62392	1.37934	2.68419	1.84523
BQ231086	1	142.518	658.215	71.6083	267.158	178.297	184038977	184039129	4.61846	0.50245	1.87455	1.25104
AW001813	3	116.804	539.104	58.0121	453.479	475.613	154199227	154199559	4.61547	0.496663	3.8824	4.07189
AI217162	2	66.0569	304.274	90.4569	85.0529	64.2981	207212435	207215275	4.60624	1.36938	1.28757	0.973375
AB053446	11	65.2297	299.998	249.874	500.261	500.149	58869244	58869792	4.5991	3.83067	7.66922	7.6675
exon3207	5	2857.13	13136.7	349.227	8015.59	7655.64	47214847	47336054	4.59789	0.12223	2.80547	2.67949
BC113950	3	239.641	1101.81	350.092	1187.28	1204.28	151930178	151930248	4.59776	1.4609	4.9544	5.02534
chr2:149073750-149085000	2	66.1923	304.274	58.8743	102.957	59.9285	211732266	211971430	4.59681	0.889444	1.55542	0.90537
exon3457	6	310.819	1428.1	370.04	2587.59	953.814	24867680	25049066	4.59464	1.19053	8.32507	3.06871
AA770385	10	153.409	704.149	146.209	66.72	201.791	2765944	2766086	4.59002	0.953071	0.434917	1.31538
BF027992	8	433.993	1991.79	297.644	1277.94	1197.15	54104348	54104823	4.58946	0.685826	2.94462	2.75845
exon92	1	225.598	1035.15	70.6982	1231.48	337.475	140873638	140874037	4.58845	0.313381	5.45873	1.49591
exon4442	8	185.334	850.015	79.6621	842.258	731.857	171218294	171218504	4.58638	0.429829	4.54453	3.94884
DA011747	14	112.497	514.992	111.513	653.103	224.573	20658606	20658700	4.57784	0.991251	5.80552	1.99626
exon2104	2	236.726	1082.26	146.384	1456.23	1240.1	45975683	45976262	4.57177	0.618371	6.15157	5.23856
exon814	11	1646.1	7515.81	2515.79	7256.5	6929.72	69792625	69829600	4.56582	1.52833	4.40829	4.20978
AA907065	1	298.224	1361.33	91.7729	814.524	535.68	57124983	57125838	4.56478	0.307732	2.73125	1.79624
exon39	1	2718.1	12406.5	822.68	11477.6	7623.93	85468308	85468453	4.56441	0.302667	4.22264	2.80487
chr7:149967450-150001750	7	50.7254	231.496	65.7574	121.812	52.8569	142369408	142369799	4.56371	1.29634	2.4014	1.04202
CV412114	12	80.6872	367.996	61.9516	199.121	267.444	127031865	127032311	4.56078	0.767799	2.46781	3.31458
AM851115	6	1205.62	5494.13	729.168	6431.39	3018.73	73337101	73337256	4.55711	0.60481	5.33452	2.50389
chr2:223541552-223554575	2	176.803	804.658	102.248	1052.01	458.678	60706043	60706461	4.55117	0.578319	5.95021	2.5943
DA328735	15	125.069	567.105	80.9686	346.43	318.739	36960668	36961194	4.53432	0.647389	2.7699	2.5485
R78413	8	683.657	3096.77	661.191	2763.12	2421.44	71796054	71808066	4.52971	0.967138	4.04168	3.54189
DA762481	14	102.668	464.103	85.3742	329.505	146.926	44249519	44325026	4.52044	0.831559	3.20944	1.43109
N49448	5	159.541	719.947	52.0986	586.414	601.168	170110980	170111218	4.51262	0.326553	3.67564	3.76812
N24497	4	318.849	1438.75	239.31	1623.01	898.593	57125582	57125701	4.51231	0.750544	5.09023	2.81824
CD709954	9	100.327	452.191	62.717	305.206	145.421	240940214	240940764	4.50715	0.625123	3.0421	1.44946
DA140148	18	121.554	547.681	173.85	199.638	356.958	72693023	72714051	4.50566	1.43023	1.64239	2.93662
BG195656	1	721.991	3250.21	286.682	2322.7	2353.23	19629179	19629861	4.50174	0.397071	3.21708	3.25937
BX954380	16	82.9998	371.398	130.861	291.465	566.679	237871095	237871610	4.47468	1.57665	3.51164	6.82747
BU632228	16	61.7427	275.708	110.461	358.067	263.955	161636114	161636371	4.46544	1.78905	5.79934	4.27509
BQ026665	18	147.834	658.969	168.695	751.705	485.615	1156362	1192626	4.45749	1.14111	5.08478	3.28486
BU632350	5	51.0371	227.345	75.5264	262.718	107.206	170060577	170060653	4.4545	1.47983	5.1476	2.10055
DA339888	9	74.5301	330.88	82.4944	277.764	172.847	116599350	116640475	4.43955	1.10686	3.72687	2.31916
exon3464	6	62.3997	276.99	61.0572	289.934	90.554	191919998	191921541	4.43896	0.978485	4.64641	1.45119
AW592573	8	651.5	2891.26	787.102	1714.19	1401.06	8867640	8920637	4.43785	1.20814	2.63114	2.15051
BQ233378	6	299.066	1325.92	141.549	921.923	463.991	115110909	115111475	4.43356	0.473305	3.08268	1.55147
FN087312	4	1308.39	5794.5	533.192	9521.97	3184.22	101484460	101484934	4.42872	0.407517	7.27761	2.43369
BF963157	15	61.9967	274.556	66.426	211.676	256.329	161636079	161636371	4.42856	1.07144	3.41431	4.13455
AI096786	9	130.878	579.481	678.524	529.746	223.091	109326600	109338634	4.42765	5.18442	4.04765	1.70458
N34783	1	1077.03	4768.52	191.343	3407.08	1833.17	53767653	53767835	4.42746	0.177657	3.16339	1.70205
exon919	11	132.744	587.414	239.575	560.947	720.902	178642445	178952787	4.42517	1.80479	4.22578	5.43078
BG255834	14	559.192	2474.28	295.318	2833.7	1438.17	109571495	109672647	4.42474	0.528114	5.06749	2.57187
AV732793	2	125.767	555.571	151.414	472.681	225.073	71760503	71760893	4.41747	1.20393	3.7584	1.78961
exon1290	13	397.77	1753.61	856.257	1468.59	2141.41	2285973	2286109	4.40861	2.15264	3.69206	5.38354
BU664224	3	110.267	485.947	81.1212	394.77	99.6882	134424550	134510625	4.40701	0.735681	3.58014	0.904064
AI086782	10	286.813	1263.41	262.563	1078.32	789.612	21508854	21509246	4.405	0.915451	3.75967	2.75305
CU693173	5	261.243	1150.21	250.318	2280.06	891.745	115110909	115111180	4.40286	0.958181	8.72774	3.41347
BX090944	17	1118.35	4922.86	1292.61	6915.1	3188.84	108691511	108691780	4.40191	1.15583	6.18333	2.85138
AW028558	9	223.263	981.725	110.119	774.414	886.904	92433214	92433660	4.39717	0.493226	3.46862	3.97247
CN355398	2	104.264	458.279	315.5	558.966	117.708	106680021	106680148	4.39536	3.02597	5.36105	1.12894
BF541574	1	202.221	887.28	146.704	884.592	612.858	20141340	20141822	4.38768	0.725465	4.37439	3.03064
AW959122	16	1611.08	7061.23	1678.88	8443.66	2877.23	34968714	34969155	4.38292	1.04208	5.24099	1.7859
AK125902	11	533.104	2335.3	425.103	690.859	933.588	87746051	87772712	4.38057	0.79741	1.29592	1.75123
BI020545	14	273.673	1198.21	138.61	991.015	1285.97	91302920	91650693	4.37827	0.506482	3.62117	4.69894
DA852501	22	347.606	1520.79	145.684	4511.61	1763.9	55517757	55517819	4.37505	0.419106	12.9791	5.07443
AI221792	6	100.917	441.213	91.9596	257.736	148.034	19103989	19104549	4.37206	0.911244	2.55396	1.4669
exon3118	5	164.975	719.213	100.072	349.139	615.146	107201654	107202345	4.35951	0.60659	2.11631	3.72872
exon3360	6	304.938	1328.99	207.133	737.413	741.212	115110906	115111255	4.35823	0.679263	2.41824	2.4307
AV648468	1	521.502	2268.77	759.258	3959.64	2902.61	44515767	44515931	4.35044	1.45591	7.59275	5.56586
exon3147	5	573.971	2491.77	165.786	3266.77	1701.75	113400350	113410875	4.34128	0.288841	5.69153	2.96487
CD243935	16	351.58	1526.17	150.767	1561.81	985.394	103835375	103835481	4.34089	0.428827	4.44228	2.80276
chr16:84629500-84646475	16	71.6817	311.019	79.1817	135.398	348.145	36309659	36309762	4.33889	1.10463	1.88888	4.85682
AI796135	9	452.859	1963.92	301.193	1519.68	825.792	32107502	32107742	4.33673	0.665092	3.35575	1.82351
exon491	10	157.222	681.413	233.333	356.69	344.561	180606698	180606946	4.33408	1.4841	2.2687	2.19156
exon692	11	153.205	663.988	54.8311	284.668	238.589	2567783	2567977	4.334	0.357894	1.85809	1.55732
BF174537	3	65.9529	285.62	185.145	606.881	388.705	36309073	36309416	4.33066	2.80722	9.20172	5.89368
T94317	14	593.034	2567.66	578.502	2486.68	1321.1	72139764	72140118	4.32969	0.975495	4.19314	2.2277
exon4206	8	80.2243	347.182	138.945	304.387	216.113	46769921	46770191	4.32764	1.73196	3.79421	2.69387
BG211052	10	59.3904	256.329	334.323	166.512	165.038	27406042	27406485	4.31599	5.62925	2.80369	2.77886
exon3362	6	69.589	300.129	95.9843	445.547	652.548	163359430	163359974	4.31288	1.3793	6.40254	9.37718
AI808995	10	169.737	731.747	68.6523	879.746	316.674	44868358	44868905	4.31107	0.404463	5.183	1.86568
exon649	11	2943.06	12677.3	843.99	5529.52	4153.37	86401124	86401499	4.30751	0.286773	1.87884	1.41124
BG462007	10	292.484	1259.75	305.405	1472.48	835.566	17026895	17027766	4.30707	1.04418	5.03439	2.85679
BG193092	1	843.878	3634.17	256.131	3910.26	1867.22	129670744	129670828	4.30651	0.303516	4.63368	2.21266
exon422	10	141.549	609.547	166.762	647.637	348.917	14617171	14838682	4.30625	1.17812	4.57534	2.46498
exon4156	8	5308.57	22853.6	1487.79	27268.7	11346.5	18754722	18767724	4.30504	0.280263	5.13674	2.13739
BQ072544	19	468.659	2015.77	151.779	452.013	498.435	44157462	44157592	4.30115	0.323857	0.964482	1.06353
AA152059	13	275.752	1184.46	288.916	2845.59	1777.33	60465929	60466265	4.29538	1.04774	10.3194	6.44539
BF930798	14	98.9026	424.771	66.2718	317.761	208.647	11465054	11465375	4.29484	0.670071	3.21286	2.10962
exon480	10	208.041	892.747	193.741	1037.9	367.598	14847704	14848304	4.29121	0.931265	4.98894	1.76696
BE350698	17	217.417	932.883	203.77	1735.88	297.137	7085958	7086499	4.29075	0.937231	7.9841	1.36667
BG211135	1	470.903	2019.92	178.127	2326.9	699.502	44167508	44167727	4.28947	0.378268	4.94136	1.48545
exon3144	5	672.459	2881.61	264.882	7401.33	1479.99	5166756	5167206	4.28519	0.3939	11.0064	2.20087
exon394	10	111.479	477.48	177.351	712.927	255.161	3677614	3677714	4.28312	1.59089	6.39514	2.28886
DA202940	15	96.8294	414.501	64.2771	259.964	311.151	200440718	200484050	4.28074	0.663818	2.68476	3.21339
BM542398	18	276.592	1183.95	109.624	732.725	897.238	41526538	41527223	4.28049	0.396338	2.64912	3.24391
BM799962	2	520.438	2225.7	185.249	2152.17	963.149	121102198	121102814	4.2766	0.355949	4.13529	1.85065
BM551183	17	148.055	632.836	80.4325	556.837	232.196	1174883	1175398	4.27434	0.543261	3.76101	1.56831
chr21:28521775-28537600	21	52.2177	223.069	76.7335	169.474	65.5865	184748714	184749156	4.2719	1.46949	3.24552	1.25602
BG924719	7	247.612	1056.33	120.121	959.368	700.77	135293289	135401872	4.26605	0.485119	3.87448	2.83011
DB036467	11	711.102	3032.37	194.378	2435.75	2251.55	36736620	36737022	4.26432	0.273347	3.42531	3.16628
BQ707240	10	430.571	1835.61	196.932	2698.08	840.702	3271277	3271732	4.26321	0.457375	6.26629	1.95253
AA468904	2	159.951	681.59	265.104	1132.9	515.168	111931552	111932074	4.26125	1.65741	7.08282	3.2208
AA325099	14	460.927	1963.41	340.585	1911.68	1437.61	112068400	112115800	4.25971	0.738914	4.14747	3.11897
exon2107	2	604.366	2574.08	380.128	2119.32	2513.86	127943119	127943707	4.25914	0.62897	3.50669	4.15949
AA988700	8	3164.88	13478.7	1629.86	962.147	3388.1	44039967	44065931	4.25884	0.514982	0.304007	1.07053
BU567998	2	786.238	3344.88	604.057	3425.19	1537.08	14281413	14281457	4.25429	0.768287	4.35643	1.95498
DA096620	18	89.4033	380.128	89.0308	256.373	285.51	208254692	208255080	4.25184	0.995834	2.8676	3.19351
AI914372	2	148.738	631.878	3536.73	154.931	184.015	25774177	26026284	4.24826	23.7782	1.04164	1.23718
exon2605	22	2259.59	9597.95	1924.19	22427.1	10170.7	35188685	35189071	4.24765	0.851566	9.92527	4.50112
AA337381	4	217.527	922.837	219.503	1009.5	466.525	41832186	41832665	4.24241	1.00909	4.64083	2.14468
AA136718	2	142.421	604.122	154.483	880.481	147.773	185634988	185635452	4.24182	1.0847	6.18226	1.03758
BM017213	17	744.502	3156.28	279.976	3613.3	1461.57	5357507	5357719	4.23945	0.376058	4.85331	1.96315
exon1473	14	266.121	1128.02	90.815	1308.01	652.968	115110905	115111280	4.23873	0.341254	4.9151	2.45365
CD700697	19	319.871	1355.59	112.192	1066.15	1018.93	55834083	55912686	4.23793	0.35074	3.33305	3.18543
HMlincRNA1073	22	443.927	1877.06	505.925	2288.44	2684.66	110231680	110655670	4.22831	1.13966	5.15498	6.04753
AL712377	15	147.308	622.082	85.2545	815.791	384.306	185635930	185636020	4.22302	0.578752	5.53801	2.60887
AW576935	1	318.629	1343.61	325.334	1714.99	909.68	115110998	115111211	4.21686	1.02104	5.38241	2.85498
BU658432	4	365.823	1542.5	150.323	1483.64	2196.35	96106637	96106900	4.21653	0.410917	4.05561	6.00386
BE254843	7	105.831	445.881	125.808	138.289	155.706	204337258	204337309	4.21316	1.18877	1.3067	1.47127
AV659563	16	187.079	787.949	414.745	689.501	500.371	169983323	169983735	4.21184	2.21695	3.68561	2.67464
BE328106	11	197.726	832.346	298.465	355.378	314.146	141226637	141227273	4.2096	1.50949	1.79733	1.5888
AI094639	15	576.19	2420.52	309.244	1953.92	1255.81	2414675	2415003	4.20091	0.536705	3.39111	2.17951
exon4042	7	183.632	770.459	66.0569	467.637	733.683	149974000	149974068	4.19566	0.359724	2.54659	3.99539
BG182403	15	209.403	878.482	58.5452	1185.41	319.182	34644033	34644227	4.19517	0.279581	5.66092	1.52425
BE003294	3	123.837	519.481	67.1514	482.236	315.544	189034722	189035000	4.19486	0.542254	3.89411	2.54805
BF691786	8	56.5484	237.1	55.012	95.2591	110.886	94875564	94875940	4.19287	0.97283	1.68456	1.9609
exon2067	19	1669.32	6995.64	243.456	7372.79	2776.04	99762875	99774250	4.1907	0.145841	4.41663	1.66297
exon440	10	225.946	946.791	120.917	694.169	600.213	60825	525164	4.19035	0.535162	3.07228	2.65645
BM509577	14	598.946	2509.66	1569.48	12180.5	15480.9	125563554	125563708	4.19012	2.6204	20.3365	25.847
BQ717918	15	927.902	3887.99	240.891	4979.17	1205.95	93964134	93964458	4.19009	0.259608	5.36605	1.29965
AK126894	1	73.6887	308.555	237.23	408.596	137.973	58868188	58868389	4.18728	3.21935	5.54489	1.87238
BG186388	8	76.7438	321.048	89.7197	64.2676	85.3742	199837988	199839026	4.18337	1.16908	0.83743	1.11246
BI043754	2	3327.99	13920.9	2036.72	1720.93	14440	44068134	44068504	4.18296	0.611998	0.517107	4.33894
EL583514	21	736.571	3080.13	897.722	4190.88	2528.21	95735690	95793423	4.18171	1.21879	5.68972	3.43241
AA428281	1	555.751	2323.5	155.281	3158.68	1681.66	68756256	68758979	4.18084	0.279407	5.68363	3.02592
DB178337	3	248.513	1037.48	93.0727	378.728	285.106	123622270	123622562	4.17476	0.374518	1.52398	1.14725
AA515882	21	222.635	928.722	217.417	1279.7	961.013	65969354	65974207	4.1715	0.976563	5.74799	4.31654
BU846063	10	960.326	4005.59	170.077	1268.73	1204.66	84070199	84070812	4.17107	0.177103	1.32114	1.25443
AA864584	2	534.614	2229.86	221.979	2327.37	1184.46	97519959	97520157	4.17096	0.415214	4.35336	2.21554
exon109	1	254.325	1060.53	247.547	572.37	868.925	115110967	115111077	4.16997	0.97335	2.25055	3.4166
DA933654	8	352.647	1468.88	1174.3	1278.95	2086.75	118838323	118838538	4.16529	3.32996	3.6267	5.91738
T15648	8	353.269	1470.95	211.762	3822.97	1862.06	124558096	124558365	4.16381	0.599437	10.8217	5.27095
BF183852	7	95.8242	398.792	110.656	329.26	360.332	43250594	43251191	4.1617	1.15478	3.43608	3.76035
exon507	10	109.027	453.593	231.3	648.102	795.903	106680933	106680989	4.16039	2.1215	5.94444	7.30008
chr4:67908675-67922125	4	69.868	290.602	78.9349	197.965	152.514	206206648	206207179	4.1593	1.12977	2.83341	2.18289
exon10	1	343.875	1429.83	320.227	1558.12	627.546	37383963	37384207	4.158	0.93123	4.53107	1.82492
BX413939	2	940.366	3909.79	523.859	4290.17	2791.84	40856569	40856789	4.15773	0.557079	4.56223	2.96888
exon461	10	10500.1	43621.2	4742.81	40517.3	27283.9	53124536	53125124	4.15435	0.451692	3.85874	2.59844
DB362112	6	50.8334	211.175	80.599	98.0162	62.5001	27405938	27406441	4.15426	1.58555	1.92819	1.22951
DA180722	8	2267.66	9417.19	2585.32	16467.9	7206.39	90963535	91154032	4.15283	1.14008	7.26208	3.1779
AA677637	2	518.478	2152.41	580.768	2686.08	2272.17	58502907	58503419	4.15141	1.12014	5.1807	4.38238
AW820382	17	723.212	3001.86	366.889	677.371	577.012	51924570	51925185	4.15073	0.507304	0.936614	0.797846
exon4451	9	433.413	1798.3	192.86	2802.17	1259.92	3254965	3271461	4.14917	0.44498	6.46536	2.90698
BG028463	6	107.624	446.147	109.945	326.464	414.501	106680657	106680755	4.14542	1.02156	3.03338	3.85139
AI939567	21	496.104	2056.24	221.242	1375.61	972.569	89899473	89899661	4.14477	0.445958	2.77283	1.96041
exon3566	6	153.509	636.212	70.5409	469.571	514.571	2766247	2766544	4.14447	0.459524	3.05892	3.35206
BG215880	15	174.939	723.593	175.421	859.661	308.643	3790400	3802175	4.13626	1.00275	4.91407	1.76429
DN604327	16	194.037	802.036	182.295	230.709	387.527	148659612	148660084	4.13342	0.939482	1.189	1.99718
AA668319	2	372.375	1538.95	226.602	1583.15	651.191	137840154	137842746	4.13278	0.608531	4.25148	1.74875
CD688298	16	780.637	3223.46	3320.55	953.746	736.149	9370286	9390791	4.12927	4.25364	1.22175	0.943011
exon4250	8	117.577	485.259	92.1961	297.027	333.724	72795147	72795383	4.12714	0.784131	2.52623	2.83833
BG979415	17	70.5409	291.04	69.881	129.974	113.451	206206648	206206860	4.12584	0.990645	1.84254	1.6083
CR738923	13	276.106	1138.95	200.801	534.058	1134.66	6646117	6647063	4.12504	0.727261	1.93425	4.10951
AA167532	5	573.724	2366.44	247.983	1918.24	915.438	45440937	45441333	4.12469	0.432234	3.34348	1.59561
exon41	1	596.302	2456.19	1261.55	1375.03	1723.37	113104623	113105125	4.11904	2.11562	2.30594	2.8901
AI187902	1	339.81	1399.66	173.85	959.659	598.21	17415949	17416199	4.11894	0.511609	2.82411	1.76043
BX117230	8	73.0599	300.816	61.8681	554.037	357.375	98577600	98588175	4.11738	0.846813	7.58332	4.89154
exon1960	18	303.054	1247.57	136.222	1042.77	441.637	9015786	9016365	4.11665	0.449496	3.44086	1.45729
H27851	2	233.836	962.147	115.749	813.503	351.782	63598501	63598596	4.11462	0.495001	3.47894	1.50439
exon633	10	1652.77	6787.41	949.478	3172.37	3288.77	93405000	93415700	4.10669	0.574477	1.91943	1.98985
DA325219	8	1980.57	8132.41	754.593	21713.1	9724.86	77271261	77363341	4.10609	0.380998	10.9631	4.91013
DT216591	4	58.6036	240.541	127.809	376.529	262.127	191182673	191183036	4.10455	2.1809	6.42501	4.47287
AI114642	11	127.631	523.614	139.609	602.057	748.726	107311648	107311815	4.10257	1.09385	4.71717	5.86634
W38542	12	365.375	1498.35	128.015	864.28	876.412	110428958	110429310	4.10085	0.350367	2.36546	2.39867
exon2544	21	91.8629	376.685	72.7284	431.525	309.001	101206671	101206990	4.10051	0.791706	4.69749	3.36372
AA085023	9	441.637	1806.95	244.405	2165.55	785.48	75032643	75032994	4.09148	0.553408	4.90346	1.77857
AA354437	5	983.346	4021.26	535.926	3163.1	2578.55	102988551	102989146	4.08936	0.545003	3.21667	2.62222
AA781928	2	53.0917	216.551	67.8201	177.518	102.077	179649201	179649338	4.07881	1.27741	3.34361	1.92265
AA992250	5	350.18	1427.41	209.164	1907.7	587.683	99475414	99475568	4.07623	0.597303	5.44778	1.67823
BX648912	1	265.104	1080.23	71.981	1208.08	339.208	141737685	142080439	4.07476	0.27152	4.55702	1.27953
exon589	10	60.7797	247.612	103.263	53.4385	75.99	67668368	67668822	4.07393	1.69897	0.879216	1.25025
exon2995	5	223.263	909.148	87.0205	617.346	393.993	35756529	35800104	4.0721	0.389767	2.76511	1.7647
BX956548	1	83.4311	338.52	79.2658	244.712	152.843	200467311	200482126	4.05748	0.950075	2.9331	1.83196
BX643350	8	89.4915	363.068	134.565	164.791	96.2783	48345499	48345675	4.05701	1.50366	1.84142	1.07584
exon2817	4	574.393	2330.1	708.856	3247.68	1465.32	2409859	2410061	4.05664	1.2341	5.65412	2.55108
N22663	12	230.249	933.083	154.931	984.058	588.191	30258875	30259157	4.0525	0.672886	4.27389	2.55459
AA774396	8	82.6498	334.811	109.328	353.001	94.5494	208239649	208239990	4.05096	1.32279	4.27105	1.14398
BF433116	2	1491.08	6039.75	295.72	3098.28	3162.41	71385078	71452516	4.05058	0.198326	2.07787	2.12088
AI337307	17	920.881	3727.26	384.128	3499.66	1704.83	21945389	21945665	4.0475	0.417131	3.80034	1.85131
AW137150	5	192.602	779.503	217.288	582.527	462.501	168245043	168245536	4.04723	1.12817	3.02452	2.40133
chr5:3790400-3802175	5	261.483	1058.25	145.091	523.866	176.469	57124793	57125645	4.04711	0.554878	2.00344	0.67488
exon2777	3	10966.8	44326.7	4027.41	42522.6	35824.4	1533408	1626427	4.04191	0.367238	3.8774	3.26663
CR978317	3	702.212	2837.44	92.9767	3556.12	877.281	19544329	19597645	4.04071	0.132405	5.06417	1.24931
AI084519	1	274.556	1108.21	309.023	1082.39	561.924	57125155	57125457	4.03639	1.12554	3.94233	2.04667
DA902558	8	148.919	600.568	85.7195	655.656	380.418	124593514	124593593	4.03285	0.575611	4.40277	2.55453
BF964156	9	220.874	889.416	135.578	393.237	612.212	155957554	155957845	4.0268	0.613823	1.78037	2.77177
exon1267	13	371.662	1494.23	200.068	2169.68	893.815	72334419	72334889	4.02042	0.538306	5.83778	2.40492
BP216319	1	593.303	2385.06	859.015	2461.44	1248.73	94052075	94052140	4.01997	1.44785	4.14871	2.1047
exon2244	2	5518.23	22159.8	2952.68	28485.2	17961.9	44754586	44769982	4.01574	0.535078	5.16201	3.25501
BM083821	21	198.113	795.193	118.698	644.659	218.653	20085207	20085694	4.01384	0.599142	3.254	1.10368
BI832230	4	230.425	924.724	221.349	1502.68	736.856	134661902	134662287	4.01313	0.960614	6.52134	3.19782
BX109833	17	1905.81	7641.7	1491.73	5168.55	3412.19	71849284	71849856	4.00968	0.782724	2.71199	1.79041
FE192735	2	113.85	456.237	81.8107	155.808	126.262	72013097	72013287	4.00736	0.718585	1.36854	1.10903
AI222660	1	554.236	2220.66	770.993	3586.73	2214.35	2186458	2187027	4.0067	1.39109	6.47148	3.99531
exon2940	5	404.26	1616.59	175.965	808.438	402.26	117320683	117320745	3.99889	0.435277	1.9998	0.995053
DA380662	14	50.7254	202.693	80.599	64.6448	112.587	110909573	110910006	3.99589	1.58893	1.27441	2.21954
exon37	1	3749.1	14979.3	1886.08	19809.3	13527.1	44068899	44071632	3.99545	0.503075	5.28374	3.60809
AW005994	7	688.414	2750.24	205.6	2049.35	1512.1	71796398	71808066	3.99503	0.298657	2.97691	2.1965
exon916	11	650.304	2597.75	71.0704	1488.57	1323.03	109157222	109157839	3.99467	0.109288	2.28904	2.03448
BF510105	3	104.795	418.569	55.3256	249.416	145.782	106680990	106681083	3.99417	0.527941	2.38004	1.39112
BM509681	1	81.2982	324.554	134.912	94.4521	103.333	177784372	177784852	3.99215	1.65947	1.1618	1.27104
BF059775	2	68.2924	272.458	141.095	119.395	97.3763	114604752	114605060	3.98958	2.06604	1.7483	1.42587
exon4433	8	5934.59	23673.7	8648.33	28382.7	18965.9	46799653	46799934	3.9891	1.45727	4.78259	3.19582
BF674433	12	203.342	811.148	210.853	1167.03	275.708	20150536	20150715	3.98909	1.03694	5.73927	1.35589
BG186651	6	193.266	770.836	155.542	968.481	313.792	3425962	3426563	3.98848	0.804812	5.01114	1.62363
AA912163	8	121.442	483.434	272.963	663.68	670.235	36960710	36961178	3.98079	2.24768	5.465	5.51897
BC038381	20	414.993	1650.9	298.844	1362.86	1076.86	124116274	124116709	3.97815	0.720118	3.28405	2.59488
BU533451	8	824.502	3274.23	359.335	3083.61	1282.39	78469101	78470585	3.97116	0.43582	3.73997	1.55535
BM852782	1	881.545	3499.66	505.502	3728.55	1700.17	38779922	38780316	3.96991	0.573428	4.22956	1.92863
FN047198	2	1005.84	3992.55	915.168	4167.03	2322.7	72760625	72766385	3.96938	0.909858	4.14285	2.30922
BE868512	15	226.385	898.593	308.334	444.347	501.727	34267295	34267515	3.96932	1.36199	1.9628	2.21626
BQ213083	2	83.5921	331.726	89.9059	138.533	70.8359	127375250	127376143	3.96838	1.07553	1.65725	0.8474
BE503655	11	113.004	447.637	1167.01	216.223	259.567	42423486	42423704	3.96124	10.3271	1.9134	2.29696
exon4564	9	418.235	1656.59	199.77	929.481	1147.39	32091831	32092252	3.96091	0.477649	2.22239	2.74341
exon1357	13	349.89	1384.39	246.908	1250.37	850.48	96303135	96303331	3.95665	0.705674	3.5736	2.43071
exon86	1	237.493	939.17	50.7596	802.103	812.88	30278372	30278902	3.95452	0.213731	3.37737	3.42275
BG949193	22	1241.97	4907.48	289.868	7855.11	3217.24	76503172	76503957	3.95137	0.233394	6.32472	2.59043
AA399586	2	600.169	2370.92	1366.37	4056.61	2683.48	125567701	125567783	3.95043	2.27664	6.75912	4.47121
AA761548	2	97.6893	385.593	334.789	120.841	179.882	91022252	91355273	3.94714	3.42708	1.23699	1.84136
DB071349	1	429.703	1694.7	616.726	2928.37	2316.97	33311474	33410707	3.94389	1.43524	6.81487	5.39203
BG186839	1	882.303	3476.1	532.744	6479.83	1951.1	72613160	72613562	3.93981	0.603812	7.34423	2.21138
R66280	13	1268.46	4995.08	946.99	4278.1	2556.5	76503990	76504230	3.93791	0.746568	3.37268	2.01544
AI187195	3	338.61	1333.04	400.08	4156.35	2425.59	47056500	47068675	3.93679	1.18154	12.2747	7.16337
AI493721	3	198.285	779.414	457.015	863.635	339.92	77858775	77859165	3.93079	2.30484	4.35553	1.7143
exon3356	6	116.132	456.392	129.701	368.666	257.168	231934653	231934871	3.92995	1.11685	3.17455	2.21444
BX119528	8	104.954	412.282	110.839	632.104	371.952	106680193	106680269	3.92821	1.05607	6.02267	3.54394
AW856643	1	6488.77	25485.6	7603.98	31219.5	18019.8	62690942	62697616	3.92764	1.17187	4.81131	2.77707
BM719884	13	339.366	1330.04	77.6483	1534.46	471.57	17403385	17403856	3.91918	0.228804	4.52155	1.38956
BF879333	21	526.103	2061.24	1214.06	2570.81	2022.42	76014590	76015526	3.91794	2.30765	4.88652	3.84415
CA865984	14	681.147	2668.48	144.527	1274.55	833.034	71796055	71808066	3.91763	0.212183	1.87118	1.22299
W31488	12	154.179	603.573	117.325	491.28	332.681	2786605	2786767	3.91475	0.760963	3.18643	2.15775
BG204150	3	89.6912	350.826	86.4295	105.23	288.565	202895071	202895412	3.91149	0.963634	1.17325	3.21732
BF834432	10	52.6658	205.949	61.3309	245.127	78.5648	24505004	24505502	3.91048	1.16453	4.65439	1.49176
AA151944	13	840.592	3280.9	1191.57	6198.03	4363.64	123796356	123796494	3.90308	1.41754	7.37341	5.19115
exon2966	5	6320.12	24651.7	2956.62	34798	15078.9	62691144	62697845	3.90052	0.46781	5.5059	2.38585
exon3289	6	337.567	1315.37	50.4714	495.569	477.195	115110916	115111278	3.89662	0.149515	1.46806	1.41363
BF038968	2	180.048	700.371	181.217	613.744	541.369	141129240	141129456	3.8899	1.00649	3.40878	3.0068
exon3214	5	800.59	3103.86	245.68	932.369	1633.39	92864519	92864927	3.87696	0.306874	1.1646	2.04024
BF940279	6	62.2206	241.197	75.2888	77.581	165.909	161636081	161636310	3.87648	1.21003	1.24687	2.66647
AW340022	8	102.668	397.928	94.0632	347.871	101.32	191646068	191816829	3.87589	0.916192	3.38833	0.986871
exon2389	2	759.258	2941.01	1221.59	4929.59	3461.44	5101386	5152474	3.87353	1.60893	6.49264	4.55897
CD000492	6	1147.39	4438.13	138.61	3394.66	3233.34	101485108	101485510	3.86802	0.120805	2.95859	2.818
exon79	1	916.749	3543.1	200.627	3989.39	1751.52	109131157	109131512	3.86485	0.218847	4.35167	1.91058
BQ636615	14	651.346	2517.15	801.881	1445.66	1667.68	8866483	8920619	3.86453	1.23111	2.21949	2.56036
DA537531	8	1540.13	5949.86	382.264	10343.6	3122.08	101483633	101484165	3.86323	0.248203	6.7161	2.02716
BE180783	2	389.681	1504.17	259.037	1213.3	1054.79	136020043	136020612	3.86	0.664741	3.11358	2.70681
BF922635	2	81.2982	313.573	52.8984	295.83	221.786	174541324	174541681	3.85707	0.650671	3.63883	2.72806
exon2393	2	804.014	3100.95	255.183	2338.81	2277.77	59079125	59174275	3.85683	0.317386	2.90892	2.83299
exon1668	15	172.95	665.746	97.8224	682.28	436.461	73461382	73469385	3.84936	0.56561	3.94495	2.52362
R65829	1	383.884	1477.37	205.493	2411.17	1660.81	110429080	110429548	3.84848	0.535301	6.28099	4.32635
CV404875	15	321.825	1238.37	312.463	1279.7	584.412	115110987	115111092	3.84796	0.970908	3.9764	1.81593
exon1615	14	1897.35	7300.68	887.236	9762.44	4697.26	28961392	28961569	3.84783	0.46762	5.14531	2.4757
AA603532	7	370.574	1423.99	379.572	1669.97	858.081	136019701	136019952	3.84267	1.02428	4.50645	2.31555
AF361220	20	436.483	1676.99	460.037	1668.1	1180.95	32088021	32089111	3.84205	1.05396	3.82169	2.7056
BE544402	16	121.704	467.503	85.1146	337.611	336.566	177569938	177569996	3.84132	0.69936	2.77404	2.76546
AB032254	12	439.171	1685.08	318.342	1082.34	950.812	5000498	5248733	3.83696	0.72487	2.46452	2.16502
exon2444	20	397.214	1522.9	301.281	1195.23	724.656	2232532	2232738	3.83395	0.758484	3.00904	1.82435
CT001622	3	406.08	1555.77	288.252	2875.57	2898.33	132217863	132218151	3.83119	0.709842	7.0813	7.13733
BI521526	1	67.8797	259.964	50.415	280.307	124.539	151754260	151754679	3.82977	0.742711	4.12946	1.83471
CD359115	22	372.753	1424.43	339.162	1968.46	1045.86	137319034	137319558	3.82138	0.909883	5.28086	2.80576
AA300593	3	392.883	1501.1	169.05	1297.9	752.322	137358596	137358988	3.82074	0.430281	3.30354	1.91488
exon40	1	681.147	2601.88	319.051	2447.77	1449.59	9377746	9378117	3.81986	0.468402	3.5936	2.12816
BF194903	6	116.996	446.881	102.681	481.058	426.547	123716581	123718887	3.81961	0.877644	4.11174	3.64581
AB527692	18	863.349	3288.77	657.858	86.8357	379.372	21940563	21940953	3.80932	0.761985	0.10058	0.439419
CV419769	2	697.634	2656.57	350.092	5421.26	2012.64	1510304	1619404	3.80797	0.501828	7.77092	2.88495
DB523821	1	55.8906	212.802	79.7569	95.066	90.9058	150349683	150384330	3.80747	1.42702	1.70093	1.6265
BE048920	6	960.259	3654.73	880.925	8113.06	2395.95	67591624	67591919	3.80598	0.917383	8.44883	2.49511
AW268869	2	193.741	737.259	181.659	511.593	389.107	148645594	148645661	3.80538	0.937638	2.6406	2.00839
exon3354	6	220.025	837.19	302.767	1605.68	878.88	99709511	100000593	3.80498	1.37606	7.29773	3.99446
BT009824	6	366.595	1393.28	181.872	784.101	1770.81	110503470	110505193	3.8006	0.496111	2.13888	4.83044
BF988440	4	139.217	527.146	286.06	416.839	219.242	195678407	195678599	3.78652	2.05478	2.99417	1.57483
BI753638	1	893.058	3380.83	605.413	3783.21	1472.48	30297433	30297854	3.78568	0.677909	4.23624	1.6488
U26161	12	1316.28	4981.37	498.435	3045.55	3535.17	95180785	95181322	3.78442	0.378669	2.31375	2.68572
AI344648	17	95.8242	362.554	129.302	409.616	191.255	127031458	127032311	3.78353	1.34937	4.27466	1.9959
AA528718	15	249.106	942.191	338.72	875.212	763.346	67476691	67477084	3.78229	1.35975	3.51342	3.06435
BG210545	1	174.352	659.235	171.384	662.502	600.058	153461013	153461219	3.78106	0.98298	3.7998	3.44165
AW884018	1	7137.81	26964.7	3717.75	25997.1	18102.3	45232067	45248124	3.77773	0.520852	3.64216	2.53612
CD102573	4	291.686	1101.21	229.525	811.546	1087.46	9015450	9015973	3.77533	0.786891	2.78226	3.72817
BF737558	14	500.969	1887.68	137.501	1848.52	1204.28	118584685	118585044	3.76806	0.27447	3.6899	2.4039
AA999730	1	77.5374	292.041	178.907	148.094	208.647	22307447	22307765	3.76646	2.30736	1.90996	2.69092
AA668162	12	355.826	1340.1	566.125	2096.84	1104.23	142319808	142319869	3.76617	1.59102	5.89287	3.1033
AK297892	22	636.68	2397.59	1887.1	1291.97	648.346	9381216	9381435	3.76577	2.96397	2.02923	1.01832
BG198187	3	158.225	595.59	332.369	288.806	267.158	153495852	153496265	3.76419	2.1006	1.82528	1.68847
exon1970	18	255.468	961.568	173.991	733.081	523.125	2249390	2249857	3.76394	0.681066	2.86955	2.04771
exon2412	20	500.061	1881.88	313.902	1325.79	1316.9	118581237	118582971	3.76331	0.627729	2.65125	2.63349
DA490503	1	339.208	1276.06	279.355	958.615	642.146	79243350	79253700	3.76187	0.82355	2.82604	1.89307
BU737190	14	267.532	1005.39	190.103	873.702	614.702	115110904	115111165	3.75802	0.710581	3.26579	2.29768
BU149307	1	819.857	3080.57	377.462	3516.17	3655.84	64352623	64352708	3.75745	0.460401	4.28876	4.45912
CA391018	21	241.286	906.571	159.052	1059.66	857.168	135116733	135117114	3.75725	0.659186	4.39171	3.55251
exon914	11	4085.92	15341.1	4360.24	31563.2	22401.8	69894971	69921563	3.75462	1.06714	7.72486	5.48269
CK904770	14	463.613	1740.52	380.306	2213.52	1289.99	33693215	33693287	3.75426	0.82031	4.77451	2.78248
exon644	11	840.725	3154.99	699.413	4058.26	2454.88	123800576	123801161	3.7527	0.831916	4.8271	2.91996
BM696022	13	148.986	558.081	176.51	851.858	501.327	1171439	1171827	3.74587	1.18475	5.71772	3.36493
DA133607	16	128	479.056	140.698	290.602	441.971	4507323	4507614	3.74264	1.09921	2.27033	3.45291
BG898704	5	118.812	444.103	116.659	525.391	169.05	72871182	72872382	3.73785	0.98188	4.42202	1.42283
AL832920	17	739.791	2764.35	308.224	2210.63	2087.66	109858793	109879019	3.73666	0.416637	2.98819	2.82196
H95316	11	73.972	276.237	60.9338	250.095	186.633	148811560	148812013	3.73435	0.823741	3.38094	2.52302
CV337427	20	168.843	630.459	177.205	293.393	715.97	142849612	142891108	3.73399	1.04952	1.73767	4.24044
exon3150	5	491.994	1836.41	130.13	1821.02	1752.97	79655348	79655463	3.73259	0.264495	3.70129	3.56298
AA806802	15	217.417	811.327	118.168	798.591	794.568	7085048	7085112	3.73165	0.543506	3.67308	3.65458
H79845	4	63.6361	237.448	62.7821	348.691	68.8545	206202906	206203721	3.73134	0.98658	5.47945	1.082
exon3357	6	2266.39	8443.66	579.259	10301.6	5610.83	75058844	75059116	3.72559	0.255586	4.54536	2.47567
BQ890664	7	149.918	558.437	224.398	634.479	594.013	145764525	145772900	3.72495	1.4968	4.23217	3.96225
BQ432868	11	788.927	2932.5	445.683	1905.66	1173.81	31992989	31993057	3.71708	0.564923	2.41551	1.48786
exon1259	13	102.532	381.106	241.264	384.751	58.3878	118596423	118596806	3.71696	2.35307	3.75252	0.569461
exon3445	6	85.3011	316.674	50.2907	256.131	139.162	86586301	86801756	3.71243	0.589567	3.00267	1.63143
DA382640	7	144.785	536.815	58.4094	487.547	159.523	185634960	185635239	3.70766	0.403421	3.36738	1.10179
BG987468	1	62.5658	231.496	207.219	194.186	264.086	27405920	27406696	3.70004	3.31202	3.10371	4.22094
exon4540	9	7100.86	26245.5	776.991	28569.5	14746	11959431	11999001	3.69609	0.109422	4.02338	2.07664
AF279783	1	165.269	610.658	109.803	495.681	294.033	170132146	170157131	3.69495	0.664392	2.99924	1.77912
DA509584	10	105.831	390.729	60.2129	473.235	148.7	106680040	106680148	3.69202	0.568956	4.47162	1.40508
BQ952305	12	672.239	2481.73	300.261	1607.64	627.348	41941855	41942275	3.69174	0.446658	2.39147	0.933223
BG942956	6	239.156	882.746	422.837	1814.7	1213.06	7646929	7898737	3.69109	1.76804	7.58794	5.07224
exon1672	15	2546.68	9399.11	2390.35	15826.6	7302.99	73378603	73378881	3.69073	0.938613	6.21459	2.86765
DB055081	2	137.006	505.169	142.877	426.325	340.275	31017300	31040525	3.6872	1.04285	3.11173	2.48366
exon4406	8	447.925	1651.41	102.681	962.768	473.012	33257145	33321397	3.68681	0.229238	2.1494	1.05601
T57115	13	707.013	2606.28	844.722	4177.86	1875.41	84260380	84620913	3.68632	1.19478	5.90917	2.65259
AA179681	1	114.686	422.347	134.447	418.971	258.728	134623342	134623527	3.68262	1.1723	3.65319	2.25596
DB337334	16	461.679	1699.88	380.194	1856.95	1039.37	54673950	54691500	3.68196	0.823504	4.02216	2.25129
exon3584	6	92.4805	340.387	80.599	640.347	378.15	106680074	106680155	3.68064	0.871525	6.92413	4.08897
AF272982	20	126.869	466.927	53.0301	145.165	150.223	188950552	188950846	3.68039	0.417991	1.14422	1.18408
chr1:4325150-4335375	1	69.9836	257.278	65.6104	154.436	186.773	206207651	206208109	3.67626	0.937511	2.20675	2.66881
CV348919	13	133.422	490.371	110.382	415.545	453.615	173076835	173101224	3.67533	0.827316	3.11451	3.39984
exon4605	9	970.369	3563.32	1302.5	3803.37	2381.66	67210170	67210779	3.67214	1.34228	3.91951	2.45438
BQ893162	14	317.541	1165.88	174.854	1458.1	1020.35	55858749	55944981	3.6716	0.550651	4.59186	3.21328
BM727768	4	5885.37	21569.5	4633.99	32042	20135	35627074	35627211	3.66494	0.787375	5.44435	3.4212
exon4138	8	706.793	2588.26	331.837	4005.99	2918.17	68760515	68761020	3.66197	0.469497	5.66785	4.12875
BC031056	18	482.037	1765.1	450.771	93.0561	430.015	72472459	72472763	3.66176	0.935138	0.193048	0.892079
AW177031	2	198.113	725.325	98.1788	1195.73	606.259	33948208	33948621	3.66117	0.49557	6.03559	3.06017
H62755	2	89.0308	325.885	136.988	366.955	136.577	186119835	186119971	3.66036	1.53866	4.12166	1.53404
AA434596	14	129.128	472.637	110.568	629.66	202.693	109339378	109339841	3.66021	0.856269	4.87624	1.56971
CB047659	6	945.881	3460.57	89.2	1944.99	2254.3	84119569	84119979	3.65857	0.0943036	2.05628	2.38328
exon3844	7	138.371	506.195	98.6824	578.214	340.275	128360728	128360828	3.65824	0.713173	4.17873	2.45915
exon2063	19	1673.26	6120.77	1255.17	9465.84	3418.11	47762671	47762993	3.65799	0.750134	5.65713	2.04278
AL042013	14	515.944	1887.1	255.8	2041.64	1239.5	127558492	127558775	3.65757	0.495789	3.95708	2.4024
AU185159	20	165.371	604.234	370.22	1304.86	430.259	101972862	102034910	3.65382	2.23873	7.89053	2.60179
BG393292	2	95.9843	350.47	99.1195	191.512	114.361	208254329	208255183	3.65133	1.03266	1.99524	1.19145
exon16	1	1552.7	5668.06	1053.34	8579.42	4990.12	70096396	70096941	3.65044	0.678393	5.52547	3.21383
exon1073	12	3129.1	11418.2	463.569	12326.5	7983.52	44068181	44068593	3.64904	0.148147	3.93932	2.55138
CR743903	9	182.611	666.122	80.3441	488.546	411.459	147372566	147372795	3.64776	0.439973	2.67533	2.2532
AA769057	17	137.618	501.968	127.498	715.949	256.946	13009399	13009587	3.64755	0.926459	5.20243	1.86709
BI520265	12	136.577	497.858	136.577	527.749	308.2	16732325	16743650	3.64527	1	3.86412	2.25661
BX484258	3	584.746	2130.61	472.413	3433.06	1539.63	72127738	72127876	3.64365	0.807893	5.87102	2.63299
BU943130	5	238.391	868.104	172.683	948.748	254.919	7646939	8028666	3.64151	0.724368	3.9798	1.06933
BM564528	1	119.527	434.859	225.62	665.79	450.637	59373807	59374204	3.63815	1.8876	5.57019	3.77015
exon497	10	1020.61	3710.48	183.163	2093.99	2509.66	37380475	37450700	3.63554	0.179464	2.0517	2.45897
BQ707656	1	211.197	767.79	110.208	755.5	593.303	48174390	48175467	3.63542	0.521824	3.57723	2.80924
BX953474	12	616.479	2240.84	1372.77	3477.68	2437.21	3889461	3889808	3.6349	2.22679	5.6412	3.95345
AW135489	2	733.015	2663.08	275.974	3643.68	1254.84	113818843	113818931	3.63305	0.376492	4.97081	1.71188
AV732463	9	235.74	855.257	138.729	1307.26	571.546	64077735	64104497	3.62796	0.588483	5.54533	2.42447
AA368654	1	602.078	2181.43	332.037	2810.86	1858.04	127926122	127926232	3.62317	0.551485	4.66859	3.08604
BP872601	7	216.874	785.568	117.011	633.547	679.438	168417522	168417866	3.62223	0.539534	2.92127	3.13287
exon2811	4	88.6977	320.714	215.245	412.925	127.745	127030696	127031347	3.61582	2.42673	4.65542	1.44022
exon2	1	3597.26	13002.2	1889.12	25331.6	17077.2	60527433	60537728	3.61449	0.525157	7.04192	4.74729
AI925460	6	97.7881	353.401	61.2692	253.068	65.8162	127031468	127032311	3.61394	0.626551	2.58792	0.673049
BF360046	14	984.59	3556.12	412.304	6186.68	2420.52	30283480	30283868	3.61178	0.418757	6.28351	2.45841
AW296470	3	709.351	2562.01	886.904	2316.59	1180.26	19618374	19618826	3.61177	1.2503	3.26579	1.66386
DB037381	8	144.307	521.037	315.788	388.349	388.129	152316101	152466019	3.61062	2.18831	2.69114	2.68961
exon1528	14	550.325	1975.3	762.637	1967.99	2119.59	87710703	87797373	3.58934	1.38579	3.57606	3.85153
BU561051	13	110.119	395.036	144.785	746.125	291.84	127031469	127032121	3.58736	1.31481	6.77562	2.65022
exon3538	6	363.777	1304.84	96.9115	1442.81	924.48	142869062	142869226	3.58691	0.266403	3.9662	2.54134
exon4559	9	1205.95	4324.72	2830.82	2986.77	2821.28	30790979	30791224	3.58617	2.34738	2.4767	2.33948
EL583494	21	285.861	1024.68	173.177	588.636	516.747	57125554	57126329	3.58454	0.605809	2.05917	1.80769
AA897177	14	283.582	1015.92	288.565	1386.81	1428.81	57125549	57126189	3.58247	1.01757	4.89034	5.03845
exon9	1	405.616	1453.06	275.595	8461.5	2302.66	125148392	125148516	3.58235	0.679448	20.8609	5.67694
EL583500	21	90.4931	323.667	111.866	486.925	302.545	224425385	224425606	3.57671	1.23618	5.38079	3.3433
CD515754	6	281.499	1005.9	60.3468	792.393	474.679	18028975	18029191	3.57338	0.214377	2.81491	1.68626
BQ932214	8	216.529	772.68	88.027	383.928	216.787	132331311	132331799	3.56848	0.406537	1.7731	1.00119
DA342801	5	175.737	626.856	157.1	215.159	431.615	1606485	1606699	3.56701	0.89395	1.22432	2.45602
AI261635	13	112.408	400.948	331.747	255.954	500.991	20649412	20650335	3.56688	2.95127	2.277	4.45688
AA468138	5	97.6893	348.271	197.856	830.416	347.65	187903098	187903345	3.56509	2.02536	8.50059	3.55873
AK291502	1	365.553	1301.44	679.327	1454.33	1472.04	32935966	32936232	3.56018	1.85835	3.97843	4.02688
exon1616	14	2932.5	10436.9	3141.19	22524.9	10159	66147087	66147229	3.55903	1.07116	7.68112	3.46428
exon2761	3	141.293	501.657	101.25	611.059	246.381	120020444	120020820	3.55047	0.716596	4.32476	1.74376
BF878812	11	524.814	1862.7	270.118	2427.5	732.992	10704470	10704929	3.54926	0.514692	4.62545	1.39667
R65932	1	240.296	852.393	191.255	748.034	474.859	151930177	151930281	3.54726	0.795915	3.11297	1.97614
AA436674	1	208.105	737.592	142.242	267.707	204.438	14848775	14849159	3.54433	0.683512	1.2864	0.982378
exon265	1	1122.39	3977.99	782.591	17240.7	6476.1	34970002	34970222	3.54421	0.697253	15.3607	5.76992
BG501166	8	55.7716	197.662	92.6878	113.563	69.07	154183552	154225914	3.54413	1.66192	2.03622	1.23844
exon121	1	85.6841	303.479	158.743	372.331	59.5118	106679987	106680942	3.54184	1.85265	4.3454	0.694549
AK123065	4	429.991	1522.57	318.849	1462.44	481.147	60430991	60495264	3.54094	0.741525	3.40109	1.11897
exon2378	2	1374.15	4862.23	544.08	4548.74	3503.59	85470774	85665730	3.53837	0.395941	3.31023	2.54965
BC109192	1	81.1104	286.791	89.2	246.468	233.487	65356073	65356253	3.53582	1.09974	3.03867	2.87864
exon3377	6	545.235	1927.35	206.399	1845.04	1516.73	74014199	74057777	3.53489	0.37855	3.38393	2.78179
BX119492	17	95.9843	338.92	78.4839	371.264	224.573	37680782	37723575	3.531	0.817675	3.86796	2.33969
AA776826	2	143.832	507.681	93.9054	617.635	254.656	152457498	152457800	3.52967	0.65288	4.29412	1.7705
BM314487	17	124.274	438.437	106.626	656.523	108.532	36960753	36961212	3.52797	0.857991	5.28285	0.873329
AI201251	16	51.4098	181.15	98.5004	66.1354	69.1297	221312214	221312690	3.52365	1.91599	1.28644	1.34468
chr1:10834200-10846175	1	91.049	320.467	53.8041	302.691	260.999	106680583	106681605	3.51972	0.590936	3.32449	2.86657
BX101700	2	322.622	1133.72	312.323	1100.32	585.283	115110917	115111019	3.51409	0.968076	3.41056	1.81414
FN047407	14	401.548	1410.75	86.044	473.727	1174.04	36397363	36397563	3.51327	0.214281	1.17975	2.92378
BM922457	15	763.836	2676.88	285.708	3380.83	1478.97	5101399	5152503	3.50452	0.374043	4.42612	1.93624
BF758322	11	76.9622	269.631	127.498	287.144	236.485	199850012	199850266	3.50342	1.65662	3.73098	3.07275
exon2103	2	308.2	1079.48	187.376	980.77	800.212	94939210	95002752	3.50253	0.607968	3.18225	2.5964
exon476	10	93.0727	325.753	59.6147	161.356	77.4019	106680183	106680922	3.49999	0.640517	1.73365	0.831629
BU660854	6	195.044	682.456	200.951	392.949	625.991	22968344	23125028	3.49898	1.03028	2.01467	3.20948
BM475999	1	545.014	1906.81	355.734	1622.44	2061.24	23220118	23220753	3.49865	0.652706	2.97687	3.78199
AI700428	3	161.023	563.238	220.004	125.069	328.44	44863584	44864315	3.49788	1.36629	0.776718	2.03971
BF895824	10	183.248	640.881	85.4603	450.057	406.504	149966454	149966644	3.49733	0.466363	2.45599	2.21832
exon2766	3	708.37	2477.01	145.584	1737.75	1369.99	31921279	31931404	3.49678	0.205519	2.45316	1.934
HMlincRNA1012	4	308.283	1077.19	397.768	964.507	776.236	91392903	91393411	3.49416	1.29027	3.12864	2.51794
exon3212	5	269.631	941.791	111.033	761.322	617.412	82882687	83366584	3.49289	0.411795	2.82357	2.28984
exon3199	5	137.576	480.035	50.5848	894.791	410.459	13001144	13002778	3.48924	0.367687	6.50399	2.98352
exon2072	19	123.915	432.347	54.472	459.349	138.469	174039588	174040230	3.48906	0.439592	3.70697	1.11745
AI732319	3	234.294	817.101	109.113	786.635	460.635	7646927	7974176	3.4875	0.465711	3.35747	1.96605
AA431270	3	859.924	2997.44	261.108	5343.21	1780.15	19078452	19078928	3.4857	0.30364	6.21358	2.07012
CB047672	2	90.2548	314.568	194.081	570.144	462.501	864753	865042	3.48533	2.15037	6.31705	5.12439
BG900305	3	138.272	481.903	237.667	339.678	446.301	88200803	88200917	3.48517	1.71884	2.45659	3.2277
DB339168	8	76.3164	265.92	75.1359	100.232	74.385	2358271	2358485	3.48444	0.984532	1.31337	0.974692
CN284366	5	168.218	585.392	70.2941	572.236	287.479	101973033	102035005	3.47996	0.417875	3.40175	1.70896
BG697536	7	96.4565	335.634	99.0203	135.578	152.027	106679953	106681219	3.47965	1.02658	1.40558	1.57612
AW996801	1	128.187	446.037	361.064	719.324	397.928	72636646	72682393	3.47957	2.81669	5.61151	3.10427
BF849844	2	147.834	514.259	61.7427	393.463	288.077	1155666	1178922	3.47862	0.417649	2.66151	1.94865
AV718611	16	370.22	1287.24	316.854	1373.99	460.103	96105708	96106070	3.47695	0.855854	3.71129	1.24278
R12485	14	267.707	930.39	230.446	1190.66	701.346	57125164	57125288	3.47541	0.860814	4.44762	2.61983
HMlincRNA788	18	51.7781	179.922	52.4408	63.4205	159.42	36303622	36304087	3.47487	1.0128	1.22485	3.07891
BE063639	15	155.26	539.392	267.663	455.88	493.659	55743668	55743976	3.47413	1.72397	2.93624	3.17957
AW138314	3	299.573	1040.68	292.195	1017.82	704.991	57124815	57125850	3.47389	0.975371	3.39756	2.35332
BG777115	12	79.8842	277.32	280.906	437.303	270.205	2371675	2372253	3.47153	3.51641	5.47421	3.38246
exon2070	19	202.585	703.259	113.563	610.947	252.318	170235950	170236992	3.47142	0.56057	3.01575	1.24549
AA603389	3	56.9466	197.596	128.589	115.651	170.805	58869105	58869416	3.46985	2.25806	2.03086	2.99939
DB236537	2	138.923	481.903	136.105	451.925	272.854	158732360	158732426	3.46885	0.97972	3.25306	1.96407
DA642715	9	746.169	2585.99	364.043	2736.79	1507.7	40509373	40509881	3.46569	0.487884	3.66779	2.02059
BF673952	4	699.147	2422.15	263.955	792.993	908.171	92110798	92111610	3.46443	0.377539	1.13423	1.29897
BX490662	3	233.355	807.57	130.341	642.615	289.912	35761098	35806743	3.46069	0.558552	2.7538	1.24236
AI905520	1	824.634	2852.22	401.348	2507.75	707.68	78470419	78470561	3.45876	0.486698	3.04104	0.858175
AI133455	13	218.653	755.947	195.86	956.413	554.68	30276543	30277051	3.45729	0.89576	4.37412	2.53681
exon4408	8	214.683	741.949	369.952	858.657	1585.88	111960877	111961619	3.45601	1.72325	3.99964	7.38707
exon413	10	2551.57	8815.95	851.036	15864.6	5300.68	11554951	11628453	3.45511	0.333535	6.21759	2.07742
BX471161	5	466.747	1612.61	386.307	357.375	367.509	42799103	42799255	3.45501	0.827659	0.765673	0.787383
CD519095	3	144.707	499.79	117.45	578.458	58.5452	124660465	124660950	3.45381	0.811642	3.99744	0.404577
DA331274	8	141.355	488.17	86.6149	287.987	140.796	106311959	106475089	3.45352	0.612749	2.03734	0.996046
BG777151	8	6721.25	23171.3	4386.41	37489.9	24335.5	12742744	12750226	3.44746	0.652618	5.57781	3.62067
AA732281	3	182.761	629.815	100.072	747.148	495.635	149850628	149850802	3.4461	0.547558	4.08811	2.71192
BQ882304	2	341.631	1177.04	150.019	1203.01	552.415	28569295	28569391	3.44535	0.439127	3.52138	1.61699
DB315166	3	190.809	656.905	355.578	735.37	249.786	4123151	4123544	3.44274	1.86353	3.85397	1.30909
N50373	7	120.733	415.281	196.267	333.946	192.884	36945657	36946136	3.43967	1.62563	2.76599	1.59761
BG779924	8	459.257	1579.37	189.954	1542.88	752.125	50651604	50651748	3.43897	0.413612	3.35952	1.6377
BQ640542	16	486.835	1673.26	497.214	1368.64	1291.97	72500543	72500724	3.43702	1.02132	2.81129	2.65382
AI933380	1	236.396	812.061	160.177	1826.59	1155.32	7646907	8010208	3.43517	0.677579	7.72684	4.88724
BX646285	8	6807.54	23382.4	9235.13	27876.8	18697.1	12746348	12750223	3.43478	1.3566	4.09499	2.74652
AL044207	6	90.6431	311.151	680.659	171.141	96.6554	207900858	208102835	3.4327	7.50922	1.88808	1.06633
DA264744	8	1689.48	5798.19	1153.59	20347	7759.53	68343907	68344055	3.43194	0.682809	12.0434	4.59285
CR737805	2	59.3402	203.64	80.1291	64.8916	107.66	27399691	27400404	3.43174	1.35033	1.09355	1.81428
AA594023	10	196.073	672.678	184.656	495.927	293.899	82257874	82518245	3.43075	0.941767	2.52929	1.49893
exon848	11	2247.48	7702.52	178.594	8081.61	6729.51	73537802	73538341	3.42718	0.0794638	3.59585	2.99424
BX106769	19	552.971	1894.1	363.024	2043.08	1353.21	100289440	100319743	3.42533	0.656497	3.69474	2.44717
exon3195	5	1836.41	6289.48	1600.3	15158.9	9414.96	35186827	35187077	3.42487	0.871426	8.25463	5.12682
BE777474	8	57.4926	196.825	54.1499	169.05	185.674	191515460	191515625	3.42348	0.941859	2.94038	3.22953
AW204243	18	250.689	858.192	238.369	1306.92	631.857	115110957	115111103	3.42333	0.950854	5.21332	2.52048
AV763465	3	300.129	1027.21	243.109	1745.24	820.28	57124864	57125807	3.42257	0.810013	5.81495	2.73309
exon3205	5	8167.54	27952.5	2138.72	28443.8	19900.8	12742971	12750229	3.42238	0.261857	3.48254	2.43657
exon96	1	656.457	2244.04	253.464	942.968	1005.26	109142888	109170119	3.41841	0.38611	1.43645	1.53134
DB067166	21	208.776	713.457	509.013	1164.48	943.302	34635450	34635702	3.41733	2.43808	5.57766	4.51826
BU567630	7	300.706	1026.26	184.309	1141.73	448.661	98706224	98706335	3.41284	0.612922	3.79682	1.49202
AI700526	3	6470.95	22065.5	1114.17	19462.5	14611.6	39947788	39955936	3.40994	0.17218	3.00767	2.25803
BG254779	8	348.779	1186.66	57.5329	1027.59	407.036	72774450	72774803	3.40232	0.164955	2.94625	1.16703
AW969510	19	2267.17	7713.28	536.568	6552.19	3822.15	65014141	65014656	3.40216	0.236669	2.89003	1.68587
BG953017	4	157.043	534.215	93.3594	781.257	174.221	139055285	139055677	3.40172	0.594485	4.97481	1.10939
EL583838	21	122.992	418.259	69.9706	193.932	130.705	130557898	130558322	3.40071	0.568905	1.57679	1.06271
AA219324	5	57.5993	195.838	89.4793	292.151	271.398	156229686	156332470	3.40001	1.55348	5.07213	4.71183
BF955851	12	124.369	422.793	105.157	245.789	58.3273	142525744	142644356	3.3995	0.845527	1.97629	0.468985
FN089738	14	266.405	905.548	175.778	1479.9	1149.88	57125710	57126232	3.39914	0.659813	5.55509	4.31628
exon1787	17	1209.1	4108.86	1643.48	1789.68	1856.55	65963102	65963241	3.39827	1.35925	1.48017	1.53548
AW855588	10	134.483	456.993	198.5	364.353	451.395	131415746	131423342	3.39813	1.47602	2.70928	3.35651
DB050422	2	187.609	637.458	78.4147	969.256	334.06	168853411	168853749	3.3978	0.417969	5.16637	1.78062
BX438910	8	1017.48	3456.77	460.149	4271.3	1464.81	74391984	74392426	3.39739	0.452244	4.19793	1.43965
exon2774	3	1372.13	4661.24	830.258	6963.81	4138.99	85470774	85665650	3.39709	0.605089	5.0752	3.01648
AI497769	14	164.791	559.461	74.1027	580.725	308.2	101973024	102035162	3.39496	0.449676	3.524	1.87024
exon3222	5	1287.41	4365.23	372.042	3710.06	4097.97	85543003	85543278	3.3907	0.288983	2.88179	3.1831
exon1441	14	468.059	1585.55	124.517	975.883	1144.66	44150219	44150339	3.38749	0.26603	2.08496	2.44555
exon3156	5	379.462	1285.04	102.248	918.036	760.593	127947040	127947424	3.38647	0.269456	2.41931	2.0044
BG827781	1	140.324	474.48	133.886	279.976	102.351	185647641	185647987	3.38132	0.954117	1.99521	0.729389
DB079755	6	54.4271	183.845	64.2125	70.9142	57.8345	154936021	154936204	3.37783	1.17979	1.30292	1.0626
AI700480	18	163.507	551.881	210.485	486.571	238.831	44863289	44864131	3.37528	1.28732	2.97585	1.46068
BG258490	14	3691.59	12453.4	2033.06	12382.4	9336.63	44068295	44068814	3.37345	0.550727	3.35422	2.52916
BG220112	1	249.59	841.856	178.594	1458.48	648.88	57124793	57124927	3.37295	0.715547	5.8435	2.59978
EG328160	3	455.459	1534.46	813.458	1257.37	1441.33	64171641	64192230	3.36904	1.78602	2.76067	3.16456
BM021902	11	116.403	392.149	75.7115	373.929	292.637	36960739	36961170	3.36889	0.650426	3.21237	2.514
FN051328	4	715.327	2409.75	923.368	5500.66	2455.37	31948870	31949436	3.36874	1.29083	7.68971	3.43251
BX112277	16	971.593	3271.31	333.478	2984.37	3322.19	84001255	84001330	3.36695	0.343228	3.07163	3.41933
exon1479	14	448.615	1510.04	308.643	711.926	925.546	7548882	7549459	3.366	0.687992	1.58694	2.06312
chr13:37380475-37450700	13	86.044	289.496	53.0301	266.604	119.27	111152513	111166834	3.36451	0.616314	3.09846	1.38615
exon1151	12	71.4211	240.077	404.616	67.1514	53.0917	59291361	59291655	3.36143	5.66521	0.940218	0.743361
AV687540	12	61.5001	206.568	307.116	124.904	60.684	161636174	161636293	3.35882	4.99375	2.03096	0.98673
BC038545	11	160.631	539.304	219.329	442.993	265.809	121034980	121035082	3.35742	1.36543	2.75784	1.65478
DA195606	14	1760.81	5910.06	1757.59	5136.37	3080.57	99271518	99271658	3.35644	0.998171	2.91705	1.74952
DB454728	7	234.165	785.634	179.372	528.393	190.958	137498725	137499923	3.35505	0.766008	2.2565	0.815484
exon2402	20	551.68	1850.88	474.437	2856.06	1511.44	127991585	127996911	3.35498	0.859985	5.17702	2.7397
exon2600	22	1239.86	4158.88	414.435	3196.08	3136.48	34968729	34969509	3.35432	0.33426	2.57778	2.52971
HMlincRNA599	12	265.92	891.06	223.147	499.971	296.359	122146900	122147466	3.35086	0.839151	1.88015	1.11446
DB281306	3	2979.04	9973.19	1785.28	12839.9	6806.61	1372506	1372675	3.34779	0.599281	4.31008	2.28484
BX103287	9	67.7178	226.516	484.303	197.06	106.096	172138110	172138620	3.345	7.15178	2.91001	1.56674
AK292687	19	3450.72	11542.6	1614.06	15237.6	9404.08	75849263	75908642	3.34497	0.467745	4.41576	2.72525
EF141530	13	225.706	754.68	252.739	1089.04	910.659	133940440	134333401	3.34364	1.11977	4.82502	4.03471
BC048140	19	75.212	251.46	237.667	225.248	119.395	65292147	65292243	3.34335	3.15997	2.99485	1.58745
T47285	16	116.584	389.681	158.927	408.282	391.105	36960375	36960777	3.34249	1.3632	3.50203	3.3547
AA457003	10	51.2452	171.163	51.2031	77.8225	176.7	58869526	58869822	3.34008	0.999179	1.51863	3.44813
AW173069	20	180.98	603.924	77.318	400.728	502.593	141146681	141146935	3.33696	0.427217	2.21421	2.77705
H08627	20	224.221	748.078	163.067	496.501	737.791	95138925	95149411	3.33634	0.72726	2.21433	3.29046
AA432215	12	95.9843	320.159	109.945	422.991	586.637	46762710	46763257	3.33554	1.14544	4.40688	6.1118
BF036015	3	789.793	2633.9	191.255	3932.17	2066.53	5324651	5325046	3.33493	0.242159	4.97873	2.61654
chr9:136300550-136313775	9	107.174	357.243	74.4633	412.174	199.607	40865714	40865761	3.33329	0.694786	3.84582	1.86245
BG499001	4	53.0018	176.553	67.8893	64.5879	101.908	159234389	159275358	3.33107	1.28089	1.2186	1.92273
CN292254	1	85.8957	285.488	67.2819	143.575	232.043	16498898	16499605	3.32366	0.783298	1.6715	2.70145
BF958479	12	226.494	752.549	162.411	896.922	490.971	133753762	133754219	3.3226	0.717063	3.96002	2.1677
R58488	2	1027.19	3412.68	1015.99	2694.06	2763.57	32802629	32803394	3.32234	0.989095	2.62274	2.69041
exon416	10	109.945	364.889	106.626	550.017	990.9	127029347	127029561	3.31885	0.969819	5.00267	9.01272
DA370484	14	74.2444	246.16	116.659	319.606	124.674	58869105	58869335	3.31554	1.57129	4.30478	1.67923
BC039493	1	236.882	784.612	76.6529	1546.15	641.613	7934884	7935420	3.31225	0.323591	6.52709	2.70858
AA922202	1	263.514	872.725	194.507	424.101	351.47	21263444	21263540	3.31187	0.738126	1.6094	1.33378
exon3162	5	9678.77	32042	13328.3	35307	24475.1	32766261	32873103	3.31054	1.37707	3.64788	2.52875
CK904747	11	305.206	1009.59	251.153	632.836	638.724	104327785	104496451	3.30791	0.822898	2.07348	2.09277
BG205372	1	474.679	1569.84	540.592	1958.39	1036.77	44170942	44171280	3.30716	1.13886	4.12572	2.18415
exon57	1	443.279	1465.32	250.514	1547.48	1249.17	108526330	109660478	3.30564	0.565138	3.49099	2.81802
BG222055	22	665.078	2197.52	708.17	2328.41	1883.15	6289926	6307724	3.30416	1.06479	3.50096	2.83147
BF209906	8	413.479	1364.72	312.191	1709.95	934.458	116744405	116746342	3.30059	0.755034	4.13551	2.25999
CD644531	8	60.2239	198.628	55.5464	59.4523	67.1295	148807661	148807885	3.29816	0.922332	0.987188	1.11467
exon487	10	170.453	561.368	149.817	552.701	328.84	172319478	172329149	3.2934	0.878935	3.24255	1.92922
AB527916	3	114.776	377.796	50.415	444.661	142.954	134627618	134627961	3.29161	0.439248	3.87417	1.24551
exon4568	9	88.3319	290.267	57.6409	513.88	372.907	33785468	34139614	3.2861	0.652549	5.81761	4.22166
exon639	10	123.672	406.258	79.0182	242.317	262.764	4507569	4507977	3.28497	0.638936	1.95936	2.12469
CB111221	2	536.749	1762.99	285.773	1992.86	1052.41	72565386	72570380	3.28457	0.532415	3.71283	1.96072
W86911	8	168.218	552.192	187.226	374.195	445.459	101973159	102035067	3.2826	1.11299	2.22446	2.6481
AA954643	1	262.786	862.014	149.184	1006.1	471.725	115110916	115111242	3.28029	0.567702	3.8286	1.79509
CD686628	8	70.2799	230.446	50.4714	157.778	138.967	148808703	148808991	3.27897	0.718148	2.245	1.97734
BG776063	21	51.1943	167.843	67.5145	128.358	69.5288	224379646	224379904	3.27856	1.31879	2.50727	1.35814
BX092746	14	133.79	437.793	112.045	369.62	110.803	158332200	158332492	3.27224	0.837469	2.76269	0.828185
exon99	1	6946.9	22712.1	2907.57	27019.3	15232.2	62580484	62815700	3.26938	0.418541	3.8894	2.19267
exon43	1	702.102	2294.75	703.393	1167.03	1366.37	5180865	5181393	3.2684	1.00184	1.6622	1.94611
CB053879	8	520.859	1701.3	166.367	1939.24	1291.73	133283729	133283968	3.26634	0.319409	3.72315	2.47999
AA501611	4	406.926	1328.7	423.595	1932.99	867.171	3964910	3968004	3.26522	1.04096	4.75023	2.13103
exon1673	15	1004.9	3278.95	1441.95	3518.06	4351.77	29524063	29535916	3.26295	1.43491	3.5009	4.33054
exon2235	2	1742.95	5682.9	1694.93	15467.5	7496.88	80953328	80953408	3.26051	0.972449	8.87435	4.30127
N80091	15	1234.02	4021.26	183.503	2617.86	1066.66	50814455	50814726	3.25867	0.148704	2.12141	0.86438
DA162286	15	414.793	1350.88	175.214	921.923	858.346	32088006	32088289	3.25676	0.422412	2.22261	2.06933
EG328528	3	339.208	1104.12	131.804	1336.15	451.035	99411775	99424650	3.255	0.388564	3.93902	1.32967
DB303228	1	58.9014	191.664	75.3681	257.736	79.2512	27406010	27406671	3.25399	1.27956	4.37573	1.34549
AA464870	4	396.173	1288.35	365.575	1339.72	527.837	136300550	136313775	3.25198	0.922767	3.38167	1.33234
exon4064	8	79.568	258.706	83.7063	139.005	208.993	41734563	41734945	3.25138	1.05201	1.747	2.62659
CD251973	7	116.403	378.462	198.759	303.876	225.404	5664056	5664498	3.25131	1.70751	2.61056	1.93641
AI917568	17	5512.68	17905.5	1543.55	25833	13011.6	52021417	52032111	3.24805	0.279999	4.68611	2.36029
exon1477	14	602.592	1956.08	467.257	2748.99	1399.77	127937749	127937995	3.24611	0.775411	4.56194	2.32291
BQ707722	19	192.494	624.771	119.73	200.973	311.328	41599620	41621854	3.24565	0.621991	1.04404	1.61734
exon3189	5	546.013	1771.57	296.426	1960.01	1310.17	127989447	127990270	3.24456	0.542893	3.58969	2.39952
AF070675	22	3660.41	11872	11925	772.792	2052.48	44074619	44074975	3.24335	3.25783	0.211122	0.560724
chr1:229493875-229512225	1	142.911	463.015	60.2129	86.6437	86.2943	78188198	79322296	3.23989	0.421332	0.606279	0.603834
BF984667	8	781.346	2531.1	338.321	1715.7	1204.28	40509966	40612661	3.23941	0.432997	2.19583	1.54129
BX107959	3	175.653	568.304	94.8546	297.137	454.927	1605953	1606151	3.23539	0.540013	1.69162	2.58992
AW205788	12	59.5721	192.707	104.351	51.0371	63.2915	27406025	27406587	3.23485	1.75167	0.856728	1.06244
AA714388	12	52.7867	170.533	73.8837	136.105	148.215	171152229	171152687	3.23061	1.39966	2.5784	2.8078
DB302442	8	255.052	823.436	91.0784	703.635	333.036	123621722	123622181	3.2285	0.357097	2.75879	1.30576
exon3467	6	122.748	395.836	59.6852	132.335	225.967	40642543	40642987	3.22478	0.48624	1.0781	1.8409
exon3115	5	143.651	463.127	57.883	276.48	106.454	84366964	84367304	3.22396	0.40294	1.92466	0.741056
exon2606	22	184.762	595.324	163.837	311.928	364.353	171218110	171218198	3.22211	0.886746	1.68827	1.97201
exon494	10	893.815	2877.72	1269.97	4261.08	3162.08	67383231	67383305	3.2196	1.42084	4.7673	3.53774
DW439699	1	382.42	1230.48	372.507	1671.61	1163.77	32936539	32937306	3.21762	0.97408	4.37115	3.04318
AW204592	6	312.038	1003.77	116.584	463.749	529.613	8824254	8824820	3.21682	0.373622	1.4862	1.69727
BU853904	6	169.634	545.28	151.779	515.591	398.704	170126785	170148232	3.21445	0.89474	3.03943	2.35038
BM789329	7	380.418	1222.75	360.864	931.77	639.191	32935851	32936409	3.21422	0.948599	2.44933	1.68023
exon2242	2	402.792	1293.01	169.05	1078.59	1198.84	109860518	109860614	3.21012	0.419696	2.67779	2.97632
BG181719	12	549.456	1763.66	187.121	1222.28	915.814	129101340	129101919	3.20983	0.340556	2.22453	1.66676
DA538556	14	183.354	588.191	65.5683	425.971	489.458	149969612	149970119	3.20794	0.357604	2.32321	2.66946
chr18:10070425-10083725	18	73.9293	236.94	57.9895	351.981	204.914	58869423	58869821	3.20496	0.784391	4.76106	2.77176
exon1604	14	557.351	1786.13	537.837	848.768	1458.01	76148607	76156915	3.20467	0.964988	1.52286	2.61597
exon2377	2	148.315	475.173	518.792	885.815	743.815	55504552	55517742	3.2038	3.4979	5.97252	5.01509
CV378300	17	94.4521	302.545	57.0532	160.054	103.764	106680507	106680855	3.20316	0.604044	1.69455	1.09859
BG531295	2	274.556	879.304	132.53	384.506	300.86	115111439	115111550	3.20264	0.482706	1.40046	1.0958
DA633658	16	2049.68	6564.32	3809.88	5152.42	2254.5	37479970	37480455	3.20261	1.85877	2.51377	1.09993
exon3131	5	676.725	2167.21	691.525	1241.26	1679.1	91190445	91281739	3.20251	1.02187	1.83422	2.48122
exon254	1	82.9998	265.612	51.9733	229.86	77.1658	75408456	75408931	3.20016	0.626186	2.76941	0.929711
AW895072	14	148.919	476.503	78.1969	454.457	371.442	125349095	125349200	3.19974	0.525097	3.0517	2.49425
BG485036	12	90.5664	289.496	55.012	230.336	53.5002	127030864	127031002	3.1965	0.607422	2.54328	0.590729
CV325906	21	10466.9	33449.4	4404.06	21810.6	32024.5	5146472	5146856	3.19573	0.420761	2.08377	3.0596
CV397558	1	8328.86	26607.1	3631.72	31853.9	18122.2	56766376	56784786	3.19456	0.436041	3.82452	2.17584
AI203030	8	246.028	785.326	156.16	1087.46	365.977	115110902	115111347	3.19202	0.634725	4.42004	1.48754
CV341799	14	334.993	1068.43	254.501	1047.86	637.259	6548398	6548856	3.18942	0.75972	3.128	1.9023
BX953517	21	60.9856	194.314	87.9163	185.145	87.4004	27406086	27406671	3.18623	1.44159	3.03588	1.43313
R31531	8	539.524	1718.12	304.719	1784.3	978.926	2187740	2187889	3.18452	0.564791	3.30718	1.81442
AA769410	2	121.812	387.483	68.3611	304.162	264.287	5021464	5021729	3.181	0.561203	2.49698	2.16963
AI609057	7	140.421	446.301	102.077	798.48	414.883	1747802	1748216	3.1783	0.726931	5.68632	2.95456
BG208909	6	106.539	338.52	98.6824	484.902	299.617	208254947	208255042	3.17742	0.926253	4.55139	2.81226
BG677327	17	270.358	859.015	279.488	1003.93	776.236	115111512	115111560	3.17732	1.03377	3.71332	2.87114
exon2953	5	1733.46	5502.75	391.105	12415.4	3884.57	68354017	68354212	3.17444	0.225621	7.16221	2.24094
BU078958	2	215.853	684.636	205.493	568.459	543.947	113807275	113807595	3.17177	0.952006	2.63354	2.51998
exon2121	2	164.235	520.746	716.833	795.236	218.003	102027846	102028599	3.17074	4.36468	4.84206	1.32739
exon4234	8	278.541	883.035	54.472	512.145	651.5	87011994	87012669	3.17022	0.195562	1.83867	2.33898
BQ581966	6	963.457	3052.1	129.894	1229.41	1513.99	94417212	94417770	3.16786	0.13482	1.27605	1.57142
R40201	20	70.1251	222.09	69.7353	291.686	268.79	246329824	246345391	3.16705	0.994441	4.15951	3.83301
CV314197	12	69.1297	218.849	241.636	178.444	72.4488	235149926	235150506	3.16577	3.49539	2.58129	1.04801
exon918	11	1812.08	5735.81	1213.3	2918.17	2295.06	102287174	102287408	3.16532	0.669563	1.6104	1.26653
DA662224	1	57.2356	181.15	88.5458	128	71.1834	58869436	58869576	3.16499	1.54704	2.23637	1.24369
DW443860	9	369.22	1168.39	429.859	907.035	617.925	109224000	109224426	3.16448	1.16424	2.45662	1.67359
BG954830	7	189.829	600.702	154.483	643.879	196.181	30879945	31246420	3.16443	0.813802	3.39188	1.03346
AK057764	13	74.2444	234.931	57.883	74.1027	53.1352	169828818	169829488	3.1643	0.779627	0.998091	0.715679
exon2436	20	487.056	1541.14	153.205	2263.06	1144.66	72506058	72506385	3.1642	0.314552	4.6464	2.35016
AI769380	2	216.354	684.46	183.845	350.092	394.572	126462642	126462900	3.16362	0.849744	1.61815	1.82374
BG989857	6	160.569	507.813	187.568	441.637	134.738	180597766	180607682	3.16258	1.16814	2.75045	0.83913
exon3191	5	1672.68	5288.64	1205.35	11124	4728.95	20992778	20993228	3.16177	0.720609	6.6504	2.82717
BE065058	15	291.465	921.149	329.417	1681.46	843.99	37661025	37661508	3.16041	1.13021	5.76898	2.89568
M85974	5	326.129	1030.46	239.31	1414.1	1263.41	115111499	115111560	3.15967	0.733791	4.33603	3.87397
DB215165	13	183.163	578.258	104.809	1422.64	493.347	149853255	149853609	3.15706	0.572215	7.76704	2.69348
DB020275	12	962.746	3038.84	322.225	6250.68	2915.17	102915046	102983329	3.15643	0.334694	6.49256	3.02797
BE179982	2	280.261	883.903	178.253	1181.3	731.504	57125548	57126300	3.15386	0.636026	4.21501	2.61008
DB350663	1	169.05	532.568	68.564	616.457	409.616	158780799	158917273	3.15036	0.405584	3.64659	2.42304
exon2258	2	252.804	796.369	130.685	709.769	488.746	115110907	115111102	3.15015	0.516941	2.80759	1.9333
HMlincRNA716	19	298.356	939.26	273.782	910.976	796.417	134489368	134490204	3.14812	0.917636	3.05332	2.66935
CA773391	1	138.846	436.991	96.4565	349.027	214.941	139248552	139248834	3.1473	0.6947	2.51376	1.54805
BF763968	18	105.469	331.837	80.0226	230.535	88.3918	106680852	106680935	3.14631	0.758732	2.18581	0.838085
BQ285910	17	390.217	1227.04	386.637	1630.7	733.413	136972439	136978995	3.1445	0.990827	4.17896	1.8795
BG204932	8	65.6246	206.164	141.549	245.24	346.092	27406010	27406064	3.14156	2.15696	3.73701	5.27381
AW855737	2	140.715	441.971	118.812	448.969	194.358	122808212	122809134	3.1409	0.844348	3.19062	1.38122
AA993259	7	257.277	807.393	91.6778	823.413	180.876	115110913	115111230	3.13823	0.35634	3.2005	0.703043
exon419	10	154.931	485.791	259.148	500.149	316.389	15860903	15861254	3.13552	1.67266	3.2282	2.04212
AA829056	1	415.127	1301.28	781.037	329.993	323.466	119991154	119997350	3.13466	1.88144	0.79492	0.779196
BC008245	12	1610.7	5046.5	626.923	5972.19	3543.1	50800243	50800602	3.13311	0.389223	3.70782	2.19972
AI813883	2	150.568	471.658	250.625	475.503	297.6	55469101	55469528	3.13253	1.66453	3.15806	1.97652
exon4058	8	3079.19	9640.33	1461.37	10320.5	5674.08	86890191	86890500	3.1308	0.474595	3.35169	1.84272
exon1385	13	475.769	1488.81	93.281	1139.99	992.546	67005186	67005353	3.12928	0.196064	2.39611	2.08619
exon4142	8	165.061	516.083	182.696	391.039	885.948	79342748	79343473	3.12661	1.10684	2.36905	5.36738
AW860217	16	73.6125	230.033	50.6334	234.338	83.1593	224366755	224367097	3.12492	0.687837	3.1834	1.12969
CR740605	1	640.324	2000.95	222.894	2428.61	778.77	19619801	19620320	3.1249	0.348096	3.79278	1.21621
exon1079	12	106.196	331.837	56.3976	447.747	56.5967	106680643	106680732	3.12477	0.531072	4.21624	0.532947
CX166999	1	378.106	1181.23	248.115	1417.86	900.037	110361812	110362036	3.12408	0.656205	3.74989	2.38038
BG184652	8	1591.44	4969.16	1333.04	8054.62	3987.66	76505206	76505255	3.12244	0.83763	5.06122	2.50569
DW455113	2	315.188	984.124	365.109	687.459	747.39	21510932	21511503	3.12234	1.15838	2.1811	2.37125
AI376665	4	217.417	678.503	286.526	726.838	469.571	151930176	151930414	3.12074	1.31786	3.34305	2.15977
BG250005	18	555.861	1731.39	471.837	1979.83	1299.39	65933204	65934050	3.1148	0.84884	3.56175	2.33762
AW855657	7	163.855	510.349	98.6008	439.261	247.017	101972780	102035017	3.11463	0.601755	2.68079	1.50753
BF765794	16	232.698	724.613	133.886	1124.72	650.657	92303738	92384212	3.11396	0.575362	4.83341	2.79614
DB297778	14	439.059	1367.15	193.329	1655.13	865.546	58530951	58538517	3.11381	0.440327	3.76972	1.97137
exon1225	12	946.637	2940.35	336.566	6140.88	2295.52	40855832	40856703	3.1061	0.355538	6.48705	2.42493
HMlincRNA913	20	383.995	1192.52	284.407	1396.73	711.859	110438134	110438700	3.10556	0.740653	3.63735	1.85382
CN429112	1	112.28	348.559	336.434	171.658	83.5029	20647552	20647810	3.10438	2.99639	1.52884	0.743704
CR613732	4	314.1	974.39	199.101	462.836	244.887	87298970	87402491	3.10217	0.633878	1.47353	0.779648
BM728564	1	101.071	313.212	50.6907	58.437	215.532	177563481	177629290	3.09893	0.501536	0.578178	2.13248
exon1471	14	581.283	1800.79	343.428	2233.01	1149.88	64825976	64826293	3.09796	0.59081	3.84153	1.97818
DB336518	8	893.815	2767.99	476.193	5126.72	2744.23	43571512	43609372	3.09683	0.532765	5.73578	3.07025
BM069771	11	138.469	428.683	145.903	484.259	288.23	138274945	138275069	3.09587	1.05368	3.49723	2.08155
CN265525	15	109.945	339.766	96.2613	343.763	188.722	106680546	106680823	3.09034	0.875544	3.1267	1.71652
BP421607	14	104.264	322.179	55.5464	385.439	379.462	204337385	204337453	3.09002	0.532746	3.69675	3.63943
exon2863	4	638.948	1972.7	528.658	1500.77	706.748	109152220	109152739	3.08742	0.827389	2.34881	1.10611
BF359689	3	81.4396	251.286	186.336	104.054	275.708	186119116	186119864	3.08555	2.28803	1.27769	3.38543
BX479775	3	100.493	309.867	454.525	568.348	271.529	37851776	37866320	3.08348	4.52297	5.65563	2.70198
exon3544	6	200.131	617.08	89.4793	647.924	258.728	106710729	106710927	3.08338	0.447103	3.23749	1.29279
BE006786	5	174.688	538.525	624.949	458.859	78.2646	44863021	44863309	3.08278	3.57751	2.62673	0.448025
AI348265	3	175.104	539.481	260.117	896.19	514.215	67639050	67653625	3.08092	1.4855	5.11806	2.93663
exon3146	5	582.614	1793.26	92.7685	1335.04	1324.12	68867828	68868124	3.07795	0.159228	2.29146	2.27273
chr4:3267300-3280150	4	89.2	274.116	107.624	231.168	149.773	106680768	106681440	3.07305	1.20655	2.59157	1.67907
exon3194	5	160.569	493.347	218.96	497.148	127.138	180605163	180605499	3.07249	1.36365	3.09617	0.791795
AK125138	1	393.726	1209.41	332.191	1360.3	1073.95	101200719	101621995	3.07171	0.84371	3.45494	2.72765
AK297526	12	1590.9	4882.55	3893.22	1437.53	827.903	76504978	76505175	3.06904	2.44717	0.903591	0.520398
BX282843	18	140.044	429.703	137.244	725.548	227.083	185634761	185635013	3.06835	0.980008	5.18087	1.62152
exon844	11	249.218	764.568	191.063	1633.92	386.373	115110904	115111391	3.06787	0.76665	6.5562	1.55034
AA309269	10	110.697	339.432	97.4572	257.168	236.05	239386225	239398275	3.06632	0.880398	2.32317	2.1324
exon1213	12	85.6841	262.587	272.854	131.185	146.024	191191828	191192494	3.0646	3.18441	1.53103	1.70421
exon2744	3	1351.59	4141.13	862.258	4622.97	2594.37	101497806	101498385	3.06389	0.637958	3.4204	1.91949
BE696035	1	180.433	552.192	394.528	556.592	594.771	141139896	141140358	3.06037	2.18656	3.08475	3.29634
HMlincRNA482	8	274.885	841.015	377.288	1091.43	797.636	91302891	91469412	3.05952	1.37253	3.97052	2.90171
AW269823	2	65.5457	200.433	70.3817	52.3396	79.9665	171011667	171299750	3.05791	1.07378	0.79852	1.22001
AA328208	15	198.931	608.126	222.175	302.458	328.039	36709737	36710692	3.05697	1.11685	1.52041	1.64901
DA233614	1	284.154	868.615	159.131	973.526	1201.59	115110904	115111073	3.05685	0.560018	3.42606	4.22867
AI348528	2	142.518	435.283	172.286	712.038	269.74	60216218	60216495	3.05422	1.20887	4.99612	1.89267
BE765130	9	286.526	874.838	73.0199	1132.59	641.903	115111328	115111989	3.05326	0.254845	3.95284	2.24029
BQ186796	1	94.4521	288.362	193.478	226.928	286.682	106680547	106681518	3.05299	2.04843	2.40258	3.03521
exon2372	2	722.258	2199.39	62.5115	1418.35	1521.17	51921939	51922405	3.04516	0.0865501	1.96377	2.10613
exon586	10	282.961	861.566	240.98	1850.46	587.88	133973600	134743503	3.04483	0.851639	6.53963	2.07761
N56605	2	345.183	1050.24	246.667	1996.37	602.414	37430287	37430535	3.04255	0.714597	5.78351	1.7452
EL583860	21	65.3641	198.759	53.7412	135.052	55.2357	27399978	27400677	3.0408	0.822182	2.06615	0.845046
BF478189	20	56.5012	171.766	97.5554	264.333	108.148	148811656	148812364	3.04004	1.72661	4.67835	1.91408
DA299894	1	315.188	957.459	211.37	1179.81	655.39	140190073	140190629	3.03773	0.670616	3.7432	2.07936
exon2757	3	837.682	2543.19	445.415	1951.7	1521.92	122190585	122191062	3.03599	0.531723	2.32988	1.81683
BF508809	14	224.377	681.081	97.5554	598.233	358.711	45236995	45237238	3.03543	0.434784	2.6662	1.5987
exon4172	8	311.574	945.238	356.354	1481.55	904.325	8787144	8828822	3.03375	1.14372	4.75504	2.90244
CR743234	2	746.08	2260.79	584.234	4594.77	2500.77	124318619	124319045	3.03023	0.783071	6.15854	3.35188
AW866755	2	9292.26	28147.1	9048.35	37299.1	34044	53124525	53124805	3.02909	0.973751	4.014	3.66369
exon3669	6	177.058	536.215	80.0226	159.563	550.547	72751304	72751483	3.02847	0.451958	0.90119	3.10942
exon653	11	61.3309	185.674	53.4385	73.342	168.593	161636087	161636308	3.02741	0.871314	1.19584	2.74891
CN357896	12	77.4703	234.494	125.73	221.264	125.409	9157505	9158225	3.02689	1.62295	2.85611	1.6188
BF815580	13	54.6895	165.496	123.269	286.283	116.866	169828852	169829488	3.0261	2.25398	5.2347	2.1369
T02980	22	3553.11	10749.8	1403.15	12209.7	5176.99	44721569	44794354	3.02546	0.394908	3.43633	1.45703
CA389866	4	53.1352	160.758	111.513	254.411	332.081	58869105	58869346	3.02545	2.09866	4.788	6.24974
BG056172	9	75.0019	226.756	50.6907	67.6674	54.1499	2351533	2351843	3.02333	0.675859	0.902209	0.72198
BE267271	1	448.303	1354.73	203.146	1843.7	1070.48	75005968	75055692	3.0219	0.453144	4.11263	2.38786
AL523338	19	888.837	2685.32	588.636	2090.3	1518.84	47415469	47510126	3.02117	0.662255	2.35173	1.70879
exon427	10	212.604	642.036	193.651	876.904	603.034	78268042	78268302	3.01987	0.910852	4.12458	2.83642
BF907292	14	206.746	624.215	579.481	708.482	547.081	91443800	91462575	3.01924	2.80287	3.42683	2.64615
BG745190	12	311.796	941.325	189.358	463.569	611.459	47953376	47959603	3.01904	0.607313	1.48677	1.96109
DA806169	5	129.032	389.327	80.1291	592.705	151.132	72745994	72748034	3.01729	0.621002	4.59347	1.17127
DA743129	9	169.345	510.836	306.735	518.702	320.982	67023552	67024139	3.01654	1.8113	3.06299	1.89543
CD246100	12	323.779	976.369	894.681	561.212	373.441	115110917	115111019	3.01554	2.76324	1.73332	1.15338
AI598242	3	138.674	418.125	154.729	957.148	338.898	139247934	139248012	3.01517	1.11578	6.90214	2.44385
exon2941	5	1145.26	3453.08	451.571	4797.93	808.924	60179901	60180383	3.01512	0.394296	4.18939	0.706326
BG477047	11	3371.48	10165	587.347	13209.5	4573.44	10612214	10612999	3.01499	0.17421	3.91802	1.35651
BM469395	2	114.162	343.897	119.304	469.035	271.024	120872622	120873087	3.01237	1.04505	4.10851	2.37404
BQ950928	8	90.8274	272.766	90.7381	168.761	109.538	127030884	127031659	3.00313	0.999017	1.85804	1.206
exon972	12	132.106	396.414	184.975	243.413	171.244	177618583	177864445	3.00072	1.4002	1.84255	1.29626
BG897805	16	284.646	853.237	272.678	1207.43	293.899	67468621	67469290	2.99754	0.957957	4.24188	1.03251
CD675752	3	893.413	2677.9	261.243	2331.41	1175.92	84082593	84082934	2.99739	0.29241	2.60956	1.31622
exon803	11	175.737	526.617	67.5861	571.927	156.755	5377852	5378012	2.99661	0.384586	3.25444	0.891987
FN161383	12	97.7881	293.014	261.816	250.909	341.163	224425408	224426120	2.99642	2.67738	2.56585	3.4888
BQ644557	1	400.728	1200.19	332.814	1113.15	951.924	33003475	33004338	2.99503	0.830525	2.77782	2.37549
exon1971	18	281.59	842.568	221.242	1182.48	439.745	114681718	114698261	2.99218	0.785687	4.1993	1.56165
BG214664	3	103.023	308.224	118.698	260.781	263.294	114303590	114303640	2.9918	1.15215	2.53129	2.55569
EG327501	6	114.251	341.609	79.1817	448.969	54.1945	128929597	128929726	2.98999	0.693051	3.92967	0.474347
exon3560	6	907.746	2710.43	209.293	4373.9	2005.5	94099174	94099872	2.98589	0.230563	4.81842	2.20932
BE936782	6	62.0605	185.271	73.8188	99.6882	113.095	161636080	161636308	2.98533	1.18946	1.60631	1.82233
BF327102	1	239.641	715.304	130.016	1079.17	494.97	137739221	137739465	2.98489	0.542545	4.50326	2.06546
DV080104	1	54.634	163.067	294.565	225.382	197.469	58868188	58868439	2.98472	5.39161	4.1253	3.61439
AA351697	10	351.404	1047.55	185.55	1704.52	1104.5	103819919	103820147	2.98103	0.528025	4.85061	3.14312
FN062622	1	829.014	2467.7	354.468	2572.99	1185.3	95495656	95496242	2.97667	0.427578	3.10368	1.42977
exon1321	13	554.592	1650.17	437.905	6294.46	2433.95	125481982	125482595	2.97546	0.789597	11.3497	4.38871
AA908678	12	241.768	719.213	85.6097	971.815	782.126	152367950	152373364	2.97481	0.354099	4.01962	3.23503
AA047369	3	81.4396	242.011	234.732	126.43	135.755	177771665	177772055	2.97166	2.88229	1.55244	1.66694
BF978043	1	265.92	789.656	103.764	909.989	503.015	57124793	57125315	2.96952	0.390208	3.42204	1.8916
CV409119	8	496.17	1473.12	141.783	569.482	367.065	89908043	89908269	2.96899	0.285755	1.14776	0.739796
exon1523	14	395.792	1174.52	112.782	1155.61	1038.95	137262165	137262260	2.96752	0.284953	2.91974	2.62498
T57180	13	379.996	1127.35	149.939	971.368	843.415	127959349	127959784	2.96673	0.39458	2.55626	2.21954
AA610696	2	271.839	806.371	208.776	740.859	288.23	123621844	123622234	2.96635	0.768012	2.72536	1.0603
exon1536	14	944.146	2800.15	570.946	2463.55	2084.68	72573016	72573119	2.9658	0.604722	2.60928	2.208
exon931	11	110.267	326.862	60.1442	185.145	131.53	148061475	148073025	2.96428	0.545443	1.67906	1.19283
exon18	1	69.07	204.482	61.8066	675.415	239.092	110852349	111065764	2.9605	0.89484	9.7787	3.46158
AA668276	2	2183.19	6457.43	400.64	2365.01	2605.37	35186938	35187485	2.9578	0.183511	1.08328	1.19338
exon3217	5	199.79	590.924	205.365	825.636	415.215	111695216	111696924	2.95773	1.02791	4.13252	2.07826
AA385982	16	2002.39	5921.82	4771.28	632.057	350.558	35188125	35188822	2.95737	2.38279	0.315651	0.17507
K03193	7	50.0752	148.072	235.632	353.513	353.603	36309926	36310218	2.95699	4.70556	7.05964	7.06143
EL583504	21	336.724	994.859	215.532	1136.21	447.947	108314923	108315327	2.95453	0.640085	3.37432	1.33031
BU928047	7	261.707	772.815	184.398	694.415	558.546	115110926	115111255	2.95297	0.704596	2.6534	2.13424
exon4423	8	270.557	798.79	57.0532	1217.37	413.769	115111504	115111560	2.95239	0.210873	4.4995	1.52932
EH349967	1	92.9767	274.447	137.379	554.037	270.691	62351846	62353507	2.95178	1.47756	5.95887	2.91138
CA388728	21	51.2452	151.252	82.7376	296.58	234.208	201749527	201749808	2.95154	1.61454	5.78748	4.57034
exon3513	6	77.8776	229.816	61.3309	364.889	351.648	2359907	2360073	2.95099	0.78753	4.68542	4.51539
BG941749	3	53.0373	156.446	55.6497	202.585	61.8154	159234229	159275335	2.94973	1.04926	3.81967	1.16551
AK310205	13	175.402	517.325	600.258	309.31	1111.59	6882550	6906100	2.94937	3.42219	1.76344	6.33739
T76999	14	355.024	1046.52	302.657	908.769	286.682	129398023	129398239	2.94775	0.852497	2.55974	0.807499
exon4127	8	848.28	2499.08	180.007	1884.57	1340.53	12780899	12781158	2.94606	0.212202	2.22163	1.58029
CA390507	16	169.634	499.436	126.618	539.104	619.949	176069046	176069512	2.9442	0.74642	3.17804	3.65462
BE044828	14	115.651	340.387	73.8837	335.279	276.437	217105928	217106282	2.94324	0.638852	2.89906	2.39027
AA887982	1	525.656	1544.9	784.147	1839.41	1135.44	57364195	57364598	2.939	1.49175	3.49927	2.16004
CV365800	1	102.165	300.239	198.628	127.042	261.662	59297584	60180839	2.93877	1.94419	1.2435	2.56117
CA455044	19	313.124	919.947	185.249	374.599	382.574	6625150	6625623	2.93797	0.591617	1.19633	1.2218
DA304155	3	365.999	1074.66	285.773	1141.3	585.878	137276717	137277220	2.93623	0.780803	3.11832	1.60076
DA928996	8	162.654	477.415	125.73	250.733	514.079	79333898	79334100	2.93516	0.772993	1.54151	3.16057
BE622274	3	64.2217	188.397	60.4089	96.9633	174.499	36305571	36306012	2.93355	0.940631	1.50982	2.71713
AA582456	6	420.615	1233.3	147.287	487.747	754.926	33387205	33387271	2.93214	0.35017	1.1596	1.79481
CB069406	18	67.0832	196.697	170.182	454.859	198.867	101498750	101499130	2.93214	2.53687	6.78052	2.96449
exon1081	12	1672.3	4902.81	892.792	7215.44	3796.41	20988788	20989248	2.93177	0.53387	4.31467	2.27017
exon1612	14	355.578	1042.17	320.714	1074.57	615.971	142319099	142319239	2.93091	0.901953	3.02203	1.73231
R34772	7	360.424	1056.1	81.4659	675.236	416.725	142371092	142371174	2.93016	0.226028	1.87345	1.15621
CV409363	1	206.164	603.924	148.253	864.746	545.678	160282389	160282921	2.92934	0.719102	4.19446	2.64682
BG185008	15	547.459	1601.88	222.7	1729.68	691.436	65933240	65934990	2.92603	0.406788	3.15947	1.26299
AW440929	2	624.992	1828.7	291.642	2235.97	1401.52	5164489	5164843	2.92596	0.466634	3.5776	2.24247
BG206277	3	436.749	1277.66	247.873	3843.55	2494.97	82412684	82412982	2.92539	0.567541	8.80036	5.7126
BE089504	20	205.863	601.793	122.334	400.97	429.549	77907239	77907480	2.92327	0.594249	1.94775	2.08658
exon3202	5	2504.32	7317.41	1375.24	12119	3558.68	68339286	68339350	2.92191	0.549146	4.83922	1.42102
AA513919	7	50.9388	148.82	90.0766	145.782	77.318	221274319	221274872	2.92155	1.76833	2.86191	1.51786
BE964133	8	636.68	1859.72	220.568	1375.61	771.924	19597326	19597753	2.92097	0.346435	2.1606	1.21242
EL946936	7	210.312	614.083	251.745	746.302	988.568	41529620	41529778	2.91987	1.19701	3.54855	4.70049
exon1217	12	124.884	364.353	117.668	498.344	148.215	113626740	113627207	2.91754	0.942219	3.99047	1.18682
H90844	7	101.536	295.962	59.6852	370.754	386.771	180559665	180580248	2.91485	0.587824	3.65146	3.80921
AA180347	6	237.953	693.081	379.73	751.168	780.481	155544812	155545346	2.91268	1.59582	3.15679	3.27998
HMlincRNA1439	8	69.324	201.874	92.6878	118.428	60.5608	36305281	36305840	2.91204	1.33702	1.70833	0.873591
HMlincRNA1263	7	112.262	326.708	197.04	569.279	478.32	20236806	20237028	2.91022	1.75517	5.07096	4.26073
exon4220	8	511.281	1487.19	390.683	1514.24	1003.57	61503976	61504519	2.90876	0.764126	2.96165	1.96286
AI702060	2	176.952	514.637	113.761	699.791	796.859	60796006	60796713	2.90834	0.64289	3.95469	4.50324
AA465206	8	92.6083	269.188	129.607	155.542	87.6724	224425433	224426022	2.90673	1.39952	1.67957	0.946701
exon1207	12	243.964	708.57	70.5409	992.124	387.151	37575125	37663375	2.90441	0.289145	4.06669	1.58692
BG941153	9	71.0704	206.399	189.766	109.027	74.7255	91838355	91838452	2.90414	2.67011	1.53406	1.05143
BF185461	1	141.011	409.394	230.249	447.081	147.49	141522866	141523476	2.90328	1.63285	3.17054	1.04595
AI351916	15	286.748	832.168	474.169	1176.55	1181.55	57125244	57126078	2.90209	1.65361	4.10307	4.12052
BE467516	2	316.211	917.169	212.044	1648.35	1015.32	115110916	115111215	2.90049	0.670577	5.2128	3.21091
R49645	7	237.602	689.102	145.244	850.971	403.282	6087259	6091413	2.90024	0.611291	3.5815	1.6973
BF690875	8	529.746	1536.01	160.428	364.889	412.304	75648509	75649001	2.89952	0.30284	0.6888	0.778304
W00380	1	216.529	627.637	197.662	818.811	188.569	131684610	131684930	2.89863	0.912865	3.78153	0.870872
CB054901	13	299.752	868.437	263.846	986.77	619.281	134490041	134490748	2.89718	0.880213	3.29196	2.06598
HMlincRNA277	17	308.2	892.664	192.324	1040.21	790.861	142138612	142139747	2.89638	0.624021	3.37513	2.56606
exon4427	8	270.911	784.327	429.257	1155.83	406.504	142110510	142110998	2.89515	1.5845	4.26647	1.50051
exon3504	6	78.1293	225.838	99.99	296.827	89.5578	27722096	27722370	2.89056	1.2798	3.79918	1.14628
exon20	1	388.129	1121.48	102.957	857.168	1069.86	2687991	2688075	2.88945	0.265264	2.20846	2.75646
exon1676	15	662.345	1912.73	377.462	3086.51	1347.95	131877906	131915523	2.88781	0.569888	4.65997	2.03512
AJ709552	10	279.976	808.505	153.917	1162.12	441.481	115110904	115111066	2.88776	0.54975	4.1508	1.57685
CB963823	8	155.033	447.235	90.0766	640.859	192.069	15866987	15867318	2.88477	0.581015	4.13369	1.23889
AI018085	3	238.809	688.346	238.831	1069.26	601.168	135109813	135110295	2.88241	1.00009	4.47745	2.51736
exon3378	6	104.541	301.237	57.5993	308.799	187.976	106680021	106680141	2.88152	0.550974	2.95386	1.79811
exon1720	16	514.259	1481.66	205.712	1749.99	1263.24	121047045	121047539	2.88115	0.400017	3.40294	2.45642
AI084258	1	231.321	666.283	80.9686	663.17	304.096	37998712	37999625	2.88034	0.350027	2.86688	1.31461
exon17	1	166.469	479.213	102.532	2332.21	543.571	27808186	27809022	2.87869	0.61592	14.0099	3.26529
BF240020	8	203.534	585.392	187.226	264.662	52.6228	20151095	20151159	2.87614	0.919874	1.30033	0.258546
BM466845	1	403.858	1161.21	269.054	1218.01	818.789	117315267	117315519	2.87531	0.66621	3.01594	2.02742
exon372	1	145.782	418.993	120.121	372.618	101.052	125350170	125350837	2.87411	0.823979	2.55599	0.693169
chr2:148061475-148073025	2	59.5277	171.075	65.7574	273.1	244.56	58868370	58868862	2.87387	1.10465	4.58779	4.10834
exon1719	16	368.308	1058.28	293.393	950.926	544.859	136019697	136020167	2.87336	0.796596	2.58188	1.47935
DA318447	2	612.279	1758.02	468.483	2265.95	1639.68	28608949	28609086	2.87127	0.765146	3.70084	2.678
AI911416	2	518.215	1486.92	464.903	1261.24	811.7	30362615	30564404	2.86932	0.897123	2.43381	1.56634
exon450	10	537.971	1543.02	89.6339	593.879	640.792	127638146	127680648	2.86822	0.166615	1.10392	1.19113
CN281308	9	66.5825	190.936	62.4379	316.898	118.35	85866584	85867464	2.86766	0.937753	4.75948	1.7775
DA467431	8	54.9323	157.368	132.394	107.938	55.8442	58868184	58868351	2.86476	2.41014	1.96493	1.0166
DA938684	22	642.456	1840.48	157.941	1588.84	1231.35	6289862	6307932	2.86476	0.245839	2.47307	1.91662
exon4061	8	221.851	635.411	131.804	453.281	679.036	65784585	65912084	2.86413	0.594111	2.04318	3.06078
HMlincRNA1049	1	119.243	341.341	80.6872	371.071	228.832	36960711	36961182	2.86258	0.676664	3.1119	1.91905
CA950473	12	125.923	359.954	107.71	714.102	136.673	64988442	64988984	2.85852	0.855363	5.67094	1.08537
exon1768	16	920.881	2632.15	307.316	4301.7	1817.79	47636871	47637088	2.85829	0.333719	4.67129	1.97397
BU565019	2	183.418	524.259	129.208	218.134	148.82	149971273	149971447	2.85828	0.704448	1.18928	0.811372
BI011792	19	138.192	394.858	65.4894	136.577	241.111	88200434	88200870	2.85732	0.473901	0.988311	1.74475
BU072397	4	53.9787	154.179	1152.28	156.056	152.552	235150887	235151206	2.8563	21.3469	2.89106	2.82615
T53709	9	51.9304	148.193	80.2747	137.795	125.786	232801059	232801539	2.85369	1.54581	2.65345	2.42221
exon4580	9	191.855	547.459	117.142	454.457	437.369	99399813	99400142	2.8535	0.610575	2.36875	2.27968
DB284822	4	265.809	758.239	244.931	916.749	772.882	115110916	115111249	2.85257	0.921453	3.4489	2.90766
AW196665	21	67.948	193.782	102.871	214.055	207.932	221257182	221257896	2.85192	1.51397	3.15027	3.06017
BI005311	1	501.968	1431.32	716.282	896.326	1116.5	119345251	119345409	2.85142	1.42695	1.78562	2.22425
AI143775	3	123.234	351.136	51.4677	148.377	148.577	109332782	109333456	2.84933	0.41764	1.20402	1.20564
BQ278378	2	218.939	623.615	183.163	1059.39	493.659	140877182	140897462	2.84835	0.836595	4.83875	2.25477
DW408355	3	391.215	1114.17	90.5336	1160.24	340.875	2642871	2690587	2.84797	0.231417	2.96573	0.871324
AW269953	1	231.081	657.837	228.81	1087.28	492.348	79713672	79779708	2.84678	0.990172	4.70519	2.13063
chr13:103304175-103316475	13	69.0089	196.445	64.9429	51.6337	127.289	191693116	191697542	2.84666	0.94108	0.748218	1.84453
exon4570	9	498.344	1417.75	224.31	1305.92	822.458	90736217	90736389	2.84491	0.450111	2.62052	1.65038
AX746864	14	330.594	940.479	231.496	1288.5	866.19	108247779	108248224	2.84481	0.700242	3.89754	2.6201
exon264	1	888.615	2527.37	86.5192	1878.39	1871.66	98128072	98178708	2.84417	0.0973641	2.11384	2.10626
exon2996	5	280.971	799.036	172.95	802.703	783.99	114681713	114698250	2.84384	0.615544	2.85688	2.79029
DA525603	15	155.627	442.081	242.491	479.393	230.446	81279217	81279447	2.84064	1.55816	3.08039	1.48076
DB334231	4	195.968	556.481	343.985	165.848	86.6307	19643153	19947283	2.83965	1.75532	0.846301	0.442066
BF241006	1	257.915	731.747	178.34	1018.28	626.592	134490839	134490910	2.83716	0.69147	3.94814	2.42946
BI832043	19	667.122	1892.08	212.888	888.502	1219.55	8866514	8918872	2.83618	0.319114	1.33184	1.82807
AI202934	12	414.501	1175.17	107.536	1187.66	503.503	32088014	32088845	2.83514	0.259435	2.86527	1.21472
BG121957	10	1002.46	2841.52	1835.5	5864.55	2576.73	48125865	48178998	2.83456	1.831	5.85016	2.57041
DB012195	18	342.584	970.994	260.493	1502.68	1004.35	37383776	37383933	2.83432	0.760377	4.3863	2.93168
AA846706	9	249.678	707.636	466.839	1618.15	626.835	6544033	6544379	2.8342	1.86977	6.48094	2.51057
BX104779	5	53.1965	150.767	110.656	187.696	211.676	24505134	24505375	2.83415	2.08014	3.52836	3.97913
BF509021	5	80.599	228.414	80.1291	275.374	137.184	28529702	28530103	2.83395	0.994169	3.41659	1.70206
exon87	1	148.919	421.925	199.101	271.33	652.103	124557307	124557373	2.83325	1.33697	1.822	4.37891
BG428766	1	247.962	702.481	210.702	1227.75	522.68	115110916	115111255	2.83302	0.849737	4.95136	2.10791
BE326543	8	55.6035	157.494	72.8017	93.0561	98.9026	51815438	52026656	2.83245	1.3093	1.67357	1.77871
exon3379	6	167.594	474.679	82.0487	554.771	527.146	44862426	44862705	2.83232	0.489569	3.31021	3.14538
exon929	11	201.597	570.946	54.2716	419.571	726.547	148635132	148837051	2.83212	0.269209	2.08124	3.60396
AI766475	7	98.9026	279.976	119.451	268.637	85.8957	191426515	191426752	2.83083	1.20777	2.71617	0.868488
AA318787	4	83.3325	235.763	106.815	434.149	284.909	111152548	111166834	2.82919	1.28179	5.20984	3.41894
AA993706	15	76.9622	217.657	115.749	268.217	153.205	201274209	201274655	2.82811	1.50398	3.48505	1.99065
AA548363	22	68.545	193.782	351.694	178.697	95.3987	27406486	27406787	2.82708	5.13084	2.60701	1.39177
exon817	11	205.086	579.481	95.609	742.412	317.585	106046530	106057905	2.82554	0.466189	3.62	1.54854
exon2119	2	921.898	2604.84	562.947	3597.26	2825.93	84239059	84239657	2.82551	0.610638	3.90201	3.06533
AK098787	8	1623.61	4584.32	462.858	5396.92	2765.04	101485052	101485434	2.82353	0.285079	3.32402	1.70302
T12556	9	247.284	698.08	139.706	347.871	739.791	115110914	115111255	2.82299	0.564963	1.40677	2.99166
DB174708	8	182.039	513.324	288.362	620.457	284.199	141650376	141650538	2.81987	1.58407	3.40838	1.5612
CA391721	5	393.127	1108.48	400.372	890.681	1355.43	72282807	72283364	2.81965	1.01843	2.26563	3.44783
exon1680	15	306.98	865.348	267.532	919.327	1164.24	122238384	122243606	2.8189	0.871495	2.99474	3.79255
AW867585	20	129.434	364.353	59.2702	352.291	177.729	4507031	4507779	2.81497	0.457918	2.72178	1.37312
AA921759	1	79.9665	225.095	56.06	55.445	227.54	46758454	46759096	2.81486	0.701043	0.693352	2.84544
CU689407	4	69.07	194.378	125.808	60.2761	139.437	89871286	90171397	2.81421	1.82146	0.872681	2.01877
CA866273	14	544.746	1531.37	893.815	951.125	1417.06	74014197	74057829	2.81116	1.64079	1.746	2.60131
exon3145	5	2010.46	5647.19	547.173	4870.43	2197.52	35183927	35184405	2.80891	0.272163	2.42255	1.09305
BI044007	2	977.702	2745.9	283.978	2955.12	1410.24	67497944	67507545	2.80853	0.290455	3.02252	1.4424
DA625237	7	200.951	564.236	56.6629	444.125	88.5792	106318999	106319066	2.80783	0.281974	2.21012	0.440801
CA392304	8	245.524	688.346	133.518	520.769	596.369	125470496	125470707	2.80358	0.543807	2.12105	2.42896
BE569002	2	385.083	1079.37	297.137	1685.59	509.278	110429169	110429547	2.80294	0.771617	4.37721	1.32251
T92947	1	483.545	1354.44	278.606	1094.7	568.634	72475109	72475293	2.80106	0.576175	2.26392	1.17597
exon2599	22	699.746	1959.72	290.245	1946.37	1578.84	19584314	19584888	2.80062	0.414786	2.78153	2.2563
exon2061	19	11131.3	31172.4	8073.04	39524	27019.3	57147808	57148513	2.80042	0.725254	3.5507	2.42732
BF359065	16	192.409	538.7	197.856	721.947	345.405	41599839	41624337	2.79976	1.02831	3.75214	1.79516
exon3083	5	2026.21	5672.59	1186.9	5930.5	3859.46	37492550	37492925	2.7996	0.585774	2.92689	1.90476
AU311832	3	53.0018	148.377	79.9406	170.596	105.556	154184359	154225745	2.79947	1.50826	3.21868	1.99155
exon1599	14	528.791	1480.33	509.571	986.322	863.97	86061118	86196752	2.79946	0.963653	1.86524	1.63386
exon2597	22	883.903	2472.66	120.434	1685.08	1752.19	35775855	35842290	2.79743	0.136253	1.90641	1.98233
BF900808	4	272.523	762.325	174.243	1200.26	660.614	127654252	127654604	2.79728	0.639369	4.40424	2.42407
CB044822	3	250.339	700.239	106.539	568.459	1105.23	82884136	83365996	2.79716	0.42558	2.27075	4.41495
BG981136	11	448.415	1253.92	369.55	1777.15	939.748	20721306	20721891	2.79635	0.824125	3.96318	2.09571
AI918318	2	90.8274	253.97	100.93	126.43	130.341	106680432	106681168	2.79619	1.11123	1.39198	1.43504
CK003864	1	170.699	476.923	54.9401	726.078	376.573	147219045	147219305	2.79394	0.321854	4.25357	2.20607
BX110602	3	351.981	982.548	70.0442	1207.43	820.86	107132475	107132669	2.79148	0.199	3.43039	2.33211
CR745102	16	4271.3	11920.2	3024.77	17946.6	8050.7	52872787	52873283	2.79077	0.708161	4.20166	1.88483
BU595128	2	187.995	524.524	56.4754	454.127	175.126	148038903	148100385	2.79009	0.300408	2.41563	0.931541
AV729850	7	78.1293	217.981	84.2809	92.8984	305.937	27722900	27722980	2.79001	1.07874	1.18903	3.91577
EL583481	21	353.603	985.858	212.756	1313.3	604.146	125940139	125940227	2.78804	0.60168	3.71406	1.70855
BG924788	13	75.6357	210.702	131.207	347.517	211.37	89159178	89159411	2.78575	1.73473	4.59462	2.79458
DB308750	1	112.587	313.459	158.024	83.9405	393.617	31937652	31937882	2.78416	1.40357	0.745563	3.49612
AK128672	7	429.549	1194.86	330.305	1187.22	1118.1	7542662	7542815	2.78166	0.768957	2.76386	2.60296
BG201765	1	159.665	443.815	148.919	634.192	302.679	53731566	53731617	2.77966	0.932695	3.97201	1.89571
AW851803	13	397.35	1103.9	103.452	703.124	994.902	2248866	2249084	2.77815	0.260355	1.76953	2.50384
exon4417	8	633.814	1759.77	61.5343	1236.77	993.392	55278672	55297584	2.77647	0.0970857	1.95131	1.56732
AW471182	6	91.6778	254.148	58.7923	221.851	57.1282	106680955	106681100	2.77219	0.641293	2.4199	0.623141
AV747682	1	275.286	761.968	127.289	1328.15	646.99	91302903	91469261	2.76791	0.462387	4.8246	2.35025
T98529	8	230.206	637.149	259.964	522.037	674.793	63598318	63598753	2.76773	1.12927	2.2677	2.93126
DQ287932	7	185.948	514.637	359.403	405.684	192.177	172073767	172074059	2.76763	1.93281	2.1817	1.03349
CA389012	1	380.106	1051.3	270.404	1597.06	1895.7	19893993	20299074	2.76581	0.711391	4.20161	4.9873
BG402451	8	96.0659	265.7	61.661	378.019	275.595	106679910	106680746	2.76581	0.641861	3.93499	2.86881
DB445318	7	137.264	379.462	147.872	139.437	274.447	8869374	8869538	2.76446	1.07728	1.01583	1.9994
BG571252	8	525.324	1451.32	211.958	1840.72	1295.59	127558231	127558659	2.76272	0.403479	3.50398	2.46627
exon3002	5	286.526	791.105	89.9059	1620.26	827.903	135480295	135480673	2.76102	0.313779	5.65484	2.88945
BF836577	18	72.5474	200.09	168.302	227.846	232.873	58996485	58996812	2.75805	2.31989	3.14064	3.20995
DB233579	14	83.5029	230.228	111.601	162.039	648.88	81802189	81802477	2.75712	1.33649	1.94052	7.77075
EL583856	21	52.2023	143.751	56.9855	160.054	355.646	58869105	58869476	2.75374	1.09163	3.06603	6.81284
AW270097	7	343.875	945.971	136.866	1880.39	853.593	37388525	37388589	2.75091	0.398009	5.46823	2.48227
BQ431525	1	211.002	580.238	231.976	494.304	719.661	48169010	48169224	2.74992	1.0994	2.34265	3.41068
BU935165	15	107.696	296.051	117.838	168.906	692.856	104875932	104876251	2.74895	1.09417	1.56835	6.43342
exon847	11	473.012	1297.61	257.277	1543.88	1410.83	44168384	44168670	2.7433	0.543911	3.26393	2.98266
BE777616	1	124.806	342.34	88.7259	63.6361	56.6502	5445026	5445418	2.74297	0.710908	0.509878	0.453904
chr12:62078650-62106025	12	68.5435	187.932	126.377	273.278	129.607	38665635	38684116	2.74179	1.84375	3.98693	1.89087
CD244767	9	162.18	444.103	87.6724	447.881	305.405	153398726	153495039	2.73833	0.540587	2.76163	1.88313
CV320954	6	799.592	2188.48	497.992	3786.44	2276.61	19629231	19629632	2.737	0.622808	4.73546	2.84722
CV363702	14	206.658	565.46	75.8941	410.036	200.389	47425050	47444950	2.73622	0.367246	1.98413	0.969668
BX098234	1	68.4836	187.354	60.6129	190.125	342.006	59294655	59294809	2.73575	0.885072	2.77621	4.99399
chr3:16732325-16743650	3	90.1686	246.49	81.7252	308.309	128.533	177783940	177784557	2.73366	0.90636	3.41925	1.42547
exon1179	12	118.077	322.736	66.2718	487.901	425.637	59373730	59374203	2.73327	0.561259	4.13205	3.60474
chr8:143507200-143521850	8	448.215	1224.68	394.628	2053.33	1523.04	7553454	7554012	2.73235	0.880444	4.58112	3.39802
AV755552	2	264.597	722.549	179.287	868.214	502.769	25286072	26284294	2.73075	0.677586	3.28127	1.90013
FN068825	6	163.754	446.881	115.491	422.639	322.401	180598749	180607120	2.72898	0.705274	2.58095	1.96882
exon3716	7	87.1952	237.866	183.908	59.4523	74.0374	75039989	75105520	2.72797	2.10916	0.68183	0.8491
AW119090	12	297.358	810.415	198.113	893.413	789.393	60676516	60688878	2.72538	0.666243	3.0045	2.65469
exon4409	8	490.081	1334.77	138.371	361.998	1000.21	72515704	72515808	2.72357	0.282343	0.738649	2.04092
H87384	4	71.981	195.946	224.944	472.681	211.523	117140241	117140336	2.72219	3.12505	6.56674	2.9386
CV399073	2	638.593	1737.55	399.238	2353.23	868.681	19606385	19606775	2.7209	0.625184	3.68503	1.3603
DW424231	10	278.935	758.902	253.179	908.171	756.636	142146346	142146687	2.72071	0.907662	3.25585	2.71259
AA745017	19	301.061	818.745	170.493	765.437	836.947	57125563	57126329	2.71953	0.566307	2.54246	2.77999
DB485340	1	834.949	2267.39	1385.66	4023.61	1616.03	108548924	108549012	2.71561	1.65957	4.81899	1.93549
BF210652	8	155.706	422.191	241.264	465.148	257.78	103569698	103569792	2.71147	1.54949	2.98735	1.65556
exon3361	6	190.103	515.327	58.5452	366.733	302.945	57035760	57036003	2.71077	0.307965	1.92912	1.59358
exon1992	18	83.795	227.083	663.48	74.167	131.074	106643506	106761062	2.70998	7.9179	0.885101	1.56423
DB235147	3	52.452	142.141	64.5879	294.434	71.2604	111261775	111262205	2.70992	1.23137	5.61339	1.35858
BC144536	4	67.6574	183.268	93.9843	122.076	173.806	120937664	120953319	2.70876	1.38912	1.80433	2.56892
BE180280	12	316.033	855.75	761.191	1403.86	1365.97	115110916	115111401	2.70779	2.40858	4.44212	4.32223
exon816	11	667.902	1808.5	588.434	3716.81	1864.97	40587612	40587954	2.70774	0.881019	5.56491	2.79228
exon2332	2	1152.72	3118.64	795.903	1034.19	1271.79	101484501	101484941	2.70545	0.690454	0.897172	1.10329
chr6:91443800-91462575	6	57.1201	154.203	89.2555	94.1943	211.806	81447210	81447325	2.69963	1.56259	1.64906	3.70809
exon2760	3	4156.35	11220.5	1191.06	24161.3	8993.24	57410	57653	2.69959	0.286564	5.81311	2.16373
CB219568	12	320.427	864.236	126.525	1101.93	726.927	115110917	115111019	2.69714	0.394864	3.43893	2.26862
exon574	10	157.121	423.595	71.5234	1080.95	381.462	58226400	58226797	2.69597	0.455211	6.87969	2.42782
BF203709	2	15149.7	40835	2599.73	38963.7	23332.5	53124544	53124640	2.69543	0.171602	2.57191	1.54012
DB337502	13	221.069	595.768	118.372	713.837	509.167	17292421	17292648	2.69495	0.535455	3.22903	2.30321
BX104557	3	95.2591	256.569	247.786	135.142	99.5859	106681013	106681163	2.69338	2.60117	1.41868	1.04542
CD103303	9	641.835	1727.75	130.341	1616.39	762.769	9380848	9381427	2.69189	0.203076	2.51839	1.18842
DB259331	2	360.976	971.302	189.463	838.903	590.946	142371160	142371280	2.69077	0.524862	2.32398	1.63708
BE645149	1	111.582	300.129	166.658	675.058	324.376	8633648	8634144	2.68977	1.4936	6.0499	2.90707
BG926920	5	271.706	730.814	59.6147	1645.35	916.971	86975605	86976100	2.68972	0.219409	6.05561	3.37486
BF328678	11	288.718	776.526	122.091	750.702	211.806	135544366	135544859	2.68956	0.422873	2.60012	0.733609
exon4260	8	232.218	623.971	423.727	2957.99	2832.44	92373429	92384433	2.68701	1.8247	12.738	12.1973
exon4432	8	384.862	1033.41	106.454	1369.7	1405.08	109224455	109256963	2.68515	0.276603	3.55895	3.65087
AV721649	18	461.949	1240.3	172.286	1582.46	895.594	14585005	14585276	2.68494	0.372954	3.42562	1.93873
BF769408	1	2802.77	7521.61	1162.84	12357.9	2816.84	86414044	86414597	2.68364	0.414888	4.40918	1.00502
DA860017	14	187.89	504.123	86.1467	876.036	428.617	141849034	141850762	2.68307	0.458495	4.66249	2.28121
BE645648	3	406.08	1089.21	512.593	1142.83	469.438	125150421	125150683	2.68227	1.2623	2.81431	1.15603
AI917770	16	53.5812	143.651	78.772	66.1354	63.1037	58869105	58869558	2.681	1.47014	1.2343	1.17772
exon4416	8	11542.6	30934.9	1970.3	34710.1	27427.6	5151324	5151882	2.68007	0.170699	3.00713	2.37621
HMlincRNA1548	15	90.4153	242.297	73.7449	145.881	210.354	106680178	106680243	2.67982	0.815624	1.61345	2.32653
CN287219	19	63.5512	170.284	92.7685	297.137	513.056	27400115	27400654	2.67948	1.45974	4.67555	8.07312
BM992765	1	323.489	866.347	628.415	437.191	880.946	115111125	115111245	2.67813	1.94261	1.35148	2.72326
BE084655	8	498.659	1334.53	257.277	1373.03	1242.64	112221445	112221677	2.67623	0.515937	2.75346	2.49196
DB339348	7	161.956	433.391	151.353	514.992	418.747	158963676	158964154	2.67599	0.934536	3.17984	2.58557
AX746929	6	83.7216	223.919	112.28	114.191	67.9711	45729369	45729652	2.67457	1.34111	1.36393	0.811871
DB340974	5	55.2081	147.588	81.2145	226.101	53.0466	51810752	51810891	2.67331	1.47106	4.09544	0.960848
exon371	1	523.836	1400.04	223.198	1788.79	606.524	32911884	32955124	2.67266	0.426084	3.41479	1.15785
exon252	1	1264.46	3378.04	568.793	3232.9	2137.66	76464084	76484770	2.67153	0.449831	2.55675	1.69057
AI084187	15	264.132	704.969	256.416	962.768	631.147	16413231	16469482	2.669	0.970787	3.64503	2.38951
AB464415	19	147.188	392.641	60.2129	229.641	249.218	78298715	78319243	2.66762	0.409089	1.56019	1.6932
exon1475	14	1800.44	4797.93	1402.88	12558.3	7767.17	102283989	102285234	2.66487	0.77919	6.97517	4.31405
BG214551	14	175.965	468.703	86.044	470.792	354.978	52581060	52581268	2.66361	0.488983	2.67549	2.01732
BF362584	12	169.634	451.571	286.526	530.327	391.483	67031012	67234184	2.66203	1.68908	3.12629	2.30781
BF767775	4	523.947	1393.08	468.345	1057.28	842.835	121061802	121062403	2.65883	0.893879	2.01791	1.60863
AA868275	11	541.189	1437.9	309.244	1870.99	1066.04	65933257	65934415	2.65694	0.571416	3.45719	1.96981
BF346605	5	60.4089	160.406	112.045	172.701	209.164	27399974	27400677	2.65534	1.85477	2.85887	3.46246
DA148612	1	257.847	684.549	152.618	639.501	416.105	37125591	37144211	2.65486	0.591894	2.48015	1.61377
BF675100	12	455.459	1207.86	139.026	1468.39	985.394	76138886	76255301	2.65196	0.305243	3.22398	2.16352
AW138139	18	436.483	1156.73	236.969	1025.19	595.437	123485656	123489235	2.65011	0.542906	2.34876	1.36417
AI214699	3	405.528	1074.57	128.015	563.415	1164.48	125146233	125146501	2.6498	0.315676	1.38934	2.87152
exon626	10	912.302	2416.83	722.947	9188.38	4765.88	67624481	67625087	2.64916	0.792442	10.0716	5.22401
EC544783	9	3466.42	9181.64	4081.15	13702.8	8112.28	76934141	76934806	2.64874	1.17734	3.95302	2.34025
BM674103	14	146.126	387.041	82.4082	307.092	107.463	184031106	184031676	2.64869	0.563954	2.10156	0.735412
BM920543	9	270.802	717.06	278.23	1590.54	378.304	21511736	21512091	2.64792	1.02743	5.87347	1.39698
AW967589	3	669.215	1770.81	357.733	2483.7	1378.08	19597802	19598031	2.64611	0.534557	3.71137	2.05925
BG214847	1	481.613	1273.52	176.51	824.968	1005.35	71170567	71170639	2.64429	0.366499	1.71293	2.08746
exon1966	18	82.6498	218.201	68.3611	63.3005	93.695	111152477	111166832	2.64007	0.827118	0.765888	1.13364
exon1472	14	253.09	668.034	257.013	1007.77	481.749	115110907	115111127	2.63951	1.0155	3.98187	1.90347
BF904949	5	68.4836	180.685	88.8795	171.806	75.3028	89537012	89537261	2.63838	1.29782	2.50872	1.09957
AK094576	2	205.778	542.502	105.904	468.483	583.615	123177146	123196166	2.63634	0.514653	2.27664	2.83613
exon3595	6	415.347	1094.79	92.1164	832.792	576.88	33430467	33430945	2.63585	0.221782	2.00505	1.38891
AA398989	2	331.126	872.592	1505.26	3744.06	1652.35	115110916	115111185	2.63523	4.54588	11.3071	4.9901
AA832162	3	285.377	751.301	330.015	358.447	288.96	57125554	57126329	2.63266	1.15642	1.25605	1.01255
AI298656	13	123.084	323.977	109.803	365.911	68.39	987681	988035	2.63216	0.892099	2.97286	0.555637
BF670611	5	2956.62	7759.53	700.99	7271.72	3093.22	82854175	82865325	2.62446	0.237092	2.45947	1.0462
F12636	9	207.025	542.925	201.511	695.903	420.949	324244	324528	2.62251	0.973365	3.36145	2.03333
AA477481	2	1349.03	3534.3	3985.77	3116.3	2371.68	33535479	33536032	2.61988	2.95454	2.31003	1.75806
FN177586	1	70.6751	185.145	83.2591	227.63	187.226	154914458	154914589	2.61966	1.17805	3.22079	2.6491
AI828001	3	451.059	1181.59	471.303	707.768	463.478	73750383	73750627	2.6196	1.04488	1.56913	1.02753
HMlincRNA970	3	91.2998	239.048	141.691	294.967	135.978	207938656	207939428	2.61827	1.55193	3.23075	1.48935
DB307950	5	377.462	988.214	167.532	1215.08	821.901	131851983	131852698	2.61805	0.443837	3.21907	2.17744
CB111670	22	273.87	716.08	575.391	762.947	1059.39	134489387	134490173	2.61468	2.10097	2.7858	3.86824
exon457	10	2893.12	7557.48	3181.06	13774.4	7926.66	82524748	82525283	2.61222	1.09952	4.76108	2.73983
BG184874	5	75.7221	197.79	61.0572	248.25	227.083	2387414	2387536	2.61205	0.806332	3.27843	2.9989
exon3458	6	735.991	1922.08	297.779	3523.43	1557.59	84623795	84624566	2.61155	0.404597	4.78734	2.11632
BX108284	16	466.459	1217.28	315.634	1986.95	773.859	42796425	42796523	2.60963	0.67666	4.25964	1.65901
DB343213	17	147.025	383.574	55.6497	499.745	156.651	122808487	122808973	2.6089	0.378506	3.39905	1.06547
exon3	1	535.016	1395.39	86.3413	1524.79	1491.59	119122229	119122626	2.60813	0.161381	2.84999	2.78794
BF981046	8	234.581	611.59	243.456	1072.99	513.903	137545323	137546304	2.60716	1.03783	4.57407	2.19073
BF856985	2	99.9368	260.515	268.967	121.554	77.0289	57700040	57732092	2.6068	2.69137	1.21631	0.770776
exon1465	14	660.368	1721.3	265.324	2584.01	1684.37	19577731	19578422	2.60658	0.401782	3.91299	2.55065
CV369137	2	96.1472	250.47	59.867	561.368	61.3955	127031459	127032311	2.60507	0.62266	5.83863	0.638557
AW665322	5	75.5264	196.697	63.0498	296.051	314.901	2386800	2387044	2.60435	0.834805	3.91984	4.16941
DB044544	3	122.843	319.915	84.1725	285.97	152.843	177863016	177863443	2.60427	0.685207	2.32794	1.24422
exon1340	13	89.7836	233.814	92.5585	133.422	81.2665	57395076	57966872	2.6042	1.03091	1.48604	0.905138
exon4056	8	572.835	1491.73	1010.1	2293.06	2215.55	65933842	65934209	2.60411	1.76334	4.003	3.86769
exon2407	20	788.192	2051.24	408.08	4227.63	2742.53	19632712	19632781	2.60246	0.517741	5.36371	3.47952
chr1:34594000-34611425	1	405.616	1055.45	223.767	1006.1	558.058	125146621	125146719	2.60209	0.551672	2.48043	1.37583
AW615250	7	2622.19	6819.12	298.202	2733.93	1049.39	30578743	30589631	2.60054	0.113722	1.04261	0.400197
GD154993	1	638.259	1659.68	724.88	1112.01	1202.59	5166756	5167175	2.60033	1.13572	1.74226	1.88417
CA396933	3	91.6778	238.105	202.843	188.249	379.15	106680935	106681615	2.5972	2.21257	2.05337	4.13568
exon2190	2	1032.1	2680.19	97.4572	1178.15	1118.01	36782016	36782415	2.59682	0.0944257	1.1415	1.08324
CB124915	14	483.037	1252.44	197.491	1641.41	970.369	72474030	72474145	2.59284	0.408852	3.39812	2.00889
DA954401	10	164.486	426.281	205.365	608.723	394.17	66599605	66601766	2.5916	1.24853	3.70076	2.39638
BG026098	9	70.3948	182.401	145.519	384.039	116.279	159369262	159369544	2.59112	2.06719	5.45551	1.65181
BU853136	14	260.008	673.392	139.492	751.168	714.945	98705757	98705799	2.58989	0.536491	2.88902	2.74971
BG182628	1	236.485	612.346	150.446	691.08	260.008	35761888	35787445	2.58936	0.636174	2.9223	1.09947
exon500	10	173.055	447.881	263.757	969.058	1437.61	172629516	172646078	2.58808	1.52412	5.59971	8.30726
N63056	8	481.393	1245.04	298.553	1808.5	850.48	71166796	71166899	2.58632	0.620186	3.75682	1.76671
BE439827	6	65.8162	170.077	96.2613	90.6308	62.9844	36309564	36310225	2.58412	1.46258	1.37703	0.956974
exon2000	18	320.868	829.014	345.561	1685.08	889.483	115111119	115111228	2.58366	1.07695	5.25163	2.77211
FN088814	18	352.113	908.745	186.229	1369.32	462.836	118832680	118833010	2.58083	0.52889	3.88887	1.31445
AW769039	2	345.672	891.635	254.148	926.683	586.859	37450752	37451042	2.57942	0.735229	2.68081	1.69773
AL038637	20	88.9552	229.396	50.415	232.546	122.748	106681012	106681217	2.57878	0.566746	2.61419	1.37989
CV392434	9	299.641	772.48	183.611	607.413	500.149	115110909	115111249	2.57802	0.61277	2.02714	1.66916
exon4545	9	53.5286	137.973	136.009	71.323	51.113	31622495	31622916	2.57756	2.54087	1.33243	0.954872
HMlincRNA392	6	70.9243	182.785	51.0855	129.164	92.1164	27407703	27407746	2.57719	0.720282	1.82115	1.2988
AA705506	2	382.508	985.504	118.26	760.346	868.127	136968559	136969438	2.57643	0.30917	1.98779	2.26957
exon2542	21	287.501	740.571	332.369	953.814	1345.21	24120252	24120676	2.57589	1.15606	3.3176	4.67899
BE393881	2	266.848	686.611	129.607	1017.82	469.703	57125548	57125642	2.57304	0.485696	3.81422	1.76019
exon677	11	7196.14	18487.2	873.015	17160.4	12946.1	13833876	13852569	2.56904	0.121317	2.38467	1.79903
BQ941633	13	106.942	274.27	70.2087	406.858	65.886	106680191	106680269	2.56466	0.656512	3.80447	0.61609
HMlincRNA728	2	67.948	174.243	86.2205	127.195	109.222	170026324	170049839	2.56436	1.26892	1.87195	1.60743
BI771000	12	678.658	1739.72	428.727	6565.17	4325.94	39774775	39775180	2.56348	0.631727	9.67375	6.37426
AA628214	6	314.901	807.214	116.17	533.192	823.214	8464118	8464688	2.56339	0.368909	1.69321	2.6142
H66575	7	74.385	190.512	84.6635	432.613	183.611	147635913	148028469	2.56116	1.13818	5.81586	2.46838
exon3355	6	247.017	632.547	55.3256	572.614	415.215	134489672	134489790	2.56074	0.223975	2.31812	1.68092
BU660565	2	128.589	329.26	91.7729	190.809	85.4801	111816425	111816638	2.56056	0.713694	1.48387	0.664756
AI300707	1	51.5263	131.899	88.2804	132.26	56.7859	94892778	94893084	2.55984	1.71331	2.56684	1.10208
BX106988	8	231.911	593.393	275.708	366.329	367.799	30188710	30189128	2.55871	1.18885	1.57961	1.58595
AA722342	11	81.2253	207.717	97.0958	106.336	220.68	177784928	177785401	2.5573	1.19539	1.30915	2.71689
exon3537	6	123.599	316.033	81.0499	519.881	342.606	36960768	36961182	2.55693	0.655751	4.2062	2.77192
AI674379	4	110.208	281.702	303.21	257.298	288.407	134177450	134192075	2.5561	2.75126	2.33467	2.61695
BF127413	6	517.17	1321.37	345.982	789.905	687.902	133283729	133284252	2.55499	0.668991	1.52736	1.33013
AI942292	3	1457.46	3722.82	412.059	3904.21	2218.04	55862574	55863164	2.55432	0.282725	2.67878	1.52185
exon2638	3	475.261	1213.86	143.631	2177.88	1720.04	49598375	49598832	2.55409	0.302215	4.58249	3.61914
BQ941959	16	204.718	522.812	94.9656	507.413	824.547	78110775	78110814	2.55382	0.463885	2.4786	4.02772
CN270476	8	534.215	1363.9	302.147	1697.24	883.88	57358102	57358261	2.5531	0.565591	3.17707	1.65454
exon455	10	501.569	1280.1	364.821	1295.74	925.15	118585289	118585597	2.5522	0.72736	2.58338	1.84451
BG777293	5	136.866	349.271	113.417	575.302	309.398	188521875	188539200	2.55193	0.828676	4.20341	2.2606
exon587	10	338.61	864.082	220.33	1240.88	814.97	66160600	66171525	2.55185	0.650688	3.66463	2.40681
BF366705	1	58.4691	149.184	57.777	60.2239	71.6817	27406841	27407618	2.5515	0.988163	1.03001	1.22598
BG222385	1	395.55	1008.88	324.376	850.149	251.901	81113536	81122003	2.55057	0.820064	2.14928	0.636838
DA458823	5	127.195	323.977	131.899	450.727	504.881	158338746	158339319	2.54708	1.03698	3.54358	3.96934
CV416649	2	2392.97	6090.88	190.422	6579.35	3477.41	47178410	47178730	2.54532	0.0795758	2.74945	1.45318
DB333038	1	925.546	2354.32	427.727	5742.7	2391.72	40855824	40856528	2.54371	0.462135	6.20466	2.58412
CD110511	6	286.638	729.079	138.272	657.991	329.15	115110652	115111217	2.54355	0.482393	2.29555	1.14831
BX105618	12	166.762	424.145	82.4082	343.763	532.525	180606501	180606859	2.54341	0.494166	2.0614	3.19332
exon1219	12	571.303	1452.48	212.888	2740.75	865.058	65934880	65941168	2.5424	0.372637	4.79736	1.51419
exon3545	6	363.244	923.459	350.248	886.746	677.678	142867504	142867804	2.54226	0.964224	2.44119	1.86563
BU102087	7	62.3997	158.558	73.0199	318.849	84.7362	159375599	159375980	2.541	1.1702	5.10978	1.35796
CN292553	8	249.895	634.702	72.8017	644.369	243.855	57124794	57125306	2.53988	0.291329	2.57856	0.975831
CK299764	2	192.282	488.17	190.339	417.525	172.182	20151092	20151143	2.53883	0.989896	2.17142	0.895469
DB300253	14	51.3097	130.092	117.011	60.2239	79.5559	148811560	148811880	2.53543	2.28048	1.17373	1.5505
BM684236	3	85.8957	217.743	218.763	330.305	138.35	62394859	62395433	2.53497	2.54685	3.84542	1.61068
exon488	10	527.659	1337.59	429.257	2364.55	1653.68	120738264	120738449	2.53496	0.813513	4.48121	3.134
exon68	1	954.612	2418.79	184.309	1525.61	1942.68	94248863	94457701	2.53379	0.193072	1.59815	2.03505
AA282200	15	64.7214	163.982	93.8084	58.6735	64.0919	16374489	16374636	2.53366	1.44942	0.906555	0.990274
DA922283	11	252.695	640.146	99.8526	476.681	505.234	115110748	115111206	2.53328	0.395151	1.88639	1.99939
BM545521	2	206.918	524.168	129.012	689.501	544.524	323668	323942	2.53321	0.623493	3.33224	2.63159
CR745351	6	252.584	639.638	406.214	427.859	6318.88	115110906	115111234	2.53238	1.60823	1.69393	25.0169
BI559828	2	81.0499	205.217	83.4311	93.2932	70.2421	63825177	63825440	2.53198	1.02938	1.15106	0.866653
exon3585	6	107.375	271.861	80.9686	153.793	121.684	106680362	106680453	2.53189	0.754075	1.4323	1.13326
H01815	18	209.403	529.925	83.9888	664.169	380.04	34644687	34644936	2.53064	0.401087	3.17172	1.81487
exon2874	4	127.462	322.357	66.426	311.818	178.003	72795356	72796064	2.52904	0.521145	2.44636	1.39652
T03281	2	94.7082	239.509	235.873	571.634	222.808	106679917	106680659	2.52891	2.49053	6.03574	2.35257
exon95	1	358.865	907.148	114.488	2602.3	806.214	142333262	142333463	2.52783	0.319027	7.25148	2.24657
BG199525	3	57.4181	145.142	91.1733	703.124	236.202	159370032	159370173	2.5278	1.58788	12.2457	4.11372
BX100371	4	520.393	1315.37	275.974	1831.64	712.881	119122272	119122625	2.52765	0.53032	3.51972	1.36989
AW197582	3	2016.48	5091.48	661.413	1578.84	2715.22	72472444	72472704	2.52494	0.328004	0.782968	1.34651
exon4582	9	807.214	2037.52	634.104	1985.66	1687.66	97320125	97330750	2.52414	0.785547	2.45989	2.09072
exon78	1	514.571	1298.35	288.252	2491.19	667.348	123059491	123060036	2.52316	0.56018	4.8413	1.2969
AA219052	2	59.3402	149.713	369.33	140.258	113.451	27406010	27406462	2.52296	6.22395	2.36363	1.91187
H61576	2	297.69	750.812	148.82	1036.7	428.815	8828601	8828935	2.52213	0.499917	3.4825	1.44048
BQ357063	3	14109.6	35520	4750.37	37863.3	36639.3	53124568	53124647	2.51743	0.336676	2.68351	2.59676
R34250	11	85.6841	215.661	72.8017	194.684	53.0917	200698669	201050996	2.51693	0.849652	2.27211	0.619621
BF746492	10	67.0832	168.843	83.2591	187.376	198.372	227225142	227240644	2.51692	1.24113	2.79319	2.95711
exon1535	14	672.948	1693.21	562.524	2371.43	1505.81	58956820	58957177	2.51611	0.83591	3.52395	2.23764
DB067802	5	58.3763	146.823	239.442	250.274	152.31	169828949	169829487	2.51512	4.1017	4.28725	2.60912
BG204929	8	99.6049	250.274	53.8041	277.32	213.537	237730376	237730960	2.51267	0.540175	2.7842	2.14384
DB100335	16	224.815	563.947	122.748	580.834	473.348	137739373	137739512	2.5085	0.545998	2.58361	2.10551
CD518212	8	358.865	899.412	268.372	1256.23	713.126	142333649	142334151	2.50627	0.747837	3.50058	1.98717
BQ065129	3	214.963	538.368	60.8084	673.812	411.947	113789050	113789340	2.50447	0.282878	3.13455	1.91636
exon420	10	427.903	1071.48	246.667	1201.66	1220.55	48128712	48129077	2.50403	0.576454	2.80825	2.85239
CR736960	17	192.282	481.459	1329.06	843.481	630.903	41603065	41603767	2.50392	6.91203	4.38669	3.28113
AV699488	8	220.025	550.503	76.5865	684.035	286.879	36085218	36091863	2.502	0.348081	3.1089	1.30385
BF891429	2	493.747	1234.66	183.503	1372.13	790.212	79658527	79658747	2.50059	0.371653	2.77901	1.60044
BF950052	21	11617.5	29026.3	5600.59	28717	18891.7	1540012	1626427	2.49851	0.482084	2.47189	1.62615
Z46980	21	249.106	622.259	166.658	643.168	664.725	115110984	115111372	2.49797	0.669026	2.58191	2.66845
AI340242	18	251.46	627.924	89.1081	525.992	680.1	115111501	115111555	2.49712	0.354363	2.09176	2.70461
DB071774	9	2748.99	6853.41	2955.12	24602.3	7187.99	83118978	83119406	2.49306	1.07498	8.94958	2.61477
AA309472	11	433.567	1079.73	291.73	921.48	647.637	116181521	116538097	2.49033	0.67286	2.12535	1.49374
AI928758	2	520.101	1294.37	331.592	1231.35	1209.9	117857912	118342761	2.48869	0.637553	2.36752	2.32628
BM801148	2	525.838	1308.01	235.194	2164.59	1179.41	43547431	43548519	2.48748	0.447274	4.11646	2.24292
AA608819	13	64.5879	160.631	56.8516	258.882	110.554	208492501	208493068	2.48701	0.880221	4.00821	1.71169
DB126694	14	74.2444	184.461	173.453	246.468	65.3641	36309427	36309907	2.48451	2.33624	3.31968	0.880391
CU677314	10	402.66	1000.21	253.356	872.659	845.505	109859413	109859652	2.48402	0.629205	2.16724	2.0998
BG898852	12	15208.2	37774.9	3656.59	38655.2	23054.8	53124536	53124632	2.48385	0.240435	2.54173	1.51595
HMlincRNA1270	7	54.987	136.577	52.5614	168.533	90.1531	185327849	185328328	2.4838	0.955888	3.06496	1.63953
AA227257	2	2569.32	6369.03	1982.64	1714.99	4508.79	82524949	82525286	2.47888	0.771657	0.667488	1.75485
DB378707	7	62.3382	154.466	104.054	234.338	200.801	161636079	161636310	2.47787	1.66919	3.75914	3.22115
BC015444	3	164.42	407.284	210.853	85.6451	123.559	180606147	180606992	2.47709	1.2824	0.520891	0.75148
BU171414	1	75.8037	187.696	75.6111	229.266	321.136	2388056	2388266	2.47608	0.99746	3.02447	4.23641
DW009978	18	238.501	590.193	413.259	930.612	409.881	6087259	6090934	2.47459	1.73273	3.90192	1.71857
BG819694	2	99.186	245.415	99.4351	249.895	168.739	127031474	127031582	2.4743	1.00251	2.51946	1.70124
EF565116	4	58.7817	145.421	74.2686	146.823	135.658	27400048	27400668	2.47392	1.26346	2.49778	2.30782
EG328251	19	738.746	1823.64	442.301	2978.1	1147.15	131912361	131912901	2.46856	0.598718	4.03129	1.55283
AB371477	14	104.626	258.135	63.2799	152.027	127.745	106680949	106681025	2.46723	0.604823	1.45306	1.22097
AA121911	2	271.376	669.325	401.016	564.79	584.256	115111512	115111556	2.46641	1.47771	2.08121	2.15294
BF910641	2	156.341	385.593	226.077	678.971	309.134	180605481	180605839	2.46636	1.44605	4.34288	1.97731
BX496395	5	68.3611	168.571	114.983	209.598	187.226	27405917	27406697	2.46589	1.682	3.06604	2.73877
DR979916	16	137.576	338.72	52.2023	367.666	243.502	13003084	13003350	2.46207	0.379444	2.67247	1.76995
exon1783	17	267.82	659.235	262.013	764.546	455.391	115110914	115111255	2.46148	0.978318	2.8547	1.70036
AK054588	1	164.588	405.08	186.4	869.483	247.83	88682466	88798153	2.46118	1.13252	5.28279	1.50576
AL709726	17	198.67	488.568	307.799	597.103	397.636	14225998	14304549	2.4592	1.5493	3.0055	2.00149
exon2861	4	289.362	710.127	66.72	877.814	551.768	115110653	115111243	2.45411	0.230576	3.03362	1.90684
BQ709504	2	1161.97	2851.08	605.08	4538.66	2822.41	30639073	31098781	2.45366	0.520736	3.906	2.42899
T58976	13	113.963	279.488	216.68	665.79	474.124	74062449	74062520	2.45244	1.90132	5.84215	4.16033
BF242157	10	220.874	541.323	86.7815	621.814	263.427	135236504	135236921	2.45082	0.392901	2.81525	1.19266
BF848820	19	366.821	898.593	419.769	3244.7	1965.17	81310538	81372408	2.44968	1.14434	8.84547	5.35729
exon1532	14	316.455	774.326	468.191	511.458	750.636	104328041	104496644	2.44688	1.47949	1.61621	2.37202
EL584957	21	65.1583	159.42	54.1499	241.373	119.395	31611255	31625909	2.44666	0.831052	3.7044	1.83239
AA948404	17	696.036	1702.84	457.591	2713.97	1874.17	71796070	71809209	2.44648	0.657423	3.89918	2.69264
BG674962	5	107.856	263.868	89.3872	88.6977	57.9017	186079873	186080202	2.44647	0.828761	0.822368	0.53684
DB317705	6	193.373	473.035	72.9416	444.259	565.303	20151030	20151076	2.44623	0.377207	2.29742	2.92338
AA563615	17	80.2243	196.225	54.5254	109.945	103.249	48292870	48293004	2.44596	0.679662	1.37047	1.28701
[truncated: 1,935 more rows]

## Sheet: Supplementary Table 3b
Supplementary Table 3b. The union set of different expression miRNAs
miRNA_ID	stage1	stage2	stage3	stage4	stage5	stage2/1	stage3/1	stage4/1	stage5/1
hsa-miR-617	6.40078	0.695776	1.91852	1.2973	1.2555	0.108702	0.299733	0.202678	0.196148
hsa-miR-1470	0.167691	0.0450913	0.0476557	0.627213	0.107177	0.268895	0.284187	3.74028	0.639132
hsa-miR-1915	2.23141	1	0.564181	2.72134	2.32249	0.448146	0.252836	1.21956	1.04081
hsa-miR-744	1	0.489155	0.122214	0.798695	0.173206	0.489155	0.122214	0.798695	0.173206
hsa-miR-888_star	0.0245947	0.39726	0.744812	0.131407	0.301435	16.1522	30.2834	5.3429	12.2561
hsa-miR-205_star	0.039687	0.420091	0.165257	0.0354147	0.0315789	10.5851	4.16402	0.892351	0.795701
hsa-miR-1260	0.098938	0.871575	3.47194	2.71855	5.63732	8.80931	35.0921	27.4773	56.9783
hsa-miR-1264	0.0491895	0.364726	1.15757	0.632805	0.814354	7.41471	23.5329	12.8646	16.5554
hsa-miR-765	0.238122	1.57534	0.700231	0.94315	0.678469	6.6157	2.94064	3.96079	2.84925
hsa-miR-1290	1.1962	5.371	1	2.13234	3.55024	4.49006	0.835981	1.7826	2.96793
hsa-miR-583	0.142538	0.567352	0.265181	0.382106	0.04689	3.98036	1.86042	2.68074	0.328965
hsa-miR-1284	0.235327	0.666667	0.186779	0.38863	0.174163	2.83294	0.793702	1.65145	0.740088
hsa-miR-423-5p	0.120738	0.291096	1.08532	0.72973	0.616268	2.41097	8.98905	6.04392	5.10418
hsa-miR-720	2.3829	5.41495	22.4281	15.2153	73.4258	2.27243	9.41213	6.38521	30.8137
hsa-miR-335_star	0.655115	1.38299	1.54112	1.09972	1.22392	2.11107	2.35245	1.67867	1.86826
hsa-miR-513a-5p	1.35942	1.66667	0.40123	0.784716	0.201914	1.22601	0.295148	0.577244	0.14853
hsa-miR-107	0.427613	0.27968	0.151422	0.50233	0.0822967	0.65405	0.35411	1.17473	0.192456
hsa-miR-1908	6.42705	4.78881	2.83859	4.33458	4.6067	0.745102	0.441662	0.674427	0.716767
hsa-miR-551b	0.357183	0.207763	1.85703	0.693383	0.510048	0.58167	5.19911	1.94126	1.42797
hsa-miR-625_star	0.0307434	0.0473744	0.116065	0.185461	0.17512	1.54096	3.77526	6.03255	5.69616
hsa-miR-933	3.109	5.89441	8.20292	11.383	25.401	1.89592	2.63844	3.66132	8.17014
hsa-miR-519e_star	0.541643	0.38242	0.286703	0.219944	0.351196	0.706037	0.52932	0.406068	0.64839
hsa-miR-494	1.49134	1.68721	1.39201	0.698043	0.249761	1.13134	0.933395	0.468065	0.167475
hsa-miR-361-3p	0.920626	0.766553	0.533436	2.71109	1.59617	0.832643	0.579427	2.94483	1.73379
hsa-miR-637	0.44047	0.469749	0.278248	0.429637	0.156938	1.06647	0.631707	0.975406	0.356297
hsa-miR-149_star	1.38122	1.75742	0.886241	0.855545	0.537799	1.27237	0.641637	0.619413	0.389366

## Sheet: Supplementary Table 3c
Supplementary Table 1c. The union set of different expression mRNAs
mRNA_ID	chromosome	stage1	stage2	stage3	stage4	stage5	star	end	stage2/1	stage3/1	stage4/1	stage5/1
NM_016190	1	40517.3	85.0219	56.5382	12076.3	43813.4	150648342	150653374	0.00209841	0.00139541	0.298054	1.08135
NM_006846	5	33173	101.453	83.4311	18891.7	33782.5	147423727	147497118	0.00305829	0.00251503	0.569491	1.01837
NM_019060	1	25997.1	81.2145	79.8152	12927.4	18412.1	150753601	150755104	0.00312399	0.00307016	0.497264	0.708237
NM_003125	1	32361.2	117.763	71.6083	10944.3	21144.9	151270302	151272000	0.00363901	0.00221278	0.338193	0.653403
NM_001127699	5	32869.2	133.77	140.358	449.857	8340.93	147423727	147484696	0.00406976	0.00427021	0.0136863	0.253761
NM_014058	4	12510.7	55.3983	200.367	203.77	2671.24	69465107	69515259	0.00442808	0.0160157	0.0162877	0.213517
NM_001423	12	20952.1	92.8984	227.215	152.41	8233.22	13240868	13260974	0.00443384	0.0108445	0.00727422	0.392954
NM_001127698	5	16787.8	79.0216	98.7513	813.659	18249.9	147423727	147497118	0.00470708	0.00588231	0.0484671	1.08709
NM_006945	1	22480.7	106.626	51.5919	6024.61	18750.6	151278824	151280218	0.00474301	0.00229494	0.26799	0.834074
NM_031948	16	18965.9	99.0203	88.1348	689.72	7171.61	2702423	2710553	0.00522096	0.00464701	0.0363663	0.378132
NM_006919	18	10182.3	54.0738	52.4948	224.879	6889.97	59473410	59480177	0.00531059	0.00515552	0.0220854	0.676664
NM_002638	20	34869.9	202.843	105.366	7042.32	10286.5	43236953	43238598	0.00581715	0.00302168	0.20196	0.294998
NM_173352	12	48712.3	337.869	74.5589	305.318	3541.19	51519012	51529045	0.00693601	0.0015306	0.00626777	0.072696
NM_002705	16	21287.4	155.442	577.837	1219.72	16285.8	4872508	4927137	0.00730206	0.0271445	0.0572978	0.76504
NM_003245	20	57200.7	446.301	601.368	2325.39	19128.6	2224612	2269725	0.00780237	0.0105133	0.0406533	0.334412
NM_005672	8	19713.5	158.146	69.0838	617.098	2646.39	143758876	143761145	0.00802218	0.00350438	0.0313033	0.134242
NM_001085437	2	7035.1	62.6093	315.788	69.1297	203.534	241474137	241484246	0.00889956	0.0448874	0.0098264	0.0289312
NM_002965	1	45877.2	416.127	200.951	20935.8	47651.1	151596953	151600127	0.00907046	0.00438019	0.456345	1.03867
NM_001815	19	7133.23	70.2252	248.075	170.182	151.845	46992373	47007431	0.0098448	0.0347774	0.0238576	0.021287
NM_144947	19	10152.1	100.061	105.556	436.092	5952.22	56217298	56222697	0.00985619	0.0103975	0.042956	0.586306
NM_005987	1	22903.1	231.444	93.0727	13962.5	34320.7	151223180	151224914	0.0101054	0.00406376	0.609632	1.49852
NM_005046	19	6007.47	61.5724	52.5614	247.504	173.466	56171540	56178962	0.0102493	0.00874934	0.0411993	0.0288751
NM_001024209	1	24545.5	300.652	298.129	10482.1	10656.2	151332234	151333625	0.0122487	0.012146	0.427048	0.434141
NM_177973	19	24549.4	300.706	450.557	526.606	1574.43	53747240	53794496	0.012249	0.018353	0.0214508	0.0641332
NM_001014450	1	32168.4	400.304	1255.73	25715.7	26964.7	151351236	151352613	0.012444	0.0390361	0.799409	0.838237
NM_023946	8	23100.5	289.956	138.846	1484.35	5362.9	143842759	143856641	0.012552	0.00601054	0.0642561	0.232155
NM_000700	9	27019.3	342.496	419.626	1168.39	26867.5	74956600	74975127	0.012676	0.0155306	0.0432428	0.99438
NM_004004	13	8691.68	111.808	466.157	292.352	4090.45	19659605	19665114	0.0128639	0.0536325	0.0336358	0.470616
NM_205545	8	28164.7	373.422	93.2668	813.061	10087.9	143828629	143830954	0.0132585	0.00331148	0.0288681	0.358176
NM_001040084	10	17366.9	237.756	66.0569	279.111	6111.21	46577989	46594128	0.0136902	0.0038036	0.0160714	0.351888
NM_007183	11	9054.47	126.829	72.5116	530.749	1462.88	384216	394908	0.0140073	0.00800838	0.0586173	0.161564
NM_032488	19	25861	369.271	93.8775	8948.68	9076.05	47583010	47586284	0.014279	0.00363007	0.346029	0.350954
NM_014400	19	19097	275.595	138.366	411.038	623.828	48656785	48661671	0.0144313	0.00724541	0.0215237	0.0326663
NM_006853	19	7106.94	104.661	68.8175	298.687	4527.21	56217298	56223102	0.0147266	0.00968314	0.0420275	0.637013
NM_001135168	17	25051.2	384.661	23874.8	955.256	19538.9	19581891	19589364	0.015355	0.953038	0.0381321	0.779957
NM_004881	2	7098.35	109.115	1946.39	173.725	2089.37	24153808	24161232	0.0153719	0.274203	0.024474	0.294346
NM_000697	17	3206.5	51.8883	67.1595	290.046	2230.78	6840107	6854779	0.0161822	0.0209448	0.0904555	0.695705
NM_030916	1	8604.48	141.686	84.386	94.3189	1515.6	159307404	159326009	0.0164665	0.00980722	0.0109616	0.17614
NM_004605	19	12960.6	217.527	336.232	191.255	601.77	53770804	53794496	0.0167836	0.0259426	0.0147566	0.0464307
NM_006025	12	5701.77	96.4363	79.7616	238.501	2143.27	46389794	46405617	0.0169134	0.0139889	0.0418294	0.375896
NM_004925	9	29340.9	500.813	2035.15	905.548	18611.2	33431159	33437590	0.0170688	0.0693622	0.030863	0.634308
NM_001008844	6	9160.41	159.604	1963.92	2346.77	16969.5	7486868	7531945	0.0174233	0.214393	0.256186	1.85248
NM_005130	4	6839.46	121.065	76.2284	1200.06	6419.86	15546289	15549069	0.017701	0.0111454	0.175461	0.938651
NM_000691	17	16888.8	303.787	18044.4	402.394	1339.01	19581891	19592338	0.0179875	1.06842	0.0238261	0.0792844
NM_001988	17	10665.7	194.598	99.8526	623.878	2811.17	71514521	71535102	0.0182452	0.00936202	0.0584939	0.263571
NM_052886	8	4910.84	92.867	669.126	258.091	2040.28	120289790	120327095	0.0189106	0.136255	0.0525554	0.415464
NM_144670	12	13424.9	254.013	57.3581	107.624	3323.08	8866416	8920644	0.0189211	0.00427253	0.00801676	0.247532
NM_004425	1	23145.6	439.918	468.879	742.836	11574.2	148747110	148752888	0.0190066	0.0202578	0.0320941	0.500061
NM_002353	1	22463.5	431.119	220.874	835.457	16613.3	58813682	58815754	0.019192	0.00983257	0.0371917	0.739567
NM_001003396	6	2932.19	57.1816	687.828	70.4808	130.727	125516577	125626343	0.0195013	0.234578	0.0240369	0.0445834
NM_030666	6	14611.6	289.568	528.168	192.941	5989.84	2778732	2787080	0.0198177	0.0361472	0.0132046	0.409937
NM_001562	11	3552.53	72.1783	78.2428	60.1397	216.577	111519185	111540050	0.0203174	0.0220245	0.0169287	0.060964
NM_133180	19	16320.9	333.612	210.932	3162.08	4350.93	60279032	60291103	0.0204408	0.012924	0.193745	0.266587
NM_017729	19	27296.1	569.705	452.728	2029.73	13953.7	60283571	60291103	0.0208713	0.0165858	0.0743598	0.511198
NM_014214	18	2688.23	57.6577	1525.12	127.426	2507.75	11971454	12020876	0.0214482	0.567333	0.0474013	0.932861
NM_006470	17	4283.75	93.5851	437.705	269.754	709.739	15472004	15526918	0.0218465	0.102178	0.0629714	0.165682
NM_178865	1	6548.46	146.643	5997.26	297.819	666.043	31658549	31680112	0.0223936	0.915828	0.0454792	0.10171
NM_133639	15	3107.83	69.9924	132.53	54.4352	696.458	38952193	38953731	0.0225213	0.0426438	0.0175155	0.224098
NM_005555	12	7337.2	166.786	66.6531	2861.97	10230.6	51126701	51132177	0.0227315	0.00908427	0.390064	1.39434
NM_003329	9	16746.3	393.883	3372.03	706.207	12671.6	112046130	112058599	0.0235206	0.20136	0.0421709	0.756679
NM_006372	6	2709.73	66.0569	1644.61	304.162	509.439	86380657	86409746	0.0243777	0.60693	0.112248	0.188004
NM_005493	6	3455.68	84.8582	758.016	81.2035	723.17	13729708	13819775	0.0245562	0.219354	0.0234986	0.20927
NM_019032	1	2022.64	50.089	871.081	61.9516	59.8078	148788521	148800036	0.0247642	0.430666	0.0306291	0.0295692
NM_001018100	15	2064.7	53.376	191.063	68.2108	175.874	55671405	55764854	0.0258517	0.0925378	0.0330366	0.0851811
NM_005951	16	2754.52	71.2722	3556.12	2679.5	4621.02	55261226	55262542	0.0258746	1.29101	0.972764	1.67761
NM_020387	1	8815.95	228.304	56.6629	491.016	7435.17	154297589	154306919	0.0258967	0.00642732	0.0556964	0.843378
NM_000673	4	4044.28	105.004	57.3024	78.9228	446.301	100552440	100575548	0.0259637	0.0141687	0.0195147	0.110353
NM_002774	19	32640.5	853.725	141.866	692.059	960.012	56153698	56164741	0.0261554	0.00434632	0.0212024	0.0294117
NM_012291	12	3043.58	80.4325	218.503	59.634	442.059	51948349	51973694	0.0264269	0.0717914	0.0195934	0.145243
NM_080489	20	2992.5	79.8706	227.846	355.378	3741.21	1238620	1257838	0.0266902	0.0761388	0.118756	1.2502
NM_139277	19	4095.82	111.622	65.4894	396.435	232.47	56171540	56178883	0.0272527	0.0159893	0.09679	0.0567578
NM_024307	16	9511.41	263.074	810.96	632.484	3487.26	30023631	30032379	0.0276588	0.0852618	0.0664974	0.366639
NM_001017920	2	6929.41	192.459	86.9127	493.169	9904.12	159360074	159380740	0.0277743	0.0125426	0.0711704	1.42929
NM_001624	6	5589.03	164.212	406.652	90.8876	2011.84	107066422	107125027	0.029381	0.0727588	0.0162618	0.359961
NM_002534	12	1991.66	59.3982	389.863	201.791	557.057	111829121	111840214	0.0298235	0.195748	0.101318	0.279695
NM_181528	20	2621.46	78.2646	902.261	72.3392	115.771	19945936	19962269	0.0298554	0.344183	0.027595	0.044163
NM_001099772	1	2283.95	69.1727	102.351	146.483	617.544	47037256	47057608	0.0302865	0.0448131	0.0641359	0.270385
NM_001069	6	2949.53	90.2726	2144.64	473.505	2505.19	3098900	3102782	0.0306058	0.727113	0.160536	0.849354
NM_198488	8	3981.9	123.177	1364.21	57.3499	481.525	144878090	144887902	0.0309342	0.342603	0.0144027	0.120928
NM_001128928	2	5116.61	158.949	1331.82	112.209	851.058	190916440	190944636	0.0310653	0.260293	0.0219303	0.166332
NM_201629	9	1620.41	50.4714	1621.17	67.291	293.15	70978908	71059940	0.0311472	1.00046	0.041527	0.18091
NM_152451	15	2383.64	74.5947	131.47	72.3861	399.706	55671405	55764854	0.0312945	0.055155	0.0303679	0.167688
NM_005980	4	7580.9	242.143	89.3872	402.326	3614.48	6746466	6749798	0.0319412	0.0117911	0.053071	0.476788
NM_153490	17	56082.4	1836.66	154.283	13444.2	49195.3	36910758	36915391	0.0327493	0.00275101	0.239722	0.877197
NM_139135	1	1529.66	50.5354	1659.08	1908.61	2399.95	26895108	26981188	0.0330371	1.08461	1.24774	1.56894
NM_001142270	2	2812.06	93.7627	184.309	83.2702	955.059	169637330	169660923	0.0333431	0.0655425	0.0296118	0.33963
NM_006890	19	9985.06	335.367	81.977	138.707	149.613	46869074	46883936	0.0335868	0.00820997	0.0138915	0.0149837
NM_001008216	1	4412.32	148.941	3033.26	103.659	149.493	23994675	23999881	0.0337557	0.687452	0.023493	0.0338809
NM_006783	13	2028.12	68.8779	61.5343	154.383	3223.46	19694100	19703372	0.0339614	0.0303405	0.0761212	1.58938
NM_001124	11	4368.16	149.643	760.209	188.123	1415.19	10283217	10285499	0.0342577	0.174034	0.0430668	0.323978
NM_018686	12	2499.34	87.0521	222.63	113.301	119.811	22090425	22109869	0.0348301	0.0890757	0.0453325	0.047937
NM_001018072	12	1498.81	52.452	91.1894	196.59	536.883	106236326	106577549	0.0349957	0.060841	0.131164	0.358205
NM_016131	2	5959.97	209.749	941.325	203.146	1108.12	26110477	26213782	0.0351929	0.157941	0.034085	0.185928
NM_001037330	17	9717.7	344.829	2150.39	624.658	1681.46	18566126	18580156	0.0354846	0.221286	0.0642804	0.17303
NM_178190	1	2273.12	81.1403	2358.9	257.494	2018.92	28435197	28437198	0.0356955	1.03773	0.113278	0.888171
NM_006278	11	2639.12	94.7752	457.422	88.9242	78.4617	125731305	125789743	0.0359116	0.173324	0.0336946	0.0297302
NM_001444	8	20360.5	733.015	1188.7	1692.24	24082.7	82355339	82359563	0.0360018	0.0583828	0.0831136	1.18281
NM_001081492	12	4748.55	171.766	52.1694	193.921	781.08	50849046	50872051	0.0361723	0.0109864	0.0408379	0.164488
NM_001032367	15	6444.59	233.333	89.2	79.5559	489.324	38923934	38937145	0.0362061	0.0138411	0.0123446	0.075928
NM_024829	12	5124.97	186.419	220.68	107.938	1220.37	14547863	14612058	0.0363747	0.0430598	0.0210613	0.238122
NM_020427	8	11628.5	428.683	150.862	1310.34	7287.86	143819363	143820831	0.0368648	0.0129735	0.112683	0.626724
NM_001038	12	10792.5	399.06	426.859	164.791	435.041	6326273	6354976	0.0369755	0.0395513	0.015269	0.0403094
NM_001127621	1	5496.44	204.718	3716.81	480.925	852.548	23994675	23998647	0.0372455	0.676222	0.0874975	0.155109
NM_000359	14	20562.9	771.88	196.181	1537.08	2901.28	23788159	23802256	0.0375375	0.00954053	0.0747503	0.141093
NM_005268	1	2549.55	95.9042	57.777	259.126	311.151	34993307	34996699	0.0376161	0.0226616	0.101636	0.122041
NM_017697	8	2377.32	90.2726	70.0585	78.2646	358.56	95722539	95788870	0.0379723	0.0294695	0.0329213	0.150825
NM_001042388	18	2066.95	78.6717	483.037	134.581	1160.24	9536791	9604600	0.0380618	0.233696	0.0651111	0.561329
NM_199186	7	1948.12	74.8833	276.415	140.3	362.29	133982070	134015105	0.0384387	0.141888	0.0720178	0.185969
NM_002631	1	8964.41	344.829	1059.5	191.512	717.793	10381671	10402788	0.0384664	0.11819	0.0213635	0.0800713
NM_198477	19	7306.72	282.498	172.95	207.532	3315.1	47624534	47638976	0.0386628	0.02367	0.0284029	0.453706
NM_001012964	19	16505.9	640.682	141.923	849.349	782.414	56153699	56163859	0.0388154	0.00859834	0.0514574	0.0474022
NM_016525	9	2346.77	91.5663	1258.86	139.437	302.563	34169010	34242521	0.0390181	0.536422	0.0594165	0.128927
NM_001085458	11	1693.58	66.435	373.531	63.7171	308.2	57285809	57343228	0.0392275	0.220557	0.0376227	0.181981
NM_001042728	12	1783.62	70.1109	117.653	233.227	699.598	51890619	51900417	0.0393083	0.065963	0.130761	0.392236
NM_004415	6	14627.1	577.17	1954.06	302.458	1305.86	7486868	7531945	0.0394591	0.133592	0.020678	0.0892767
NM_052943	1	3244.45	129.26	52.0986	852.903	1612.62	27204099	27211920	0.0398404	0.0160578	0.262881	0.497039
NM_015175	3	3141.19	126.829	264.311	360.667	220.136	46996176	47026197	0.0403759	0.0841435	0.114819	0.0700804
NM_001878	1	27069.3	1101.43	330.594	2168.76	8722.65	154936029	154941999	0.0406895	0.0122129	0.0801188	0.322234
NM_206999	16	1695.12	68.9784	609.304	81.0499	99.5038	57134732	57221251	0.0406922	0.359445	0.0478135	0.0587
NM_019089	1	1511.84	62.0857	78.2646	170.699	284.337	6397882	6402566	0.0410662	0.0517676	0.112908	0.188073
NM_001098507	17	2054.9	84.4126	437.158	72.6003	356.134	27701269	27721581	0.0410786	0.212739	0.0353303	0.173309
NM_001002814	8	1627.3	66.9653	404.372	55.5004	450.125	37835627	37876161	0.0411511	0.248492	0.0341058	0.276608
NM_001006946	2	6842.71	282.142	4556.12	351.929	3428.9	20264038	20288675	0.0412325	0.665836	0.0514312	0.501103
NM_002639	18	3283.95	136.38	106.237	79.9909	1359.06	59295123	59323298	0.0415292	0.0323504	0.0243582	0.41385
NM_033496	10	2734.21	113.761	194.081	820.013	2895.97	70745615	70831643	0.0416064	0.0709825	0.299908	1.05916
NM_021732	10	1619.85	68.1296	1089.55	145.244	1395.6	99427170	99437005	0.0420593	0.672623	0.0896651	0.861564
NM_203413	17	2199.39	94.2733	684.499	69.589	158.963	7096274	7103983	0.0428633	0.311222	0.0316401	0.0722756
NM_005564	9	27545.7	1186.66	2151.53	197.662	2128.44	129951552	129955555	0.0430796	0.0781075	0.00717578	0.0772693
NM_001130448	15	2132.35	92.0509	62.8551	147.711	214.699	38849469	38851939	0.0431689	0.029477	0.0692717	0.100687
NM_052891	1	1642.46	71.6817	60.3468	186.207	245.825	151536961	151549818	0.0436428	0.0367416	0.113371	0.149669
NM_005002	12	1265.78	55.7716	1657.37	66.1442	304.461	4628543	4666660	0.044061	1.30936	0.0522556	0.240532
NM_022823	2	5735.81	252.848	2067.88	211.828	366.58	27568254	27571630	0.0440823	0.36052	0.0369308	0.0639106
NM_023938	1	6354.08	282.142	199.442	253.861	3493.46	205258488	205272724	0.0444033	0.0313881	0.0399525	0.549798
NM_020145	9	2926.36	130.152	987.279	359.689	552.149	130810133	130830400	0.0444757	0.337375	0.122913	0.188681
NM_021199	15	3980.79	177.577	1271.66	452.413	4212.86	43714547	43770771	0.0446084	0.319449	0.113649	1.0583
NM_080388	1	18660.1	836.99	980.992	3020.37	17946.6	151845990	151852138	0.0448546	0.0525717	0.161863	0.961763
NM_014547	15	2096.37	94.0632	92.9719	70.4778	159.665	49909180	49989138	0.0448695	0.044349	0.033619	0.0761627
NM_001126057	19	6611.65	297.007	125.64	549.248	424.922	40686045	40696400	0.0449218	0.0190029	0.0830728	0.0642687
NM_003695	8	7901.52	355.222	473.925	2124.1	1240.67	143863299	143865010	0.0449562	0.0599789	0.268822	0.157017
NM_005557	17	20202.5	912.125	95.609	5474.94	7417.53	37019556	37022605	0.0451491	0.00473253	0.271003	0.367159
NM_130841	7	1191.86	53.8529	59.1321	83.776	135.7	138041578	138109322	0.045184	0.0496134	0.0702903	0.113856
NM_001001414	19	20186.1	912.125	781.725	510.035	1920.7	44379443	44384362	0.0451858	0.0387259	0.0252666	0.0951498
NM_024667	12	1735.55	78.772	114.499	76.851	405.438	121915831	121946665	0.0453874	0.0659726	0.0442806	0.233608
NM_005013	11	4119.34	189.166	1215.28	689.77	2952.68	17254861	17309646	0.0459213	0.295018	0.167447	0.716785
NM_015675	19	2077.15	95.841	1699.66	89.6136	690.658	2427134	2429257	0.0461407	0.818267	0.0431427	0.332504
NM_001145809	19	10379	480.409	3939.74	420.302	1434.41	55398696	55505613	0.0462865	0.379587	0.0404953	0.138203
NM_004431	1	9290.04	431.393	896.824	289.181	1519.68	16323418	16355151	0.0464361	0.096536	0.0311281	0.163582
NM_001550	7	1718.8	80.1822	1466.31	133.613	428.815	111877750	111903482	0.04665	0.853101	0.0777359	0.249484
NM_001307	17	6307.04	296.694	391.373	162.757	1828.11	7103945	7106519	0.0470417	0.0620535	0.0258056	0.289852
NM_002964	1	25528.3	1201.88	134.024	23464.3	48143.5	151629131	151630173	0.0470804	0.00525003	0.919148	1.88589
NM_002773	16	8948.68	422.288	431.171	322.401	2585.17	31050254	31054652	0.04719	0.0481826	0.0360277	0.288888
NM_003407	19	16952.4	818.524	4742.19	337.809	3363.95	44589326	44591885	0.0482836	0.279735	0.0199269	0.198435
NM_005554	12	18065.6	873.191	66.5731	2788.66	10934.4	51167224	51173448	0.0483345	0.00368508	0.154363	0.605261
NM_005134	18	2540.06	123.837	450.549	107.449	605.036	9536791	9604600	0.0487538	0.177377	0.0423017	0.238198
NM_001145412	2	2612.94	127.412	962.482	149.043	400.577	177803279	177836863	0.0487618	0.368352	0.0570404	0.153305
NM_014297	19	3011.55	146.926	847.904	87.5066	964.08	48702710	48723236	0.0487875	0.281551	0.029057	0.320128
NM_024551	12	2561.17	125.425	4252.3	247.699	1793.99	1670507	1768106	0.0489717	1.6603	0.0967133	0.70046
NM_138357	10	1355.97	66.8485	291.443	64.6746	138.729	74121894	74317458	0.0492993	0.214933	0.0476961	0.10231
NM_014211	5	4116.26	203.175	126.735	68.8779	614.976	170143300	170173626	0.0493593	0.0307889	0.0167331	0.149402
NM_001079862	2	6744.99	335.336	5879.38	359.422	2767.28	119840973	119846592	0.0497163	0.871666	0.0532873	0.410271
NM_003854	2	1256.52	62.5001	199.101	129.701	94.6454	102169864	102222243	0.0497405	0.158454	0.103223	0.0753233
NM_001003701	21	1480.62	73.8412	1994.13	164.414	1225.49	26018661	26029836	0.0498718	1.34682	0.111044	0.827685
NM_021129	10	2506.97	125.611	1731.39	71.4585	628.546	71632591	71663196	0.0501046	0.690632	0.0285039	0.25072
NM_024009	1	1677.12	84.1334	165.399	99.1195	798.773	35019376	35024552	0.0501653	0.0986208	0.059101	0.476276
NM_016100	20	5127.12	258.333	2082.42	113.85	1598.97	19945936	19962269	0.0503856	0.406157	0.0222054	0.311865
NM_012153	11	1300.4	65.7574	60.3468	218.134	52.9234	34599243	34639657	0.0505671	0.0464064	0.167744	0.0406978
NM_001003397	6	3477.66	175.977	461.049	53.854	180.93	125516577	125626343	0.0506023	0.132575	0.0154857	0.0520265
NM_001034841	16	1491.73	75.8464	425.279	61.9967	72.5451	19032782	19040453	0.0508447	0.285092	0.0415604	0.0486317
NM_013358	1	4341.15	222.657	78.6197	224.988	1020.75	17404207	17445088	0.0512899	0.0181103	0.0518269	0.235133
NM_001097640	19	3434.24	176.28	89.0308	315.897	1044.23	5793898	5802485	0.0513301	0.0259245	0.0919847	0.304066
NM_014600	2	1071.13	55.0575	152.106	54.0135	342.474	31310706	31344764	0.0514013	0.142005	0.0504266	0.319731
NM_000100	21	37774.9	1955.23	1895.28	10280.6	45280.4	44018258	44020687	0.05176	0.050173	0.272154	1.19869
NM_004998	15	1802.08	93.6787	575.237	73.7548	118.903	57215854	57452363	0.0519836	0.319207	0.0409276	0.0659812
NM_001126061	19	10400.8	541.792	207.717	426.903	463.259	40679961	40693252	0.0520915	0.0199713	0.0410453	0.0445407
NM_020127	1	2261.55	118.816	371.264	110.102	1017.59	149779404	149822683	0.0525376	0.164164	0.0486846	0.449952
NM_005168	2	1380.28	72.555	272.328	92.3033	247.89	151032954	151052426	0.0525654	0.197299	0.0668729	0.179594
NM_205842	2	951.792	50.2494	397.592	50.0342	236.617	183497849	183611474	0.0527945	0.41773	0.0525684	0.248601
NM_015523	11	1795.48	94.9236	626.79	107.306	149.66	113815317	113826208	0.052868	0.349093	0.0597645	0.0833536
NM_004952	1	4750.37	251.153	727.925	552.525	1428.13	153317971	153326638	0.0528702	0.153235	0.116312	0.300636
NM_033317	19	4244.79	225.03	149.817	429.035	1832.06	40679961	40696400	0.0530132	0.0352942	0.101073	0.431601
NM_198459	1	1343.12	71.4211	79.1817	50.1735	82.4731	114928718	115014255	0.0531753	0.0589534	0.0373558	0.0614039
NM_004419	10	10839.6	584.526	1253.39	679.659	8172.57	112247614	112261292	0.053925	0.11563	0.0627014	0.753954
NM_032340	6	1220.97	66.0001	1760.1	87.2899	743.546	33773323	33787482	0.0540554	1.44156	0.0714922	0.60898
NM_005213	3	2027.28	109.803	212.497	261.612	1601.68	123526700	123543505	0.0541627	0.104819	0.129046	0.790064
NM_018239	10	3531.24	191.664	1144.08	140.181	293.283	71728734	71812388	0.0542769	0.323989	0.0396976	0.083054
NM_001037175	1	1648.1	89.7354	84.7362	244.138	295.618	221474874	221604167	0.0544476	0.0514143	0.148133	0.179369
NM_005864	14	1296.55	70.7784	87.475	225.904	352.006	22895450	22904682	0.0545899	0.0674676	0.174235	0.271494
NM_017654	7	2568.93	140.303	107.749	68.8387	63.8883	92566766	92585258	0.0546154	0.0419432	0.0267966	0.0248696
NM_005186	11	18186.2	1001.04	3344.83	219.329	390.129	64705918	64736052	0.0550438	0.183922	0.0120602	0.021452
NM_015382	14	2932.06	162.618	1939.24	194.215	483.724	30639074	30746440	0.0554619	0.661391	0.0662384	0.164977
NM_004172	5	1080.5	60.3051	280.826	217.807	196.679	36642213	36724193	0.0558121	0.259903	0.20158	0.182025
NM_004262	4	2622.96	147.328	51.8719	149.817	613.678	68369188	68432311	0.0561686	0.0197761	0.0571174	0.233964
NM_207006	8	2957.99	167.72	104.351	412.925	356.432	124263932	124291499	0.0567005	0.0352776	0.139596	0.120498
NM_001035521	2	1234.72	71.1563	556.924	60.3468	177.433	27402224	27433372	0.0576293	0.451052	0.0488747	0.143703
NM_002744	1	2568.48	148.294	1098.77	162.494	273.211	1971768	2106694	0.0577359	0.42779	0.0632646	0.106371
NM_017632	4	1826.59	106.167	313.323	109.945	85.6097	184602782	184606043	0.0581229	0.171534	0.060191	0.0468685
NM_005274	1	939.48	54.6437	676.481	293.259	588.636	84736593	84744850	0.0581637	0.720059	0.312151	0.626555
NM_004252	17	3079.23	180.092	2225.7	323.489	3066.28	70256357	70277093	0.0584861	0.722813	0.105055	0.995795
NM_005271	10	1314.08	76.9336	4387.1	158.556	415.302	88800222	88844603	0.0585454	3.33852	0.120659	0.316039
NM_001757	21	1174.15	68.8794	2679.5	133.822	863.013	36364154	36367332	0.0586633	2.28208	0.113974	0.735012
NM_002825	7	3894.1	230.119	200.155	122.929	471.725	136562634	136679086	0.0590943	0.0513996	0.0315681	0.121138
NM_001042442	5	1135.66	67.6674	384.306	125.069	257.56	96023696	96136141	0.0595843	0.338399	0.110129	0.226794
NM_001013642	1	2476	148.072	121.889	312.728	290.58	27192781	27199964	0.0598028	0.0492279	0.126304	0.117358
NM_006079	6	1229.3	73.6248	748.694	99.6496	350.947	139735089	139737478	0.0598914	0.609038	0.0810617	0.285485
NM_013233	2	881.792	53.2749	98.1788	68.7356	391.215	168518775	168812351	0.0604166	0.11134	0.0779499	0.443659
NM_181642	15	9798.81	593.457	370.886	367.842	2227.97	38923537	38937145	0.0605642	0.0378501	0.0375394	0.227371
NM_001126337	1	1942.68	117.687	280.639	64.6746	123.559	149779404	149822683	0.0605797	0.14446	0.0332915	0.0636022
NM_019028	11	2443.82	148.678	87.1068	155.706	239.776	19095267	19154543	0.0608383	0.0356437	0.063714	0.0981153
NM_003568	1	5982.82	364.731	2401.99	150.323	654.231	149221122	149234738	0.060963	0.401481	0.0251257	0.109352
NM_031266	5	1790.06	109.331	872.88	187.338	591.524	177564113	177570790	0.0610769	0.487627	0.104655	0.33045
NM_014365	12	5472.84	335.037	50.6334	107.148	1596.48	118100977	118116934	0.0612181	0.00925176	0.0195781	0.291709
NM_001031803	17	959.332	58.9716	1212.39	153.025	715.26	71033377	71082885	0.0614716	1.26379	0.159512	0.745582
NM_000142	4	3620.44	223.461	786.238	335.585	136.413	1764836	1780396	0.0617222	0.217167	0.0926919	0.0376786
NM_015954	12	1034.88	64.1676	1417.41	112.694	610.325	15955452	16081582	0.0620048	1.36964	0.108896	0.589754
NM_001101667	4	1399.66	86.8242	562.9	162.884	530.903	8418908	8493352	0.0620325	0.40217	0.116374	0.379309
NM_012323	22	3684.75	228.655	386.149	180.636	277.145	36927943	36942460	0.0620545	0.104797	0.0490225	0.0752141
NM_005978	1	1846.32	114.632	105.818	306.8	1974.86	151800208	151804930	0.0620868	0.0573127	0.166168	1.06962
NM_001097620	7	2093.87	130.781	484.481	110.655	195.689	1548396	1562592	0.062459	0.23138	0.0528472	0.0934579
NM_020548	2	8286.2	517.822	9292.26	1212.61	8534.28	119841075	119846592	0.0624921	1.12141	0.146341	1.02994
NM_002616	17	2006.85	126.262	3042.06	245.466	366.777	7984512	7996478	0.0629155	1.51583	0.122314	0.182762
NM_148897	12	2599.73	163.855	90.1531	207.609	102.434	55603883	55614312	0.0630279	0.0346779	0.079858	0.039402
NM_181527	20	5008.75	315.832	2392.97	149.81	455.488	19946542	19962269	0.063056	0.477757	0.0299096	0.0909384
NM_198538	19	28443.8	1795.26	200.347	9651.91	14516.6	40706110	40711093	0.0631161	0.00704363	0.339333	0.510362
NM_014604	17	3351.28	212.022	295.098	374.887	3487.52	3512937	3518722	0.063266	0.0880554	0.111864	1.04065
NM_001003699	6	2175.97	137.715	1160.66	80.8541	131.606	7053186	7196691	0.0632888	0.533397	0.0371577	0.0604815
NM_004922	10	2114.77	134.483	1464.7	310.73	339.588	75174137	75201925	0.0635925	0.692608	0.146933	0.160579
NM_152550	5	3289.24	209.423	681.215	124.218	487.747	145296318	145423070	0.0636694	0.207104	0.0377649	0.148286
NM_006754	7	1434.84	91.3986	383.833	110.295	429.105	105518187	105540293	0.0636997	0.26751	0.0768694	0.299062
NM_020299	7	971.815	61.923	214.184	142.573	690.971	133862883	133876705	0.0637189	0.220396	0.146708	0.711011
NM_003651	12	5556.32	355.024	669.012	234.208	3268.64	10742944	10767220	0.0638956	0.120406	0.0421516	0.588273
NM_001143676	6	1377.3	88.201	869.3	67.2588	460.635	134532077	134680889	0.0640389	0.631161	0.0488337	0.334447
NM_007350	12	997.388	63.98	490.681	71.4541	350.914	74705493	74711823	0.0641475	0.491966	0.0716412	0.351833
NM_032866	15	1230.06	78.9788	1847.19	235.608	437.369	55455996	55630213	0.0642074	1.50171	0.191542	0.355567
NM_138565	11	2365.01	151.967	908.769	372.907	1502.68	69922291	69960338	0.0642561	0.384255	0.157677	0.635379
NM_002966	1	43196.7	2777.08	6447.66	1436.68	20919.3	150222009	150233338	0.0642892	0.149263	0.0332592	0.484281
NM_021074	18	1936.32	124.559	2170.9	175.965	631.966	9092674	9124336	0.0643276	1.12115	0.0908759	0.326374
NM_003156	11	2470.79	159.18	2149.59	109.803	371.952	3833508	4071016	0.0644247	0.870001	0.0444404	0.15054
NM_001136050	14	7710.59	497.658	7623.93	365.999	2558.46	23829645	23838879	0.0645422	0.988761	0.0474671	0.331811
NM_001142502	19	3648.54	235.544	357.683	269.986	1078.59	50574732	50601447	0.0645585	0.0980346	0.0739985	0.295623
NM_001114980	3	1183.55	76.6774	80.783	50.0666	90.8432	190990142	191097762	0.0647861	0.068255	0.0423022	0.0767551
NM_198495	7	881.792	57.302	790.256	232.326	393.237	143594699	143597325	0.0649836	0.896193	0.26347	0.445952
NM_001126058	19	6668.37	433.391	98.2416	580.569	424.257	40686045	40696400	0.064992	0.0147325	0.0870631	0.0636223
NM_005805	2	905.326	59.4625	1070.52	62.1466	299.419	161873031	161976472	0.0656807	1.18246	0.0686455	0.33073
NM_003287	6	1502.5	98.7036	352.957	78.6247	1321.7	125516577	125626343	0.0656928	0.234913	0.0523291	0.879667
NM_001500	6	2314.46	152.31	190.809	93.8906	232.965	1569039	2190845	0.0658083	0.0824421	0.040567	0.100656
NM_002568	8	1948.95	128.759	653.103	221.12	2021.69	101784319	101803491	0.0660657	0.335104	0.113456	1.03732
NM_001126059	19	1462.66	96.6344	60.8084	187.121	608.28	40679961	40693252	0.0660676	0.0415739	0.127932	0.415873
NM_022772	11	8321.08	550.215	1861.7	1553.92	6601.03	696119	717726	0.066123	0.223733	0.186745	0.79329
NM_002997	2	10386.7	687.968	8054.62	69.7452	1725.17	20264038	20288408	0.0662356	0.775475	0.00671487	0.166094
NM_030952	1	1455.5	96.7374	251.612	78.1397	484.303	203537813	203557506	0.0664631	0.172869	0.0536856	0.332739
NM_201444	12	4133.68	275.067	198.304	93.8373	82.5769	54612078	54634074	0.0665429	0.0479728	0.0227007	0.0199766
NM_004633	2	1554.48	103.536	359.645	159.028	496.501	101974737	102011316	0.0666051	0.23136	0.102303	0.319399
NM_147781	8	1540.37	102.753	2045.31	205.142	666.497	11737442	11763055	0.0667067	1.3278	0.133177	0.432685
NM_002769	7	2094.23	139.838	193.386	543.797	1222.59	142136892	142140501	0.0667732	0.0923422	0.259665	0.58379
NM_007343	9	5772.11	385.923	636.595	718.005	2951.31	33740514	33789229	0.06686	0.110288	0.124392	0.511306
NM_001657	4	1993.55	133.518	293.503	247.699	400.838	75529716	75539590	0.066975	0.147226	0.12425	0.201068
NM_002360	7	3411.73	229.902	1199.68	185.376	710.502	1536893	1549205	0.0673859	0.351634	0.0543349	0.208253
NM_022734	14	1149.23	78.4896	1029.19	80.0827	98.0915	20527804	20535034	0.0682973	0.895544	0.0696835	0.0853538
NM_003846	1	983.057	67.33	896.19	80.8988	631.591	144227739	144235088	0.0684905	0.911636	0.0822931	0.642476
NM_207119	10	803.281	55.135	537.2	245.68	92.7254	71728734	71811420	0.0686373	0.668757	0.305846	0.115433
NM_173354	21	968.593	66.6874	2688.93	85.6097	179.927	43658826	43671430	0.0688498	2.77612	0.0883857	0.185761
NM_017943	14	6797.39	470.991	1305.49	624.503	869.771	54807773	54890080	0.0692899	0.192057	0.0918739	0.127957
NM_001144857	12	2096.84	145.541	351.048	349.139	1136.44	6292077	6307925	0.0694098	0.167418	0.166507	0.541978
NM_014762	1	8383.21	582.97	18878.2	2041.28	8269.37	55087887	55125509	0.0695402	2.2519	0.243496	0.98642
NM_001521	2	1105.19	77.4703	578.082	108.673	234.792	27402224	27433372	0.0700968	0.523061	0.0983295	0.212445
NM_025147	2	736.1	51.6599	826.147	93.6932	381.415	198026475	198048096	0.0701805	1.12233	0.127283	0.518156
NM_005656	21	1684.77	118.809	247.284	63.4747	228.692	41758349	41801955	0.0705193	0.146776	0.0376756	0.135741
NM_020672	1	29903.5	2121.25	1216.15	9795.25	31195	151853355	151855414	0.0709367	0.0406691	0.327562	1.04319
NM_203297	5	1414.64	100.4	119.106	90.9828	350.558	180553529	180560536	0.0709722	0.0841955	0.0643153	0.247808
NM_014884	19	725.015	51.5611	345.681	59.8078	129.878	18962696	19005380	0.0711173	0.476792	0.0824919	0.179138
NM_014428	19	4738.79	337.42	461.103	1281.52	1171.56	3679373	3701682	0.0712038	0.0973039	0.270433	0.247228
NM_013232	5	2628.81	187.589	1511.12	469.703	1449.15	324735	368089	0.0713591	0.574833	0.178675	0.551257
NM_005438	11	1036.26	74.2012	384.951	141.213	220.568	65416267	65424573	0.0716051	0.371483	0.136272	0.212851
NM_001001521	2	926.866	66.4465	1492.56	259.473	637.089	63921601	63972200	0.0716894	1.61033	0.279947	0.687358
NM_002911	19	777.28	55.8095	1038.51	146.583	409.104	18803743	18840039	0.071801	1.33609	0.188585	0.526327
NM_005914	8	1712.73	123.34	520.831	50.6543	128.585	49036046	49052621	0.0720138	0.304094	0.0295752	0.0750762
NM_012156	20	1177.41	84.8113	1012.68	99.4865	188.293	34206075	34284135	0.072032	0.86009	0.0844959	0.159921
NM_020632	7	2213.65	160.054	83.2591	337.075	200.239	138041578	138133481	0.072303	0.0376116	0.152271	0.0904565
NM_001130442	11	3505.23	253.708	1638.26	109.605	625.768	522241	525550	0.0723799	0.467375	0.0312691	0.178524
NM_014673	8	877.17	63.8675	941.791	87.8139	173.806	109525028	109568312	0.0728108	1.07367	0.10011	0.198144
NM_003236	2	1205.08	87.9163	55.7154	82.3957	67.1295	70527924	70634613	0.0729548	0.0462338	0.0683737	0.0557055
NM_018184	3	1141.53	83.795	870.613	72.7186	799.577	5138929	5197601	0.0734061	0.762674	0.0637029	0.700446
NM_003482	12	1650.64	121.185	1970.04	151.778	464.241	47699024	47735374	0.0734172	1.1935	0.0919512	0.281249
NM_002822	12	1488.61	109.31	585.769	191.962	624.869	42473792	42486445	0.0734307	0.393499	0.128954	0.419765
NM_018841	1	1039.68	76.4953	245.546	114.771	236.485	67939736	68071730	0.0735758	0.236175	0.110391	0.22746
NM_001512	6	1484.35	109.222	831.793	288.653	1285.32	52950705	52968137	0.0735825	0.560376	0.194465	0.865919
NM_003746	12	5362.9	396.26	2197.88	139.005	5550.43	119418241	119420681	0.0738892	0.409831	0.0259197	1.03497
NM_001033503	5	1052.15	78.064	1353.17	60.0641	108.755	133970017	133996426	0.0741949	1.2861	0.0570871	0.103365
NM_138331	14	3216.18	238.716	101.54	341.565	565.527	20595891	20596356	0.0742237	0.0315717	0.106202	0.175838
NM_006277	2	1746.82	129.681	646.082	66.1657	209.598	24279238	24436901	0.0742385	0.369863	0.0378779	0.119989
NM_145693	2	907.39	67.4311	586.659	50.8474	842.568	11804190	11884984	0.0743132	0.646534	0.056037	0.928562
NM_182697	7	1855.24	137.877	1485.04	681.434	529.437	129260230	129380025	0.0743176	0.800457	0.367303	0.285374
NM_013436	2	2099.3	156.546	641.613	51.1276	780.124	183497849	183611474	0.0745707	0.305631	0.0243546	0.371611
NM_005109	3	855.926	63.8476	402.038	101.139	240.693	38182029	38271983	0.0745948	0.469711	0.118164	0.281208
NM_020639	21	1871.66	139.964	466.725	228.513	2545.68	42032597	42060318	0.0747806	0.249365	0.122091	1.36012
NM_001079525	4	1320.01	98.8854	1892.48	52.1972	443.479	56997025	57022291	0.0749124	1.43368	0.0395429	0.335965
NM_002072	9	691.279	51.9304	195.365	85.3158	141.984	79525010	79836012	0.0751222	0.282613	0.123417	0.205394
NM_014220	3	1078.75	81.1785	298.553	94.9523	855.57	150569494	150578258	0.0752525	0.276759	0.0880208	0.793114
NM_006536	1	1485.82	112.408	52.4948	102.248	640.703	86662356	86694828	0.0756544	0.0353306	0.0688163	0.431213
NM_001025231	1	7534.52	570.638	59.8078	353.157	242.433	150997129	151001153	0.0757365	0.00793784	0.0468719	0.0321763
NM_005258	15	2715.61	205.842	2029.12	197.146	1175.64	38843576	38847203	0.0757996	0.747207	0.0725971	0.432917
NM_001013841	19	8361.52	635.081	5372.88	345.296	2458.68	4275039	4289847	0.0759528	0.642572	0.0412959	0.294047
NM_001100176	19	1192.5	90.9058	856.505	119.903	247.983	12734816	12747434	0.0762311	0.718242	0.100548	0.207952
NM_001039469	11	847.635	64.6448	144.971	57.6982	174.352	63419206	63433623	0.0762649	0.17103	0.0680697	0.205692
NM_032558	9	2948.06	225.404	768.789	142.834	149.987	96176653	96263023	0.0764584	0.260778	0.0484503	0.0508765
NM_001040001	6	1229.08	94.6289	780.284	51.907	367.197	167970519	168115552	0.0769915	0.634851	0.0422323	0.298757
NM_000687	20	4630.85	356.644	3398.72	178.95	1059.97	32331736	32354784	0.0770147	0.733929	0.038643	0.228893
NM_014320	6	675.616	52.1077	255.555	67.1136	329.414	138767028	138776275	0.0771261	0.378255	0.0993368	0.487575
NM_145859	3	825.725	63.98	424.345	57.2356	135.658	168884388	168935345	0.0774834	0.513906	0.0693156	0.164289
NM_004360	16	2366.57	184.232	817.181	116.84	392.046	67328695	67426945	0.0778477	0.345302	0.049371	0.16566
NM_032330	16	4555.37	354.756	117.45	496.905	3749.5	54158084	54159093	0.0778765	0.0257828	0.109081	0.823096
NM_032889	12	2273.7	177.101	859.924	106.626	1378.48	51932146	51934455	0.0778911	0.378204	0.0468954	0.606271
NM_016086	7	1099.74	85.7469	759.083	101.052	375.085	75463590	75515257	0.0779698	0.690235	0.0918865	0.341066
NM_032574	2	719.213	56.3376	752.308	66.1923	230.602	32102475	32118348	0.0783323	1.04602	0.0920344	0.320631
NM_198991	18	1052.77	82.5654	60.7364	118.812	240.847	22288871	22474306	0.0784269	0.057692	0.112857	0.228775
NM_017821	1	783.592	61.6282	80.2095	63.6589	113.563	39124065	39180043	0.0786483	0.102361	0.0812398	0.144926
NM_001114618	5	4758.17	374.599	4311.59	424.284	353.384	180150146	180169423	0.0787276	0.906146	0.0891697	0.0742689
NM_001903	5	1390.05	109.753	553.039	160.712	448.661	138117005	138298622	0.0789565	0.397856	0.115616	0.322766
NM_001037738	5	3126.39	247.017	1011.87	689.77	1548.26	170747402	170766338	0.0790104	0.323655	0.220628	0.495222
NM_030645	1	896.19	70.8359	824.634	234.494	196.073	247071273	247086777	0.0790412	0.920156	0.261656	0.218786
NM_003666	1	942.191	74.5799	86.1467	50.7686	96.1922	167603817	167632404	0.0791559	0.0914324	0.0538836	0.102094
NM_007088	16	2238.41	177.455	70.8528	366.197	1515.99	69950126	69981843	0.079277	0.0316531	0.163597	0.677262
NM_198896	11	922.237	73.2992	651.858	383.706	851.412	73064330	73149849	0.0794798	0.706823	0.41606	0.923204
NM_003670	3	8461.5	673.524	3064.94	220.415	1414.39	4996096	5001863	0.0795986	0.362222	0.0260492	0.167156
NM_022457	1	675.029	53.7826	943.013	346.294	496.861	174180589	174442993	0.0796745	1.397	0.513006	0.736058
NM_004255	15	2874.57	229.719	2843.06	416.457	3138.56	72999669	73017548	0.0799141	0.989038	0.144876	1.09184
NM_016328	7	813.17	65.0839	316.844	114.784	277.918	73506055	73654848	0.0800372	0.38964	0.141156	0.34177
NM_016352	7	974.39	78.117	61.3632	92.7685	143.245	129720209	129751255	0.0801701	0.062976	0.0952067	0.14701
NM_014367	3	3523.43	283.246	3821.28	359.589	3941.42	123585712	123611651	0.0803893	1.08453	0.102056	1.11863
NM_002592	20	922.349	74.1494	670.442	101.136	300.299	5043598	5055268	0.0803919	0.726886	0.109651	0.325581
NM_000714	22	8476.21	682.601	1773.81	938.524	2351.69	41877478	41889192	0.0805314	0.20927	0.110725	0.277446
NM_000070	15	2049.93	165.269	2969.61	80.7323	101.32	40438989	40491807	0.0806217	1.44864	0.039383	0.049426
NM_001044393	1	9056.83	734.7	137.973	712.723	561.924	153424923	153429324	0.0811211	0.0152342	0.0786945	0.0620443
NM_032572	14	9496.08	770.459	238.009	975.037	2860.01	20580224	20582232	0.0811344	0.0250639	0.102678	0.301178
NM_031415	8	1168.97	94.987	72.5062	96.2	97.721	130829623	130868316	0.081257	0.0620257	0.0822946	0.0835958
NM_015111	5	757.88	61.5979	64.1215	101.333	122.485	177473161	177485713	0.0812766	0.0846063	0.133706	0.161615
NM_003869	16	3388.1	275.396	1775.26	211.676	1613.45	65525847	65536495	0.0812832	0.523968	0.0624762	0.476211
NM_015832	18	3054.77	248.513	890.013	63.0107	84.8645	49983044	50005156	0.0813526	0.291352	0.020627	0.027781
NM_032300	12	700.215	57.1601	216.13	61.4947	213.67	108822705	108840256	0.0816323	0.308662	0.0878226	0.305149
NM_030789	20	7532.59	618.106	3240.32	153.609	350.124	29565901	29621031	0.0820576	0.430174	0.0203925	0.0464812
NM_004708	19	2097.53	172.385	2451.23	279.409	1197.26	37763943	37770169	0.0821848	1.16863	0.133209	0.570795
NM_004050	14	934.458	77.251	509.571	126.785	206.505	22845851	22850808	0.0826693	0.545311	0.135678	0.220989
NM_002133	22	1494.79	123.623	981.925	108.392	190.68	34107086	34120194	0.0827025	0.6569	0.0725131	0.127563
NM_000408	2	1157.7	95.7734	264.882	258.972	423.727	157001145	157151161	0.0827271	0.228799	0.223694	0.366007
NM_182663	1	820.28	68.22	324.921	72.4902	379.708	204747501	204829239	0.0831667	0.39611	0.0883725	0.4629
NM_003296	6	1082.69	90.3073	54.5035	57.9002	79.2616	49768030	49789258	0.0834102	0.0503409	0.0534782	0.0732081
NM_001131035	5	776.288	64.7788	1377.13	82.5652	187.331	80633157	80644719	0.0834469	1.77399	0.106359	0.241316
NM_016391	5	1233.5	103.386	850.127	60.4083	393.127	175743837	175748146	0.0838152	0.689199	0.0489731	0.318708
NM_002525	1	1423.55	119.341	1394.68	171.244	968.503	52027453	52117197	0.0838334	0.979721	0.120294	0.680344
NM_006377	9	2172.88	182.225	2173.75	140.54	756.79	35151988	35395332	0.0838635	1.0004	0.0646791	0.34829
NM_019096	6	3234.67	271.593	803.769	114.488	694.316	43696195	43704914	0.083963	0.248485	0.0353939	0.214648
NM_016309	16	898.214	75.4195	478.061	299.094	502.759	25030547	25097052	0.083966	0.532235	0.332987	0.559732
NM_001003698	6	2062.26	173.453	1235.01	129.974	102.668	7053186	7196691	0.084108	0.598865	0.0630252	0.049784
NM_015994	14	982.347	82.6498	131.725	139.2	1201.59	66874341	66896344	0.0841351	0.134092	0.141701	1.22319
NM_001012752	10	839.036	70.6751	294.19	217.005	145.782	27075530	27189965	0.0842337	0.350629	0.258636	0.173749
NM_000150	19	7143.53	602.137	131.899	226.71	1923.75	5781636	5790742	0.0842912	0.0184641	0.0317365	0.269299
NM_018890	7	4320.69	365.829	1850.16	117.161	473.217	6380650	6410123	0.0846691	0.428209	0.0271164	0.109524
NM_007196	19	1389.59	118.004	62.8551	292.484	317.585	56191075	56196770	0.0849201	0.0452328	0.210482	0.228545
NM_006732	19	10420.8	890.702	4277.03	1096.48	1851.46	50663092	50670277	0.0854732	0.410431	0.10522	0.177669
NM_000712	7	755.615	64.5879	140.266	99.115	525.758	43764796	43813466	0.0854772	0.185632	0.131171	0.695802
NM_198240	12	1417.06	121.177	454.391	72.0314	58.6036	121321933	121473069	0.0855132	0.320658	0.0508317	0.0413559
NM_198850	19	1521.37	130.152	339.23	262.323	297.468	48671094	48700825	0.0855492	0.222977	0.172426	0.195527
NM_177551	12	804.392	69.2286	89.2	299.998	619.281	121751792	121753857	0.0860632	0.110891	0.372949	0.769874
NM_003119	16	854.122	73.8215	1790.06	55.445	186.077	88102305	88151675	0.0864297	2.09579	0.0649146	0.217858
NM_182915	2	928.258	80.2952	3663.68	287.056	464.572	119697853	119739697	0.0865009	3.94683	0.309242	0.500477
NM_017912	4	1083.9	93.8251	281.405	62.176	128.629	89518914	89583272	0.0865623	0.259622	0.0573631	0.118673
NM_003664	5	900.887	77.9986	712.881	117.487	375.527	77333905	77626284	0.0865798	0.79131	0.130413	0.416841
NM_004817	9	1002.19	86.9077	716.547	51.2289	105.126	70978908	71059940	0.0867176	0.714979	0.0511168	0.104896
NM_000943	5	888.147	77.0944	473.216	73.0946	417.309	122386976	122400324	0.0868037	0.532813	0.0823001	0.469865
NM_002956	12	1108.33	96.3746	485.749	72.9386	418.747	121321933	121473069	0.0869551	0.438272	0.0658097	0.377819
NM_017423	4	1108.21	96.4537	78.3575	120.299	204.438	174326478	174481693	0.0870353	0.0707061	0.108552	0.184475
NM_005817	19	4291.26	373.735	453.758	79.1767	879.947	4789345	4818676	0.0870921	0.10574	0.0184507	0.205056
NM_005534	21	1951.32	170.596	912.906	123.064	268.94	33697071	33731698	0.0874257	0.467839	0.0630667	0.137824
NM_032194	6	576.19	50.415	596.458	106.264	245.847	111409983	111453487	0.0874971	1.03518	0.184426	0.426676
NM_003827	19	10646.2	932.369	4601.87	281.318	509.615	52682702	52710309	0.0875773	0.432253	0.0264242	0.0478681
NM_003858	14	745.526	65.5352	673.371	67.4957	151.845	99017491	99047605	0.0879046	0.903215	0.0905343	0.203675
NM_006330	8	630.858	55.624	827.66	69.5288	319.491	55121490	55177130	0.0881719	1.31196	0.110213	0.506439
NM_001077186	19	1850.46	163.403	620.5	421.391	1370.21	55398696	55505613	0.0883042	0.335323	0.227723	0.740473
NM_053056	11	3203.63	283.07	1717.48	145.222	329.288	69165053	69178423	0.0883591	0.536104	0.0453306	0.102786
NM_198046	10	1100.99	97.744	2248.12	84.9164	72.6633	99195936	99207117	0.0887781	2.04191	0.0771271	0.065998
NM_002389	1	1635.22	145.286	1203.5	62.5622	76.6452	205992024	206035481	0.0888481	0.73599	0.0382593	0.0468716
NM_013332	7	3399.48	302.545	257.277	107.22	1308.46	127883119	127885708	0.0889975	0.0756811	0.0315401	0.3849
NM_032870	6	795.903	70.8359	978.926	143.094	166.265	99954561	99979928	0.0890007	1.22996	0.179789	0.208901
NM_032899	8	3516.17	313.244	85.7195	339.32	639.514	124263932	124290388	0.0890866	0.0243787	0.0965027	0.181878
NM_002194	2	623.805	55.7422	272.262	81.3918	544.675	190916440	190944636	0.0893584	0.436454	0.130476	0.873149
NM_014814	3	850.059	76.07	831.461	76.5865	379.752	63971270	63984160	0.0894879	0.978121	0.0900956	0.446736
NM_000149	19	5425.73	485.874	178.118	903.524	2122.55	5793898	5802485	0.08955	0.0328284	0.166526	0.3912
NM_001003407	10	7001.2	628.823	1613.91	460.469	4640.39	116180858	116434404	0.0898165	0.230519	0.0657699	0.6628
NM_001128925	10	583.369	52.4948	240.144	103.795	62.2206	96433240	96485937	0.0899857	0.411651	0.177924	0.106657
NM_006291	14	2674.01	241.329	1081.59	382.42	442.033	102662416	102673529	0.0902499	0.404483	0.143013	0.165307
NM_024423	18	2445.9	220.866	53.0098	110.879	535.858	26824049	26876779	0.0903004	0.0216729	0.0453326	0.219084
NM_002274	17	41663	3793.14	92.3436	19167	54475.8	36910758	36915391	0.0910434	0.00221644	0.460047	1.30753
NM_001003408	10	8214.48	747.925	1263.27	535.504	4263.26	116180858	116434404	0.0910495	0.153785	0.0651903	0.518993
NM_005402	7	1725.57	157.962	511.325	182.06	762.28	39629686	39714242	0.0915419	0.296322	0.105508	0.441756
NM_001102667	15	1160.13	106.408	1329.17	280.152	970.659	76619801	76628618	0.0917211	1.14571	0.241484	0.836684
NM_198485	3	1012.05	93.438	191.774	154.829	71.1834	190372456	190523964	0.0923259	0.189491	0.152986	0.0703362
NM_006415	9	834.454	77.2373	160.565	62.7375	208.993	93833247	93917511	0.0925603	0.192419	0.0751839	0.250455
NM_007271	6	797.626	73.8553	338.431	58.1496	68.7927	36569646	36623225	0.0925939	0.424298	0.0729033	0.0862468
NM_138389	4	928.833	86.044	440.947	60.6129	81.5553	38545831	38621821	0.0926367	0.474732	0.0652571	0.0878041
NM_001042584	1	572.059	53.0373	86.3413	170.013	254.279	156590163	156593967	0.0927131	0.150931	0.297195	0.444499
NM_001098812	5	923.1	86.1177	285.708	65.7574	202.693	132119595	132140966	0.0932918	0.309509	0.0712354	0.219579
NM_006337	12	1305.44	121.889	1350.88	221.393	400.416	48238352	48248178	0.09337	1.03481	0.169593	0.30673
NM_152443	14	3541.32	330.785	737.103	512.79	1409.27	67238355	67270921	0.0934072	0.208143	0.144802	0.39795
NM_032747	10	862.653	80.599	404.04	193.801	837.927	105138803	105146213	0.0934315	0.468369	0.224657	0.971337
NM_014408	1	1156.24	108.062	1405.97	88.09	397.636	36374759	36387654	0.0934597	1.21599	0.0761868	0.343906
NM_001135702	8	6904.42	646.258	1243.15	162.411	3166.57	101999980	102031975	0.0936007	0.180051	0.0235227	0.45863
NM_000414	5	4291.19	401.699	9536.42	181.64	1082.15	118816046	118905926	0.0936101	2.22232	0.0423285	0.252179
NM_024103	19	4350.05	407.501	1574.32	300.684	1263.57	6391074	6410781	0.0936773	0.361909	0.0691219	0.290472
NM_020216	1	3048.77	285.62	2555.35	534.061	873.947	200218388	200241898	0.0936836	0.838157	0.175172	0.286655
NM_006293	15	1722.9	161.417	93.281	369.108	334.835	39638523	39658818	0.093689	0.0541418	0.214236	0.194343
NM_015999	1	9310.68	872.948	7803.55	338.477	4907.48	201176583	201194108	0.0937578	0.838129	0.0363536	0.527081
NM_001040458	5	872.592	81.8621	710.238	91.4946	195.088	96135943	96169648	0.0938148	0.813941	0.104854	0.223573
NM_006554	2	2625.34	247.15	1481.86	245.04	765.081	176842382	176910999	0.0941399	0.564444	0.0933363	0.291421
NM_001126056	19	6961.95	657.179	183.967	480.601	688.298	40686045	40696400	0.0943958	0.0264246	0.0690325	0.0988657
NM_000603	7	1103.9	104.337	156.973	70.6734	98.8962	150319079	150342609	0.0945163	0.142198	0.0640215	0.0895879
NM_001661	17	1665.3	157.697	1814.93	59.6011	1394.55	38831878	38834030	0.0946963	1.08985	0.0357901	0.837416
NM_014080	15	2778.99	263.711	214.54	104.503	348.018	43172143	43193651	0.0948946	0.0772008	0.0376047	0.125232
NM_002922	1	1377.29	130.937	555.033	300.706	217.588	190811479	190815782	0.0950692	0.40299	0.218332	0.157983
NM_018974	6	1197.55	113.972	790.59	183.472	128.073	167624792	167649491	0.0951708	0.660174	0.153207	0.106946
NM_014900	2	618.77	58.942	902.636	106.312	222.077	165249503	165406174	0.0952567	1.45876	0.171812	0.3589
NM_005797	11	1438.55	137.088	50.5725	167.518	89.3872	117629343	117640219	0.095296	0.0351552	0.116449	0.0621371
NM_015515	17	4311.21	410.903	201.511	110.775	181.046	36332477	36347362	0.0953104	0.0467411	0.0256946	0.0419943
NM_138420	14	4858.77	463.546	142.475	101.142	1174.68	104474635	104515739	0.0954041	0.0293233	0.0208163	0.241765
NM_004417	5	3375.37	322.047	2265.92	109.866	519.771	172127706	172130809	0.0954109	0.671309	0.0325494	0.153989
NM_017450	17	569.439	54.364	250.095	134.506	214.513	76623541	76698907	0.0954694	0.439196	0.236209	0.37671
NM_006164	2	936.568	89.8162	571.146	116	225.874	177803278	177838105	0.0958993	0.609829	0.123856	0.241172
NM_005896	2	1347.39	129.373	5112.37	118.647	305.633	208809197	208828051	0.0960171	3.79427	0.088057	0.226833
NM_007311	22	6893.09	664.169	360.742	1048.92	4800.88	41877478	41889192	0.0963528	0.0523338	0.15217	0.696477
NM_006135	1	1875.92	181.073	785.904	58.0437	840.546	112963597	113015764	0.0965248	0.418942	0.0309414	0.44807
NM_003677	12	591.608	57.187	724.656	113.451	395.149	121803323	121821906	0.0966637	1.22489	0.191767	0.667923
NM_198244	3	7411.46	718.527	7763.06	81.4659	504.991	185515049	185535840	0.0969481	1.04744	0.0109919	0.0681365
NM_001032293	17	3710.48	359.733	1504.59	107.148	731.504	27701269	27721581	0.0969504	0.405498	0.0288771	0.197145
NM_005003	16	810.769	78.6142	1900.19	178.528	783.234	23499835	23515140	0.0969625	2.34369	0.220196	0.966038
NM_001017916	17	878.124	85.4801	1051.3	145.458	1035.84	58863396	58877277	0.097344	1.19721	0.165646	1.1796
NM_001740	16	886.038	86.6149	69.1297	264.333	352.647	69950126	69981843	0.0977553	0.0780211	0.298331	0.398004
NM_032525	18	10749.8	1051.77	614.738	1036.48	3981.81	12298256	12316568	0.0978412	0.0571861	0.0964186	0.370409
NM_005764	1	10278.7	1007.53	1853.66	1817.72	2767.46	47421847	47428358	0.0980207	0.18034	0.176843	0.269242
NM_006796	18	699.237	68.6747	837.279	73.9203	124.977	12319107	12367194	0.0982138	1.19742	0.105716	0.178733
NM_153271	15	2178.75	214.139	1218.95	334.565	324.113	73728402	73738023	0.0982854	0.559471	0.153558	0.148761
NM_001025434	16	1314.17	129.513	166.367	107.016	1194.77	68300804	68318034	0.098551	0.126595	0.0814324	0.909144
NM_018447	3	3517.68	346.738	3148.07	137.64	1486.59	9980635	10003522	0.0985701	0.894926	0.0391281	0.422605
NM_018261	4	886.994	87.4745	291.7	87.7534	436.513	56414572	56466001	0.0986191	0.328863	0.0989335	0.492126
NM_003313	8	4812.37	475.405	2421.08	442.525	522.846	144765930	144770875	0.0987882	0.503095	0.0919557	0.108646
NM_144697	1	987.102	97.5895	347.517	128.078	156.262	148521852	148526125	0.0988646	0.352058	0.129751	0.158304
NM_001724	7	1185.33	117.337	194.482	80.9335	76.6528	133982070	134015105	0.0989913	0.164074	0.0682793	0.0646679
NM_032256	12	687.038	68.1241	326.642	225.072	346.609	42516228	43069808	0.0991562	0.475435	0.327597	0.504497
NM_019619	10	1923.97	190.853	554.747	518.171	437.369	34440102	35143929	0.0991974	0.288335	0.269324	0.227326
NM_006196	2	6048.43	600.125	3362.9	267.874	1522.37	70168088	70169836	0.0992199	0.555996	0.0442882	0.251697
NM_144765	11	838.568	83.2591	102.871	157.883	193.025	117632837	117640219	0.0992872	0.122675	0.188277	0.230184
NM_012383	9	985.439	98.1186	198.151	77.7408	98.4331	76893217	76951934	0.0995685	0.201079	0.0788895	0.0998876
NM_005273	7	5401.42	537.971	1778.87	139.291	147.759	100109298	100114727	0.099598	0.329333	0.0257879	0.0273556
NM_005891	6	853.373	85.0948	1663.79	71.3592	499.19	160102978	160120077	0.0997159	1.94967	0.0836202	0.584962
NM_033426	14	910.836	91.1344	776.991	57.3693	364.164	76634330	76653383	0.100056	0.853052	0.0629853	0.399813
NM_000270	14	1186.69	119.27	334.67	417.037	521.903	20007381	20015088	0.100507	0.282021	0.35143	0.439798
NM_004494	1	1897.63	190.853	2677.12	321.424	1950.73	154978522	154988167	0.100574	1.41077	0.169382	1.02798
NM_002755	15	1403.92	141.821	744.86	222.155	230.602	64466264	64570936	0.101017	0.530556	0.158239	0.164255
NM_001109662	12	1055.87	106.855	1540.75	75.1965	115.036	111082493	111228421	0.1012	1.45922	0.0712173	0.108949
NM_138567	11	1880.39	190.339	90.2578	268.438	198.263	1812249	1815326	0.101223	0.0479995	0.142756	0.105437
NM_032563	1	1456.54	147.49	79.3484	1671.77	78.934	150818483	150819604	0.10126	0.0544772	1.14776	0.0541926
NM_014106	15	973.793	98.7036	1018.88	237.493	570.946	33057835	33067746	0.10136	1.0463	0.243885	0.586312
NM_001143678	6	2021.35	205.042	1389.15	70.1596	1202.86	134532077	134538763	0.101439	0.687239	0.0347093	0.595078
NM_173614	16	1237.99	125.692	1874.84	521.146	1820.21	18418682	18480935	0.101529	1.51442	0.420961	1.47029
NM_014142	10	896.592	91.1868	1838.04	146.592	465.724	12249578	12278149	0.101704	2.05002	0.163499	0.519438
NM_014579	14	1438.17	146.367	73.972	186.633	616.141	20537258	20539870	0.101774	0.0514349	0.129771	0.428421
NM_001885	11	2542.22	259.436	132.807	133.327	1336.21	111284559	111287683	0.102051	0.0522406	0.0524451	0.525608
NM_001030060	6	676.37	69.0813	101.017	141.011	224.984	147871755	147932850	0.102135	0.149352	0.208482	0.332634
NM_030622	19	1265.74	129.513	260.232	290.788	234.338	46390954	46405284	0.102322	0.205596	0.229737	0.185139
NM_014430	14	1213.84	124.222	4845.92	56.8043	184.569	23844232	23850416	0.102338	3.99224	0.0467973	0.152054
NM_001037666	22	1560.95	159.849	930.512	75.2019	295.541	29011106	29015616	0.102405	0.59612	0.0481771	0.189334
NM_175940	15	14551.9	1492.19	578.149	2274.28	8648.33	43209483	43245066	0.102543	0.0397301	0.156287	0.594309
NM_015057	13	968.346	99.4653	595.392	53.258	464.903	76516792	76799178	0.102717	0.614855	0.0549989	0.4801
NM_000696	1	2273.84	233.659	2273.7	298.794	2610.3	163898072	163934524	0.10276	0.999941	0.131405	1.14797
NM_001747	2	6813.7	700.946	819.436	854.438	3396.97	85475381	85491187	0.102873	0.120263	0.1254	0.49855
NM_001002800	3	584.858	60.7364	171.384	117.325	68.9383	161600123	161635435	0.103848	0.293036	0.200604	0.117872
NM_000710	14	744.677	77.4909	83.795	99.3382	280.661	95792311	95800853	0.10406	0.112525	0.133398	0.37689
NM_002963	1	798.12	83.109	84.8413	221.958	280.775	151696843	151699761	0.104131	0.106301	0.278102	0.351795
NM_145754	8	5693.15	593.144	2087.66	1241.68	1128.02	145662545	145670307	0.104186	0.366697	0.218101	0.198136
NM_152914	17	647.483	67.4824	775.166	79.1706	130.455	21082775	21097171	0.104223	1.1972	0.122274	0.201481
NM_015971	17	834.059	87.0501	2289.99	354.602	782.746	70769343	70774052	0.104369	2.7456	0.425153	0.938479
NM_017860	1	782.799	81.7252	281.059	51.4171	138.494	149286882	149290495	0.104401	0.359044	0.0656837	0.176921
NM_002904	6	755.881	79.0861	320.143	275.483	1389.59	32027842	32034843	0.104628	0.423537	0.364454	1.83838
NM_022112	11	525.97	55.1239	64.9678	100.503	359.513	128310479	128318032	0.104804	0.12352	0.19108	0.683523
NM_203500	19	1840.91	192.946	2015.64	159.134	668.303	10457795	10475054	0.10481	1.09492	0.0864435	0.363029
NM_024792	17	847.746	88.8541	163.067	111.211	298.465	582596	592825	0.104812	0.192354	0.131184	0.352069
NM_032134	17	820.443	86.0204	1060.99	325.531	312.597	71781724	71815356	0.104846	1.29319	0.396775	0.381009
NM_001130852	19	1034.49	108.809	201.689	227.398	113.766	49972965	49995742	0.105181	0.194965	0.219816	0.109973
NM_012142	15	767.287	81.0499	707.822	61.5979	518.874	41264831	41274687	0.105632	0.9225	0.0802802	0.676245
NM_001009552	8	875.3	92.4805	918.592	87.475	188.144	30762667	30789894	0.105656	1.04946	0.0999372	0.214948
NM_005483	19	895.594	94.6289	394.88	117.577	248.622	4353659	4394394	0.10566	0.440914	0.131284	0.277606
NM_182684	7	6976.2	739.729	140.681	958.144	796.563	75977680	75995135	0.106036	0.0201658	0.137345	0.114183
NM_001085459	11	1147.38	121.845	276.283	127.527	257.69	57285809	57343228	0.106195	0.240796	0.111147	0.22459
NM_022762	5	3004.78	319.305	1434.84	412.465	1834.84	177490633	177508085	0.106266	0.477518	0.13727	0.61064
NM_004561	11	1769.61	188.653	130.98	202.693	585.408	65311104	65321261	0.106607	0.0740159	0.114541	0.330811
NM_148416	16	1484.94	158.415	793.301	537.28	291.971	28741914	28756059	0.106681	0.534229	0.361819	0.196621
NM_004373	12	6454.81	688.859	7396.64	930.612	7682.02	119360286	119362912	0.10672	1.14591	0.144173	1.19012
NM_003045	13	3257.59	347.871	136.673	317.098	639.823	28981551	29067825	0.106788	0.0419552	0.0973411	0.19641
NM_020447	15	1160.48	124.059	486.373	149.677	999.459	72979380	72986515	0.106903	0.419113	0.128979	0.861245
NM_003312	22	3314.79	354.695	10886.6	518.5	3119.79	35736851	35745437	0.107004	3.28424	0.15642	0.941171
NM_001098540	4	854.285	91.5124	82.7701	217.621	365.068	84435491	84475058	0.107122	0.0968881	0.25474	0.427338
NM_003257	15	2266.99	242.901	921.811	90.6308	333.924	27779648	27901998	0.107147	0.406623	0.0399784	0.147298
NM_000777	7	936.324	100.358	5794.5	75.0935	601.639	99083752	99115542	0.107183	6.18856	0.0802003	0.642554
NM_005716	19	7059.48	756.688	1278.19	1081.19	5291.41	14449570	14467944	0.107187	0.181061	0.153155	0.749547
NM_138501	19	29947.3	3217.61	4940.79	415.572	754.746	14501381	14537792	0.107442	0.164983	0.0138768	0.0252025
NM_015342	5	472.771	50.8742	429.725	65.8953	75.5434	64894886	64919126	0.107609	0.90895	0.139381	0.159789
NM_199444	19	2892.1	312.235	1359.64	261.816	812.88	18871322	18891199	0.107961	0.47012	0.090528	0.281069
NM_005936	6	2150.37	232.326	376.417	466.525	331.816	167970519	168095791	0.10804	0.175047	0.216951	0.154306
NM_177458	8	10937.4	1183.95	210.702	6777.99	12415.4	143842757	143848248	0.108247	0.0192643	0.619707	1.13513
NM_012116	19	706.591	76.4953	247.373	439.657	496.259	49972965	49995742	0.10826	0.350094	0.622222	0.702328
NM_001540	7	17298.5	1873.79	2883.59	1622.44	3307.33	75769810	75771549	0.108321	0.166695	0.0937903	0.191191
NM_138462	9	943.979	102.434	767.437	99.6882	253.605	139596351	139604758	0.108513	0.812981	0.105604	0.268655
NM_016078	17	1393.52	151.284	552.701	91.0573	135.724	18625306	18650751	0.108562	0.396623	0.0653434	0.0973964
NM_012316	1	670.235	72.8152	612.864	100.917	543.563	32346230	32414755	0.108641	0.914402	0.150569	0.811004
NM_145201	8	4492.72	489.615	2230.97	1832.06	946.325	144728097	144731656	0.10898	0.496574	0.407783	0.210635
NM_014734	14	3298.24	359.843	890.324	66.1923	676.025	69148062	69251612	0.109102	0.26994	0.020069	0.204966
NM_005319	6	665.428	72.6196	1111.89	60.7797	311.751	26163946	26164678	0.109132	1.67094	0.0913392	0.468496
NM_004869	18	921.459	100.569	196.118	100.427	162.054	59207404	59240732	0.109141	0.212835	0.108988	0.175866
NM_015254	8	531.808	58.0476	1013.06	103.594	327.373	28980713	29176529	0.109151	1.90494	0.194796	0.615585
NM_001098576	12	3484.46	380.682	6509.26	346.026	2557.99	48421858	48444984	0.109251	1.86808	0.0993056	0.734114
NM_000511	19	2292.48	250.733	64.7302	218.945	404.963	53891039	53901003	0.109372	0.0282359	0.0955057	0.176648
NM_001723	6	1808.15	197.899	88.098	117.927	295.075	56587338	56615653	0.109449	0.0487228	0.0652199	0.163192
NM_018639	12	1186.72	130.007	733.814	75.5931	434.237	116954879	116983334	0.109551	0.618353	0.0636989	0.365912
NM_021991	17	40289.8	4422.95	9736.06	1323.44	2195.9	37164384	37196490	0.109778	0.241651	0.0328479	0.0545027
NM_001143819	12	1236.41	136.009	608.28	368.666	1107.7	112143642	112220770	0.110003	0.491972	0.298174	0.895901
NM_178588	14	1043.61	114.907	352.795	92.6244	110.881	101345924	101442737	0.110105	0.338051	0.0887535	0.106247
NM_005067	3	1131.24	124.567	2792.26	231.944	1598.66	151941599	151963953	0.110116	2.46833	0.205036	1.4132
NM_138412	19	1735.79	191.536	459.637	206.055	1103.66	60247520	60272709	0.110345	0.264799	0.11871	0.635824
NM_001039360	18	2060.83	227.846	435.171	124.643	237.1	43807742	43821492	0.11056	0.211163	0.060482	0.115051
NM_006083	5	3994.7	441.971	3887.99	457.591	4193.63	140007567	140022249	0.110639	0.973287	0.114549	1.0498
NM_001114387	4	903.109	100.048	67.4551	177.275	177.75	68458613	68511827	0.110782	0.0746921	0.196295	0.19682
NM_002865	8	3004.79	332.88	679.834	74.9251	61.6502	61592112	61696183	0.110783	0.226251	0.0249353	0.0205173
NM_005771	2	1474.4	163.486	76.4268	67.2008	830.202	169629544	169660923	0.110883	0.0518359	0.0455784	0.563078
NM_003941	7	473.573	52.5185	589.835	61.173	157.843	123109232	123176352	0.110899	1.2455	0.129173	0.333303
NM_000932	11	1826.32	202.693	427.546	334.864	117.45	63775697	63791604	0.110984	0.234102	0.183354	0.0643097
NM_178581	20	8658.97	961.013	3895.66	258.289	503.181	29565901	29621031	0.110985	0.449899	0.0298291	0.058111
NM_015600	20	946.406	105.039	322.357	207.717	207.49	25223378	25319477	0.110987	0.340611	0.21948	0.21924
NM_004846	2	1417.86	157.578	1650.22	548.518	2028.48	233123600	233142164	0.111138	1.16388	0.386863	1.43066
NM_001098817	18	2096.55	233.119	941.498	118.35	582.75	31302288	31331953	0.111192	0.44907	0.0564501	0.277956
NM_005243	22	575.968	64.108	885.547	64.6908	272.977	27994016	28026515	0.111305	1.53749	0.112317	0.473944
NM_001042463	11	843.063	94.0871	206.658	57.7174	223.269	685615	694129	0.111601	0.245127	0.0684615	0.264831
NM_005417	20	1561.82	174.939	156.981	56.2108	184.183	35406501	35467235	0.11201	0.100512	0.0359906	0.117929
NM_181353	20	588.146	65.9529	83.4061	132.181	545.08	29656752	29657974	0.112137	0.141812	0.224741	0.926777
NM_002926	4	1450.1	162.815	628.019	247.504	663.79	3285671	3403702	0.112278	0.433086	0.17068	0.457755
NM_001145303	19	5991.55	673.681	589.501	1014.22	618.258	59355647	59368756	0.112439	0.0983888	0.169275	0.103188
NM_001001349	17	721.637	81.2873	548.858	96.5369	64.0348	37423119	37431180	0.112643	0.760575	0.133775	0.0887355
NM_002541	7	1027.19	116.098	1217.48	154.442	281.389	44612695	44715194	0.113024	1.18525	0.150354	0.27394
NM_001769	12	23054.8	2609.21	1466.53	597.704	6142.73	6179815	6217688	0.113174	0.0636104	0.0259253	0.26644
NM_207044	1	483.215	54.8061	131.899	110.536	233.968	148862377	148868722	0.11342	0.272961	0.228751	0.484192
NM_001127204	16	3507.89	397.976	2074.93	676.37	1069.86	4466341	4500349	0.113452	0.591503	0.192814	0.304987
NM_206918	14	2326.22	264.086	275.817	259.327	1152.79	99682505	99695765	0.113526	0.118569	0.11148	0.495564
NM_001143994	11	714.547	81.1403	983.478	646.568	303.986	551449	554024	0.113555	1.37637	0.904865	0.425425
NM_145869	10	1529.3	173.725	234.909	59.5721	195.689	81904859	81955308	0.113598	0.153606	0.0389538	0.12796
NM_004092	10	3763.79	428.035	13779.8	523.072	2531.46	135025976	135036898	0.113724	3.66114	0.138975	0.672582
NM_002662	3	1022.32	116.678	535.9	276.939	269.324	172801311	173010967	0.11413	0.524198	0.270892	0.263443
NM_032704	12	8840.14	1009.26	3414.91	3025.68	15833.5	47945131	47953380	0.114168	0.386296	0.342266	1.79109
NM_000165	6	650.261	74.385	55.4627	143.575	543.571	121798443	121812572	0.114393	0.085293	0.220796	0.835927
NM_005742	2	1143.86	131.207	1418.35	83.2754	367.799	10840967	10870411	0.114706	1.23997	0.0728022	0.321542
NM_002490	22	690.458	79.2914	1086.28	137.002	519.366	40811475	40816834	0.114839	1.57328	0.198421	0.752205
NM_001014443	1	917.311	105.391	1273.71	57.6542	197.279	159395877	159402140	0.114891	1.38852	0.0628513	0.215062
NM_001070	17	971.401	111.622	1269.97	301.149	599.999	38014883	38020780	0.114908	1.30736	0.310015	0.617663
NM_003938	19	520.049	59.8366	437.147	62.5658	311.784	2051993	2102556	0.11506	0.840587	0.120308	0.599528
NM_032635	19	4950.9	569.814	2109.79	825.991	2384.79	40728384	40730268	0.115093	0.426143	0.166836	0.481688
NM_002553	7	583.19	67.1729	1089.84	73.9203	383.245	103554023	103635699	0.115182	1.86875	0.126752	0.657152
NM_199050	21	909.467	104.806	644.963	256.909	497.935	42178287	42219868	0.115239	0.709166	0.282483	0.547502
NM_005436	10	924.056	106.539	300.576	101.504	252.495	61218526	61336824	0.115295	0.325278	0.109846	0.273246
NM_170722	11	1392.26	160.631	252.979	83.2785	210.853	118544649	118559936	0.115374	0.181704	0.0598155	0.151447
NM_001143780	17	3515.28	405.86	3892.72	262.718	996.88	39752518	39757743	0.115456	1.10737	0.0747361	0.283585
NM_152912	13	728.955	84.2075	814.37	77.7766	408.102	26907780	26922711	0.115518	1.11718	0.106696	0.559845
NM_006367	1	1704.74	197.231	1091.48	129.128	939.17	40278841	40310908	0.115695	0.640258	0.0757463	0.550916
NM_206825	3	1287.92	149.064	866.158	122.952	666.283	52694975	52703550	0.11574	0.672522	0.095465	0.51733
NM_012325	20	1313.9	152.31	559.147	185.353	810.437	30871359	30901871	0.115922	0.425562	0.14107	0.616816
NM_145109	17	1677.86	194.727	580.768	127.289	208.281	21128560	21159144	0.116057	0.346137	0.0758638	0.124135
NM_001156	10	680.99	79.3227	1503.59	145.165	312.439	74805194	74843847	0.116481	2.20795	0.213168	0.458801
NM_002768	16	1645.98	191.833	1038.8	128.873	600.903	88238344	88251630	0.116547	0.631113	0.078296	0.365074
NM_018379	1	3070.14	360.241	1286.58	447.393	764.883	149234172	149245897	0.117337	0.419062	0.145724	0.249136
NM_001143947	6	900.817	105.752	687.673	138.059	124.136	167624792	167649491	0.117396	0.763388	0.15326	0.137804
NM_182919	19	2379.48	279.488	249.746	83.6876	400.058	4766938	4782737	0.117458	0.104958	0.0351705	0.168128
NM_001079840	4	826.325	97.1339	1196.97	124.143	66.768	48527771	48558589	0.117549	1.44855	0.150235	0.0808011
NM_207380	15	1446.24	170.409	396.283	661.281	935.859	38410944	38420460	0.117829	0.274009	0.457242	0.647099
NM_002157	2	2173.95	256.175	4288	497.752	1114.26	198072965	198076431	0.117839	1.97245	0.228962	0.51255
NM_004235	9	1408.46	166.014	192.069	55.1526	401.17	109286953	109291868	0.117869	0.136368	0.0391581	0.284829
NM_001142466	16	1229.26	145.189	2157.15	127.68	432.372	45476602	45522701	0.118111	1.75484	0.103867	0.351734
NM_006178	17	568.748	67.1828	502.102	89.6036	148.685	42023353	42190000	0.118124	0.88282	0.157545	0.261425
NM_003715	4	453.377	53.6179	450.057	146.96	75.5444	76868852	76954390	0.118263	0.992677	0.324146	0.166626
NM_022746	1	443.279	52.4722	1321.88	121.033	67.6705	219026661	219054363	0.118373	2.98206	0.27304	0.152659
NM_182969	11	789.591	93.901	231.496	66.0001	61.5724	74229602	74337880	0.118924	0.293185	0.0835878	0.0779801
NM_003341	3	1073.96	127.877	820.615	154.079	960.594	23822442	23907811	0.11907	0.764102	0.143468	0.894441
NM_001676	13	532.194	63.4205	50.9231	111.822	59.2202	24152694	24183918	0.119168	0.0956853	0.210115	0.111276
NM_003000	1	1282.04	152.843	2254.52	101.252	162.144	17217811	17253252	0.119219	1.75855	0.0789772	0.126474
NM_032233	14	571.745	68.22	913.008	141.674	177.729	98933835	99016979	0.119319	1.59688	0.247792	0.310853
NM_024915	8	1082.59	129.186	148.034	207.325	132.296	102573843	102751128	0.11933	0.13674	0.191508	0.122203
NM_201542	1	2148.06	256.428	1689.7	295.83	1310.17	43622983	43628070	0.119377	0.786617	0.13772	0.609931
NM_016103	5	2810.26	335.498	2833.5	163.572	317.275	133970017	133996426	0.119383	1.00827	0.0582053	0.112899
NM_031469	6	3349.9	401.214	2216.38	242.447	676.79	80397718	80470088	0.119769	0.661627	0.0723744	0.202033
NM_030570	7	7441.41	893.102	371.176	1257.75	2721.1	75977680	75995135	0.120018	0.0498797	0.16902	0.36567
NM_182547	7	496.325	59.7189	262.464	66.435	55.4548	44585286	44588352	0.120322	0.528814	0.133854	0.111731
NM_015622	7	2244.04	270.205	1120.14	98.0975	838.93	5904866	5932129	0.12041	0.499164	0.0437147	0.373849
NM_020416	4	1856.15	223.756	188.697	527.636	447.439	6373205	6525227	0.120548	0.101661	0.284264	0.241058
NM_032940	16	1084.57	130.937	1376.61	62.0408	213.969	56054051	56063422	0.120728	1.26927	0.0572032	0.197285
NM_000126	15	1479.99	178.95	3371.23	105.777	597.567	74295683	74390865	0.120913	2.27787	0.0714716	0.403764
NM_001040451	5	561.463	68.0014	81.0511	57.2682	103.673	178919337	178969625	0.121115	0.144357	0.101998	0.184648
NM_213611	12	3184.22	385.955	2070.99	297.779	2134.9	97511533	97519908	0.121209	0.650391	0.0935172	0.670462
NM_021168	16	815.853	98.9356	545.77	114.121	465.813	580179	619273	0.121266	0.668957	0.13988	0.570952
NM_018677	20	754.08	91.7564	2004.17	267.444	127.32	32928035	32979423	0.12168	2.65776	0.354663	0.168841
NM_153838	6	590.699	71.8855	62.1555	116.606	101.453	47774247	47797716	0.121696	0.105224	0.197403	0.17175
NM_012426	16	1391.56	169.429	216.551	117.838	913.212	69115201	69163702	0.121754	0.155617	0.0846805	0.656249
NM_002106	4	1049.34	127.884	652.759	64.2676	640.324	101088266	101090535	0.121872	0.622069	0.061246	0.610219
NM_002276	17	16644.7	2028.68	288.472	859.036	18786.2	36933394	36938167	0.121881	0.0173312	0.0516101	1.12866
NM_001040431	17	3792.82	462.809	10719	320.714	2807.33	38203177	38204230	0.122022	2.82614	0.0845583	0.740168
NM_002979	1	2575.06	314.3	10672.3	213.112	160.53	53165535	53289870	0.122055	4.14448	0.0827599	0.0623401
NM_016480	5	496.259	60.5747	856.924	82.1652	61.3955	138705417	138733308	0.122063	1.72677	0.165569	0.123717
NM_005975	20	6457.43	789.213	379.97	957.701	2075.08	61630219	61639151	0.122218	0.0588422	0.14831	0.321348
NM_001089593	1	2555.88	312.663	3079.19	347.364	290.363	159550819	159598847	0.122331	1.20475	0.135908	0.113606
NM_006070	3	1466.68	179.606	1641.68	86.3184	340.875	101910849	101950501	0.122457	1.11932	0.0588529	0.232413
NM_020135	6	2737.46	335.23	2728.8	260.073	821.459	2710664	2730978	0.12246	0.996835	0.0950052	0.300081
NM_020400	12	1472.93	180.811	82.7376	76.4241	164.77	6598261	6615558	0.122756	0.0561723	0.0518859	0.111866
NM_016325	19	689.767	84.8118	712.565	103.806	200.519	63386207	63416739	0.122957	1.03305	0.150494	0.290705
NM_000122	2	496.723	61.0917	939.89	81.0925	197.334	127731335	127768222	0.12299	1.89218	0.163255	0.397272
NM_002495	5	430.014	53.0018	710.135	94.4372	388.977	52892221	53014928	0.123256	1.65142	0.219614	0.904569
NM_007178	12	748.034	92.2739	1050.92	52.5688	503.371	15926554	15947677	0.123355	1.40491	0.0702759	0.672924
NM_001033505	11	603.88	74.5301	600.058	88.6223	224.049	33119552	33139613	0.123419	0.993671	0.146755	0.371016
NM_001082968	17	4660.27	575.749	1388.12	528.104	2858.9	17687546	17816509	0.123544	0.297863	0.11332	0.613463
NM_138773	5	524.348	64.8447	258.928	56.2359	63.2915	110102652	110126385	0.123667	0.493809	0.107249	0.120705
NM_018161	11	3041.27	376.157	2268.77	313.459	1064.12	70841864	70890229	0.123684	0.745993	0.103068	0.349895
NM_030662	19	2755.72	340.941	1917.04	298.136	642.792	4041319	4075126	0.123721	0.695656	0.108188	0.233257
NM_198829	7	4543.66	562.348	1715.15	91.9131	339.809	6380650	6410123	0.123766	0.377482	0.0202289	0.0747875
NM_002676	22	1231.94	152.51	1230.45	816.786	510.1	40302835	40315817	0.123797	0.99879	0.663009	0.414063
NM_178324	9	1338.19	165.672	201.015	69.1848	173.881	93881166	93917511	0.123803	0.150214	0.0517002	0.129937
NM_012392	1	987.391	122.432	1758.02	129.827	177.875	31868057	31883064	0.123996	1.78047	0.131485	0.180146
NM_006456	17	1747.3	217.157	270.205	88.3319	361.246	72073055	72093740	0.124281	0.154641	0.0505533	0.206745
NM_148976	11	1231.13	153.044	1375.61	60.9856	216.158	14482998	14621756	0.124311	1.11736	0.0495362	0.175576
NM_033141	14	2513.39	312.663	277.366	443.479	555.213	70264606	70345641	0.124399	0.110355	0.176446	0.220902
NM_004823	19	6378.21	794.081	511.424	1303.47	1329.37	43502323	43511489	0.124499	0.080183	0.204363	0.208423
NM_153827	17	4907.48	611.373	721.258	625.665	1166.17	4683350	4742135	0.12458	0.146971	0.127492	0.237632
NM_001409	1	979.968	122.222	306.735	289.22	103.764	3394365	3517919	0.12472	0.313005	0.295132	0.105885
NM_138768	11	781.539	97.5382	50.1292	58.1652	248.535	68818197	68821330	0.124803	0.0641416	0.0744239	0.318007
NM_001003702	7	2475.95	309.042	746.874	432.222	622.761	143514609	143523669	0.124817	0.301652	0.174568	0.251524
NM_213622	2	619.346	77.318	466.369	106.626	366.595	73909654	73943519	0.124838	0.753001	0.172159	0.591905
NM_017969	2	582.303	72.7284	601.765	183.623	207.932	127954852	128000557	0.124898	1.03342	0.31534	0.357086
NM_013312	19	708.549	88.5004	387.895	102.211	757.883	12734816	12747434	0.124904	0.54745	0.144254	1.06963
NM_020689	20	1798.65	224.815	197.369	99.1094	920.568	19141289	19651541	0.124991	0.109732	0.055102	0.51181
NM_001111077	6	6419.86	804.014	1278.95	701.302	8948.68	159106760	159160444	0.125239	0.199217	0.109239	1.39391
NM_005198	22	1941.85	243.262	1577.39	110.678	909.061	49364252	49368260	0.125273	0.812313	0.0569959	0.468141
NM_139178	11	523.836	65.7115	652.235	277.918	112.102	43858932	43898401	0.125443	1.24511	0.530543	0.214001
NM_002228	1	955.557	119.883	356.893	96.1504	178.494	59019050	59022373	0.125458	0.373492	0.100622	0.186796
NM_001136265	1	2053.52	257.758	436.279	290.046	1010.01	19103361	19155413	0.12552	0.212454	0.141243	0.491842
NM_005419	12	1507.16	189.312	2452.86	286.525	297.65	55021648	55040176	0.125608	1.62747	0.190109	0.19749
NM_003959	12	730.733	91.9944	1016.06	293.848	644.461	121885991	121913460	0.125893	1.39046	0.402127	0.881937
NM_033204	19	424.013	53.4049	105.366	161.518	234.208	19640662	19652138	0.125951	0.248496	0.380928	0.55236
NM_001007073	3	642.563	81.001	348.3	559.764	700.32	12851443	12858081	0.126059	0.542048	0.871142	1.08989
NM_014225	19	6344.99	800.036	3443.95	374.146	1033.26	57385002	57421482	0.126089	0.542783	0.0589672	0.162846
NM_000123	13	669.858	84.4697	919.101	142.242	392.751	102296174	102326346	0.126101	1.37208	0.212346	0.586319
NM_006511	1	897.411	113.24	815.634	130.71	167.912	15858950	15860804	0.126185	0.908875	0.145652	0.187107
NM_170692	1	785.326	99.186	65.2454	101.562	246.381	176330252	176710180	0.126299	0.0830806	0.129325	0.313731
NM_025233	17	1159.28	146.444	2242.48	157.368	140.556	37967617	37971821	0.126323	1.93437	0.135746	0.121245
NM_001129994	19	845.124	106.769	354.602	84.386	168.843	38979590	38998506	0.126335	0.419586	0.0998504	0.199785
NM_178580	20	8047.12	1018.37	4093.24	725.17	2943.73	29565901	29621031	0.126551	0.508659	0.0901155	0.365812
NM_018461	10	402.567	50.9959	607.08	79.5975	59.1358	133597949	133620043	0.126677	1.50802	0.197725	0.146897
NM_015635	9	874.236	110.924	700.77	83.1709	405.438	127063931	127167111	0.126881	0.80158	0.0951355	0.463762
NM_198902	15	972.683	123.442	468.345	80.098	204.438	75125385	75150568	0.126909	0.481498	0.0823475	0.210179
NM_001145297	17	2537.04	321.995	2733.73	270.264	1710.47	71588693	71611451	0.126918	1.07753	0.106527	0.6742
NM_020154	15	633.008	80.363	1144.66	50.3481	385.378	32163515	32181345	0.126954	1.80828	0.0795378	0.608804
NM_016055	11	885.811	112.607	1237.62	121.046	856.991	73176564	73253304	0.127123	1.39716	0.13665	0.967465
NM_016451	11	1583.87	201.531	1032.21	157.265	208.578	14435624	14477980	0.127239	0.651703	0.0992917	0.131689
NM_013376	19	1699.95	216.808	436.823	692.786	890.013	45620248	45623772	0.127538	0.256962	0.407534	0.523553
NM_001122890	17	2704.35	344.998	58.8743	250.625	796.859	4406970	4410625	0.127572	0.0217702	0.0926746	0.294658
NM_001136011	19	771.212	98.5177	67.8201	205.556	355.734	40298571	40307067	0.127744	0.0879396	0.266536	0.461266
NM_018158	2	673.858	86.0875	698.007	128.504	411.184	27739841	27771351	0.127753	1.03584	0.190698	0.610194
NM_005433	18	528.658	67.7178	805.034	85.3158	143.832	711591	802327	0.128094	1.52279	0.161382	0.272071
NM_170663	17	5430.39	695.903	1222.99	569.279	3617.86	4683350	4742135	0.12815	0.225213	0.104832	0.666225
NM_000299	1	1718.46	220.981	91.6004	350.276	1651.86	199519202	199568740	0.128593	0.0533039	0.203832	0.961246
NM_016287	1	769.549	99.0203	625.302	98.5166	274.624	20941757	20985768	0.128673	0.812557	0.128019	0.356864
NM_006142	1	26607.1	3430.81	344.171	32287.4	31668.5	27062219	27063534	0.128944	0.0129353	1.21349	1.19023
NM_145860	3	957.061	123.442	392.817	187.311	195.562	168884388	168935324	0.128981	0.410441	0.195715	0.204336
NM_007207	1	446.301	57.5993	850.859	521.768	207.5	219941388	219982084	0.129059	1.90647	1.16909	0.464934
NM_002307	19	8063.81	1042.08	133.711	9656.19	8503.33	43953447	43955997	0.129229	0.0165816	1.19747	1.0545
NM_001122956	7	3674.06	476.74	1334.53	313.009	2030.7	44050763	44067840	0.129758	0.363229	0.0851943	0.552714
NM_052935	17	534.412	69.4844	1900.95	104.054	106.367	37234948	37246017	0.13002	3.55708	0.194708	0.199036
NM_015093	6	843.701	109.803	764.036	203.401	363.179	149680755	149774442	0.130144	0.905577	0.241082	0.430459
NM_021239	14	465.771	60.7685	442.617	68.1611	114.121	72594973	72657827	0.130469	0.950289	0.146341	0.245016
NM_019862	16	1010.26	132.027	265.215	98.2172	120.599	15950934	16144431	0.130687	0.262522	0.0972199	0.119374
NM_004906	6	723.505	94.5985	696.789	142.19	339.744	160068141	160097341	0.13075	0.963074	0.196529	0.469581
NM_004477	4	855.57	111.906	596.925	897.192	1038.12	191098967	191121353	0.130798	0.697692	1.04865	1.21337
NM_001121	10	697.427	91.4187	529.943	170.736	117.437	111757700	111885313	0.13108	0.759855	0.244808	0.168387
NM_000189	2	1926.68	252.605	483.934	889.256	1524.97	74913289	74973989	0.131109	0.251175	0.461548	0.791501
NM_030581	16	1427.26	187.128	3266.5	79.0182	769.349	73464971	73576518	0.13111	2.28865	0.0553636	0.539039
NM_006002	13	1474.46	194.015	910.215	329.086	538.341	75021927	75078069	0.131584	0.617321	0.223191	0.365111
NM_021202	20	8227.95	1082.92	3532.62	4297.28	4894.02	32755808	32764898	0.131615	0.429343	0.522278	0.594804
NM_001007067	8	1232.44	162.305	1670.79	236.815	110.803	59628281	59657973	0.131695	1.35568	0.192152	0.0899055
NM_001068	3	1299.66	171.244	2089.08	165.29	810.258	25614478	25680792	0.131761	1.60741	0.12718	0.623439
NM_001008897	6	1635.95	215.768	2660.57	246.05	724.656	160119519	160130725	0.131892	1.62632	0.150402	0.442958
NM_015530	2	527.102	69.6621	437.344	111.271	145.344	171493956	171531886	0.13216	0.829713	0.2111	0.275742
NM_000183	2	991.77	131.235	1502.37	60.1585	445.213	26321119	26366837	0.132324	1.51484	0.0606577	0.448907
NM_018979	12	574.278	76.0062	206.101	98.2175	326.332	732485	890879	0.132351	0.358887	0.171028	0.568248
NM_022071	8	782.414	103.976	738.276	135.508	304.251	19215486	19297596	0.132891	0.943588	0.173192	0.388862
NM_001799	5	1877.08	249.984	588.749	207.871	319.716	68566377	68609013	0.133177	0.313651	0.110742	0.170326
NM_147686	6	944.278	125.786	356.266	141.293	412.172	111986835	112034014	0.133209	0.377289	0.149631	0.436494
NM_000895	12	11467	1529.3	2504.59	621.703	2986.34	94918741	94953496	0.133366	0.218418	0.0542169	0.260431
NM_018075	3	1007.32	134.388	313.902	60.9338	65.5051	43382821	43638564	0.133411	0.311621	0.0604909	0.0650289
NM_005737	2	814.925	108.83	160.428	54.9068	152.31	235066424	235070432	0.133546	0.196863	0.0673765	0.186901
NM_198097	7	1424.56	190.261	857.021	178.33	609.92	6805096	6832386	0.133557	0.601603	0.125182	0.428146
NM_173791	10	506.949	67.7178	243.524	55.3256	90.8432	119032595	119124927	0.133579	0.480373	0.109135	0.179196
NM_001033859	17	7686.79	1031.02	9678.77	507.571	3678.61	7063876	7069309	0.134128	1.25914	0.0660315	0.478563
NM_001144060	6	584.73	78.439	720.94	63.0937	113.451	138784873	138862272	0.134146	1.23295	0.107902	0.194023
NM_033551	5	926.57	124.325	1014.42	57.4055	459.437	154115081	154177356	0.134177	1.09481	0.0619548	0.495847
NM_002868	12	5717.3	767.288	4183.77	687.859	3232.22	54654128	54674755	0.134204	0.731773	0.120312	0.56534
NM_001079839	4	656.457	88.4686	479.37	130.44	363.777	48527771	48558589	0.134767	0.730238	0.198702	0.554153
NM_017588	9	726.502	98.1427	1727.37	151.737	352.431	135991030	136014915	0.135089	2.37766	0.20886	0.485107
NM_015027	16	574.844	77.8093	1084.95	56.5098	144.924	14976333	15039053	0.135357	1.88738	0.0983046	0.252111
NM_138473	12	2136.15	289.923	1952.9	277.83	400.838	52060245	52096493	0.135723	0.914217	0.130061	0.187645
NM_001145262	10	2879.99	390.883	5487.5	56.164	1196.28	51246290	51260739	0.135724	1.90539	0.0195014	0.415376
NM_006429	2	1132.28	154.079	1307.17	117.929	107.102	73314912	73333654	0.136078	1.15446	0.104151	0.0945896
NM_020210	15	4455.26	606.613	994.968	734.524	473.727	88529155	88573896	0.136157	0.223325	0.164867	0.10633
NM_032823	9	867.455	118.182	967.791	72.8326	121.145	96528814	96889262	0.13624	1.11567	0.0839613	0.139655
NM_015155	10	944.553	128.705	756.725	101.993	177.309	845483	921702	0.13626	0.801146	0.10798	0.187717
NM_014631	10	1027.41	140.085	589.504	103.646	1095.7	105343773	105605154	0.136347	0.573774	0.10088	1.06647
NM_012097	2	393.883	53.7318	393.237	101.266	142.53	152365725	152393255	0.136416	0.99836	0.257096	0.361859
NM_005034	8	525.97	71.7966	873.524	97.4794	199.684	101232014	101235406	0.136503	1.66079	0.185332	0.379649
NM_024552	19	2242.36	306.15	1886.72	191.584	182.079	8180216	8233302	0.13653	0.841401	0.0854384	0.0811999
NM_001025195	16	1614.66	220.766	19817.9	139.609	335.147	54394264	54424576	0.136726	12.2738	0.0864636	0.207565
NM_030979	13	5074.64	694.725	1169.13	89.7063	2764.35	24568275	24570704	0.136901	0.230386	0.0176774	0.544738
NM_005953	16	6218.14	852.676	11668.5	2100.74	12052.4	55199978	55200909	0.137127	1.87653	0.337841	1.93826
NM_176812	20	970.597	133.133	376.893	73.6664	593.691	31862779	31905831	0.137166	0.388311	0.075898	0.611676
NM_001143919	14	1081.1	148.377	97.4572	121.462	148.986	23850544	23856901	0.137246	0.0901461	0.11235	0.137809
NM_001143853	12	5054.3	694.036	5919.7	224.049	2925.15	54581463	54607176	0.137316	1.17122	0.0443284	0.578744
NM_001017535	12	640.947	88.0366	65.5942	216.816	422.927	46521586	46585081	0.137354	0.10234	0.338275	0.659848
NM_001128844	19	2185.72	300.393	816.114	316.521	929.278	10932597	11033958	0.137434	0.373384	0.144813	0.425158
NM_004607	5	1979.13	272.016	3010.19	322.493	1947.3	77022750	77107941	0.137443	1.52097	0.162947	0.98392
NM_017755	5	410.459	56.5098	1042.17	67.3518	78.6303	6652351	6686157	0.137675	2.53903	0.164089	0.191567
NM_006024	7	635.772	87.6332	320.337	261.192	563.767	27746262	27835911	0.137837	0.503855	0.410826	0.886743
NM_006541	10	811.628	111.995	681.215	106.441	143.416	131824652	131867860	0.137988	0.839319	0.131145	0.176702
NM_003562	17	1013.75	139.902	1752.72	218.544	247.487	4781348	4784063	0.138005	1.72895	0.21558	0.244131
NM_005539	10	1558.24	215.177	632.68	110.394	327.275	134201342	134446974	0.138089	0.406021	0.0708449	0.210028
NM_024835	17	1240.88	171.428	1824.09	128.311	422.469	31974916	32020389	0.13815	1.46999	0.103404	0.340459
NM_024508	3	721.369	99.6708	50.6334	173.348	317.387	112794436	112796856	0.138169	0.0701907	0.240304	0.439979
NM_018202	1	1255.57	173.558	1882.42	183.396	563.349	25629974	25699283	0.13823	1.49925	0.146065	0.448679
NM_144698	1	1333.15	184.309	408.706	267.444	933.837	144260565	144279883	0.138251	0.306572	0.200611	0.700475
NM_006708	6	455.835	63.0937	1443.99	85.5534	531.377	38751679	38778930	0.138414	3.16779	0.187685	1.16572
NM_002776	19	1961.03	271.682	194.752	1243.11	1158.37	56207811	56215094	0.13854	0.0993107	0.633908	0.590693
NM_177457	8	900.017	124.694	1322.32	335.412	404.049	143849616	143856642	0.138546	1.46921	0.372673	0.448935
NM_020738	2	838.39	116.326	878.725	79.1981	227.083	8786437	8895206	0.13875	1.04811	0.0944645	0.270856
NM_001344	14	2266.44	314.657	2044.26	281.59	2124.77	22103646	22127983	0.138833	0.901968	0.124243	0.93749
NM_001109977	4	462.524	64.2525	51.2031	69.868	96.2783	152549847	152804234	0.138917	0.110704	0.151058	0.208158
NM_002268	3	853.725	118.604	238.105	300.883	642.936	161700655	161766070	0.138925	0.278902	0.352436	0.753095
NM_152375	1	1396.73	194.186	682.558	297.027	231.103	18680010	18685067	0.13903	0.488684	0.212659	0.165461
NM_015702	2	1758.95	244.946	2607.75	288.565	647.924	150134395	150152576	0.139257	1.48256	0.164056	0.36836
NM_032144	2	1668.5	232.698	914.859	280.582	1031.95	130453704	130456781	0.139465	0.548311	0.168164	0.618488
NM_014568	2	539.193	75.2493	74.5075	65.149	67.6971	157822585	157876159	0.139559	0.138183	0.120827	0.125553
NM_006459	10	881.193	123.218	933.703	106.43	94.0415	101899836	101935724	0.139831	1.05959	0.120779	0.106721
NM_015156	14	588.636	82.3097	212.623	62.9407	106.196	102128985	102266666	0.139831	0.361212	0.106926	0.18041
NM_001697	21	4708.81	658.969	3987.66	2039.08	8000.25	34197626	34210028	0.139944	0.84685	0.433035	1.699
NM_002109	5	1780.44	249.416	1555.65	63.9431	334.372	140033673	140051155	0.140087	0.873745	0.0359143	0.187803
NM_002887	5	738.456	103.536	970.036	188.298	614.302	167846040	167878887	0.140206	1.3136	0.254988	0.831873
NM_003581	2	1251.61	175.59	134.12	59.5721	353.269	105727785	105877160	0.140291	0.107158	0.0475963	0.282251
NM_021102	19	9530.33	1337.04	578.153	136.708	964.28	43447041	43474948	0.140293	0.0606646	0.0143445	0.10118
NM_004907	19	9416.61	1321.1	2657.17	652.527	1404.11	13122281	13126718	0.140295	0.282179	0.0692953	0.14911
NM_001042472	20	1330.19	186.761	562.348	200.025	373.105	25228849	25319477	0.140402	0.422757	0.150373	0.28049
NM_021821	12	688.946	96.859	1108.88	128.262	755.624	27754995	27800495	0.14059	1.60954	0.186172	1.09678
NM_000775	1	664.392	93.693	1875.41	68.8432	195.192	60131567	60165011	0.141021	2.82275	0.103618	0.29379
NM_004112	17	978.882	138.272	89.9034	69.1359	60.5338	7283412	7288975	0.141255	0.0918429	0.0706274	0.0618397
NM_014755	2	660.368	93.3594	459.548	300.504	437.905	64712259	64734550	0.141375	0.695897	0.455055	0.663122
NM_005620	1	18165.2	2570.08	704.905	4828.55	16234.7	150271605	150276135	0.141484	0.0388052	0.265813	0.893728
NM_006519	6	2038.55	288.565	743.815	168.094	1318.63	158977493	158985728	0.141554	0.364874	0.0824575	0.646846
NM_018180	10	810.88	114.833	316.641	98.1788	103.638	127514898	127559874	0.141615	0.39049	0.121077	0.127809
NM_138805	3	3893.35	551.393	220.243	790.423	1373.03	58594709	58627601	0.141624	0.056569	0.203019	0.352662
NM_005218	8	1889.5	267.619	1639.76	287.373	2607.39	6715508	6722939	0.141635	0.867828	0.15209	1.37994
NM_017688	9	544.28	77.18	70.2087	168.968	732.942	115151632	115173334	0.141802	0.128994	0.310443	1.34663
NM_003584	2	1241.97	176.28	562.672	95.2528	108.339	73842833	73860792	0.141936	0.453048	0.076695	0.087232
NM_004186	3	2358.24	334.751	381.904	778.571	1013.73	50167851	50201512	0.141949	0.161944	0.330149	0.429866
NM_021154	9	623.637	88.5458	2732.86	294.434	114.251	80101878	80134829	0.141983	4.38213	0.472124	0.183201
NM_152247	22	1039.28	147.588	1225.3	136.202	230.011	49354155	49368260	0.14201	1.17899	0.131054	0.221317
NM_020195	14	1507.43	214.077	1603.35	153.575	520.641	23978811	23981847	0.142015	1.06363	0.101879	0.345383
NM_001249	14	487.991	69.324	693.835	55.1904	66.768	73502935	73555779	0.14206	1.42182	0.113097	0.136822
NM_002468	3	1733.12	246.667	1118.84	217.906	738.724	38154972	38159514	0.142325	0.64556	0.12573	0.426238
NM_020239	1	972.982	138.488	231.956	167.302	247.972	149290070	149298749	0.142334	0.238397	0.171948	0.254857
NM_005498	19	3194.83	454.769	618.783	392.465	1260.81	10544347	10558991	0.142345	0.193682	0.122844	0.394641
NM_001829	4	567.26	80.7569	212.173	56.2365	84.2809	170778296	170878732	0.142363	0.374031	0.099137	0.148575
NM_015315	5	2666.57	379.708	2991.3	2713.39	1250.44	154072654	154177356	0.142396	1.12178	1.01756	0.468931
NM_153213	1	1378.82	196.423	284.49	601.593	517.245	16397185	16411691	0.142457	0.206328	0.436308	0.375134
NM_138798	2	440.125	62.7335	499.124	185.557	227.236	99152157	99163924	0.142536	1.13405	0.4216	0.516298
NM_001098806	9	1711.4	243.967	251.629	332.436	454.007	68715487	68738681	0.142554	0.147031	0.194248	0.265284
NM_001008892	15	421.281	60.0722	191.642	67.0122	92.4805	20556787	20585849	0.142594	0.454904	0.159068	0.219522
NM_001136009	19	778.202	111.122	78.7564	230.995	158.221	40298571	40304409	0.142793	0.101203	0.296832	0.203316
NM_007026	17	894.681	127.765	355.949	81.7957	277.795	32924063	32947701	0.142805	0.39785	0.0914245	0.310496
NM_016128	3	3187.37	455.391	2668.86	99.3382	285.708	130451142	130479306	0.142874	0.837324	0.0311662	0.0896375
NM_001833	9	1555.21	222.526	1011.39	548.191	2408.3	36180891	36202056	0.143084	0.650325	0.352486	1.54853
NM_018946	9	1510.15	216.113	1068.15	183.707	124.977	99858779	99885185	0.143108	0.707313	0.121649	0.0827579
NM_016816	12	3572.92	511.393	1143.03	236.028	693.879	111829121	111842095	0.14313	0.319916	0.0660601	0.194205
NM_153818	1	633.658	90.8257	1155.66	64.8993	86.8967	2326100	2333870	0.143335	1.82379	0.10242	0.137135
NM_152407	5	1311.81	188.615	210.667	108.358	350.558	148705169	148714339	0.143783	0.160593	0.0826022	0.267233
NM_001142730	18	577.724	83.109	88.8615	186.912	283.249	22288871	22382498	0.143856	0.153813	0.323531	0.490285
NM_017453	20	470.123	67.6686	837.081	62.4855	100.493	47163282	47238311	0.143938	1.78056	0.132913	0.213758
NM_031210	14	1146.3	165.038	1021.29	279.976	1647.44	77244177	77253696	0.143974	0.890944	0.244243	1.43718
NM_017882	15	409.706	58.9889	213.881	83.8821	154.971	66286385	66309134	0.143979	0.522035	0.204738	0.37825
NM_016823	17	781.332	112.558	1077.15	67.0122	115.908	1272207	1306294	0.144059	1.3786	0.0857666	0.148346
NM_001136007	19	1294.99	186.761	82.6498	131.539	432.259	40298571	40307067	0.144218	0.0638225	0.101575	0.333792
NM_006264	4	652.902	94.223	60.0722	113.004	66.5025	87734491	87955352	0.144314	0.0920079	0.17308	0.101857
NM_004658	12	909.349	131.28	78.9229	148.094	366.911	112021700	112058404	0.144367	0.0867906	0.162857	0.403487
NM_002080	16	1974.36	285.22	6983.42	111.053	1070.64	57298535	57325747	0.144462	3.53706	0.0562477	0.542274
NM_012083	10	762.08	110.248	716.994	140.813	210.354	99082243	99084448	0.144667	0.940838	0.184774	0.276026
NM_012140	17	645.439	93.3874	1825.97	287.81	217.527	77289775	77298447	0.144688	2.82903	0.445913	0.337021
NM_201515	12	1192.89	173.036	828.096	166.512	431.898	41006213	41122032	0.145056	0.694192	0.139587	0.36206
NM_017982	1	454.503	65.9806	60.6121	71.7344	306.537	221460783	221604167	0.145171	0.133359	0.15783	0.674445
NM_014878	9	540.326	78.5178	449.123	64.8071	318.849	2794154	2834130	0.145315	0.831206	0.119941	0.590104
NM_001127244	9	1435.72	208.692	668.303	346.08	1334.37	130684601	130720138	0.145357	0.465481	0.241049	0.929405
NM_000026	22	348.656	50.6926	701.402	226.063	345.979	39072449	39092521	0.145395	2.01173	0.648384	0.992325
NM_198241	3	5733.32	834.168	5580.64	74.5301	899.149	185515049	185535840	0.145495	0.973368	0.0129995	0.156829
NM_002653	5	10704.7	1557.99	301.061	8993.24	16422.5	134391322	134397863	0.145543	0.0281243	0.840123	1.53414
NM_025151	8	4884.27	710.94	549.552	933.672	865.523	37837342	37876161	0.145557	0.112515	0.191159	0.177206
NM_014851	1	1361.99	198.348	1677.72	274.867	1162.84	6573370	6585516	0.145631	1.23182	0.201812	0.853776
NM_024111	15	2219.21	323.489	267.663	668.942	279.245	39032927	39036009	0.145767	0.120611	0.301432	0.125831
NM_001572	11	447.637	65.2858	617.17	267.663	311.328	602554	605999	0.145845	1.37873	0.597946	0.695493
NM_015933	3	5965.48	871.324	4004.77	781.551	4538.66	48456689	48460541	0.146061	0.671324	0.131012	0.760821
NM_004169	17	3154.64	461.235	7232.8	477.271	744.593	18171911	18207581	0.146208	2.29275	0.151292	0.236031
NM_002809	17	1423.28	208.581	2413.94	961.761	913.961	35390585	35407738	0.14655	1.69604	0.675735	0.642151
NM_003722	3	957.903	140.502	68.8779	220.779	242.187	190831909	191097762	0.146677	0.0719049	0.230482	0.252831
NM_007279	19	739.412	108.46	597.103	52.6228	72.1095	60857227	60877894	0.146684	0.807537	0.0711684	0.0975227
NM_147780	8	1320.55	193.834	2027.06	86.2205	330.19	11737442	11763055	0.146783	1.53501	0.0652914	0.25004
NM_133467	1	2638.59	387.527	1270.61	295.541	1279.37	41099314	41100605	0.146869	0.48155	0.112007	0.484868
NM_032860	6	410.304	60.2761	586.076	88.8253	146.672	144206200	144226636	0.146906	1.4284	0.216487	0.357473
NM_001024211	1	1565.47	230.056	677.463	154.375	1732.27	151857899	151866741	0.146957	0.432755	0.098613	1.10655
NM_002803	7	1337.5	196.697	1890.77	302.322	669.03	102775324	102795892	0.147063	1.41366	0.226035	0.500208
NM_198141	15	584.612	86.0119	133.113	137.46	171.428	40353657	40433156	0.147126	0.227694	0.235129	0.293233
NM_199362	20	4325.28	636.815	1808.46	106.163	420.815	61967033	61993334	0.147231	0.418114	0.0245449	0.097292
NM_152862	2	8382.67	1234.66	2598.95	1388.75	12927.4	218790118	218827316	0.147287	0.310038	0.165669	1.54216
NM_021214	15	789.591	116.553	80.8886	195.193	394.463	78774706	78835017	0.147612	0.102444	0.247208	0.499579
NM_015420	8	546.104	80.6188	730.059	111.392	213.537	104496117	104524376	0.147625	1.33685	0.203975	0.391018
NM_002798	17	1372.04	202.843	1190.5	500.568	2149.08	4646414	4648748	0.147841	0.867688	0.364836	1.56634
NM_023948	7	1576.55	233.432	1900.79	138.097	330.5	100048049	100050936	0.148065	1.20566	0.0875946	0.209635
NM_007001	9	563.99	83.5921	1830.1	83.131	121.987	98122809	98185813	0.148216	3.24491	0.147398	0.216292
NM_018509	17	1275.67	189.166	1724.95	77.251	448.505	45813597	45829831	0.148287	1.35219	0.0605573	0.351584
NM_173691	9	918.592	136.241	442.273	528.11	593.303	139205889	139214801	0.148315	0.481468	0.574912	0.645883
NM_000918	17	7427.13	1102.08	9115.46	282.054	2149.75	77394322	77411833	0.148386	1.22732	0.0379762	0.289445
NM_001039362	2	1417.75	210.376	80.0226	303.942	130.633	10779225	10842687	0.148388	0.0564435	0.214384	0.0921416
NM_004238	2	1064.12	157.917	882.412	93.695	718.68	230340173	230494899	0.148401	0.829238	0.0880489	0.675372
NM_032342	9	383.308	57.0203	122.992	73.8552	248.535	103277428	103289296	0.148759	0.320869	0.192679	0.648395
NM_022833	9	19080.2	2838.57	1955.7	1688.12	2622.44	129307438	129371176	0.14877	0.102499	0.0884752	0.137443
NM_012307	18	1080.95	160.88	117.929	183.105	747.736	5382387	5533986	0.148833	0.109098	0.169393	0.691742
NM_006099	1	686.717	102.248	186.72	93.5184	189.06	144287344	144297903	0.148894	0.271902	0.136182	0.275311
NM_002806	14	1381.21	205.712	608.014	189.329	141.112	52243645	52264465	0.148936	0.440203	0.137074	0.102165
NM_198083	14	2331.93	348.071	4298.48	316.808	375.665	23527866	23545459	0.149263	1.84332	0.135857	0.161096
NM_032620	19	768.168	114.686	478.147	407.014	205.217	17309355	17314540	0.149299	0.62245	0.52985	0.267151
NM_006916	2	502.102	75.0665	227.344	120.395	101.993	210575596	210594195	0.149504	0.452783	0.239782	0.203132
NM_003593	17	1694.36	253.6	72.151	316.22	102.434	23875085	23889302	0.149673	0.0425832	0.186631	0.0604563
NM_016104	6	880.77	131.933	1179.01	463.103	1139.08	116999275	117021129	0.149792	1.33861	0.525793	1.29328
NM_032872	1	1944.1	291.31	299.706	304.274	1823.35	27541099	27553008	0.149843	0.154162	0.156511	0.937888
NM_144982	12	666.039	99.8526	528.414	71.0982	122.056	70289648	70344016	0.14992	0.793369	0.106748	0.183257
NM_002376	14	1525.56	228.805	836.071	117.971	237.843	102921453	103039919	0.149981	0.548041	0.0773293	0.155905
NM_001141	17	2045.54	306.801	99.7455	329.724	654.149	7883082	7893176	0.149985	0.0487625	0.161192	0.319793
NM_016306	3	1128.55	169.532	1958.75	89.0308	513.514	187771160	187786283	0.150221	1.73564	0.0788898	0.455022
NM_003526	6	555.889	83.5182	236.396	229.525	212.994	26231673	26232111	0.150243	0.425258	0.412898	0.383159
NM_001130048	13	1973.17	296.558	319.937	247.663	443.195	98243741	98428339	0.150296	0.162144	0.125516	0.224611
NM_003810	3	1625.14	244.304	1000.33	73.6314	144.342	173706157	173723963	0.150328	0.615536	0.0453076	0.0888181
NM_006437	13	1039.97	156.356	813.703	118.647	109.538	23893068	23984948	0.150347	0.782429	0.114087	0.105328
NM_032303	9	739.57	111.318	1123.01	90.4153	139.042	114182171	114274505	0.150518	1.51847	0.122254	0.188004
NM_004550	1	799.146	120.304	2477.97	69.1297	553.48	159435728	159450808	0.150541	3.10077	0.0865044	0.69259
NM_053050	2	613.879	92.4648	780.312	198.306	897.146	74552616	74553435	0.150624	1.27112	0.323039	1.46144
NM_032139	19	387.659	58.4691	175.421	105.402	70.9988	37779746	37857942	0.150826	0.452513	0.271893	0.183147
NM_138701	7	482.458	72.8152	1664.95	161.271	97.2147	40138866	40140783	0.150925	3.45096	0.334269	0.201499
NM_001979	8	562.591	85.0948	3089.81	61.4478	198.736	27404561	27458403	0.151255	5.49212	0.109223	0.353251
NM_007373	10	999.761	151.29	782.282	105.144	302.436	112669290	112763414	0.151326	0.78247	0.105169	0.302508
NM_003766	17	340.783	51.649	549.148	92.7685	135.658	38215675	38229836	0.15156	1.61143	0.272221	0.398076
NM_006712	7	1782.97	270.448	2481.37	1267.84	977.125	150404640	150408884	0.151684	1.39171	0.711086	0.548033
NM_005435	7	1075.03	163.069	627.775	300.829	1011.55	143683421	143708658	0.151688	0.583962	0.279834	0.940952
NM_030752	6	628.102	95.3399	832.124	125.518	706.258	160119519	160130725	0.15179	1.32482	0.199836	1.12443
NM_031280	1	1905.35	289.227	2796.68	227.148	471.725	36693948	36702627	0.151797	1.46781	0.119216	0.247579
NM_012474	1	638.289	96.9633	837.927	53.7128	61.4478	164063513	164143963	0.151911	1.31277	0.0841512	0.0962695
NM_001919	16	921.214	139.958	3680.24	245.898	1129.52	2229898	2241604	0.151928	3.99498	0.266928	1.22613
NM_152367	1	2304.48	350.294	680.217	2189.3	2009.7	116455898	116479384	0.152006	0.295172	0.950017	0.872084
NM_015322	15	582.393	88.5458	197.484	189.701	132.742	66357194	66370694	0.152038	0.339092	0.325726	0.227925
NM_018838	12	1316.04	200.09	1756.86	98.4503	741.89	93889240	93921642	0.15204	1.33496	0.0748082	0.563731
NM_003374	5	9327.99	1419.22	8199.26	1383.28	4238.15	133335505	133368332	0.152146	0.878996	0.148294	0.454347
NM_003528	1	363.125	55.3256	498.778	139.902	107.017	148122633	148124856	0.15236	1.37357	0.385273	0.294712
NM_004365	5	412.791	62.9088	282.92	62.7626	59.5721	89725284	89741359	0.152399	0.685382	0.152044	0.144315
NM_005232	7	3315.1	505.569	562.081	416.237	1056.72	142798327	142816107	0.152505	0.169551	0.125558	0.318761
NM_133492	19	651.716	99.4653	79.0963	316.323	266.143	6257509	6284640	0.152621	0.121366	0.485369	0.408373
NM_001034194	4	410.682	62.8479	503.832	109.645	150.266	122941921	122957626	0.153033	1.22682	0.266984	0.365895
NM_001005416	19	1418.12	217.09	2214.35	319.606	1060.3	8384186	8409899	0.153083	1.56146	0.225372	0.747681
NM_199204	2	1071.73	164.108	67.2104	119.527	396.572	169631790	169660923	0.153125	0.0627123	0.111528	0.370031
NM_021960	1	3018.73	462.524	2887.41	80.2936	135.243	148813658	148818760	0.153218	0.956501	0.0265985	0.0448015
NM_182706	8	978.435	149.962	475.922	257.418	212.431	144945077	144969537	0.153267	0.486412	0.263091	0.217113
NM_032997	10	712.981	109.31	265.658	143.506	186.411	57787204	57791040	0.153314	0.372602	0.201276	0.261454
NM_001009955	1	3004.15	460.737	2537.24	373.779	492.891	54464782	54644680	0.153367	0.844579	0.124421	0.16407
NM_180703	12	942.181	144.512	761.533	556.407	1027.74	122508603	122516894	0.15338	0.808266	0.590552	1.0908
NM_017458	16	1556.55	238.809	1112.58	334.411	669.858	29739288	29766842	0.153422	0.714776	0.214842	0.430349
NM_001131008	7	650.349	99.785	629.201	96.0476	376.827	77005287	77107324	0.153433	0.967483	0.147686	0.579422
NM_170606	7	332.191	50.9799	304.828	65.8737	99.5853	151462942	151764023	0.153466	0.917629	0.198301	0.299783
NM_015704	22	719.766	110.59	883.552	135.142	201.585	40326881	40346862	0.153647	1.22755	0.187758	0.280071
NM_032102	11	394.014	60.5445	380.559	73.4581	171.141	94439703	94444036	0.153661	0.965851	0.186435	0.434353
NM_004872	1	3874.21	595.324	3074.66	167.594	1337.41	54269936	54291699	0.153663	0.793622	0.0432588	0.345209
NM_000937	17	1402.44	215.808	1180.31	118.093	760.078	7328573	7358655	0.15388	0.84161	0.0842056	0.541968
NM_001040099	7	1969.03	303.479	1862.61	217.966	121.329	100048049	100050936	0.154126	0.945953	0.110697	0.0616185
NM_000540	19	470.466	72.5354	98.3001	323.599	237.756	43616179	43770044	0.154178	0.208942	0.687828	0.505362
NM_001130849	2	748.824	115.546	489.511	214.761	320.846	231286506	231394033	0.154304	0.653706	0.286798	0.428467
NM_024348	9	1982.41	306.026	2014.61	283.939	905.436	34603547	34610496	0.154371	1.01624	0.143229	0.456734
NM_001005915	12	541.203	83.5921	519.502	93.0901	187.696	54760158	54765668	0.154456	0.959903	0.172006	0.346813
NM_016097	18	426.661	66.1148	636.125	116.603	251.036	42935410	42956743	0.154959	1.49094	0.273291	0.588374
NM_001037494	12	10285.9	1597.06	3454.32	438.303	6005.72	119392042	119420681	0.155267	0.335832	0.0426122	0.583881
NM_005520	5	5119.92	795.635	3107.75	525.215	572.9	178973784	178983328	0.1554	0.606993	0.102583	0.111896
NM_002959	1	1777.61	276.369	383.729	142.514	280.096	109653714	109742086	0.155472	0.215867	0.0801715	0.157569
NM_032514	20	1088.48	169.373	1403.32	273.891	292.3	32610179	32611810	0.155605	1.28925	0.251627	0.268539
NM_002789	15	1078.5	167.843	1414.4	72.2285	476.281	76619801	76628618	0.155626	1.31145	0.0669711	0.441613
NM_017653	18	374.709	58.3289	261.816	64.8148	50.1858	44824169	45241077	0.155664	0.698719	0.172974	0.133933
NM_213620	8	1257.92	195.946	1030.46	119.715	144.883	54790667	54918100	0.155769	0.819174	0.0951685	0.115177
NM_020232	18	876.132	136.475	694.813	98.9992	263.971	12693063	12715739	0.15577	0.793046	0.112996	0.301291
NM_170681	5	340.142	53.0373	630.836	80.7323	76.8722	74068249	74098798	0.155927	1.85463	0.237349	0.226001
NM_022067	14	443.927	69.2286	630.015	91.1809	318.03	76962770	76993657	0.155946	1.41919	0.205396	0.716402
NM_014730	12	715.295	111.622	2486.67	58.7215	276.835	119609331	119624050	0.156051	3.47643	0.0820941	0.387022
NM_005147	16	490.903	76.6234	1405.97	90.0003	216.551	4415858	4446774	0.156087	2.86405	0.183336	0.441129
NM_207121	20	2199.68	343.584	408.216	381.616	221.264	764710	774922	0.156197	0.185579	0.173487	0.100589
NM_207381	15	1410.33	220.437	254.634	99.081	139.609	49136090	49184765	0.156301	0.180549	0.0702536	0.0989903
NM_001469	22	2203.44	344.531	1489.93	440.19	2200.72	40347240	40389998	0.15636	0.676184	0.199774	0.998763
NM_014798	17	1047.26	163.775	257.781	542.827	731.302	40869048	40923893	0.156385	0.246148	0.518331	0.698301
NM_013263	16	343.539	53.7561	248.905	99.8526	521.903	48910441	48960330	0.156477	0.724533	0.290658	1.51919
NM_003137	6	465.771	72.9003	287.413	76.9046	259.676	35908788	35996934	0.156515	0.61707	0.165113	0.557519
NM_006320	4	348.917	54.6883	961.102	53.3947	139.129	129410746	129428398	0.156737	2.75453	0.15303	0.398747
NM_178862	3	997.792	156.446	880.638	70.7615	116.456	31549494	31652560	0.156792	0.882587	0.0709181	0.116714
NM_032520	16	702.336	110.138	1728.57	198.889	153.003	1341932	1353353	0.156816	2.46117	0.283183	0.217849
NM_015146	5	2126.62	333.792	843.015	102.871	237.756	132119595	132140966	0.156959	0.396411	0.0483731	0.1118
NM_005033	4	321.313	50.4918	536.72	180.729	102.195	122941921	122957626	0.157142	1.6704	0.56247	0.318053
NM_173178	2	584.707	91.9552	60.7025	235.653	78.2646	113501606	113526911	0.157267	0.103817	0.403028	0.133853
NM_006893	1	983.681	154.751	1466.11	245.68	890.236	204831597	204852527	0.157318	1.49043	0.249756	0.905005
NM_001008800	1	2653.77	418.259	4982.03	402.614	2372.44	154545375	154574819	0.15761	1.87734	0.151714	0.893987
NM_014229	3	637.326	100.499	181.027	379.862	161.045	10832916	10955146	0.157689	0.284041	0.596025	0.252688
NM_024563	5	462.168	72.9416	133.113	128	80.6138	32824701	32827576	0.157825	0.288018	0.276955	0.174425
NM_003907	3	1119.81	176.845	1191.06	209.463	598.527	185335503	185345793	0.157924	1.06363	0.187053	0.534491
NM_001398	19	2116.55	334.257	3119.39	230.995	1476.61	43997901	44014337	0.157926	1.47381	0.109138	0.697652
NM_002001	1	796.192	125.786	105.469	65.4685	241.111	157526127	157544638	0.157985	0.132466	0.082227	0.30283
NM_001135701	8	12188.9	1925.81	2388.65	892.171	5218.08	101999980	102032736	0.157998	0.19597	0.0731956	0.428102
NM_001005752	1	478.828	75.6821	65.9084	70.6069	238.818	35020497	35024554	0.158057	0.137645	0.147458	0.498755
NM_020744	2	1300.06	205.615	324.906	239.048	203.534	42649174	42789857	0.158158	0.249916	0.183874	0.156557
NM_001098638	11	979.681	155.057	246.381	184.398	209.272	74137560	74231106	0.158273	0.251491	0.188223	0.213613
NM_001080429	19	1451.94	229.816	789.933	325.699	244.338	7566787	7589196	0.158283	0.544055	0.224321	0.168284
NM_018421	9	1346.55	213.202	432.303	197.596	880.481	100001101	100057824	0.158333	0.321046	0.146743	0.653881
NM_199189	5	447.769	70.8973	862.369	142.242	739.791	138637690	138694029	0.158335	1.92592	0.317668	1.65217
NM_078469	10	834.477	132.276	380.052	54.3266	149.586	127502093	127521366	0.158513	0.455438	0.0651026	0.179257
NM_015462	17	481.147	76.2876	703.94	266.604	147.217	63144522	63170728	0.158554	1.46305	0.554102	0.305971
NM_018602	15	399.458	63.3663	279.953	108.673	68.22	76343541	76361593	0.158631	0.700833	0.272051	0.170781
NM_033504	1	3029.52	480.593	210.332	318.342	1768.55	33132782	33139540	0.158636	0.0694274	0.10508	0.583771
NM_015073	19	611.415	97.1339	850.059	90.1083	116.792	43089707	43390848	0.158867	1.39031	0.147377	0.191019
NM_015229	17	4088.46	649.547	12815.6	699.568	1961.75	2539429	2561677	0.158873	3.13457	0.171108	0.479828
NM_005697	15	3304.3	525.042	1250.51	62.0091	68.3722	72924249	72952723	0.158896	0.37845	0.0187662	0.0206919
NM_001142569	1	717.579	114.054	120.213	56.361	508.436	199130621	199151486	0.158943	0.167525	0.0785432	0.708544
NM_001025598	1	669.215	106.454	227.525	53.8633	420.659	159283355	159306384	0.159073	0.339988	0.0804873	0.628586
NM_016936	16	1342.77	213.625	612.77	91.0196	191.468	4842077	4872364	0.159093	0.456348	0.0677849	0.142592
NM_006243	1	633.036	100.732	767.746	102.819	480.124	210525501	210601828	0.159125	1.2128	0.162422	0.758447
NM_001145261	10	3643.68	579.922	7171.61	224.398	1660.81	51235113	51260739	0.159158	1.96823	0.0615854	0.455806
NM_015459	11	1109.83	176.845	303.899	149.826	609.995	63153012	63195659	0.159344	0.273825	0.134999	0.549629
NM_016556	17	856.257	136.475	1697.03	52.8305	146.466	37977854	37983273	0.159386	1.98192	0.0616994	0.171054
NM_024308	17	1070.48	170.827	762.79	160.84	249.142	32022338	32031346	0.15958	0.712567	0.15025	0.232738
NM_004663	15	3654.08	583.413	809.746	439.813	808.125	63948849	63968846	0.159661	0.221601	0.120362	0.221157
NM_006360	11	2230.97	356.644	1909.12	245.884	1971.09	32561966	32580590	0.15986	0.855735	0.110214	0.883511
NM_203314	3	475.371	76.07	1453.37	66.1627	240.541	198721050	198767255	0.160022	3.05734	0.139181	0.506007
NM_016183	1	445.426	71.323	291.319	127.426	272.502	19450661	19459209	0.160123	0.654023	0.286076	0.611777
NM_005524	3	1001.68	160.406	762.28	104.71	317.275	195336627	195339090	0.160137	0.761002	0.104535	0.316743
NM_001284	5	1529.3	245.04	1194.44	89.4793	556.636	115205517	115277677	0.16023	0.781034	0.0585099	0.363981
NM_006382	17	415.215	66.5731	98.1186	191.962	209.164	15432701	15463743	0.160334	0.236308	0.46232	0.503747
NM_001012267	9	1676.82	268.879	402.37	292.484	426.413	94127561	94417258	0.160351	0.239961	0.174428	0.254299
NM_012396	1	821.432	131.725	74.4633	317.293	338.925	199701244	199704922	0.16036	0.0906506	0.386268	0.412602
NM_181900	15	747.838	119.973	541.472	179.422	106.196	79392061	79403579	0.160426	0.72405	0.239921	0.142004
NM_000962	9	927.791	148.941	102.351	164.024	126.737	124173049	124197802	0.160533	0.110317	0.17679	0.136601
NM_018445	15	758.635	121.853	888.928	133.72	310.169	99629912	99635223	0.160622	1.17175	0.176264	0.408851
NM_001128	16	694.003	111.485	646.428	84.5564	174.567	70320405	70400477	0.16064	0.931447	0.121839	0.251537
NM_006452	4	954.524	153.409	1199.17	68.9204	231.628	56996671	57022291	0.160717	1.2563	0.0722039	0.242663
NM_006755	11	12159.1	1955.37	5223.1	286.791	3970.19	737431	755024	0.160816	0.429565	0.0235867	0.326522
NM_000024	5	524.691	84.391	314.382	97.7468	114.584	148186348	148188381	0.160839	0.599175	0.186294	0.218384
NM_004776	20	1083.9	174.519	328.306	659.244	342.006	47682889	47763828	0.16101	0.302892	0.608214	0.315532
NM_183057	8	4206.88	677.547	5101.06	496.325	449.101	145619807	145624735	0.161057	1.21255	0.117979	0.106754
NM_177996	20	325.665	52.452	481.414	88.7461	267.444	34163761	34284135	0.161061	1.47825	0.272507	0.821225
NM_203414	17	3639.72	586.252	1387.55	533.658	413.003	7096274	7103983	0.161071	0.381223	0.146621	0.113471
NM_003530	6	1529.11	246.667	352.04	430.703	538.402	26304990	26307443	0.161314	0.230226	0.28167	0.352103
NM_001863	19	7532.6	1215.43	5717.3	1374.26	6294.46	40830994	40841524	0.161356	0.759008	0.182442	0.835628
NM_001143760	17	4297.28	693.725	871.413	243.502	151.675	7151041	7156504	0.161433	0.202782	0.0566643	0.0352956
NM_018028	19	1403.32	226.703	579.393	55.1904	88.3643	44524947	44567377	0.161547	0.412871	0.0393283	0.0629679
NM_001145444	21	1671.23	269.99	1410.97	238.212	130.183	31965183	32026302	0.161552	0.844273	0.142537	0.0778967
NM_001029859	11	507.061	81.9174	727.235	94.5789	171.419	77559945	77577312	0.161553	1.43422	0.186524	0.338065
NM_024299	20	26492.1	4283.1	2755.08	9378.97	22414	61622576	61623968	0.161675	0.103996	0.354029	0.846063
NM_005292	13	455.259	73.6529	144.664	93.438	66.5972	98704967	98708683	0.161783	0.317761	0.205242	0.146284
NM_000365	12	9105.58	1476.1	5017.28	4324.72	15624.1	6846966	6850253	0.16211	0.551012	0.474953	1.71588
NM_199229	2	338.92	54.9604	209.293	71.9351	192.884	210575625	210594536	0.162163	0.617528	0.212248	0.569113
NM_001033059	6	1162.52	188.615	395.792	210.591	160.406	111302680	111323606	0.162246	0.340459	0.18115	0.137981
NM_001127664	9	6688.48	1085.21	933.971	758.056	8094.98	123070200	123134941	0.162251	0.139639	0.113338	1.21029
NM_153613	15	2467.24	400.438	269.054	220.766	296.694	32438380	32446687	0.162302	0.109051	0.0894792	0.120254
NM_002455	1	514.172	83.4817	882.123	58.6274	57.6138	153445113	153450238	0.162361	1.71562	0.114023	0.112052
NM_001024465	6	2122.19	344.628	1642.41	303.188	828.631	160020138	160034343	0.162393	0.773923	0.142866	0.39046
NM_005721	2	2105.12	342.232	520.035	149.102	866.868	114364006	114432637	0.162571	0.247033	0.0708282	0.41179
NM_001102399	1	1642.06	267.07	1244.32	60.3051	158.433	23508862	23543440	0.162643	0.757782	0.0367253	0.096484
NM_001135022	2	309.595	50.3818	686.28	204.395	88.7259	85435353	85472384	0.162734	2.2167	0.660202	0.286587
NM_006793	10	640.46	104.264	2251.17	72.6633	143.078	120917204	120928335	0.162796	3.51493	0.113455	0.223398
NM_001696	22	2122.55	345.692	1868.15	153.693	1359.84	16454902	16491588	0.162866	0.880144	0.0724097	0.640663
NM_198058	19	710.238	115.726	337.853	112.896	129.996	9384270	9407234	0.162939	0.475689	0.158955	0.183032
NM_004453	4	1500.06	244.52	2873.32	108.075	239.092	159812726	159849291	0.163007	1.91547	0.0720473	0.159388
NM_012088	19	3063.95	499.79	3195.57	695.275	2722.07	17483431	17493097	0.16312	1.04296	0.226921	0.888418
NM_001130043	1	331.57	54.0873	3988.46	68.1611	155.706	74943759	74971680	0.163125	12.029	0.205571	0.469602
NM_170694	22	1001.95	163.674	739.258	216.113	99.6882	41226539	41238510	0.163356	0.737822	0.215694	0.0994945
NM_015993	16	603.505	98.63	125.73	107.306	297.468	55847509	55876072	0.163429	0.208334	0.177805	0.492901
NM_000031	9	2197.52	359.201	8448.86	389.569	282.387	115188412	115203439	0.163457	3.84471	0.177276	0.128502
NM_002018	17	2356.96	385.305	434.108	102.545	600.058	18088877	18102780	0.163476	0.184182	0.0435073	0.25459
NM_207354	11	2721.1	445.147	629.258	115.749	64.8797	66813394	66826530	0.16359	0.231251	0.0425376	0.0238432
NM_001079882	19	585.659	95.841	381.35	69.868	182.507	51869412	51909417	0.163647	0.651147	0.119298	0.311627
NM_025075	3	1379.75	225.838	944.357	92.2739	614.021	63794585	63824637	0.163681	0.684442	0.0668774	0.445024
NM_017446	21	648.324	106.171	448.014	66.4002	242.821	25879838	25901672	0.163762	0.691033	0.102418	0.374536
NM_006402	1	936.187	153.383	957.061	133.112	673.303	110745399	110752069	0.163838	1.0223	0.142185	0.719197
NM_037370	15	1331.77	218.201	1255.81	83.9999	264.553	41265441	41274687	0.163843	0.942967	0.0630739	0.198648
NM_033386	22	1189.44	195.066	326.129	208.129	1290.26	36632291	36667972	0.163999	0.274188	0.174981	1.08477
NM_005126	3	398.209	65.4211	296.624	68.6514	120.841	23961754	23997114	0.164288	0.744896	0.172401	0.303461
NM_003756	8	3727.26	612.524	1787.37	364.889	5172.77	117726235	117837243	0.164336	0.47954	0.0978974	1.38782
NM_024901	1	923.749	151.845	167.972	128.8	630.555	111531323	111544804	0.164379	0.181837	0.139432	0.682605
NM_005917	2	1210.23	198.995	1717.19	142.637	365.977	63669625	63687832	0.164427	1.41889	0.117859	0.302402
NM_006990	1	4395.41	723.417	1246.95	184.337	272.265	27604712	27689256	0.164584	0.283693	0.0419386	0.0619429
NM_016292	16	1539.06	253.333	3183.81	167.698	402.416	3648038	3707599	0.164603	2.06868	0.108961	0.261469
NM_206826	3	604.66	99.5647	407.88	116.057	864.525	52694975	52703550	0.164662	0.67456	0.191937	1.42977
NM_002880	3	3243.95	534.224	4076.09	175.928	288.707	12600099	12680700	0.164683	1.25652	0.0542326	0.0889988
NM_004781	1	1856.55	305.915	1224.06	184.96	472.771	7753915	7764079	0.164776	0.65932	0.0996256	0.25465
NM_005530	15	625.814	103.145	715.26	107.36	375.239	76228773	76249939	0.164818	1.14293	0.171552	0.599601
NM_018060	1	1924.19	317.431	1993.97	79.0453	627.546	218334077	218388006	0.164969	1.03626	0.0410798	0.326135
NM_001144944	18	10938.6	1805.75	7646.94	606.014	11141.8	3252610	3268280	0.16508	0.699077	0.0554013	1.01857
NM_012433	2	3154.99	521.146	3108.35	224.659	458.395	197964942	198008016	0.165182	0.985216	0.0712075	0.145292
NM_212464	15	1421.68	234.931	2577.05	152.996	126.869	40427592	40491807	0.165249	1.81268	0.107616	0.0892386
NM_000966	12	2677.9	442.634	376.797	419.283	442.617	51890619	51912303	0.165291	0.140706	0.156571	0.165285
NM_005496	3	533.391	88.2198	265.236	85.4801	122.843	161601040	161635435	0.165394	0.497263	0.160258	0.230305
NM_152449	15	403.282	66.7414	272.217	81.4529	259.015	98085134	98091149	0.165496	0.675005	0.201975	0.642268
NM_078471	17	3300.88	546.37	3866.45	151.353	840.482	24424653	24531533	0.165523	1.17134	0.0458524	0.254624
NM_198066	14	600.547	99.4803	2640.61	175.844	203.834	52311660	52328136	0.16565	4.39701	0.292806	0.339415
NM_139132	11	721.503	119.527	872.213	74.385	88.3006	3652815	3775468	0.165665	1.20888	0.103097	0.122384
NM_001077703	1	425.747	70.5409	484.97	142.834	62.1466	67163229	67224941	0.165687	1.1391	0.335491	0.145971
NM_014045	14	4511.61	747.724	551.325	914.947	3758.76	22410799	22417131	0.165733	0.122201	0.202798	0.833129
NM_145265	5	1160.37	192.33	668.355	66.2718	171.698	257874	271297	0.165749	0.575984	0.0571126	0.147968
NM_030927	10	1101.06	182.529	547.703	80.098	175.38	82204017	82272371	0.165776	0.497433	0.0727464	0.159283
NM_004259	17	1631.64	271.243	1308.68	287.435	215.425	71134544	71174860	0.16624	0.802066	0.176164	0.13203
NM_007246	4	439.723	73.1122	156.877	61.6401	66.0001	166348240	166463749	0.166269	0.356763	0.140179	0.150095
NM_012212	9	3777.03	628.071	6995.64	252.34	2288.89	113365072	113401532	0.166287	1.85215	0.066809	0.606002
NM_001039178	7	803.281	133.615	958.615	181.128	571.102	98893719	98901744	0.166337	1.19337	0.225486	0.710962
NM_004958	1	1049.36	174.813	1543.88	115.185	209.964	11089175	11245195	0.166591	1.47126	0.109767	0.200088
NM_024640	1	310.019	51.6944	323.114	69.0429	64.2981	38041200	38046452	0.166746	1.04224	0.222706	0.207401
NM_022373	7	529.28	88.3165	447.659	56.9727	127.289	35638794	35701297	0.166861	0.845787	0.107642	0.240494
NM_004669	9	3062.66	511.103	131.292	1034.77	1725.91	139008880	139010845	0.166882	0.0428685	0.337867	0.563533
NM_002835	7	380.996	63.5816	372.441	51.4749	309.843	77004708	77107324	0.166883	0.977547	0.135106	0.813245
NM_030978	9	1824.84	304.565	925.083	592.859	975.443	126671304	126679517	0.166899	0.506938	0.324882	0.534535
NM_001359	8	1291.21	215.606	3402.7	138.393	220.156	91082755	91133403	0.16698	2.63528	0.107181	0.170504
NM_024805	18	595.036	99.4006	1405.07	99.4622	106.886	75895345	75907377	0.16705	2.36132	0.167153	0.179629
NM_006997	10	1817.4	303.641	686.153	221.457	941.748	123913094	124004047	0.167075	0.377547	0.121854	0.518185
NM_144993	2	693.681	116	254.846	115.074	194.358	74126957	74188810	0.167223	0.367382	0.165889	0.280183
NM_001039	16	761.413	127.381	60.6129	87.7904	65.3641	23101540	23135701	0.167296	0.0796059	0.115299	0.0858458
NM_001042414	13	472.87	79.2275	113.417	177.018	100.297	19175008	19255083	0.167546	0.239849	0.374349	0.212102
NM_000695	11	16642.4	2788.95	191.642	6797.39	3948.19	67186208	67198678	0.167581	0.0115153	0.408438	0.237237
NM_014007	9	458.793	76.9359	346.501	75.2391	78.4572	128607105	128640306	0.167692	0.755244	0.163994	0.171008
NM_004450	14	2710.76	454.927	1675.17	145.085	503.041	68916592	68934774	0.167822	0.61797	0.0535218	0.185572
NM_022717	12	1250.95	209.964	1151.28	232.218	116.492	122508603	122516890	0.167844	0.920328	0.185634	0.0931233
NM_003169	19	904.948	152.056	1010.86	544.257	1014.61	44628127	44659148	0.168028	1.11703	0.601423	1.12118
NM_007208	3	1676.04	281.923	1063.66	218.715	345.539	132663734	132704519	0.168208	0.634631	0.130495	0.206164
NM_022153	10	935.392	157.353	284.49	241.355	294.355	73177318	73203343	0.168222	0.30414	0.258025	0.314686
NM_005723	4	1954.06	328.84	1741.01	234.319	163.067	99612425	99798750	0.168286	0.890973	0.119914	0.0834505
NM_015134	17	7044.86	1186.21	1593.3	448.286	1586.76	16886831	17029597	0.168379	0.226164	0.063633	0.225237
NM_004315	8	392.7	66.1309	99.7309	86.097	194.725	17958204	17986787	0.168401	0.253962	0.219244	0.495862
NM_018842	7	1466.53	247.504	229.93	215.208	82.6968	97760490	97868316	0.168769	0.156785	0.146747	0.0563895
NM_005595	1	430.681	72.7284	1112.3	53.4744	430.437	61320567	61701047	0.168868	2.58266	0.124162	0.999433
NM_014740	17	1911.68	322.892	1869.17	155.977	586.859	75723611	75735533	0.168905	0.977763	0.0815917	0.306986
NM_006362	11	1319.34	222.964	1474.83	250.609	528.941	62316173	62329540	0.168996	1.11785	0.18995	0.400912
NM_005911	2	1045.06	176.656	1147.01	282.142	936.54	85619798	85625914	0.169039	1.09756	0.269977	0.896159
NM_001950	16	448.013	75.8464	188.419	89.1081	193.651	65783568	65790322	0.169295	0.420567	0.198896	0.432245
NM_018281	1	2473.82	419.593	11717.3	692.791	927.971	53134491	53160034	0.169614	4.73654	0.280049	0.375117
NM_001862	2	4481.94	760.778	3428.24	1344.86	5569.06	97628952	97631089	0.169743	0.7649	0.300061	1.24255
NM_006245	6	723.505	122.843	732.927	84.386	226.842	43060307	43088058	0.169788	1.01302	0.116635	0.313532
NM_001100623	2	562.769	95.6318	532.168	130.095	496.784	131578889	131623895	0.169931	0.945626	0.231169	0.882751
NM_138340	18	422.459	71.8844	470.123	59.8447	50.0669	17484855	17538764	0.170157	1.11282	0.141658	0.118513
NM_004364	19	2254.3	383.615	11429.5	109.803	282.619	38482775	38485160	0.17017	5.07008	0.0487082	0.125369
NM_005777	3	376.573	64.0817	891.216	113.066	496.927	49952595	50089686	0.170171	2.36665	0.30025	1.3196
NM_032476	21	439.412	74.7912	760.31	154.917	413.391	34367692	34437204	0.170207	1.73029	0.352556	0.940782
NM_004374	8	1951.62	332.435	3616.61	407.187	2900.45	100959547	100975071	0.170338	1.85313	0.208641	1.48618
NM_015636	2	1365.97	232.698	936.39	120.065	70.2087	27440722	27446828	0.170354	0.685514	0.0878974	0.0513985
NM_001130688	4	367.109	62.5544	374.821	69.6621	63.8269	174489101	174492084	0.170397	1.02101	0.189759	0.173864
NM_013441	1	439.237	74.8825	70.9243	271.551	143.275	24701973	24735014	0.170483	0.161472	0.618234	0.326192
NM_024618	11	1287.59	219.74	426.859	388.883	1338.06	118544649	118559936	0.17066	0.331519	0.302025	1.0392
NM_005445	10	577.725	98.6008	876.371	112.737	228.522	112317438	112354382	0.170671	1.51693	0.195139	0.395554
NM_004941	17	547.459	93.5184	651.68	93.3594	221.199	38916859	38957206	0.170823	1.19037	0.170532	0.404047
NM_002816	17	325.531	55.7716	523.488	73.972	182.507	62767080	62793183	0.171325	1.60811	0.227235	0.560644
NM_170711	19	941.104	161.252	745.258	875.697	614.527	1358583	1386682	0.171343	0.791897	0.930499	0.652984
NM_005626	1	698.481	119.751	1017.31	69.888	490.971	29346837	29381224	0.171445	1.45645	0.100057	0.702912
NM_025081	14	2082.42	357.111	816.888	232.098	1067.79	23937831	23958334	0.171489	0.392279	0.111456	0.512766
NM_006000	2	3685.93	632.198	631.944	1348.31	3984.04	219823244	219826882	0.171516	0.171448	0.365799	1.08088
NM_173562	6	2255.6	387.151	1124.95	96.5563	166.959	36518521	36566293	0.17164	0.498734	0.0428073	0.0740195
NM_032993	4	341.612	58.8104	218.559	71.4864	146.438	110956114	110965342	0.172156	0.639787	0.209262	0.428667
NM_152607	1	1250.26	215.288	91.0784	505.613	643.57	55044323	55080525	0.172195	0.0728479	0.404408	0.514751
NM_001098504	22	1693.7	291.664	2524.57	348.919	2042.76	37209388	37232291	0.172205	1.49056	0.206009	1.20609
NM_182710	11	1335.72	230.033	1235.59	207.821	302.147	65236064	65243651	0.172216	0.925037	0.155587	0.226205
NM_002957	9	2345.39	404.082	2497.06	912.882	2104.43	136358136	136472253	0.172288	1.06467	0.389224	0.897264
NM_003091	20	2299.9	396.26	679.659	237.953	73.4067	2390280	2399499	0.172294	0.295516	0.103462	0.0319173
NM_032353	17	1137.67	196.225	958.926	265.435	178.594	38178979	38185143	0.17248	0.842889	0.233316	0.156982
NM_020773	4	951.496	164.464	941.104	53.2432	158.225	6962395	7085746	0.172848	0.989079	0.0559574	0.166291
NM_182715	7	830.048	143.491	416.753	67.1791	791.395	105518187	105539994	0.172871	0.502083	0.080934	0.953433
NM_006824	1	494.591	85.5534	1611.28	247.017	605.146	43402441	43410518	0.172978	3.2578	0.499437	1.22353
NM_001032409	12	1409.51	243.86	640.33	265.314	436.397	111829121	111842095	0.17301	0.454294	0.188231	0.30961
NM_006088	9	11686	2023.48	6162.3	1685.88	5526.99	139255531	139257980	0.173155	0.527325	0.144265	0.472959
NM_001136501	19	420	72.7369	176.79	68.9877	224.944	12036545	12049626	0.173183	0.420929	0.164256	0.535581
NM_001130080	14	727.014	126.016	1892.9	147.588	359.689	93646831	93652786	0.173334	2.60366	0.203006	0.494747
NM_030794	13	496.569	86.1151	409.394	234.662	180.876	59869122	60046012	0.17342	0.824445	0.472568	0.364252
NM_152331	14	316.495	54.9344	562.433	110.946	89.7928	73128162	73132223	0.173571	1.77707	0.350544	0.28371
NM_198463	3	520.526	90.389	393.373	203.922	106.108	58702776	59010755	0.173649	0.755721	0.391761	0.203847
NM_016166	15	2703.59	469.903	846.259	207.58	90.1391	66133625	66267458	0.173807	0.313013	0.0767793	0.0333405
NM_031925	7	1302.41	226.385	2447.59	57.1282	498.301	75454091	75461928	0.173819	1.87927	0.0438633	0.382598
NM_005094	9	2518.1	438.103	885.721	1156.22	1160.66	130142660	130163323	0.173981	0.351741	0.459163	0.460925
NM_001101662	1	2216.84	385.749	3273.37	394.638	1911.81	52027453	52117197	0.174009	1.4766	0.178019	0.862406
NM_020156	7	452.859	78.8792	274.313	85.2595	83.795	7188770	7250506	0.174181	0.605737	0.18827	0.185036
NM_001100161	8	1581.54	276.237	1509.74	208.281	528.375	21833125	21920042	0.174663	0.954602	0.131695	0.334088
NM_001014451	16	8349.94	1459.48	4617.02	264.553	786.817	68890572	68925232	0.174789	0.55294	0.0316833	0.0942302
NM_018233	16	1134.9	198.538	717.054	122.449	588.39	55042924	55068908	0.174938	0.63182	0.107894	0.51845
NM_174855	20	1680.17	294.108	1305.88	158.558	228.655	2587040	2592843	0.175047	0.777234	0.0943704	0.136091
NM_001042532	17	545.591	95.6318	1053.97	1110.26	420.215	37967617	37971820	0.175281	1.9318	2.03496	0.770203
NM_006400	12	3822.15	672.125	1375.35	133.422	410.926	56210360	56227245	0.17585	0.359837	0.0349077	0.107512
NM_004134	5	4499.88	791.347	7086.07	372.175	1942.79	137918922	137939014	0.17586	1.57472	0.0827079	0.431743
NM_003036	1	962.147	169.272	669.303	100.531	102.957	2149993	2231511	0.175932	0.695635	0.104486	0.107007
NM_005552	14	317.673	55.9626	64.728	123.549	195.088	103165277	103222321	0.176164	0.203757	0.388921	0.614116
NM_002858	1	728.888	128.473	1704.28	94.7082	83.628	94656520	94756807	0.176259	2.33819	0.129935	0.114734
NM_021258	1	790.415	139.356	373.841	278.049	202.177	24318847	24342198	0.176307	0.472969	0.351776	0.255786
NM_004649	21	794.518	140.203	2251.95	143.231	529.259	44377921	44390033	0.176463	2.83436	0.180274	0.666138
NM_004751	15	1829.64	322.892	201.533	194.87	697.793	57696079	57699494	0.176478	0.110149	0.106507	0.381382
NM_017434	15	17151.9	3033.14	1110.26	4373.28	13914.3	43209483	43245066	0.17684	0.0647308	0.254974	0.811239
NM_032305	1	369.154	65.3641	1828.3	71.0274	204.853	144167592	144181744	0.177064	4.95268	0.192406	0.554926
NM_014853	17	523.031	92.6244	392.485	168.512	709.769	2187555	2231098	0.177092	0.750404	0.322185	1.35703
NM_006026	3	2163.41	383.308	1870.81	152.31	159.214	130516304	130517807	0.177177	0.864752	0.0704029	0.0735939
NM_015351	14	713.792	126.735	61.8066	90.7381	109.441	70178256	70211830	0.177552	0.086589	0.127121	0.153323
NM_030621	14	560.659	99.5647	340.475	147.971	129.513	94622317	94677808	0.177585	0.607278	0.263924	0.231001
NM_003104	15	322.929	57.3693	7149.08	53.5547	196.181	43102632	43154331	0.177653	22.1382	0.16584	0.607504
NM_001905	1	296.271	52.6896	819.466	178.825	232.575	41217593	41250822	0.177843	2.76594	0.603587	0.785007
NM_207009	10	489.883	87.129	316.4	60.2455	118.979	120853600	120887213	0.177857	0.645869	0.122979	0.242873
NM_024779	12	1034.15	184.035	776.526	269.939	245.062	56271323	56283298	0.177958	0.750885	0.261025	0.23697
NM_139215	17	1019.83	181.618	592.236	179.372	190.284	31160600	31198350	0.178086	0.580718	0.175884	0.186583
NM_001100400	4	564.903	100.648	193.566	82.3349	95.5163	39575985	39655971	0.178169	0.342653	0.145751	0.169085
NM_130803	11	725.325	129.241	888.111	67.0122	110.032	64327571	64335342	0.178184	1.22443	0.0923892	0.1517
NM_007000	19	1119.59	200.004	117.46	346.606	573.08	40849554	40861207	0.17864	0.104913	0.309582	0.511865
NM_015375	1	292.992	52.3473	261.197	64.9482	130.588	203378254	203447350	0.178664	0.891481	0.221672	0.445704
NM_212552	2	936.787	167.594	1612.95	329.542	873.303	74216035	74228547	0.178903	1.72179	0.351779	0.932232
NM_015224	3	343.362	61.4381	805.813	68.7356	352.157	56629199	56673114	0.178931	2.34683	0.200184	1.02562
NM_001007565	3	7737.61	1386.37	6906.46	623.878	406.102	101910849	101950501	0.179173	0.892582	0.0806293	0.0524841
NM_002103	19	903.613	162.119	310.953	121.982	128.8	54163193	54188361	0.179412	0.344122	0.134994	0.142539
NM_001634	6	584.858	105.227	285.421	221.393	407.46	111302679	111323606	0.179919	0.488017	0.378542	0.696681
NM_139123	7	1652.35	297.779	1312.79	288.077	123.442	99542637	99554915	0.180216	0.794501	0.174344	0.0747071
NM_182588	2	977.125	176.28	1821.9	801.459	307.316	107809819	107875431	0.180406	1.86455	0.820222	0.31451
NM_005689	2	1670.83	301.591	3060.84	254.539	430.015	219782737	219791916	0.180503	1.83192	0.152343	0.257365
NM_001933	14	1393.45	251.545	858.543	348.315	703.612	74418371	74440198	0.18052	0.616129	0.249967	0.504944
NM_012106	16	2017.26	364.419	771.107	105.777	1478.01	55836538	55845046	0.180651	0.382254	0.0524362	0.732683
NM_002574	1	19551.8	3532.62	14668.9	1337.41	10457.8	45749293	45760196	0.18068	0.750259	0.0684036	0.534877
NM_001042576	20	6620.7	1196.33	9414.96	438.819	1250.28	17542322	17610928	0.180696	1.42205	0.0662798	0.188844
NM_144721	4	508.902	91.9596	765.908	135.496	135.889	76658677	76674260	0.180702	1.50502	0.266252	0.267023
NM_030790	16	606.755	109.659	1839.8	62.1505	261.324	45746798	46052516	0.18073	3.0322	0.102431	0.43069
NM_020892	7	2097.5	379.15	258.202	357.879	775.061	75928907	75973248	0.180763	0.1231	0.170621	0.369516
NM_006807	17	373.285	67.4957	300.827	106.156	68.5641	43502412	43533559	0.180815	0.805889	0.284384	0.183677
NM_182757	6	748.771	135.442	511.325	72.9279	150.159	18495572	18576829	0.180885	0.682885	0.0973968	0.20054
NM_021254	21	3083.7	557.901	4425.75	584.014	1445.81	32895977	32906537	0.180919	1.43521	0.189387	0.468854
NM_018348	16	334.06	60.4476	243.679	58.3273	63.9276	69873703	69881010	0.180949	0.729447	0.174601	0.191366
NM_017906	6	773.994	140.077	496.909	107.433	143.295	10803173	10817956	0.180979	0.642006	0.138803	0.185137
NM_014945	5	3706.06	671.876	3622.95	1134.7	5702.36	148501246	148620192	0.181291	0.977576	0.306175	1.53866
NM_000403	1	887.836	160.97	716.827	248.622	450.637	23994675	23999621	0.181306	0.807387	0.280031	0.507567
NM_001143958	6	721.215	130.937	1034.84	157.368	369.62	76019357	76051352	0.181551	1.43485	0.218198	0.512497
NM_001788	7	620.5	112.74	289.759	60.1442	106.454	35807151	35911442	0.181693	0.466976	0.0969285	0.171561
NM_003486	16	1656.88	301.061	218.763	645.582	939.429	86421129	86460601	0.181704	0.132033	0.389637	0.566986
NM_001762	7	795.657	144.603	828.806	183.163	593.303	56086871	56099176	0.18174	1.04166	0.230204	0.745677
NM_001042616	4	361.812	65.7574	596.867	92.3544	187.568	89661157	89663978	0.181745	1.64966	0.255255	0.518411
NM_001003800	9	1294.99	235.653	281.923	65.8533	451.571	94513465	94566904	0.181972	0.217702	0.0508522	0.348705
NM_018648	15	4714.44	858.036	3490.34	751.14	3454.97	32421208	32422654	0.182002	0.740352	0.159328	0.732849
NM_001079559	11	1858.04	338.343	562.081	396.15	396.972	62238795	62251397	0.182097	0.302513	0.213209	0.213652
NM_002818	14	1838.75	334.868	3041.25	997.301	2394.75	23682413	23685695	0.182117	1.65397	0.542379	1.30238
NM_001099436	15	2621.37	477.415	818.382	264.707	535.059	72915511	72922605	0.182124	0.312196	0.10098	0.204114
NM_014078	8	438.641	79.8929	751.239	338.721	148.117	121477263	121526828	0.182137	1.71265	0.772205	0.337672
NM_006018	12	630.92	115.036	121.889	90.6308	147.773	121765255	121767392	0.182331	0.193192	0.143649	0.234219
NM_006594	1	817.368	149.064	367.021	77	84.6635	114239199	114249264	0.18237	0.449027	0.0942048	0.103581
NM_021729	11	379.426	69.2451	505.929	134.12	131.725	118443702	118457898	0.182499	1.33341	0.353481	0.347168
NM_080861	16	1407.7	257.017	1024.57	587.301	1859.92	1766713	1772582	0.182579	0.727833	0.417206	1.32125
NM_016028	11	427.705	78.1293	401.906	72.0949	172.182	67689761	67737360	0.182671	0.93968	0.168562	0.402573
NM_000548	16	1397.61	255.978	1723.81	320.534	329.038	2037990	2078714	0.183154	1.2334	0.229344	0.235429
NM_001013699	12	1770.81	324.488	1767.19	153.96	1590.55	31835385	31836442	0.183243	0.997956	0.0869429	0.898206
NM_014330	19	1998.91	366.351	130.13	456.879	454.457	54067460	54071131	0.183276	0.0651006	0.228564	0.227353
NM_014312	11	2328.86	426.903	323.134	449.793	906.216	124122579	124127319	0.18331	0.138752	0.193139	0.389125
NM_005749	17	1096.68	201.079	1372.5	94.9419	307.733	46294585	46296412	0.183353	1.25151	0.0865723	0.280605
NM_022165	19	285.861	52.452	108.053	63.8883	363.024	54309429	54313529	0.183488	0.37799	0.223494	1.26993
NM_000597	2	3976.41	731.302	7851.02	1265.99	2786.33	217206371	217237403	0.18391	1.9744	0.318375	0.700714
NM_013442	9	762.264	140.203	1593.28	166.879	439.745	35089888	35093154	0.18393	2.0902	0.218925	0.576893
NM_130443	11	724.349	133.327	942.683	364.897	382.791	66004455	66033706	0.184064	1.30142	0.503758	0.528462
NM_002342	12	1308.77	240.934	943.445	429.616	1569.21	6363617	6370993	0.184093	0.720866	0.32826	1.199
NM_001128853	7	5245.85	965.752	4350.67	201.788	530.43	100310636	100324221	0.184098	0.829354	0.0384663	0.101114
NM_006556	1	5729.13	1055.78	11443.3	760.69	2520.27	153163831	153176108	0.184282	1.99738	0.132776	0.439904
NM_001039614	15	3605.06	666.122	227.846	769.504	892.082	71819193	71830869	0.184774	0.0632017	0.213451	0.247453
NM_015913	1	536.147	99.2912	1223.5	86.5192	331.356	52258391	52293635	0.185194	2.28203	0.161372	0.618032
NM_020142	12	2378.7	440.725	336.232	862.459	892.568	55914952	55920742	0.185279	0.141351	0.362575	0.375233
NM_003979	12	2308.35	427.823	87.5497	356.398	765.88	12935222	12957867	0.185337	0.0379275	0.154395	0.331788
NM_015397	9	882.095	163.674	717.569	302.078	312.038	34076383	34116755	0.185551	0.813482	0.342455	0.353746
NM_139265	15	884.484	164.143	449.702	205.367	89.6072	39978930	40052034	0.185581	0.508435	0.232188	0.10131
NM_001006635	2	856.081	158.949	432.927	77.7408	138.115	176842382	176910999	0.185671	0.505708	0.0908101	0.161334
NM_016486	1	520.746	96.7192	468.73	53.1715	143.275	45926433	45932695	0.185732	0.900111	0.102106	0.275135
NM_006714	6	339.544	63.0937	1206.19	51.7363	100.594	123151669	123172563	0.185819	3.55239	0.15237	0.296262
NM_181515	11	1579.95	293.717	1825.41	351.826	1384.04	68415321	68427879	0.185903	1.15536	0.222682	0.876002
NM_002275	17	20636.3	3836.41	162.142	3087.57	25587.3	36923523	36928796	0.185906	0.00785712	0.149619	1.23992
NM_001686	12	3332.31	619.591	4491.68	106.68	2499.5	55318225	55326119	0.185935	1.34792	0.0320139	0.750082
NM_007285	16	1504.17	280.239	1699.17	93.2932	380.961	74157749	74169280	0.186308	1.12964	0.062023	0.25327
NM_152573	9	1381.59	257.649	251.966	62.8404	114.361	84787136	84867863	0.186487	0.182374	0.045484	0.0827746
NM_020312	16	2147.13	400.559	2229.26	197.295	434.33	56038902	56052680	0.186556	1.03825	0.0918879	0.202284
NM_024092	11	791.105	147.843	470.415	200.068	871.705	60437946	60447489	0.186881	0.59463	0.252896	1.10188
NM_001005749	1	1593.5	297.891	3134.24	59.0386	80.8541	153470866	153481112	0.186941	1.96688	0.0370495	0.0507398
NM_003712	19	2559.75	478.527	231.081	467.257	498.301	232043	242435	0.186943	0.0902749	0.18254	0.194668
NM_003143	7	2825.41	528.64	1737.04	370.028	2130.24	141084644	141096726	0.187102	0.614791	0.130964	0.753955
NM_006612	17	12293.1	2301.59	6572.17	3703.59	5655.19	4841999	4868720	0.187226	0.534623	0.301273	0.46003
NM_020532	2	1910.28	358.067	2591.59	109.863	2041.38	55052830	55131238	0.187442	1.35666	0.0575114	1.06863
NM_017816	4	667.327	125.128	453.506	158.555	76.1855	4320331	4342797	0.187507	0.679586	0.237598	0.114165
NM_018992	16	633.96	118.927	314.171	84.061	84.6644	2672495	2699030	0.187594	0.49557	0.132597	0.133548
NM_052875	11	278.804	52.3047	365.999	70.9142	234.667	133599770	133622896	0.187604	1.31275	0.254352	0.841694
NM_033254	3	450.726	84.587	99.9009	134.932	498.059	114414064	114488995	0.187668	0.221645	0.299366	1.10501
NM_145341	10	581.034	109.345	237.602	92.5585	102.767	112621585	112649754	0.18819	0.408928	0.1593	0.176868
NM_025078	18	2379.68	448.039	3361.5	270.802	2488.82	75763474	75812605	0.188277	1.41258	0.113797	1.04586
NM_015984	1	406.009	76.4846	220.065	66.2509	68.9099	191251521	191295144	0.188381	0.54202	0.163176	0.169725
NM_145690	8	11291.8	2127.85	2376.7	384.218	5168.54	101999980	102033533	0.188442	0.210479	0.0340261	0.457723
NM_002748	15	363.977	68.593	792.342	279.646	760.417	50098702	50145753	0.188454	2.1769	0.768305	2.08919
NM_025232	8	2287.08	431.261	409.101	244.358	2121.15	22051477	22055393	0.188564	0.178875	0.106843	0.927449
NM_001100878	8	3358.52	633.316	225.586	761.727	2197.1	144719505	144726071	0.18857	0.0671684	0.226805	0.654188
NM_017780	8	326.244	61.5201	241.482	79.5559	96.9974	61753892	61942021	0.18857	0.740187	0.243854	0.297315
NM_003211	12	570.166	107.521	525.105	323.599	406.948	102883722	102906785	0.188579	0.920967	0.567553	0.713735
NM_007107	3	280.971	53.0917	249.569	84.061	164.716	157741236	157755629	0.188958	0.888236	0.29918	0.586236
NM_000747	17	874.568	165.269	1087.68	145.519	176.469	7289129	7301656	0.188971	1.24368	0.16639	0.201779
NM_001130841	1	296.694	56.1078	139.805	86.2943	206.658	100504301	100530911	0.18911	0.471211	0.290853	0.696535
NM_024063	15	563.811	106.637	226.826	103.195	93.6965	43481877	43500905	0.189136	0.40231	0.18303	0.166184
NM_019024	2	560.214	105.973	62.6159	96.0659	114.488	37061656	37164989	0.189165	0.111771	0.171481	0.204364
NM_014964	17	2375.01	449.793	869.909	526.859	978.13	19081282	19180621	0.189386	0.366276	0.221834	0.411842
NM_080596	6	1904.32	360.712	1103.72	591.393	1257.35	27222886	27223325	0.189418	0.579591	0.310554	0.660262
NM_003930	7	290.448	55.0242	329.615	53.3092	184.376	26673212	26870866	0.189446	1.13485	0.183541	0.634799
NM_013392	2	6153.04	1167.06	3597.99	205.556	427.145	27504976	27518628	0.189672	0.584751	0.0334072	0.0694202
NM_003780	1	374.599	71.0604	576.235	350.558	406.814	44217452	44229427	0.189697	1.53827	0.935823	1.086
NM_025163	3	291.062	55.2654	250.426	61.8154	114.795	198157610	198180101	0.189875	0.860388	0.212379	0.394398
NM_005548	16	864.815	164.282	691.964	126.748	914.88	74219122	74239086	0.189962	0.800129	0.146561	1.05789
NM_018291	1	317.94	60.4089	3351.43	207.609	286.682	59535212	60000990	0.190001	10.5411	0.652981	0.901684
NM_003375	10	1874.84	356.291	953.096	152.428	2629.61	76640568	76661212	0.190039	0.508363	0.0813018	1.40258
NM_144505	19	1305.08	248.103	279.487	638.927	751.726	56191075	56196770	0.190105	0.214152	0.489567	0.575998
NM_000532	3	451.483	85.8843	1249.17	92.063	288.396	137451856	137531701	0.190227	2.76682	0.203913	0.638776
NM_014038	7	831.851	158.31	526.548	157.06	511.835	16652283	16712672	0.190311	0.632984	0.188808	0.615296
NM_181784	2	419.549	79.8706	1020.68	92.2739	215.835	65391488	65513160	0.190372	2.4328	0.219936	0.514446
NM_152833	9	1249.81	238.014	974.79	88.0889	111.034	138146247	138150552	0.19044	0.779952	0.0704819	0.088841
NM_005692	7	722.213	137.618	869.3	108.358	203.278	150535855	150555250	0.190551	1.20366	0.150036	0.281465
NM_001916	8	3554.82	678.214	6929.56	1274.52	3521.93	145221947	145224416	0.190787	1.94934	0.358532	0.990746
NM_183239	10	448.108	85.5522	246.908	177.44	120.713	106018620	106049166	0.190919	0.551002	0.395976	0.269385
NM_004287	17	333.678	63.7675	520.035	156.524	252.87	42355484	42373732	0.191105	1.55849	0.469089	0.757826
NM_000494	10	2026.39	388.088	71.4789	66.2718	733.946	105781035	105835628	0.191517	0.035274	0.0327044	0.362194
NM_020401	12	384.128	73.5727	677.302	84.4585	159.665	67366997	67422740	0.191532	1.76322	0.219871	0.415657
NM_006856	12	540.494	103.536	224.725	86.2205	57.5096	52192109	52306466	0.191559	0.415777	0.159522	0.106402
NM_052897	12	945.034	181.046	1109.95	182.677	302.833	56202925	56210198	0.191576	1.17451	0.193302	0.320446
NM_006345	4	472.344	90.6104	394.815	136.849	307.04	41687279	41784308	0.191831	0.835862	0.289724	0.650033
NM_015908	7	3002.13	576.235	2313.01	622.711	2074.97	100310636	100324221	0.191942	0.770454	0.207423	0.691166
NM_002311	17	443.096	85.0948	672.42	271.38	199.77	30331650	30354281	0.192046	1.51755	0.612464	0.45085
NM_003273	11	2594.86	498.344	8984.82	426.571	875.726	64635916	64640283	0.192051	3.46255	0.164391	0.337485
NM_005667	2	850.59	163.403	1887.03	257.429	242.422	86684026	86704489	0.192105	2.21849	0.302648	0.285005
NM_021132	10	386.417	74.3508	497.434	59.886	177.873	74866569	74925788	0.192411	1.2873	0.154978	0.460314
NM_003884	3	847.635	163.169	829.347	74.0496	80.783	20056527	20170900	0.192499	0.978425	0.0873603	0.095304
NM_014248	22	2728.55	525.263	2085.32	454.023	2566.35	39677330	39698614	0.192507	0.764259	0.166397	0.940554
NM_006839	2	1132.28	217.981	1662.39	97.5255	1041.92	86224565	86276404	0.192515	1.46818	0.0861319	0.9202
NM_001487	12	4135.88	796.902	5716.46	424.591	2283.8	54396086	54399754	0.19268	1.38216	0.10266	0.552193
NM_001921	4	460.371	88.7461	650.48	89.4793	379.15	184048237	184075624	0.192771	1.41295	0.194364	0.823576
NM_006724	6	1145.66	220.981	469.835	77.1658	497.148	161332811	161458407	0.192886	0.4101	0.067355	0.433941
NM_001145374	12	366.451	70.7713	1031.48	92.6372	97.7817	108010375	108015676	0.193126	2.81477	0.252796	0.266834
NM_001124758	17	3700.13	714.592	1878.44	419.281	682.925	4348877	4389977	0.193126	0.50767	0.113315	0.184568
NM_080836	20	1641.15	316.964	1653.37	222.7	685.325	2031518	2077198	0.193136	1.00745	0.135698	0.417589
NM_001127716	15	884.401	170.82	2084.25	154.745	543.405	74295683	74390865	0.193148	2.35668	0.174972	0.614433
NM_003379	6	8061.88	1558.66	770.347	297.083	828.636	159106760	159159328	0.193337	0.0955543	0.0368503	0.102785
NM_022367	1	1226.06	237.1	141.783	222.262	259.763	154390011	154414159	0.193384	0.115642	0.181282	0.211868
NM_016445	14	618.602	119.79	318.062	71.5234	219.715	66923452	66948581	0.193646	0.514163	0.115621	0.35518
NM_138792	15	400.728	77.6165	469.179	98.5177	112.019	50017513	50051250	0.193689	1.17082	0.245847	0.279538
NM_032169	3	569.439	110.317	6404.76	468.257	537.226	133759671	133861665	0.193729	11.2475	0.822313	0.943432
NM_003144	6	524.057	101.564	1013.57	204.798	474.62	7226286	7258540	0.193804	1.93409	0.390793	0.905666
NM_014063	7	8371.48	1623.01	2062.26	615.926	1613.61	44050763	44067840	0.193874	0.246343	0.0735744	0.192751
NM_002717	8	1388.06	269.323	406.08	278.092	1362.9	26204950	26284563	0.194028	0.292552	0.200346	0.981879
NM_183047	20	517.881	100.493	401.26	140.212	109.645	45271787	45418881	0.194046	0.774812	0.270741	0.21172
NM_004219	5	640.863	124.366	171.01	178.636	339.658	159781442	159788324	0.194061	0.266844	0.278743	0.530001
NM_016101	16	395.036	76.7069	148.7	100.107	135.382	67931046	67934510	0.194177	0.376421	0.253413	0.342707
NM_001038707	1	460.664	89.502	193.329	54.2931	258.401	149290070	149298749	0.194289	0.419675	0.117858	0.560931
NM_007062	12	681.369	132.394	928.986	231.411	657.146	106603719	106630387	0.194307	1.36341	0.339626	0.964451
NM_004486	9	1734.52	337.322	933.413	2572.9	1311.76	130057928	130078089	0.194476	0.53814	1.48335	0.756266
NM_002749	17	760.97	148.072	260.117	288.653	82.0638	19222366	19227449	0.194583	0.341822	0.379322	0.107841
NM_176869	4	272.029	52.9585	543.058	63.3189	135.164	106509682	106614676	0.194679	1.99632	0.232765	0.496873
NM_002435	15	623.326	121.442	487.18	392.949	430.769	72969462	72977618	0.194829	0.78158	0.630406	0.691081
NM_152696	1	755.881	147.287	173.703	58.3273	51.3585	114273518	114316218	0.194854	0.229802	0.0771647	0.0679452
NM_003196	1	615.993	120.065	3170.3	199.31	376.261	23580141	23623848	0.194913	5.14665	0.323559	0.61082
NM_001039775	1	1786.99	348.54	85.1146	387.413	835.882	26520936	26543030	0.195043	0.0476301	0.216796	0.467759
NM_031459	1	443.055	86.4452	300.816	165.786	410.192	28458592	28481589	0.195112	0.678957	0.374188	0.925825
NM_006304	7	1969.53	384.661	2536.1	800.059	1389.99	96156014	96177139	0.195307	1.28767	0.406219	0.70575
NM_017550	19	344.553	67.3161	153.845	163.169	209.383	256574	295791	0.195372	0.446505	0.473567	0.607694
NM_021260	14	490.444	95.841	487.453	191.012	552.415	72505911	72563592	0.195417	0.993901	0.389468	1.12636
NM_001130025	7	516.216	100.899	70.5782	205.343	218.533	143028166	143053109	0.195459	0.136722	0.397785	0.423336
NM_145738	22	491.263	96.0656	331.575	283.226	377.934	38090120	38104340	0.195548	0.674943	0.576526	0.76931
NM_021639	1	708.961	138.644	818.37	124.272	305.23	45865564	45924889	0.19556	1.15432	0.175288	0.430531
NM_000191	1	365.375	71.4548	2112.08	103.508	573.41	24000953	24024536	0.195566	5.78059	0.283294	1.56937
NM_002840	1	1639.13	320.714	1643.79	250.844	1475.99	43769133	43861930	0.195662	1.00285	0.153035	0.900474
NM_006212	1	381.904	74.7685	100.471	147.048	190.401	205293242	205317785	0.195778	0.26308	0.38504	0.498556
NM_013291	8	704.631	138.071	1410.41	167.485	421.82	145589253	145605541	0.195949	2.00162	0.237691	0.598639
NM_002807	2	887.039	173.932	1216.92	260.493	712.522	231629852	231745717	0.196081	1.3719	0.293666	0.80326
NM_003917	14	3040.46	596.481	1268.23	290.57	1013.31	23098616	23107119	0.196181	0.417119	0.0955678	0.333274
NM_001083601	16	679.969	133.422	605.322	232.24	259.873	3433668	3476964	0.196218	0.890221	0.341545	0.382184
NM_033121	12	1858.97	364.872	1077.48	289.934	1399.9	108921617	108961618	0.196277	0.579612	0.155965	0.753054
NM_001035516	19	14199.8	2788.76	719.545	2562.46	2866.07	40679961	40684653	0.196394	0.0506729	0.180457	0.201839
NM_002629	10	3551.24	698.28	1557.59	322.157	1667.39	99176016	99183188	0.19663	0.438605	0.0907169	0.469524
NM_016208	8	3178.37	625.214	5643.69	306.835	584.619	145619807	145624735	0.196709	1.77566	0.0965386	0.183937
NM_002406	5	6082.29	1196.7	7313.38	513.124	3560.69	180150146	180162654	0.196752	1.20241	0.0843636	0.58542
NM_005698	1	1288.73	253.6	1634.9	295.677	379.372	153492393	153498819	0.196783	1.26861	0.229433	0.294377
NM_004741	10	493.072	97.0746	549.302	94.9359	308.736	103901922	103913617	0.196877	1.11404	0.19254	0.626147
NM_012287	3	368.242	72.5513	151.458	122.369	70.9988	196476762	196645106	0.197021	0.411301	0.332307	0.192805
NM_017807	14	467.628	92.1961	580.768	77.4767	134.536	19985055	19993038	0.197157	1.24194	0.16568	0.287699
NM_199054	19	3196.46	630.328	1601.77	2201.3	3387.81	1988469	2002243	0.197196	0.501108	0.688669	1.05986
NM_213604	19	904.568	178.572	176.368	134.479	277.409	1456022	1464019	0.197411	0.194975	0.148666	0.306676
NM_001104548	1	6925.46	1368.02	118.271	347	1920.53	207668790	207672515	0.197535	0.0170778	0.050105	0.277315
NM_001105078	3	343.428	67.8705	86.6149	75.0935	91.6778	170283980	170348216	0.197627	0.252207	0.218659	0.266949
NM_001077637	2	326.464	64.5316	302.278	108.075	277.276	131834534	131838201	0.197668	0.925914	0.331047	0.84933
NM_006310	17	1057.59	209.057	647.417	66.5356	316.033	42963442	43055641	0.197672	0.612161	0.0629123	0.298823
NM_001128917	19	4669.74	923.169	4518.64	1285.32	1524.12	50086316	50098786	0.197692	0.967642	0.275245	0.326382
NM_003100	5	1171.06	231.605	1308.01	182.479	391.729	122138648	122193701	0.197774	1.11695	0.155824	0.334508
NM_014470	12	264.839	52.3829	558.327	255.15	248.092	47537194	47545920	0.197791	2.10817	0.963415	0.936765
NM_020469	9	3279.33	648.727	91.1733	676.253	479.88	135120383	135140451	0.197823	0.0278024	0.206217	0.146335
NM_017720	19	1615.77	320.18	1110.5	591.703	1364.77	4275039	4289847	0.19816	0.687289	0.366205	0.844656
NM_001031749	19	918.394	182.085	60.5608	116.793	234.801	48991918	48998453	0.198264	0.065942	0.127171	0.255665
NM_178441	14	258.401	51.2939	397.526	59.2011	136.222	72505911	72523417	0.198505	1.53841	0.229106	0.527173
NM_022152	2	5514.66	1094.79	1946	745.418	2009.17	218847160	218865524	0.198524	0.352878	0.13517	0.364333
NM_032560	14	942.771	187.354	916.167	116.919	196.59	90993708	91046397	0.198727	0.971781	0.124017	0.208523
NM_017920	7	482.236	95.9843	979.793	392.751	204.804	43882025	43912756	0.19904	2.03177	0.814436	0.424696
NM_006417	1	277.409	55.2304	511.591	71.1563	80.8086	78888064	78902351	0.199093	1.84417	0.256503	0.291297
NM_005253	2	1072.41	213.883	80.4325	138.707	86.8676	28469282	28491020	0.199441	0.0750015	0.129341	0.0810021
NM_014889	10	801.679	159.989	537.702	222.089	497.369	3169919	3205003	0.199568	0.670721	0.277031	0.620409
NM_015189	2	329.194	65.711	64.3532	105.713	62.9407	72259951	72906685	0.199612	0.195487	0.321126	0.191197
NM_001004067	16	3495.1	697.814	5455.79	956.168	4542.83	16233889	16296168	0.199655	1.56098	0.273574	1.29977
NM_004077	12	7407.86	1479.75	3935.15	646.436	3780.41	54951749	54980442	0.199755	0.531213	0.0872636	0.510325
NM_000154	17	943.013	188.397	4154.43	388.528	442.617	71265612	71272875	0.199782	4.40549	0.412007	0.469365
NM_005778	3	1271.1	253.97	1232.66	134.431	401.17	50101371	50131396	0.199803	0.969755	0.105759	0.315608
NM_006910	16	428.369	85.6253	377.107	104.74	124.274	24458408	24491684	0.199887	0.880331	0.244509	0.290111
NM_006837	8	391.52	78.2933	639.135	97.1986	196.83	68117868	68137116	0.199973	1.63244	0.24826	0.502733
NM_020474	18	347.927	69.583	204.072	127.637	220.459	31488530	31545795	0.199993	0.586536	0.36685	0.633637
NM_201439	12	2076.46	415.369	1811.12	62.0792	432.105	41006213	41122032	0.200037	0.872218	0.0298967	0.208097
NM_024948	10	301.297	60.3017	325.465	102.819	102.53	15860180	15942525	0.20014	1.08021	0.341254	0.340296
NM_001964	5	2325.16	466.037	807.149	481.012	263.026	137829079	137832903	0.200432	0.347136	0.206872	0.113121
NM_022157	1	281.59	56.4446	158.986	116.444	80.9126	39077605	39097927	0.200449	0.564601	0.413522	0.287342
NM_138769	16	767.801	153.938	749.33	375.687	541.963	658133	664172	0.200492	0.975943	0.489303	0.705864
NM_130837	3	293.106	58.7913	426.13	89.8614	88.0095	194793626	194898293	0.20058	1.45384	0.306583	0.300265
NM_001003656	10	639.366	128.473	956.325	69.6621	221.677	133597949	133620043	0.200937	1.49574	0.108955	0.346713
NM_001002914	17	1074.46	215.982	476.791	487.382	382.904	7195931	7198986	0.201015	0.44375	0.453607	0.356369
NM_005231	11	4843.14	973.636	2419.68	652.527	3082.09	69922259	69960338	0.201034	0.49961	0.134732	0.636383
NM_001080392	7	906.216	182.87	975.499	118.888	167.472	141002996	141048422	0.201795	1.07645	0.131192	0.184804
NM_004637	3	1151.28	232.436	1120.14	234.494	1491.25	129927668	130016331	0.201894	0.972956	0.203681	1.2953
NM_014827	1	1507.7	304.482	2026.61	199.422	768.095	202031373	202089879	0.201951	1.34417	0.132268	0.509447
NM_006463	2	351.648	71.0604	247.547	71.5683	118.441	73909634	73943519	0.202078	0.703963	0.203523	0.336818
NM_207442	14	248.678	50.2874	166.625	69.8416	63.0498	68331216	68332943	0.202219	0.670043	0.280852	0.25354
NM_001126050	1	6104.08	1234.92	8471.39	1155.29	4599.81	154978522	154988864	0.202311	1.38782	0.189266	0.753563
NM_013286	3	533.104	107.906	439.125	242.023	70.2087	51403770	51410376	0.20241	0.823713	0.453988	0.131698
NM_001144766	17	2744.59	555.571	3106.19	469.925	1013.21	37381982	37422702	0.202424	1.13175	0.171218	0.369167
NM_017971	1	700.458	141.821	1251.06	181.107	658.843	1327138	1332556	0.202468	1.78606	0.258555	0.940589
NM_021134	11	922.969	187.038	807.574	100.762	324.712	1925077	1934413	0.202648	0.874975	0.109172	0.351813
NM_017634	8	270.183	54.7531	85.7074	173.453	76.1855	25341280	25371837	0.202652	0.31722	0.641981	0.281977
NM_001432	4	372.152	75.4195	57.9026	78.8657	100.594	75449723	75473341	0.202658	0.155589	0.211918	0.270303
NM_145731	22	925.061	187.482	448.035	219.503	417.771	38075899	38104340	0.20267	0.48433	0.237285	0.451615
NM_001360	11	469.034	95.066	1382.2	102.748	200.519	70823104	70837125	0.202685	2.9469	0.219063	0.427516
NM_002168	15	4690.68	951.859	3909.79	940.882	2826.17	88428215	88446712	0.202926	0.833523	0.200586	0.602507
NM_012399	22	1612.61	327.685	2027.65	221.497	1089.65	26577656	26645255	0.203201	1.25737	0.137353	0.675703
NM_001142316	11	1099.91	223.608	420.824	105.742	249.16	33836698	33847947	0.203297	0.382599	0.0961372	0.226528
NM_018389	11	1251.19	255.006	410.616	275.974	505.234	45783216	45791142	0.203811	0.32818	0.220569	0.403803
NM_032975	18	1320.61	269.323	291.465	432.181	412.304	30327251	30725806	0.203938	0.220704	0.327258	0.312206
NM_014168	2	271.706	55.4751	543.859	55.012	169.907	170376513	170389599	0.204173	2.00164	0.202469	0.625333
NM_014949	1	405.326	82.7827	631.546	78.8657	147.773	154149459	154170812	0.204237	1.55812	0.194574	0.364579
NM_000690	12	2444.31	499.326	18186.2	223.068	1708.81	110688728	110732167	0.204282	7.44022	0.0912603	0.6991
NM_003870	15	2712.84	554.326	341.341	183.561	1227.44	88732476	88846479	0.204334	0.125824	0.0676639	0.452455
NM_025106	1	920.09	188.251	512.395	90.8274	174.082	9275527	9352175	0.204601	0.556896	0.0987158	0.189201
NM_001008709	11	5380.55	1101.17	4644.81	1473.17	4262.66	66922227	66925952	0.204658	0.86326	0.273796	0.792236
NM_053051	17	1936.5	396.403	2347.08	500.061	442.43	7776197	7793621	0.204701	1.21202	0.258229	0.228469
NM_000262	22	1033.37	211.676	1964.5	116.51	187.226	40784283	40796792	0.204841	1.90107	0.112747	0.18118
NM_033498	10	10261.3	2102.52	1447.7	467.345	3752.13	70699761	70831643	0.204898	0.141084	0.0455444	0.365658
NM_001006622	2	871.547	178.593	604.366	172.923	449.48	128238511	128285215	0.204915	0.693441	0.198409	0.515727
NM_001003787	17	620.703	127.215	1103.41	58.1012	144.944	59133926	59172947	0.204953	1.77767	0.0936055	0.233516
NM_004091	1	819.755	168.03	77.7552	91.145	133.422	23705508	23730300	0.204976	0.0948518	0.111186	0.162759
NM_007357	1	320.559	65.7115	585.857	70.9104	103.25	228844824	228896353	0.204991	1.82761	0.221209	0.322094
NM_014612	9	1088.24	223.308	1386.28	71.9178	220.68	95253993	95368218	0.205201	1.27388	0.0660866	0.202787
NM_015476	18	1550.95	318.474	656.124	172.701	291.288	32630031	32663156	0.205341	0.423047	0.111352	0.187812
NM_012321	19	1890.66	388.261	2151.1	267.707	484.525	18278717	18295001	0.205357	1.13775	0.141594	0.256273
NM_001007099	1	4012.72	824.723	9820.21	178.444	186.912	53253197	53289870	0.205527	2.44727	0.0444696	0.0465798
NM_002826	1	3282.66	675.415	1279.73	673.568	2974.79	178390590	178433792	0.205752	0.389845	0.20519	0.906213
NM_015997	1	422.856	87.0495	759.99	66.493	207.5	154964886	154973375	0.205861	1.79728	0.157247	0.490711
NM_032725	11	1451.66	298.921	1663.3	343.428	877.875	116124100	116148914	0.205917	1.14579	0.236576	0.604739
NM_001142467	1	835.235	172.032	178.082	673.758	502.192	924207	925415	0.205969	0.213211	0.806669	0.601259
NM_015543	2	380.572	78.4147	465.48	66.5356	246.908	65167492	65210939	0.206044	1.22311	0.174831	0.648782
NM_003750	10	495.635	102.165	452.035	85.4801	255.402	120784530	120830324	0.206129	0.912032	0.172466	0.515304
NM_053045	9	578.725	119.451	1300.86	65.3641	104.809	139218355	139219911	0.206404	2.2478	0.112945	0.181103
NM_001355	22	2627.86	542.636	9077.4	1035.43	3676.57	22643553	22652019	0.206494	3.45429	0.394019	1.39907
NM_001004431	17	2740.64	566.209	497.992	1512.1	2083.6	78630855	78646011	0.206598	0.181707	0.551734	0.760259
NM_005648	8	1614.82	333.692	1584.12	488.546	1371.59	75021187	75046900	0.206644	0.980993	0.30254	0.849377
NM_182491	7	1372.2	283.58	6128.21	118.207	782.681	1159068	1166324	0.20666	4.46596	0.086144	0.570382
NM_004863	14	350.689	72.5387	62.996	89.1081	92.4026	77043022	77152863	0.206846	0.179635	0.254094	0.263489
NM_152519	2	431.171	89.2627	337.12	166.369	237.931	210593679	210744296	0.207024	0.78187	0.385855	0.551825
NM_015133	16	510.1	105.62	372.32	499.795	566.886	1696221	1760319	0.207058	0.729896	0.979798	1.11132
NM_203382	5	473.459	98.0373	1682.77	98.6824	103.333	34023656	34043963	0.207066	3.5542	0.208429	0.218252
NM_003831	18	489.192	101.346	292.791	154.674	514.924	19286784	19317097	0.20717	0.598519	0.316182	1.0526
NM_012401	22	5199.41	1077.95	3733.67	2130.24	3158.93	49055534	49075336	0.207321	0.718095	0.409708	0.607555
NM_002726	6	773.903	160.458	593.113	63.5965	205.378	105832198	105957662	0.207337	0.766392	0.0821763	0.26538
NM_052844	9	620.965	128.8	447.092	184.743	223.349	130435760	130458950	0.207419	0.719996	0.297509	0.359681
NM_003070	9	789.213	163.725	1225.08	51.9304	142.716	2005341	2183623	0.207453	1.55228	0.0658002	0.180833
NM_017841	11	2159.97	448.27	2416.41	1120.97	1075.44	60954172	60970805	0.207536	1.11873	0.518975	0.497898
NM_152344	17	951.319	197.469	856.344	111.227	142.037	39467529	39500513	0.207573	0.900165	0.116918	0.149305
NM_182901	11	365.933	75.9612	127.811	195.775	132.471	8889377	8898202	0.207582	0.349273	0.535002	0.36201
NM_025082	16	1045.06	216.983	941.77	214.424	545.815	66419560	66438862	0.207628	0.901164	0.205179	0.522281
NM_025153	5	260.67	54.1499	60.1442	68.0709	74.5558	159922704	160211797	0.207734	0.23073	0.261138	0.286016
NM_005719	12	4072.32	846.168	1579.89	145.752	3420.99	109357088	109372541	0.207785	0.387958	0.0357908	0.840059
NM_172113	20	3015.91	626.735	406.892	803.014	1783.46	45040280	45250899	0.20781	0.134915	0.26626	0.591351
NM_006759	2	447.305	92.9767	1873.64	74.385	554.038	63922517	63972200	0.20786	4.18873	0.166296	1.23861
NM_153686	4	258.268	53.6964	161.522	87.6597	127.884	17453941	17632483	0.20791	0.625407	0.339414	0.495161
NM_005949	16	1207.5	251.153	7269.19	192.282	2091.32	55249355	55250716	0.207994	6.02003	0.15924	1.73194
NM_020121	13	331.372	68.9383	442.213	118.888	52.1704	95251836	95503638	0.208039	1.33449	0.358776	0.157438
NM_002949	17	2114.03	440.991	4180.66	300.415	367.598	77280811	77284953	0.208602	1.97757	0.142105	0.173885
NM_020362	1	1855.24	387.373	1406.88	247.699	1136.06	23977462	23987307	0.2088	0.758329	0.133513	0.612351
NM_000689	9	677.279	141.452	8948.68	76.3123	125.409	74705406	74757789	0.208853	13.2127	0.112675	0.185166
NM_006327	10	3769.53	787.659	3520.5	202.779	646.28	51262093	51293342	0.208954	0.933937	0.0537943	0.171449
NM_004428	1	623.262	130.266	1983.15	73.9679	94.9656	153366972	153374010	0.209006	3.18189	0.118679	0.152369
NM_178587	14	1395.35	291.751	822.68	108.586	352.291	101345924	101448715	0.209088	0.589587	0.0778201	0.252476
NM_018090	1	452.547	94.6289	413.601	51.9304	307.316	16639753	16659169	0.209103	0.913942	0.114751	0.67908
NM_014315	14	353.499	73.9203	2007.86	74.8629	571.642	49304536	49319606	0.20911	5.67996	0.211777	1.6171
NM_012478	17	1308.33	273.731	2314.46	617.793	1042.7	71353374	71363096	0.209222	1.76902	0.472201	0.796969
NM_015194	17	1905.66	398.838	663.735	196.396	393.975	27843740	28228015	0.209292	0.348297	0.10306	0.20674
NM_001005369	2	402.394	84.2655	646.192	161.128	204.914	55317259	55349819	0.20941	1.60587	0.400423	0.509238
NM_014758	11	752.859	157.697	908.486	88.4686	102.434	130250975	130291592	0.209465	1.20671	0.11751	0.136061
NM_002028	14	393.127	82.3655	181.149	77.9229	128.3	64523259	64599123	0.209514	0.460791	0.198213	0.326359
NM_182802	20	433.413	90.8432	415.993	110.765	79.7068	5879297	5923831	0.2096	0.959808	0.255565	0.183905
NM_032112	10	362.864	76.07	795.078	97.9047	470.177	102736016	102737262	0.209638	2.19112	0.269811	1.29574
NM_004317	19	3403.76	713.949	2072.28	164.797	285.196	12709305	12720137	0.209753	0.608819	0.0484162	0.0837883
NM_173810	11	383.796	80.5281	461.679	60.4986	99.2033	62252527	62262684	0.20982	1.20293	0.157632	0.258479
NM_022059	17	2880.66	604.489	1751.93	280.927	424.749	4583576	4589972	0.209844	0.608169	0.0975219	0.147449
NM_006238	6	665.424	139.648	111.688	96.4565	452.147	35418312	35503933	0.209864	0.167845	0.144955	0.679487
NM_021075	21	346.577	72.7816	337.12	87.3662	112.077	43186446	43202842	0.210001	0.972713	0.252083	0.323382
NM_014222	9	434.483	91.3157	691.896	67.5632	588.014	123946158	123961919	0.210171	1.59246	0.155503	1.35337
NM_017719	3	663.569	139.805	727.836	216.606	101.993	43303007	43367638	0.210687	1.09685	0.326426	0.153704
NM_001114636	2	630.235	132.785	544.462	50.8172	72.1095	58239881	58322019	0.210691	0.863904	0.0806322	0.114417
NM_001033553	17	1211.41	255.268	184.847	295.098	142.518	19930926	20158659	0.210719	0.152588	0.243598	0.117646
NM_032479	5	558.79	117.763	1015.22	130.092	671.494	1851498	1852956	0.210745	1.81681	0.23281	1.20169
NM_001084392	22	1151.88	242.821	5787.06	131.185	1179.01	22643553	22646680	0.210804	5.02401	0.113888	1.02355
NM_012460	14	409.058	86.2364	293.456	81.3693	171.847	57945122	57963985	0.210817	0.717397	0.198919	0.420104
NM_181657	14	828.159	174.63	194.62	66.8722	320.714	23852152	23856901	0.210866	0.235003	0.080748	0.387262
NM_001177	12	939.814	198.285	707.592	60.0152	113.888	100311045	100325703	0.210983	0.752907	0.0638586	0.121182
NM_030768	2	488.058	103.041	533.93	113.254	217.746	238743781	238777063	0.211124	1.09399	0.23205	0.446147
NM_139119	1	2710.79	573.231	1736.39	120.338	208.618	153895856	153925189	0.211462	0.640546	0.0443923	0.0769584
NM_138689	11	3871.48	818.745	2148.5	891.899	2391.82	63768526	63770989	0.211481	0.554956	0.230377	0.617805
NM_001077628	1	1693.3	358.136	1493.64	67.1671	70.0751	148504422	148508156	0.211501	0.882083	0.0396663	0.0413836
NM_018077	7	250.974	53.0917	282.353	125.345	216.028	127737671	127771198	0.211542	1.12503	0.499434	0.860759
NM_001018159	16	743.731	157.426	964.08	226.581	562.636	65394281	65422380	0.21167	1.29628	0.304655	0.756506
NM_001320	6	3192.84	676.034	4349.41	352.104	2642.14	31741635	31745822	0.211734	1.36224	0.110279	0.82752
NM_020431	14	528.495	111.906	166.032	453.193	262	76717854	76795591	0.211746	0.31416	0.857516	0.495748
NM_032387	17	2815.9	596.481	316.854	483.801	941.089	38186221	38202610	0.211826	0.112523	0.17181	0.334205
NM_016048	5	443.147	93.9177	1075.7	146.785	148.925	128458340	128477618	0.211934	2.42741	0.331234	0.336063
NM_182666	3	256.156	54.295	232.549	90.8339	188.23	23822442	23907811	0.211961	0.907841	0.354604	0.734826
NM_000786	7	315.788	66.9347	1605.15	72.1244	209.727	91579398	91601776	0.211961	5.083	0.228395	0.664138
NM_002788	14	1593.23	337.787	1566.11	112.884	634.302	57781345	57808479	0.212013	0.982973	0.0708518	0.398122
NM_198268	1	661.802	140.381	318.849	76.1178	249.634	114273518	114321945	0.212119	0.481789	0.115016	0.377203
NM_014230	17	2732.86	579.772	2755.37	238.177	1684.79	71546785	71580202	0.212149	1.00824	0.0871531	0.616493
NM_005921	5	312.246	66.2502	94.8546	56.164	75.8324	56146656	56227735	0.212173	0.303781	0.179871	0.242861
NM_001113205	1	641.27	136.079	423.349	374.887	546.59	159274044	159275398	0.212202	0.660173	0.584601	0.852357
NM_001694	16	14310.9	3037.12	7672.01	1997.26	12805.9	2503953	2510220	0.212224	0.536094	0.139562	0.894831
NM_018164	12	310.109	65.8162	298.29	95.066	168.843	26949378	26982521	0.212236	0.961888	0.306557	0.544465
NM_013279	11	550.325	116.866	1366.73	643.879	206.918	61279436	61312565	0.212359	2.48349	1.17	0.375993
NM_019557	1	433.039	91.9596	874.568	482.395	1082.15	26019270	26032020	0.212359	2.01961	1.11398	2.49896
NM_001663	14	3358.79	713.347	738.515	490.88	556.502	49429485	49433522	0.212382	0.219875	0.146148	0.165685
NM_000769	10	863.524	183.503	13105.2	91.0654	312.191	96512452	96602661	0.212504	15.1764	0.105458	0.361532
NM_001029882	1	4662.3	990.992	1153.41	797.859	2169.5	27733342	27802730	0.212554	0.247392	0.17113	0.465328
NM_005946	16	792.393	168.447	1177.32	431.615	558.348	55230078	55231500	0.21258	1.48578	0.544698	0.704636
NM_025158	5	439.525	93.5754	192.86	93.3248	160.53	178910176	178969625	0.212901	0.438792	0.212331	0.365234
NM_001040006	5	737.596	157.135	581.619	593.135	478.332	145807065	145871262	0.213036	0.788533	0.804146	0.648502
NM_033294	11	664.768	141.821	305.405	67.6082	202.693	104401446	104411067	0.213339	0.459416	0.101702	0.304908
NM_012394	1	1482.37	316.418	3264.99	203.362	583.321	159336969	159354490	0.213454	2.20255	0.137187	0.393506
NM_025234	15	2380.42	508.705	2712.16	65.7515	605.142	76362632	76378995	0.213704	1.13936	0.0276218	0.254217
NM_001142281	11	1173.98	250.918	1564.08	70.3549	570.519	117948311	117978955	0.213733	1.33229	0.0599286	0.48597
NM_024605	4	2173.55	464.925	493.192	350.668	601.924	148872902	149213377	0.213901	0.226906	0.161334	0.276931
NM_003655	17	1042.75	223.198	1179.37	128.358	227.367	75421549	75427808	0.214048	1.13102	0.123096	0.218045
NM_001009942	10	267.797	57.3487	216.502	111.881	150.695	5960056	5971866	0.21415	0.808454	0.417782	0.562719
NM_004894	14	2685.37	575.152	2715.13	341.056	2541.95	103448377	103457656	0.21418	1.01108	0.127005	0.946594
NM_001012661	11	1595.82	341.901	1745.24	357.496	1843.3	62380093	62412929	0.214249	1.09363	0.224021	1.15508
NM_001004128	1	3967.84	850.149	601.191	500.679	825.149	178390590	178433792	0.21426	0.151516	0.126184	0.207959
NM_001135647	5	443.279	94.9865	191.47	170.284	213.969	137701122	137713315	0.214282	0.43194	0.384147	0.482695
NM_001033714	12	1081.32	231.76	734.947	245.952	130.959	6536297	6547741	0.21433	0.679673	0.227455	0.12111
NM_006503	19	3365.5	721.637	4367.47	444.515	1399.17	45168912	45179193	0.214422	1.29772	0.13208	0.415739
NM_001033858	10	433.98	93.1102	154.312	167.232	101.019	14988876	15036100	0.21455	0.355574	0.385346	0.232773
NM_003439	7	604.991	129.878	681.904	56.3309	55.6497	99451154	99473339	0.214677	1.12713	0.0931103	0.0919843
NM_017794	9	272.407	58.5505	249.786	93.0582	298.465	20648308	20985954	0.214937	0.916959	0.341614	1.09566
NM_024047	4	689.034	148.301	937.325	110.536	116.626	88562758	88598523	0.215231	1.36035	0.160421	0.16926
NM_001009566	1	1360.81	292.901	733.697	413.163	1433.09	9711665	9807137	0.215239	0.539161	0.303615	1.05311
NM_024116	11	508.902	109.624	199.77	61.9123	164.319	93108745	93114310	0.215412	0.39255	0.121659	0.322888
NM_024910	7	280.53	60.4376	351.246	65.4211	69.7452	148875177	148952751	0.215441	1.25208	0.233206	0.24862
NM_017785	5	539.727	116.332	400.664	209.634	126.063	168943215	168964359	0.215539	0.742345	0.388407	0.233567
NM_016039	14	681.117	146.823	577.012	103.536	290.285	51525977	51541170	0.215563	0.847156	0.15201	0.426189
NM_002673	3	1504.81	324.488	1388.06	309.799	503.51	48420264	48445876	0.215634	0.922412	0.205872	0.3346
NM_001520	16	1401.68	302.346	463.101	414.502	678.458	27379434	27468752	0.215703	0.330391	0.295718	0.484033
NM_022488	3	364.665	78.6637	461.103	105.371	280.693	113734048	113763175	0.215715	1.26446	0.288954	0.769729
NM_004231	7	7471.68	1613.61	1695.06	700.489	1386.32	128290133	128293138	0.215964	0.226865	0.0937526	0.185544
NM_002805	17	2394.84	517.281	2383.61	896.365	3645.77	59258541	59263119	0.215998	0.995307	0.374289	1.52234
NM_013450	2	1006.41	217.417	947.212	158.102	379.708	159883735	160181305	0.216032	0.941177	0.157095	0.377289
NM_001014764	17	350.294	75.7416	773.569	153.375	568.232	3518838	3519711	0.216223	2.20834	0.437847	1.62216
NM_001128918	14	3121.52	675.015	2383.19	236.375	964.486	102921453	103039919	0.216246	0.763471	0.0757244	0.30898
NM_145214	1	711.17	153.814	512.593	579.591	1024.57	226647999	226661140	0.216283	0.720773	0.814981	1.44068
NM_002712	2	2325.64	503.169	1361.63	54.6895	548.837	241738574	241771112	0.216357	0.585489	0.0235159	0.235994
NM_133171	20	1840.99	398.414	968.235	198.995	358.585	44428096	44468678	0.216413	0.525931	0.108091	0.194778
NM_201537	14	18891.7	4090.74	19253.3	2087.37	6553.95	20554761	20563775	0.216536	1.01914	0.110491	0.346922
NM_173602	12	327.597	70.9415	307.542	97.0831	64.7441	49185034	49428717	0.216551	0.938782	0.296349	0.197633
NM_004814	1	1035.41	224.31	1306.33	137.715	224.548	31505001	31542231	0.216638	1.26165	0.133004	0.216868
NM_176795	11	2004.39	434.508	581.544	1120.42	1836.41	522241	525550	0.216778	0.290136	0.558981	0.916197
NM_001620	11	13231.8	2868.61	4084.65	2090	14878.1	62039949	62070908	0.216797	0.3087	0.157953	1.12442
NM_001105538	17	2869.97	622.259	2046.17	483.545	398.465	4388939	4405430	0.216817	0.712959	0.168484	0.138839
NM_032199	10	553.082	119.994	530.26	84.3707	669.28	63331448	63526709	0.216955	0.958737	0.152546	1.21009
NM_020791	17	857.568	186.099	272.305	110.91	72.8152	24742068	24895628	0.217008	0.317532	0.129331	0.084909
NM_005627	6	909.772	197.495	550.394	144.64	822.75	134532076	134537727	0.217081	0.60498	0.158985	0.904347
NM_006816	5	5622.99	1220.7	5983.7	400.239	401.815	176691169	176711491	0.217091	1.06415	0.071179	0.0714593
NM_007234	9	2641.17	574.193	3420.57	322.848	2283.17	34603547	34610496	0.217401	1.2951	0.122237	0.864455
NM_001081491	11	1174.9	255.468	1374.53	147.588	497.59	62316173	62329540	0.217438	1.1699	0.125617	0.423515
NM_001142350	16	1319.73	286.989	1961.81	196.311	195.817	3014032	3017757	0.217461	1.48653	0.148751	0.148377
NM_015547	1	512.746	111.513	85.6097	276.359	119.527	54786488	54873005	0.217481	0.166963	0.538978	0.233112
NM_022490	9	556.592	121.177	525.105	128.954	81.7058	37475944	37493693	0.217712	0.943427	0.231684	0.146796
NM_005004	10	3081.15	671.129	4003.77	817.359	2495.34	102273486	102279626	0.217818	1.29944	0.265277	0.809873
NM_004740	17	2503.95	545.942	3015.12	596.808	1563.09	24424664	24426753	0.218032	1.20415	0.238347	0.624251
NM_145303	6	383.396	83.5937	532.882	57.8345	85.5534	159182147	159198652	0.218035	1.3899	0.150848	0.223146
NM_015141	3	578.902	126.387	152.51	202.47	312.413	32123147	32185204	0.218322	0.263447	0.349748	0.539665
NM_006265	8	605.413	132.181	1011.61	65.0252	155.321	117927354	117956286	0.218332	1.67095	0.107406	0.256554
NM_002488	5	1451.28	317.203	3273.93	169.766	1335.6	140005141	140007424	0.218568	2.25589	0.116977	0.920291
NM_001032391	16	931.368	203.672	450.295	75.9969	185.338	25030547	25097052	0.218681	0.483477	0.0815971	0.198995
NM_014933	4	1596.25	349.354	1387.51	87.7158	461.523	83958837	84031424	0.218859	0.869229	0.0549512	0.28913
NM_031207	1	427.903	93.6787	2216.5	179.593	660.614	43689415	43692505	0.218925	5.17991	0.419706	1.54384
NM_002501	19	2474.82	542.702	2257.57	149.454	1286.68	12967583	13070610	0.219289	0.912213	0.0603897	0.519909
NM_203292	18	441.349	96.859	159.604	65.5457	313.102	18767836	18860447	0.219461	0.361628	0.148512	0.709421
NM_001145392	3	662.217	145.372	512.687	67.8715	77.1463	12501009	12549819	0.219523	0.774197	0.102491	0.116497
NM_025087	4	437.103	95.9706	56.3233	112.677	241.351	48683021	48758852	0.219561	0.128856	0.257781	0.552162
NM_006763	1	612.391	134.483	328.73	52.3639	434.237	201541286	201545352	0.219604	0.536798	0.0855074	0.709085
NM_018654	12	453.947	99.6901	61.2383	58.6458	107.804	12984975	12994585	0.219608	0.134902	0.129191	0.237483
NM_001100399	4	1737.04	381.772	1906.26	286.213	430.437	39500877	39655971	0.219783	1.09742	0.164771	0.247799
NM_152736	6	570.413	125.375	943.882	1393.29	923.107	28342766	28353959	0.219797	1.65473	2.4426	1.61831
NM_001143935	7	479.571	105.455	953.068	86.9577	57.2356	86812886	86867048	0.219895	1.98734	0.181324	0.119348
NM_015500	21	514.391	113.161	608.569	141.197	292.484	42178287	42247068	0.219991	1.18309	0.274494	0.568603
NM_001098272	5	1486.39	327.01	5945.83	299.998	1359.56	43325249	43349352	0.220003	4.00019	0.20183	0.91467
NM_001130921	22	989.453	217.721	1167.81	159.456	168.843	49552785	49568953	0.220042	1.18025	0.161155	0.170643
NM_003150	17	2704.7	595.473	3162.64	70.9898	135.296	37718868	37794039	0.220162	1.16931	0.0262468	0.0500225
NM_001005354	12	1387.21	305.424	1805.97	298.199	1626.84	52121699	52126694	0.220172	1.30188	0.214964	1.17275
NM_012171	5	444.103	97.8224	453.479	91.9131	232.326	176006993	176018665	0.22027	1.02111	0.206964	0.523136
NM_199205	8	1603.84	353.401	2255.13	430.991	308.2	22518201	22533928	0.220347	1.40608	0.268725	0.192164
NM_145047	1	260.117	57.337	365.999	254.743	251.854	36656093	36688639	0.220428	1.40706	0.97934	0.968233
NM_001349	2	2649.55	584.256	1768.21	194.75	1896.83	136380723	136459692	0.220512	0.667364	0.073503	0.715909
NM_016030	2	1096.68	241.878	1597.06	57.9503	123.857	3362452	3462349	0.220555	1.45627	0.0528416	0.112938
NM_001032290	1	510.214	112.639	232.492	309.023	378.911	109623700	109627294	0.220768	0.455676	0.605672	0.74265
NM_033306	11	1769.46	391.017	1087.59	75.3787	1487.36	104318803	104332632	0.220981	0.614644	0.0425999	0.840571
NM_001139	17	1011.61	223.551	68.3611	450.144	182.435	7916678	7931746	0.220984	0.0675762	0.444976	0.18034
NM_001113201	12	3185.35	703.991	1108.96	600.699	1131.03	55392477	55405333	0.221009	0.348143	0.188582	0.355073
NM_201274	17	2893.48	639.501	962.768	471.882	1027.59	16886831	17029598	0.221014	0.332737	0.163085	0.35514
NM_022047	6	1761.75	389.459	483.193	101.515	407.895	35373572	35397526	0.221064	0.274269	0.0576215	0.231529
NM_001039468	11	5702.06	1261.28	848.179	225.463	155.658	63363470	63433629	0.221197	0.148749	0.0395406	0.0272985
NM_001033555	17	1327.84	293.766	81.977	214.055	112.497	19999993	20158659	0.221236	0.0617372	0.161206	0.0847218
NM_020876	17	1317.86	291.686	80.1291	145.384	632.052	33867169	33922153	0.221333	0.0608026	0.110318	0.479606
NM_003761	2	7481.32	1656.15	4563.17	4996.68	14080.3	85658158	85662667	0.221371	0.609942	0.667887	1.88207
NM_001662	7	15170.9	3358.48	12289.4	4454.17	11265.6	127015752	127018988	0.221376	0.810065	0.293599	0.742581
NM_198839	17	2005.5	444.017	2472.93	524.152	1135.73	32516039	32841015	0.2214	1.23307	0.261357	0.566309
NM_016029	14	1176.44	260.515	2206.5	194.75	520.835	59681251	59701964	0.221444	1.87558	0.165542	0.442722
NM_001083899	19	621.371	137.715	70.4557	155.033	156.87	60216886	60241444	0.22163	0.113388	0.249502	0.252457
NM_001006641	9	515.791	114.342	1498.48	194.75	357.869	129870299	129911345	0.221683	2.90521	0.377575	0.693827
NM_002791	14	2682.83	594.881	4033.59	175.255	437.905	34831324	34856431	0.221736	1.50348	0.0653245	0.163225
NM_018265	1	938.206	208.06	264.323	261.64	762.608	199127261	199151486	0.221764	0.281732	0.278873	0.812836
NM_078474	15	300.46	66.6408	669.617	134.878	169.105	99999571	100010117	0.221796	2.22864	0.448904	0.562821
NM_001024959	3	5046.5	1119.33	4058.95	792.212	1471.41	9809226	9823789	0.221803	0.804309	0.156982	0.291571
NM_024712	16	463.809	102.923	115.019	261.816	345.165	65790528	65795428	0.221908	0.247987	0.564491	0.744196
NM_133493	6	542.146	120.382	361.954	141.476	213.151	74462234	74594760	0.222048	0.667631	0.260956	0.393162
NM_017546	2	1411.95	313.639	1373.68	100.358	264.276	101235776	101253210	0.222132	0.972899	0.0710776	0.187171
NM_001136005	21	971.947	216.113	944.793	220.766	507.724	33798108	33837065	0.222351	0.972062	0.227138	0.522379
NM_001039661	11	277.896	61.7953	219.156	91.6649	164.212	125658191	125670038	0.222369	0.788627	0.329854	0.590911
NM_001009921	3	356.446	79.3686	517.725	94.2733	197.856	186012624	186253096	0.222667	1.45246	0.264481	0.555079
NM_001134231	3	3915.92	871.99	970.569	1465.97	2971.68	52533424	52542833	0.222678	0.247852	0.374361	0.758871
NM_001017369	4	4122.88	918.168	13737.8	540.925	1642.62	166468267	166483675	0.222701	3.3321	0.131201	0.398415
NM_001137673	19	469.54	104.868	263.702	128.596	167.866	10625936	10657443	0.223342	0.561619	0.273877	0.357513
NM_014874	1	787.859	176.071	1009.12	221.677	884.167	11962824	11996159	0.22348	1.28084	0.281366	1.12224
NM_001099285	2	11712.6	2618.37	4409.61	616.726	3241.19	232281478	232286494	0.223552	0.376485	0.052655	0.276727
NM_178191	1	5118.84	1146.68	6070.77	394.093	4164.75	28435197	28437198	0.224012	1.18597	0.0769888	0.813612
NM_080670	5	333.346	74.7255	301.482	69.8589	312.83	139924603	139928867	0.224168	0.904411	0.209569	0.938454
NM_001079874	1	1037.33	232.666	126.91	282.358	310.89	107915304	108032649	0.224294	0.122343	0.272198	0.299703
NM_004964	1	2976.39	668.439	1238.85	251.987	485.017	32530294	32571811	0.22458	0.416227	0.084662	0.162955
NM_006696	5	1475.26	331.394	2619.12	153.103	542.26	137520471	137542257	0.224635	1.77537	0.103781	0.36757
NM_005762	19	1512.23	339.766	1036.04	362.356	546.828	63747647	63753894	0.224678	0.685103	0.239616	0.361603
NM_001039916	12	394.683	88.7544	538.412	64.8738	257.245	6645903	6668086	0.224875	1.36417	0.16437	0.651776
NM_002795	17	2451.97	552.058	4907.56	391.505	1899.15	34162527	34174004	0.225149	2.00148	0.15967	0.774539
NM_013285	1	799.112	179.985	841.48	172.117	426.903	37805000	37834173	0.225232	1.05302	0.215385	0.534221
NM_004602	20	255.468	57.5407	1248.84	54.6895	571.927	47163282	47238311	0.225236	4.88842	0.214075	2.23874
NM_139013	6	2428.5	547.283	1268.26	270.448	217.005	36103431	36178513	0.225358	0.52224	0.111364	0.0893577
NM_004283	19	758.506	170.959	179.195	152.191	111.064	11296092	11311321	0.225389	0.236247	0.200646	0.146425
NM_006640	17	642.047	144.726	995.756	349.383	383.95	72827191	73008273	0.225413	1.55091	0.54417	0.598009
NM_020410	19	1114.64	251.286	904.325	146.045	525.215	19617009	19635503	0.225441	0.811316	0.131025	0.471197
NM_004725	10	458.99	103.566	674.702	117.482	369.277	124903749	124914876	0.225639	1.46997	0.255958	0.804541
NM_003718	7	584.256	131.869	768.037	190.512	391.935	39956483	40101672	0.225704	1.31455	0.326076	0.670827
NM_021630	8	3804.05	858.707	1519.37	1114.01	2951.97	22492587	22507755	0.225735	0.399409	0.292849	0.776006
NM_014287	16	3095.25	698.958	3318.94	620.632	2957.14	14835143	14897515	0.225816	1.07227	0.200511	0.95538
NM_005642	5	355.512	80.363	914.439	52.5451	418.881	140678240	140680535	0.226048	2.57217	0.147801	1.17825
NM_022365	10	634.06	143.373	960.147	132.394	165.392	22085482	22332656	0.226119	1.51428	0.208804	0.260846
NM_015517	11	229.754	51.9661	250.185	286.205	270.691	118497497	118510975	0.226181	1.08892	1.2457	1.17817
NM_024068	12	308.112	69.728	794.813	97.4459	201.079	54904391	54909904	0.226307	2.57962	0.316267	0.652615
NM_000067	8	478.791	108.358	1256.52	333.126	159.523	86563382	86580973	0.226316	2.62437	0.695766	0.333179
NM_006627	19	359.878	81.4659	722.436	66.1354	115.945	34789040	34798547	0.226371	2.00745	0.183772	0.322179
NM_016491	1	2979.37	674.961	4507.86	388.479	2570.81	54438427	54456644	0.226545	1.51302	0.13039	0.862872
NM_001007794	1	403.943	91.5514	753.704	155.159	127.341	111483771	111529247	0.226644	1.86587	0.384112	0.315244
NM_001135036	17	908.48	205.985	544.212	157.66	406.948	15381019	15407670	0.226736	0.599036	0.173542	0.447943
NM_001101654	18	1825.41	414.083	1683.97	150.568	412.172	46062710	46068690	0.226844	0.922513	0.0824843	0.225797
NM_018571	2	351.004	79.6736	278.615	57.4926	63.8503	202024636	202053819	0.226988	0.793765	0.163795	0.181908
NM_057178	17	380.93	86.5192	718.303	52.3639	82.8407	30360243	30440407	0.227126	1.88566	0.137463	0.217469
NM_014341	6	2117.12	481.17	2262.06	544.058	2180.82	37043894	37061927	0.227275	1.06846	0.25698	1.03008
NM_006844	19	1117.97	254.148	678.258	304.982	329.391	15086784	15097577	0.227331	0.606689	0.272801	0.294634
NM_144695	1	305.08	69.3839	82.3824	81.8751	90.0003	220952528	220972729	0.227429	0.270036	0.268373	0.295006
NM_001839	1	1827.72	415.993	1363.99	363.933	1533.28	95135094	95165323	0.227602	0.746278	0.199118	0.838902
NM_182943	3	233.355	53.1273	372.885	126.475	66.3874	147269917	147361972	0.227667	1.59793	0.541987	0.284491
NM_005398	10	506.788	115.393	449.055	103.045	559.724	93378178	93382838	0.227694	0.88608	0.203329	1.10445
NM_201433	17	889.548	202.585	78.772	400.953	380.757	9754650	10042593	0.227739	0.0885528	0.450738	0.428034
NM_003106	3	758.1	172.683	51.317	67.0122	145.344	182912415	182914917	0.227784	0.0676916	0.0883949	0.191721
NM_207362	2	461.414	105.144	59.8078	67.3399	80.3768	98776740	98919116	0.227873	0.129618	0.145942	0.174197
NM_020365	1	334.521	76.2386	647.924	305.982	280.993	45089036	45224869	0.227904	1.93687	0.914687	0.839987
NM_001914	18	1430.39	326.129	13886.8	161.648	499.468	70071506	70110201	0.228	9.7084	0.113009	0.349183
NM_015584	17	292.306	66.7199	1001.39	80.641	358.243	23697785	23708730	0.228253	3.42584	0.275878	1.22557
NM_018235	18	1635.28	373.373	3654.73	247.94	1615.41	70314576	70339336	0.228324	2.23492	0.151619	0.987851
NM_005669	5	332.659	75.9612	1018.88	74.4081	248.092	112239979	112285930	0.228346	3.06284	0.223677	0.745786
NM_021249	14	1266.55	289.227	1110.4	203.556	312.147	34100368	34169066	0.228358	0.876716	0.160717	0.246455
NM_052879	12	429.235	98.0373	891.148	109.803	307.316	49080916	49160055	0.2284	2.07613	0.255811	0.715961
NM_033396	11	1480.49	338.167	674.575	376.373	889.507	56823678	56848989	0.228415	0.455643	0.254222	0.600819
NM_032802	15	483.347	110.458	1536.37	80.6049	356.727	48787028	48845202	0.228527	3.17861	0.166764	0.738034
NM_198269	1	353.069	80.6872	367.243	407.014	188.569	114295289	114321945	0.228531	1.04014	1.15279	0.534086
NM_173483	19	812.37	185.749	123.21	185.749	468.125	15480335	15524128	0.228651	0.151667	0.228651	0.576245
NM_198541	19	1288.59	294.722	87.8433	1279.86	755.28	51424848	51426340	0.228717	0.0681702	0.993224	0.586131
NM_001100812	17	1334.24	305.274	711.036	382.966	356.002	4584552	4589972	0.2288	0.532916	0.28703	0.266821
NM_014480	19	1572.97	360.02	1476.57	77.8931	211.741	63431881	63466820	0.22888	0.938715	0.0495198	0.134613
NM_023944	19	2205.46	504.881	4058.26	952.99	1231.62	15644885	15668984	0.228923	1.8401	0.432105	0.558441
NM_000941	7	1198.84	274.631	9170.17	236.043	360.32	75382355	75454109	0.229081	7.64921	0.196893	0.300558
NM_001416	17	3873.35	887.319	2562.01	890.72	3196.46	7416780	7423048	0.229083	0.661445	0.229961	0.825244
NM_001001740	1	795.146	182.189	1064.68	101.993	190.958	174180589	174442993	0.229126	1.33897	0.12827	0.240154
NM_006010	3	2455.87	562.846	2835.79	954.343	2187.88	51397742	51401815	0.229184	1.1547	0.388596	0.890877
NM_032014	7	1797.61	411.993	2748.03	542.393	2660.52	43872681	43875670	0.229189	1.52871	0.30173	1.48003
NM_001042723	19	888.837	203.728	131.725	77.581	282.142	43616179	43770044	0.229207	0.148199	0.0872838	0.317428
NM_016410	9	554.592	127.125	483.273	75.6866	272.546	33254876	33271516	0.229223	0.871402	0.136472	0.491434
NM_173853	2	1625.72	373.263	1149.5	683.502	1786.59	27518766	27520668	0.229598	0.707071	0.420429	1.09895
NM_001570	3	237.493	54.5314	477.26	59.897	62.9293	10181562	10260427	0.229613	2.00958	0.252205	0.264973
NM_022553	6	984.481	226.101	762.637	86.044	583.413	33326026	33347640	0.229665	0.774659	0.0874004	0.592609
NM_080667	2	365.375	83.9405	617.544	171.49	165.909	55600243	55625720	0.229738	1.69017	0.469355	0.45408
NM_000852	11	36179.9	8313.3	2645.08	4347.08	19788.5	67107641	67110700	0.229777	0.0731091	0.120152	0.546946
NM_006224	17	1753.95	403.019	872.725	211.767	189.889	1368032	1412860	0.229778	0.497578	0.120738	0.108264
NM_001143998	17	3906.02	897.532	2993.84	104.44	343.943	72648599	72724774	0.229782	0.766468	0.0267383	0.0880548
NM_000137	15	555.085	127.615	4461.79	242.623	223.286	78232395	78265737	0.229902	8.03803	0.437092	0.402255
NM_001122837	1	811.678	186.761	1133.35	135.853	172.348	153374911	153377958	0.230093	1.3963	0.167373	0.212336
NM_030665	17	478.483	110.112	130.685	96.4323	148.355	17525511	17655490	0.230128	0.273123	0.201538	0.310053
NM_001114133	10	2322.84	534.655	469.958	1705.95	1423.7	75074649	75085838	0.230173	0.202321	0.734424	0.612916
NM_001001669	5	546.718	125.88	430.903	88.2254	279.523	148941327	148994720	0.230246	0.788163	0.161373	0.511275
NM_003564	1	3394.66	781.836	1374.19	345.183	766.17	158154526	158161908	0.230314	0.40481	0.101684	0.225699
NM_001034025	12	1030.52	237.36	1590.72	484.993	1037.37	110935534	110945407	0.230329	1.54361	0.470627	1.00664
NM_003731	9	3157.19	727.368	1778.59	732.546	928.524	139202874	139204643	0.230385	0.563346	0.232025	0.294098
NM_004547	3	2848.79	656.457	2620.12	781.934	2837.44	121797817	121803865	0.230433	0.919731	0.274479	0.996015
NM_001080530	16	278.869	64.2769	96.2613	53.0917	97.5535	12053555	12575647	0.230491	0.345185	0.190382	0.349818
NM_004242	6	1249.75	288.077	1766.61	234.294	1031.5	79967680	80001174	0.230508	1.41358	0.187473	0.825369
NM_015168	19	1178.24	271.722	941.878	338.277	719.078	52259286	52308849	0.230616	0.799391	0.287102	0.610297
NM_144568	14	1062.37	245.04	1069.97	178.825	86.2205	19995851	19999477	0.230655	1.00716	0.168327	0.0811589
NM_001079515	1	734.261	169.429	1038.12	247.808	275.045	233597350	233678903	0.230748	1.41384	0.337493	0.374588
NM_030769	1	229.795	53.0263	191.605	85.4564	85.6097	181028016	181065211	0.230755	0.833808	0.371881	0.372548
NM_207042	1	4462.77	1030.04	2333.33	1093.66	3325.74	148861222	148868722	0.230806	0.522844	0.245063	0.74522
NM_024556	11	1628.35	375.909	2581.42	346.669	289.474	125586828	125637751	0.230853	1.5853	0.212896	0.177772
NM_018285	15	2485.57	573.971	2750.77	549.553	2601.41	73718490	73719650	0.230921	1.10669	0.221097	1.04661
NM_012218	19	2084.24	481.568	1094.5	521.837	1040.21	10625936	10664093	0.231053	0.525132	0.250373	0.499086
NM_025251	8	730.547	168.843	181.213	135.496	137.282	145725370	145809696	0.231119	0.248051	0.185472	0.187917
NM_004792	2	315.656	72.9682	431.703	67.9789	155.321	170149095	170202500	0.231164	1.36764	0.215358	0.492057
NM_024292	19	2411.63	557.904	2088.18	744.794	3355.81	9799567	9801797	0.231339	0.865877	0.308834	1.39151
NM_024076	19	429.376	99.3382	189.855	75.5165	113.592	38979590	38998506	0.231355	0.442164	0.175875	0.264551
NM_016630	15	1293.05	299.866	2318.24	213.255	629.502	63042415	63069304	0.231905	1.79284	0.164924	0.486834
NM_004220	16	532.788	123.735	152.458	187.226	281.413	3125057	3132805	0.232241	0.286151	0.351407	0.528189
NM_001013839	17	1213.84	282.14	818.811	407.734	965.482	71588681	71611451	0.232437	0.674564	0.335905	0.795397
NM_018208	1	1326.5	308.468	8399.26	421.903	761.837	202366812	202387930	0.232543	6.33191	0.318058	0.574322
NM_017636	19	768.293	178.95	299.798	161.648	321.507	54352863	54406905	0.232919	0.390213	0.210398	0.418469
NM_080703	6	2777.84	647.46	1539.97	1160.48	2599.73	31714783	31728456	0.233081	0.554378	0.417764	0.935882
NM_001003714	7	7187.99	1675.46	5227.93	2165.82	6184.99	98893719	98901744	0.233092	0.727315	0.301311	0.860461
NM_022720	22	934.635	217.981	643.408	71.1117	377.44	18447833	18479400	0.233226	0.688406	0.076085	0.403838
NM_007263	19	2937.61	685.443	1205.55	349.027	622.523	18871322	18891199	0.233333	0.410384	0.118813	0.211914
NM_181336	6	805.557	187.987	1436.21	216.787	376.797	33846968	33864884	0.233363	1.78288	0.269115	0.467747
NM_022828	5	329.659	76.9359	262.563	114.833	80.5851	112877308	112958880	0.23338	0.796469	0.348338	0.24445
NM_001003395	6	879.082	205.267	546.37	80.2156	238.583	125517118	125626343	0.233501	0.621524	0.0912492	0.2714
NM_015680	2	3488.84	815.565	1948.51	212.391	1437.6	219744862	219749946	0.233764	0.558497	0.0608772	0.412056
NM_002754	6	5007.76	1170.95	292.863	670.676	711.939	36206239	36215820	0.233828	0.0584819	0.133927	0.142167
NM_005389	6	607.147	142.022	1004.72	61.4903	145.167	150112657	150174249	0.233917	1.65483	0.101278	0.239097
NM_003580	8	231.65	54.1945	150.446	128.705	203.362	59658619	59734958	0.23395	0.649453	0.555599	0.877884
NM_001099693	2	765.546	179.16	657.771	143.373	468.059	100985122	100989317	0.234029	0.859217	0.187282	0.611405
NM_178042	3	830.505	194.483	585.228	137.874	157	180763401	180788887	0.234174	0.704665	0.166012	0.189041
NM_014042	11	406.037	95.1779	315.635	169.83	366.911	71498280	71501470	0.234407	0.777355	0.418263	0.903639
NM_018407	8	322.622	75.6357	632.557	94.6819	456.239	98856984	98934006	0.23444	1.96067	0.293476	1.41416
NM_001102594	7	3435.65	805.88	622.947	1056.15	1892.33	75928907	75973248	0.234564	0.181318	0.307408	0.550791
NM_000143	1	1216.39	285.353	3744.88	248.731	658.215	239727526	239749677	0.23459	3.07869	0.204483	0.541122
NM_138408	6	1105.97	259.523	694.361	107.871	715.568	111386455	111395782	0.234657	0.627831	0.097535	0.647006
NM_014947	1	458.902	107.71	502.857	60.7797	494.568	42414796	42573490	0.234712	1.09578	0.132446	1.07772
NM_016286	17	2627.03	616.62	48519.7	518.767	1926.41	77587045	77588862	0.234721	18.4694	0.197472	0.733303
NM_184041	16	21109.6	4955.7	5214.77	936.302	5584.06	29984544	29989236	0.234761	0.247034	0.0443544	0.264527
NM_002273	12	4626.8	1086.83	3618.03	536.493	936.439	51577237	51585135	0.234898	0.781971	0.115953	0.202394
NM_052821	9	1171.46	275.199	1161.7	420.501	364.219	135994734	136014915	0.234919	0.991672	0.358955	0.31091
NM_001003803	14	395.924	93.2184	264.086	243.823	159.317	49848796	49862418	0.235445	0.667013	0.615833	0.402393
NM_017612	12	220.025	51.8066	309.048	63.1209	106.096	121523387	121551471	0.235458	1.4046	0.286881	0.482202
NM_006946	11	1415.52	333.792	481.793	751.168	1072.24	66209296	66245446	0.235808	0.340363	0.530664	0.757483
NM_000628	21	1610.7	379.84	785.282	177.309	314.48	33560541	33591390	0.235823	0.48754	0.110082	0.195244
NM_016312	12	569.256	134.313	865.993	51.5687	234.667	14830678	14847668	0.235945	1.52127	0.0905896	0.412235
NM_182926	14	339.744	80.1794	551.792	77.5643	136.419	55116677	55221055	0.236	1.62414	0.228302	0.401534
NM_006356	17	6166.28	1456.26	10167.6	790.465	6995.64	70546549	70554669	0.236165	1.6489	0.128191	1.1345
NM_014941	22	441.971	104.468	862.258	81.5925	259.253	29652599	29694187	0.236367	1.95094	0.184611	0.586584
NM_002811	16	408.891	96.7149	462.125	327.365	460.459	72888181	72897687	0.23653	1.13019	0.800617	1.12612
NM_012203	9	1179.19	278.928	12192.1	323.748	631.692	37412706	37426986	0.236542	10.3394	0.274551	0.535699
NM_198433	20	332.369	78.6637	385.121	266.242	444.599	54377851	54400758	0.236676	1.15872	0.801045	1.33767
NM_025008	1	1339.8	317.184	391.899	538.503	356.402	148788521	148797847	0.23674	0.292506	0.401928	0.266011
NM_032985	20	308.079	72.9416	271.266	112.368	64.8797	18436187	18490050	0.236763	0.88051	0.364738	0.210594
NM_006370	14	3217.97	762.102	3085.7	1032.33	2535.21	67187618	67211355	0.236827	0.958897	0.3208	0.78783
NM_016014	9	239.267	56.6991	73.2035	135.793	75.6689	73667187	73715968	0.23697	0.305949	0.567539	0.316253
NM_024321	19	2521.44	597.814	2638.59	240.385	1252.52	40811819	40820427	0.237093	1.04646	0.0953365	0.49675
NM_138352	19	1180.19	279.823	1022.84	160.675	154.711	14060228	14062232	0.237099	0.86667	0.136143	0.13109
NM_003522	6	303.499	72.0039	133.274	191.987	292.114	26307765	26308195	0.237246	0.439126	0.632578	0.962487
NM_003072	19	2945.24	699.85	1073.92	483.636	1325.42	10932597	11033958	0.237621	0.36463	0.16421	0.450022
NM_017767	8	1257.64	298.91	283.978	627.168	1661.39	145608605	145612725	0.237675	0.225802	0.498685	1.32103
NM_032357	2	614.349	146.047	420.435	55.9931	144.466	130812285	130816392	0.237726	0.684359	0.0911422	0.235153
NM_024297	17	390.571	92.9701	558.922	100.625	305.405	7079070	7083549	0.238036	1.43104	0.257635	0.781946
NM_002356	6	357.833	85.2427	250.278	110.119	315.033	114285219	114291345	0.238219	0.699429	0.307739	0.880391
NM_030798	7	620.061	147.711	677.136	165.246	296.694	74094218	74127635	0.238221	1.09205	0.2665	0.478492
NM_152132	14	1543.3	367.666	1605.68	102.077	362.708	57781345	57808479	0.238234	1.04042	0.0661416	0.23502
NM_012461	14	1501.21	357.847	1477.37	132.902	755.081	23778690	23781720	0.238372	0.984118	0.08853	0.502981
NM_080877	9	311.019	74.1525	73.5119	160.712	108.936	139245205	139250827	0.238418	0.236358	0.516727	0.350256
NM_016142	11	864.413	206.164	1187.66	102.158	201.079	43658718	43834745	0.238502	1.37395	0.118181	0.232619
NM_003365	3	3145.19	750.194	4806.35	667.947	1723.16	48611435	48622102	0.238521	1.52816	0.212371	0.547872
NM_003073	22	847.169	202.177	1288.66	274.668	476.164	22459149	22506705	0.23865	1.52114	0.324218	0.562065
NM_003064	20	18919.1	4515.44	2301.84	2424.33	14431.7	43314292	43316620	0.238671	0.121668	0.128142	0.762815
NM_052834	18	353.088	84.3294	499.199	264.285	256.722	52469613	52848034	0.238834	1.41381	0.748497	0.727078
NM_002786	11	2435.99	582.068	2756.37	561.818	1258.91	14482998	14498567	0.238945	1.13152	0.230632	0.516797
NM_015274	4	1673.61	400.098	2163.75	631.934	978.024	6627802	6675089	0.239062	1.29286	0.377587	0.584378
NM_176782	1	1184.88	283.451	352.179	329.185	109.538	54847437	54861788	0.239223	0.297228	0.277821	0.0924467
NM_014324	5	251.121	60.1164	1577.86	166.348	74.4217	34023656	34043963	0.239392	6.28327	0.662423	0.296358
NM_174889	5	945.881	226.516	820.28	83.4913	408.64	60276712	60484621	0.239476	0.867214	0.0882684	0.43202
NM_002467	8	1011.49	242.345	683.482	121.269	386.206	128817497	128822855	0.239592	0.675716	0.119891	0.381818
NM_022450	16	1069.03	256.132	186.077	346.461	545.28	48057	62629	0.239592	0.174061	0.324088	0.510068
NM_001127617	16	23281.4	5578.97	5270.7	2119.32	16629.7	29983473	29989236	0.239632	0.226391	0.0910306	0.71429
NM_002493	9	400.838	96.1981	963.036	89.1676	198.995	32543522	32563182	0.239992	2.40256	0.222453	0.496448
NM_006324	16	1983.11	476.015	3092.48	365.597	2200.51	73885108	74024888	0.240034	1.55941	0.184355	1.10962
NM_017872	5	428.595	102.89	532.168	148.82	142.043	157090900	157099350	0.240063	1.24166	0.347228	0.331416
NM_016355	12	337.943	81.1403	725.638	104.387	257.022	12857546	12874182	0.240101	2.14722	0.308889	0.760547
NM_005826	1	2141.01	514.259	1635.35	257.736	851.836	23508862	23543440	0.240194	0.763819	0.120381	0.397866
NM_020448	1	740.571	177.897	390.217	152.286	454.769	24614831	24672059	0.240216	0.526914	0.205633	0.614079
NM_006530	12	622.702	149.613	292.085	228.001	175.126	68039798	68070843	0.240265	0.46906	0.366148	0.281235
NM_138446	7	1400.76	336.734	3332.93	256.551	1126.74	23305464	23315705	0.240393	2.37937	0.183151	0.804374
NM_003350	8	214.099	51.468	192.324	66.625	52.8543	49083547	49137007	0.240393	0.898291	0.311188	0.246868
NM_032927	4	994.902	239.509	376.907	304.274	245.062	4288169	4300835	0.240736	0.378838	0.305833	0.246317
NM_003174	10	705.806	170.148	499.214	60.5957	361.392	29786282	30064736	0.24107	0.707297	0.0858532	0.512027
NM_001271	15	1095.06	264.177	884.86	87.475	134.738	91244554	91372241	0.241245	0.808048	0.0798816	0.123042
NM_001143985	11	1301.15	313.964	1109.82	171.424	233.447	65526125	65528192	0.241298	0.85295	0.131748	0.179416
NM_005047	9	1161.5	280.328	878.482	660.362	283.869	122618152	122645027	0.24135	0.756334	0.568542	0.244398
NM_198976	20	615.764	148.626	988.458	192.213	403.457	56989705	57003583	0.241368	1.60525	0.312153	0.655214
NM_024079	11	286.829	69.2624	982.173	57.7953	62.5532	77489635	77528347	0.241476	3.42424	0.201497	0.218085
NM_024093	2	284.384	68.6747	80.1682	89.0132	94.0632	105320444	105328416	0.241486	0.281901	0.313004	0.330761
NM_012407	22	610.259	147.389	595.036	209.512	123.857	36783207	36801654	0.241519	0.975056	0.343316	0.202958
NM_001127	22	1264.95	305.521	770.703	250.878	677.058	28053668	28114569	0.241528	0.609276	0.19833	0.535245
NM_001032410	21	397.592	96.0641	305.858	99.2691	226.363	29318808	29348678	0.241615	0.769276	0.249676	0.569334
NM_182776	7	2095.52	506.459	1710.69	832.835	1050.86	99528339	99536316	0.241686	0.816356	0.397435	0.501478
NM_001017977	1	470.548	113.761	2175.33	172.117	234.909	166172531	166311705	0.241762	4.62296	0.365779	0.499225
NM_024057	12	593.189	143.519	323.599	245.036	177.433	100992102	101036491	0.241944	0.545525	0.413083	0.299117
NM_031458	3	984.064	238.105	1499.37	174.76	274.581	123729460	123766114	0.241961	1.52365	0.17759	0.279028
NM_014372	1	526.601	127.426	118.058	116.353	404.26	51474532	51511707	0.241978	0.224189	0.22095	0.767678
NM_000056	6	290.737	70.3759	1161.79	72.1341	67.3209	80873062	81112706	0.242061	3.99604	0.248108	0.231553
NM_032593	9	738.347	178.866	6641.5	587.997	1033.41	35802956	35805042	0.242253	8.9951	0.796371	1.39963
NM_001013842	8	721.369	174.813	603.302	180.304	497.148	22513066	22517607	0.242336	0.83633	0.249947	0.689174
NM_001145642	3	210.823	51.0995	64.1497	61.2231	85.8438	198882710	198960965	0.242381	0.304282	0.2904	0.407184
NM_001995	4	762.548	184.847	3999.03	133.749	199.684	185913742	185984209	0.242407	5.2443	0.175397	0.261864
NM_015449	1	1630.7	395.506	3485.08	387.837	1226.86	152445806	152459897	0.242537	2.13717	0.237834	0.75235
NM_001081640	8	303.798	73.73	218.395	123.87	71.0717	48848221	49035296	0.242694	0.71888	0.407739	0.233944
NM_003404	20	5081.8	1233.59	2787.06	294.541	2637.59	42947757	42970575	0.242747	0.548439	0.0579599	0.519027
[truncated: 8,819 more rows]
