# Supplementary material for: Comparison of long non-coding RNAs, microRNAs and messenger RNAs involved in initiation and progression of esophageal squamous cell carcinoma
Source: Mol Med Rep. 2014 May 30;10(2):652–62. doi: 10.3892/mmr.2014.2287 (PMC4094766; doi:10.3892/mmr.2014.2287)
Supplement: Supplementary Table 4. [file SupplementaryTable4.xls]

## Sheet: Supplementary Table 4a
Supplementary Table 4a. The overlap of different expression lncRNAs
lncRNA_ID	stage1	stage2	stage3	stage4	stage5	stage2/1	stage3/1	stage4/1	stage5/1
AI656077	6243.12	105.97	51.97	739.23	2028.68	0.0169739	0.00832436	0.118407	0.324947
AA291678	7396.64	136	50.75	1042.01	3048.28	0.0183867	0.00686122	0.140876	0.412117
AI638339	6929.72	164.56	80.51	945.56	2752.52	0.023747	0.0116181	0.13645	0.397205
AA079480	6637.41	181.51	174.79	968.16	2666.56	0.0273465	0.0263341	0.145864	0.401747
AI096388	3903.81	113.3	50.92	119.25	92.11	0.0290229	0.0130437	0.0305471	0.0235949
AI273822	3661.77	107.01	56.14	439.41	1730.65	0.0292236	0.0153314	0.119999	0.472627
H13197	27268.7	1175.63	521.01	2275.54	9193.7	0.0431127	0.0191065	0.0834487	0.337152
BM682291	20556.3	956.23	218.06	1926.3	5358.25	0.0465176	0.0106079	0.0937084	0.260662
AI927156	11266.5	552.7	94.69	989.63	4157.56	0.0490569	0.00840455	0.0878382	0.369019
BM801922	31754.6	2230.96	471.43	1237.03	7431.83	0.0702563	0.0148461	0.038956	0.23404
AA223158	24161.3	3265.54	493.65	2433.94	10343.6	0.135156	0.0204314	0.100737	0.428107
BE926571	2498.32	347.6	880.1	138.53	125.06	0.139133	0.352277	0.0554493	0.0500576
BG548698	907.19	143.65	254.82	53.58	77.08	0.158346	0.280889	0.0590615	0.0849657
AF111713	4152.25	671.26	1899.39	59	301.48	0.161662	0.457436	0.0142092	0.0726064
T93340	955.21	187.35	469.25	254.59	277.91	0.196135	0.491253	0.266528	0.290941
W95028	1134.9	223.06	231.86	471.43	545.99	0.196546	0.2043	0.415393	0.481091
AA188686	847.97	185.98	389.59	63.99	276.23	0.219324	0.459438	0.0754626	0.325754
CX751966	1545.83	356.35	661.79	195.08	715.1	0.230523	0.428113	0.126198	0.462599
DB025955	4129.3	1001.03	1596.7	283.56	224.41	0.242421	0.386676	0.0686702	0.0543458
AF191495	5336.25	1407.99	2313.92	60.22	352.95	0.263854	0.433623	0.0112851	0.066142
D52833	4106.23	1269.65	1973.16	604.68	871.12	0.309201	0.480528	0.147259	0.212146
AA167256	178.27	60.86	70.92	1160.23	1028.76	0.341392	0.397824	6.50827	5.7708
AK299487	9740.07	3325.74	3467.59	1496.79	285.51	0.341449	0.356013	0.153673	0.0293129
N53893	270.69	122.46	132.62	50.69	119.62	0.452399	0.489933	0.187262	0.441908
BM799342	8057.15	4025.45	2925.14	814.03	1366.68	0.499612	0.363049	0.101032	0.169623
BG202281	259.87	2669.9	121.12	2473.81	901.05	10.274	0.466079	9.51941	3.46731
exon94	781.41	7745.56	2015.34	4783.47	4678.79	9.91229	2.57911	6.12159	5.98762
BX098395	87.91	586.63	309.48	740.37	393.72	6.67307	3.52042	8.42191	4.47867
exon12	481.14	3162.08	65.48	2212.81	999.03	6.57206	0.136093	4.5991	2.07638
H29235	56.5	355.51	143.93	772.43	198.26	6.29221	2.54743	13.6713	3.50903
AK297788	118.9	734.94	280.12	318.96	378.15	6.18116	2.35593	2.68259	3.1804
AI866789	507.25	2900.61	149.93	2148.88	1633.39	5.7183	0.295574	4.23633	3.22009
exon38	50.87	260.88	103.68	220.87	123.32	5.12837	2.03814	4.34185	2.42422
BG541695	1033.92	5261.12	504.61	7169.83	2591.52	5.08852	0.488055	6.93461	2.5065
AA345504	352.11	1754.61	145.24	1900.14	830.12	4.98313	0.412485	5.39644	2.35756
exon82	1839.28	8934.91	632.79	10858.5	3926.72	4.85783	0.344042	5.90365	2.13492
exon39	2718.1	12406.5	822.68	11477.6	7623.92	4.56441	0.302667	4.22264	2.80487
BG195656	721.99	3250.21	286.68	2322.7	2353.23	4.50174	0.397069	3.21708	3.25937
BG193092	843.87	3634.17	256.13	3910.25	1867.21	4.30655	0.303518	4.63371	2.21267
AA428281	555.75	2323.5	155.28	3158.68	1681.65	4.18084	0.279406	5.68363	3.02591
exon41	596.3	2456.19	1261.54	1375.03	1723.37	4.11905	2.11561	2.30594	2.89011
exon86	237.49	939.17	50.75	802.1	812.88	3.95457	0.213693	3.37741	3.4228
exon40	681.14	2601.88	319.05	2447.77	1449.59	3.81989	0.468406	3.59364	2.12818
BU149307	819.85	3080.57	377.46	3516.16	3655.83	3.75748	0.460401	4.28878	4.45914
BG987468	62.56	231.49	207.21	194.18	264.08	3.70029	3.31218	3.1039	4.22123
AW996801	128.18	446.03	361.06	719.32	397.92	3.47972	2.81682	5.6118	3.10438
BC039493	236.88	784.61	76.65	1546.14	641.61	3.31227	0.323582	6.5271	2.70859
exon99	6946.9	22712.1	2907.56	27019.3	15232.2	3.26938	0.418541	3.88941	2.19267
CV397558	8328.86	26607	3631.72	31853.9	18122.2	3.19456	0.43604	3.82452	2.17584
DB350663	169.05	532.56	68.56	616.45	409.61	3.15031	0.40556	3.64655	2.42301
BE696035	180.43	552.19	394.52	556.59	594.77	3.06041	2.18655	3.0848	3.2964
BQ186796	94.45	288.36	193.47	226.92	286.68	3.05304	2.04839	2.40254	3.03526
BE267271	448.3	1354.72	203.14	1843.7	1070.48	3.0219	0.453134	4.11265	2.38787
DV080104	54.63	163.06	294.56	225.38	197.46	2.98481	5.39191	4.12557	3.6145
exon20	388.12	1121.48	102.95	857.16	1069.86	2.88952	0.265253	2.20849	2.75652
exon264	888.61	2527.36	86.51	1878.39	1871.65	2.84417	0.0973543	2.11385	2.10627
CK003864	170.69	476.92	54.94	726.07	376.57	2.79407	0.32187	4.25373	2.20616
AV747682	275.28	761.96	127.28	1328.14	646.99	2.76795	0.462366	4.82469	2.3503
exon3	535.01	1395.39	86.34	1524.79	1491.59	2.60816	0.16138	2.85002	2.78797
DB333038	925.54	2354.32	427.72	5742.7	2391.72	2.54373	0.46213	6.2047	2.58413
exon95	358.86	907.14	114.48	2602.3	806.21	2.52784	0.31901	7.25157	2.24659
BE675158	1751.65	4218.63	820.14	4840.12	3768.34	2.40837	0.46821	2.76318	2.15131
exon90	293.17	665.3	141.78	849.5	905.03	2.26933	0.48361	2.89764	3.08705
BX414766	244.84	506.76	506.88	773.23	596.94	2.06976	2.07025	3.1581	2.43808
BQ229366	4132.03	136.76	192.17	64.26	315.78	0.0330975	0.0465074	0.0155517	0.0764225
DA456232	7945.9	353.64	109.11	234.2	278.09	0.044506	0.0137316	0.0294743	0.0349979
BI600218	2307.79	179.28	180.68	172.59	54.03	0.0776847	0.0782914	0.0747858	0.023412
R59748	3745.7	295.83	92.97	196.39	125.78	0.0789786	0.0248205	0.0524308	0.0335798
CR736777	9404.07	799.03	735.54	439.41	328.03	0.0849664	0.0782151	0.0467255	0.0348817
DB558486	6823.79	590.94	693.43	385.54	2682.39	0.0866	0.101619	0.0564994	0.393094
CD639158	8238.69	729.25	773.25	234.9	832.79	0.0885153	0.0938559	0.0285118	0.101083
CB989064	7469.48	732.1	478.7	176.75	101.31	0.0980122	0.0640875	0.023663	0.0135632
BQ311003	7300.67	716.08	305.07	92.76	295.93	0.0980841	0.0417866	0.0127057	0.0405346
BU182653	8042.67	790.76	527.9	254.41	385.59	0.0983206	0.0656374	0.0316325	0.047943
W20127	8579.41	893.25	731.85	336.85	220.45	0.104116	0.0853031	0.0392626	0.0256952
R58269	8331.05	868.28	491.9	233.98	293.37	0.104222	0.0590442	0.0280853	0.035214
BU167004	6937.41	731.17	352.51	318.96	236.81	0.105395	0.0508129	0.0459768	0.0341352
DW462947	1190.9	128.18	122.46	297.13	244.18	0.107633	0.10283	0.2495	0.205038
BI026942	8593.77	937.7	235.43	404.61	418.01	0.109114	0.0273954	0.0470818	0.048641
BI259838	6764.32	741.12	569.72	381.46	248.24	0.109563	0.0842243	0.056393	0.0366984
BQ420811	9373.61	1101.21	659.3	325.53	116.4	0.11748	0.0703358	0.0347283	0.0124178
BX461441	10866.9	1503.83	652.96	642.34	583.25	0.138387	0.0600873	0.05911	0.0536724
AA219744	7049.52	985.01	588.63	510.94	432.1	0.139727	0.0834993	0.0724787	0.061295
CD637323	8722.65	1380.9	819.3	262.1	436.14	0.158312	0.0939279	0.0300482	0.0500009
CD358392	8791.16	1395.1	664.43	272.17	393.46	0.158694	0.0755793	0.0309595	0.0447563
AK307719	838.79	139.6	268.5	92.48	123.1	0.16643	0.320104	0.110254	0.146759
AW997244	3064.94	512.26	118.69	327.48	227.23	0.167135	0.0387251	0.106847	0.0741385
AK294389	1261.74	240.38	444.7	128.79	80.85	0.190515	0.35245	0.102073	0.0640782
CD637329	1578.19	354.26	170.59	231.08	264.42	0.224472	0.108092	0.146421	0.167546
exon2379	215.31	52.54	772.61	107.62	471.88	0.24402	3.58836	0.499837	2.19163
BQ718582	6328.18	1642.36	432.08	525.1	632.21	0.259531	0.0682787	0.082978	0.0999039
AA446850	9336.63	2435.43	1640.92	1053.68	906.52	0.260847	0.175751	0.112854	0.0970928
BM855005	6261.34	1718.52	306.31	1924.72	455.92	0.274465	0.0489208	0.307397	0.0728151
AW753869	341.54	102.95	108.83	872.03	779.23	0.301429	0.318645	2.55323	2.28152
DB123993	1943.83	672.12	597.57	505.92	351.78	0.345771	0.307419	0.26027	0.180973
AW604796	5302.72	1963.41	13394.2	2543.19	1988.3	0.370265	2.52592	0.479601	0.374959
BF029381	2478.21	986.16	953.79	109.89	80.91	0.397932	0.384871	0.0443425	0.0326486
BI601680	1404.21	574.39	160.77	603.77	246.66	0.409049	0.114491	0.429971	0.175657
BM129783	19048.3	8297.88	9224.55	3760.94	9369.65	0.435623	0.484271	0.197442	0.491889
BE744468	1767.85	868.1	155.05	508.43	671.52	0.491048	0.0877054	0.287598	0.379851
CD671603	61.21	519.27	192.49	341.02	227.08	8.48342	3.14475	5.57131	3.70985
AA864584	534.61	2229.85	221.97	2327.36	1184.45	4.17098	0.4152	4.35338	2.21554
BF433116	1491.08	6039.75	295.72	3098.28	3162.41	4.05059	0.198326	2.07788	2.12089
AA399586	600.16	2370.92	1366.37	4056.61	2683.48	3.95048	2.27668	6.75921	4.47127
exon2393	804.01	3100.94	255.18	2338.81	2277.76	3.85684	0.317384	2.90893	2.833
AW177031	198.11	725.32	98.17	1195.72	606.25	3.6612	0.495533	6.03564	3.06017
exon2378	1374.14	4862.23	544.08	4548.74	3503.59	3.53838	0.395942	3.31024	2.54966
CB047672	90.25	314.56	194.08	570.14	462.5	3.48543	2.15047	6.31734	5.12465
exon2242	402.79	1293.01	169.05	1078.59	1198.83	3.21013	0.419698	2.6778	2.97632
exon2377	148.31	475.17	518.79	885.81	743.81	3.2039	3.49801	5.97269	5.01524
AW440929	624.99	1828.7	291.64	2235.97	1401.52	2.92597	0.466631	3.57761	2.24247
AA398989	331.12	872.59	1505.25	3744.05	1652.35	2.63527	4.54594	11.3072	4.99018
T03281	94.7	239.5	235.87	571.63	222.8	2.52904	2.49071	6.03622	2.35269
BM801148	525.83	1308.01	235.19	2164.59	1179.41	2.48751	0.447274	4.11652	2.24295
AA858138	1359.92	3222.41	7674.77	4317.03	2922.19	2.36956	5.64355	3.17447	2.1488
DA022479	251	561.21	664.88	797.85	884.59	2.2359	2.64892	3.17869	3.52426
AA278176	327.15	679.72	110.76	1032.54	880.94	2.0777	0.33856	3.15617	2.69277
DT217080	236.72	484.79	109.94	1285.12	767.97	2.04795	0.464431	5.42886	3.24421
AK308404	1047.01	114.48	117.14	293.76	287.05	0.10934	0.11188	0.28057	0.274162
DA761364	443.27	167.71	51.46	65.14	114.36	0.378347	0.116092	0.146953	0.257992
exon2758	115.34	852.32	54.27	308.66	417.14	7.38963	0.470522	2.67609	3.61661
AW001813	116.8	539.1	58.01	453.47	475.61	4.61558	0.496661	3.88245	4.072
BF174537	65.95	285.61	185.14	606.88	388.7	4.33071	2.80728	9.20212	5.89386
exon2777	10966.8	44326.7	4027.41	42522.6	35824.4	4.04191	0.367238	3.8774	3.26663
AA431270	859.92	2997.43	261.1	5343.21	1780.14	3.48571	0.303633	6.21361	2.07012
AA603389	56.94	197.59	128.58	115.65	170.8	3.47014	2.25817	2.03109	2.99965
AI700526	6470.94	22065.5	1114.17	19462.5	14611.6	3.40994	0.172181	3.00768	2.25803
BF036015	789.79	2633.9	191.25	3932.16	2066.52	3.33494	0.242153	4.97874	2.61654
BX479775	100.49	309.86	454.52	568.34	271.52	3.08349	4.52304	5.65569	2.70196
CB044822	250.33	700.23	106.53	568.45	1105.23	2.79723	0.425558	2.2708	4.41509
BX110602	351.98	982.54	70.04	1207.43	820.86	2.79147	0.198989	3.43039	2.33212
exon2760	4156.35	11220.5	1191.05	24161.3	8993.23	2.69959	0.286562	5.81311	2.16373
CA396933	91.67	238.1	202.84	188.24	379.15	2.59736	2.21272	2.05345	4.13603
exon2638	475.26	1213.85	143.63	2177.87	1720.03	2.55408	0.302214	4.58248	3.61913
BQ357063	14109.6	35520	4750.37	37863.3	36639.3	2.51743	0.336676	2.68351	2.59676
exon2643	1216.7	2906.14	472.59	8328.86	2492.41	2.38854	0.388419	6.84545	2.0485
exon2746	299.84	714.1	126.61	1441.03	756.79	2.3816	0.422259	4.806	2.52398
HMlincRNA1310	605.08	1377.64	97.82	1638.98	1399.65	2.27679	0.161665	2.7087	2.31317
exon2642	643.85	1444.79	65.18	3654.07	1510.19	2.24399	0.101235	5.67534	2.34556
exon2763	352.11	717.56	93.51	949.56	826.72	2.03789	0.26557	2.69677	2.3479
BQ321380	18786.2	37953.9	5383.81	43695.1	43226.4	2.02031	0.286584	2.32592	2.30097
AI760149	1099.74	64.14	186.8	300.41	189.27	0.0583229	0.169858	0.273165	0.172104
AW802489	1025.12	68.53	354.46	264.66	106.45	0.0668507	0.345774	0.258175	0.103842
BE007953	549.63	57.23	112.38	84.38	70.13	0.104125	0.204465	0.153521	0.127595
AI401598	692.01	103.69	237.35	194.48	82.91	0.149839	0.342986	0.281036	0.11981
BG824540	1303.25	302.67	447.65	352.8	133.32	0.232242	0.343487	0.270708	0.102298
CR616772	3137.59	1221.41	1526.54	153.3	229.02	0.389283	0.486533	0.0488592	0.0729923
AK296474	1203.01	521.79	323.91	343.62	147.89	0.433737	0.26925	0.285634	0.122933
DB290844	807.96	351.44	281.19	266.27	136.47	0.434972	0.348025	0.329558	0.168907
exon2826	919.28	5574.08	2212.37	9290.03	4380.48	6.06353	2.40663	10.1058	4.76512
AW076083	260.88	1360.3	124.63	1061.32	888.43	5.21427	0.477729	4.06823	3.40551
FN087312	1308.39	5794.5	533.19	9521.96	3184.21	4.42873	0.407516	7.27762	2.43369
BU658432	365.82	1542.5	150.32	1483.63	2196.34	4.21655	0.410912	4.05563	6.00388
DT216591	58.6	240.54	127.8	376.52	262.12	4.10478	2.18089	6.42526	4.47304
CA389866	53.13	160.75	111.51	254.41	332.08	3.0256	2.09881	4.78844	6.25033
BU072397	53.97	154.17	1152.28	156.05	152.55	2.85659	21.3504	2.89142	2.82657
H87384	71.98	195.94	224.94	472.68	211.52	2.72215	3.12503	6.56682	2.93859
AI674379	110.2	281.7	303.2	257.29	288.4	2.55626	2.75136	2.33475	2.61706
AA307003	305.67	676.92	1557.3	658.12	653.92	2.21455	5.09471	2.15304	2.1393
AI624672	8977.37	201.68	279.77	191.34	1167.23	0.0224654	0.0311639	0.0213136	0.130019
AW510523	3819.81	95.77	138.46	69.18	387.37	0.0250719	0.0362479	0.0181108	0.101411
CD696885	2241.3	300.81	253.17	154.93	293.89	0.134212	0.112957	0.0691251	0.131125
AK225978	1802.96	339.09	517.52	276.36	60.18	0.188074	0.287039	0.153281	0.0333784
BU600648	1479.05	364.88	540.37	113.96	184.84	0.246699	0.365349	0.0770495	0.124972
DA255344	168.76	51.12	64.44	78.86	64.03	0.302915	0.381844	0.467291	0.379415
exon2978	396.3	131.62	112.04	149.81	152.02	0.332122	0.282715	0.378022	0.383598
exon2960	1687.1	9316.92	542.99	5011.52	5978.52	5.52245	0.321848	2.97049	3.54367
exon3207	2857.12	13136.7	349.22	8015.58	7655.63	4.5979	0.122228	2.80548	2.67949
N49448	159.54	719.94	52.09	586.41	601.16	4.5126	0.326501	3.67563	3.76808
exon3147	573.97	2491.76	165.78	3266.77	1701.74	4.34127	0.28883	5.69153	2.96486
exon3144	672.45	2881.61	264.88	7401.32	1479.99	4.28524	0.393903	11.0065	2.20089
exon2966	6320.12	24651.7	2956.61	34798	15078.9	3.90052	0.467809	5.5059	2.38585
exon3150	491.99	1836.41	130.12	1821.01	1752.96	3.73262	0.264477	3.70132	3.563
AA468138	97.68	348.27	197.85	830.41	347.64	3.56542	2.02549	8.50133	3.55897
exon3212	269.63	941.79	111.03	761.32	617.41	3.4929	0.411787	2.82357	2.28984
exon3199	137.57	480.03	50.58	894.79	410.45	3.48935	0.367667	6.50425	2.98357
exon3205	8167.53	27952.5	2138.72	28443.8	19900.8	3.42239	0.261856	3.48254	2.43657
exon3222	1287.41	4365.23	372.04	3710.06	4097.96	3.39071	0.288983	2.8818	3.1831
exon3156	379.46	1285.03	102.24	918.03	760.59	3.38647	0.269436	2.41931	2.0044
exon2953	1733.45	5502.74	391.1	12415.4	3884.56	3.17444	0.225619	7.16224	2.24094
BE006786	174.68	538.52	624.94	458.85	78.26	3.08289	3.57763	2.6268	0.448019
exon3146	582.61	1793.25	92.76	1335.03	1324.12	3.07796	0.159215	2.29146	2.27274
BX104779	53.19	150.76	110.65	187.69	211.67	2.83437	2.08028	3.52867	3.97951
exon3002	286.52	791.1	89.9	1620.25	827.9	2.76106	0.313765	5.65493	2.8895
BG926920	271.7	730.81	59.61	1645.34	916.97	2.68977	0.219396	6.05572	3.37494
DB307950	377.46	988.21	167.53	1215.07	821.9	2.61805	0.443835	3.21907	2.17745
DB067802	58.37	146.82	239.44	250.27	152.31	2.51533	4.10211	4.28765	2.60939
exon3225	214.09	479.76	66.42	827.94	496.92	2.24093	0.310243	3.86725	2.32108
BY797110	1019.19	105.81	53.86	220.24	146.92	0.103818	0.0528459	0.216093	0.144154
exon3543	2264.79	369.3	109.24	873.23	871.83	0.163061	0.0482341	0.385568	0.38495
T91209	349.02	59.55	97.64	142.99	100.69	0.170621	0.279755	0.40969	0.288493
T77588	502.63	87.4	94.85	64.13	162.45	0.173885	0.188707	0.127589	0.3232
BF986561	1592.54	9678.77	654.01	9571.92	4061.72	6.07757	0.410671	6.01047	2.55047
exon3661	2073.63	10896.4	489.68	8304.59	10279.3	5.25475	0.236146	4.00486	4.95715
exon3562	504.7	2499.88	129.12	2155.25	1195.86	4.9532	0.255835	4.27036	2.36945
exon3566	153.5	636.21	70.54	469.57	514.57	4.14469	0.459544	3.05909	3.35225
CD000492	1147.39	4438.12	138.61	3394.65	3233.34	3.86801	0.120805	2.95858	2.818
BT009824	366.59	1393.28	181.87	784.1	1770.81	3.80065	0.496113	2.1389	4.83049
exon3357	2266.39	8443.65	579.25	10301.6	5610.83	3.72559	0.255583	4.54536	2.47567
CB047659	945.88	3460.57	89.19	1944.99	2254.3	3.65857	0.0942931	2.05628	2.38328
exon3538	363.77	1304.83	96.91	1442.81	924.48	3.58696	0.266405	3.96627	2.54139
exon3377	545.23	1927.34	206.39	1845.03	1516.72	3.53491	0.378537	3.38395	2.7818
exon3560	907.74	2710.43	209.29	4373.9	2005.5	2.98591	0.230562	4.81845	2.20933
exon3379	167.59	474.67	82.04	554.77	527.14	2.83233	0.489528	3.31028	3.14541
exon3458	735.99	1922.07	297.77	3523.43	1557.59	2.61154	0.404584	4.78733	2.11632
DB317705	193.37	473.03	72.94	444.25	565.3	2.44624	0.377204	2.29741	2.92341
AW841558	175.96	402.94	68.65	369.62	394.96	2.28995	0.390145	2.10059	2.2446
exon3565	155.99	345.49	50.97	475.26	386.19	2.21482	0.326752	3.04673	2.47574
BF772568	157.4	344.02	61.8	353.37	490.23	2.18564	0.39263	2.24504	3.11455
EC524247	4755.81	1342.1	1904.63	485.19	399.23	0.282202	0.400485	0.10202	0.0839457
BF923978	387.52	190.01	184.13	3235.94	1999.08	0.490323	0.47515	8.35038	5.15865
AI769947	79.41	1159.01	264.17	552.14	731.08	14.5953	3.32666	6.95303	9.2064
DA852857	74.38	470.85	166.36	274.44	337.47	6.33033	2.23662	3.6897	4.53711
FN169473	667.52	3780.41	322.62	4959.92	1954.96	5.66337	0.483311	7.43037	2.92869
BG924719	247.61	1056.32	120.12	959.36	700.77	4.26606	0.485118	3.87448	2.83014
exon4042	183.63	770.45	66.05	467.63	733.68	4.19567	0.359691	2.54659	3.99543
AW005994	688.41	2750.23	205.59	2049.34	1512.1	3.99505	0.298645	2.97692	2.19651
K03193	50.07	148.07	235.63	353.51	353.6	2.95726	4.70601	7.06032	7.06211
DA625237	200.95	564.23	56.66	444.12	88.57	2.80781	0.281961	2.2101	0.440756
AW270097	343.87	945.97	136.86	1880.39	853.59	2.75095	0.397999	5.46832	2.4823
DA842742	307.91	654.54	143.93	1036.38	892.3	2.12575	0.467442	3.36585	2.89792
AI652471	160.48	331.83	2585.98	647.63	361.55	2.06773	16.114	4.03558	2.25293
AA889312	527.83	1056.92	199.63	1783.28	1632.45	2.00239	0.378209	3.37851	3.09276
BX347110	1827.01	51.19	720.12	52.12	88.19	0.0280185	0.394152	0.0285275	0.0482701
BG314723	1218.23	57.65	395.92	76.02	54.74	0.0473228	0.324996	0.062402	0.044934
BE865901	1999.36	95.17	780.92	61.56	158.43	0.0476002	0.390585	0.0307899	0.0792404
BX338597	2279.47	108.83	610.21	94.06	223.09	0.0477436	0.267698	0.041264	0.0978692
BX438026	2593.61	133.61	854.54	332.81	123.1	0.0515151	0.329479	0.128319	0.0474628
BF109760	1111.19	59.12	341.34	149.81	249.54	0.0532042	0.307184	0.134819	0.22457
AW628689	7209.17	415.99	487.74	696.17	902.61	0.0577029	0.0676555	0.0965673	0.125203
CD518628	1053.34	78.48	435.92	79.94	118.62	0.0745059	0.413845	0.0758919	0.112613
BX438027	1286.3	98.51	390.21	66.57	287.47	0.076584	0.303358	0.0517531	0.223486
CV313961	1930.96	175.96	150.56	74.27	90.28	0.0911257	0.0779716	0.0384627	0.0467539
AV749115	2132.88	204.6	721.9	149.55	119.99	0.0959266	0.338463	0.0701165	0.0562573
AI697066	2501.7	240.38	1191.74	117.48	451.03	0.0960867	0.476372	0.0469601	0.180289
BF825281	2380.21	231.86	1071.12	157.57	137.61	0.0974116	0.450011	0.0662	0.0578142
AW063883	1560.94	165.03	697.26	292.48	273.34	0.105725	0.446692	0.187374	0.175112
FN062904	3210.81	379.7	1068.52	99.77	85.55	0.118257	0.332788	0.0310732	0.0266444
AK130123	1721.05	256.21	352.4	328.94	624.59	0.148868	0.204759	0.191128	0.362912
CB959125	866.19	172.32	385.1	218.09	75.11	0.19894	0.444591	0.251781	0.0867131
FN110381	1452.68	302.34	661.79	151.25	185.12	0.208126	0.455565	0.104118	0.127433
EC443280	1041.5	241.45	264.7	77	456.52	0.231829	0.254153	0.0739318	0.438329
H50681	1785.14	423.27	592.77	349.58	590.19	0.237107	0.332058	0.195828	0.330613
AL832961	287.98	70.54	812.06	57.23	89.19	0.244948	2.81985	0.198729	0.309709
L13616	292.48	127.52	617.3	109.8	76.93	0.435996	2.11057	0.37541	0.263027
BQ319506	2312.05	1131.23	156.16	460.76	763.16	0.489276	0.0675418	0.199286	0.330079
exon4223	1132.81	7346.76	515.81	12497.1	6129.59	6.48543	0.455337	11.032	5.41096
BU506971	2384.78	11981.7	846.32	11209.2	6035.9	5.02424	0.354884	4.70031	2.53101
exon4442	185.33	850.01	79.66	842.25	731.85	4.58647	0.429828	4.5446	3.9489
exon4156	5308.56	22853.6	1487.79	27268.7	11346.5	4.30504	0.280262	5.13675	2.1374
DA933654	352.64	1468.87	1174.3	1278.94	2086.74	4.16535	3.33002	3.62676	5.91748
DA325219	1980.57	8132.4	754.59	21713.1	9724.85	4.10609	0.380996	10.9631	4.91013
AA912163	121.44	483.43	272.96	663.68	670.23	3.98081	2.24769	5.46509	5.51902
DA537531	1540.12	5949.85	382.26	10343.6	3122.08	3.86324	0.248201	6.71613	2.02717
exon4138	706.79	2588.25	331.83	4005.99	2918.16	3.66198	0.469489	5.66786	4.12875
DB037381	144.3	521.03	315.78	388.34	388.12	3.61074	2.18836	2.6912	2.68967
CB053879	520.85	1701.3	166.36	1939.23	1291.72	3.26639	0.319401	3.7232	2.48002
BG204932	65.62	206.16	141.54	245.23	346.09	3.14173	2.15696	3.73712	5.27415
BG571252	525.32	1451.32	211.95	1840.72	1295.59	2.76274	0.403468	3.504	2.46629
exon4432	384.86	1033.41	106.45	1369.7	1405.07	2.68516	0.276594	3.55896	3.65086
exon4416	11542.6	30934.9	1970.29	34710.1	27427.6	2.68007	0.170698	3.00714	2.37621
exon4335	431.03	1046.52	192.32	1286.74	1147.14	2.42795	0.446187	2.98527	2.66139
H61700	2819.25	6444.58	622.72	12464.3	7130.03	2.28592	0.220881	4.42115	2.52905
chr8:29955875-29977325	152.94	336.32	73.51	654.77	342.16	2.19903	0.480646	4.28122	2.23722
DA397518	1167.94	58.49	256.85	54.73	107.65	0.0500796	0.219917	0.0468603	0.0921708
DB337452	3525.14	17020.8	787.59	15050.6	7241.74	4.82839	0.223421	4.26952	2.05431
AW028558	223.26	981.72	110.11	774.41	886.9	4.39721	0.493192	3.46865	3.9725
exon4451	433.41	1798.3	192.85	2802.17	1259.92	4.14919	0.44496	6.4654	2.90699
exon4564	418.23	1656.59	199.76	929.48	1147.39	3.96095	0.477632	2.22241	2.74344
exon4540	7100.86	26245.5	776.99	28569.5	14746	3.69609	0.109422	4.02338	2.07664
CR743903	182.61	666.12	80.34	488.54	411.45	3.64777	0.439954	2.67532	2.25316
exon4559	1205.94	4324.72	2830.81	2986.76	2821.28	3.58618	2.34739	2.47671	2.33949
DA642715	746.16	2585.98	364.04	2736.79	1507.7	3.46572	0.487885	3.66783	2.02061
BE765130	286.52	874.83	73.01	1132.59	641.9	3.05329	0.254816	3.95292	2.24033
BQ186376	60.34	134.77	236.59	145.06	171.14	2.23351	3.92095	2.40404	2.83626
BM977434	6258.5	223.83	1403.92	111.12	654.56	0.0357642	0.224322	0.0177551	0.104587
AA609531	938.76	102.35	60.8	94.27	120.71	0.109027	0.0647663	0.10042	0.128585
EC476065	1607.94	501.41	331.74	231.16	109.22	0.311834	0.206314	0.143762	0.0679254
exon395	1980.74	20556.3	680.65	13935	6650.47	10.3781	0.343634	7.03526	3.35757
exon449	129.95	749.72	53.26	467.83	470.54	5.7693	0.40985	3.60008	3.62093
exon409	2305.3	12815.6	363.22	5735.81	5041.88	5.55917	0.157559	2.4881	2.18708
exon424	118.58	601.68	245.23	370.3	315.89	5.07404	2.06806	3.12279	2.66394
BG211052	59.39	256.32	334.32	166.51	165.03	4.31588	5.62923	2.80367	2.77875
exon507	109.02	453.59	231.3	648.1	795.9	4.16061	2.12163	5.94478	7.3005
exon461	10500.1	43621.2	4742.81	40517.3	27283.9	4.15435	0.451691	3.85875	2.59844
exon497	1020.61	3710.48	183.16	2093.99	2509.65	3.63555	0.179461	2.0517	2.45897
BF895824	183.24	640.88	85.46	450.05	406.5	3.49749	0.466383	2.45607	2.2184
exon413	2551.56	8815.94	851.03	15864.6	5300.67	3.45512	0.333533	6.21761	2.07742
exon574	157.12	423.59	71.52	1080.94	381.46	2.69596	0.455193	6.87971	2.42783
chr10:8185475-8199525	174.09	348.91	74.53	724.34	398.14	2.00419	0.428112	4.16072	2.28698
BE088726	5319.15	493.34	1096.34	62.92	68.44	0.0927479	0.206112	0.011829	0.0128667
DV460671	391.88	133.22	89.55	121.04	173.55	0.339951	0.228514	0.30887	0.442865
exon942	626.3	4443.16	126.52	3316.26	1894.96	7.0943	0.202012	5.295	3.02564
exon843	3547.39	21176.1	1268.79	19915.7	9204.93	5.9695	0.357669	5.61417	2.59485
AA487436	167.71	862.01	463.65	1353.3	1015.05	5.13988	2.76459	8.06929	6.05241
exon691	523.12	2659.01	239.31	1667.68	1142.85	5.08298	0.457467	3.18795	2.18468
AB053446	65.22	299.99	249.87	500.26	500.14	4.59966	3.83119	7.67035	7.66851
DB036467	711.1	3032.36	194.37	2435.74	2251.54	4.26432	0.273337	3.42531	3.16628
exon916	650.3	2597.74	71.07	1488.57	1323.03	3.99468	0.109288	2.28905	2.03449
exon848	2247.48	7702.52	178.59	8081.61	6729.5	3.42718	0.0794623	3.59585	2.99424
exon929	201.59	570.94	54.27	419.57	726.54	2.83218	0.26921	2.0813	3.60405
AL833479	29812.3	80.97	114.79	80.09	1787.36	0.00271599	0.00385043	0.00268648	0.0599538
BC172370	19282.5	123.17	52.2	120.3	2033.9	0.00638767	0.00270712	0.00623883	0.105479
AK290355	27876.8	238.69	50.86	136	1777.32	0.00856231	0.00182446	0.00487861	0.0637562
AK001527	1940.14	114.34	303.2	389.97	771.92	0.0589339	0.156277	0.201001	0.397868
BE832475	8194.69	664.68	1087.06	113.25	1420.92	0.0811111	0.132654	0.0138199	0.173395
X07495	2272.54	423.59	89.1	189.82	169.63	0.186395	0.0392072	0.0835277	0.0746434
AA089554	1113.68	306.98	423.01	248.24	425.92	0.275645	0.379831	0.222901	0.382444
AF000422	2833.7	1391.88	812.88	186.33	258.88	0.491188	0.286862	0.065755	0.0913576
AI798890	176.84	822.85	60.48	1274.28	67.6	4.65308	0.342004	7.20584	0.382266
W38542	365.37	1498.34	128.01	864.28	876.41	4.10088	0.350357	2.36549	2.39869
U26161	1316.28	4981.36	498.43	3045.54	3535.17	3.78442	0.378666	2.31375	2.68573
exon1073	3129.1	11418.2	463.56	12326.5	7983.52	3.64904	0.148145	3.93932	2.55138
BX953474	616.47	2240.83	1372.77	3477.67	2437.21	3.63494	2.22682	5.64126	3.95349
BG777115	79.88	277.32	280.9	437.3	270.2	3.47171	3.51652	5.47446	3.38257
DB020275	962.74	3038.83	322.22	6250.68	2915.16	3.15644	0.334691	6.49259	3.02798
BC008245	1610.7	5046.5	626.92	5972.19	3543.09	3.13311	0.389222	3.70782	2.19972
exon1225	946.63	2940.34	336.56	6140.88	2295.52	3.10611	0.355535	6.4871	2.42494
FN161383	97.78	293.01	261.81	250.9	341.16	2.99663	2.67754	2.56596	3.48906
AA908678	241.76	719.21	85.6	971.81	782.12	2.97489	0.35407	4.01973	3.23511
BE180280	316.03	855.75	761.19	1403.85	1365.96	2.70781	2.4086	4.44214	4.32225
CB219568	320.42	864.23	126.52	1101.92	726.92	2.69718	0.394857	3.43899	2.26865
BF675100	455.45	1207.85	139.02	1468.39	985.39	2.65199	0.305237	3.22404	2.16355
BX105618	166.76	424.14	82.4	343.76	532.52	2.54342	0.494123	2.06141	3.19333
CA425896	2671.23	130.86	1286.3	67.74	541.07	0.0489887	0.481538	0.0253591	0.202555
BF996117	287.54	72.25	81.97	51.22	65.07	0.251269	0.285073	0.178132	0.226299
AW794567	813.79	317.38	163.57	215.15	275.39	0.390002	0.200998	0.26438	0.338404
BU556996	3917.79	1577.39	1778.83	103.98	301.36	0.402622	0.454039	0.0265405	0.0769209
BF910510	466.63	2752.39	154.38	2227.43	1019.01	5.89844	0.33084	4.77344	2.18376
BF341729	781.52	4185.27	328.73	14143.9	2862.5	5.35529	0.420629	18.098	3.66273
exon1290	397.77	1753.61	856.25	1468.59	2141.41	4.4086	2.15263	3.69206	5.38354
AI261635	112.4	400.94	331.74	255.95	500.99	3.56708	2.95142	2.27714	4.45721
exon1385	475.76	1488.81	93.28	1139.99	992.54	3.12933	0.196065	2.39615	2.08622
BF815580	54.68	165.49	123.26	286.28	116.86	3.02652	2.25421	5.23555	2.13716
T57180	379.99	1127.34	149.93	971.36	843.41	2.96676	0.394563	2.55628	2.21956
exon1266	129.6	299.28	64.58	642.34	295.27	2.30926	0.498302	4.95633	2.27832
DW441953	312.14	686.83	74.17	811.17	809.45	2.20039	0.237618	2.59874	2.59323
AA676273	52.25	105.03	124.51	140.63	140.06	2.01014	2.38297	2.69148	2.68057
AA234127	1643.79	54.12	73.08	178.19	142.63	0.0329239	0.0444582	0.108402	0.086769
R19068	1268.14	210.24	273.89	134.58	160.77	0.165786	0.215978	0.106124	0.126776
CR596496	270.69	64.67	73.4	80.89	97.95	0.238908	0.271159	0.298829	0.361853
BC148732	835.76	206.16	340	69.22	109.32	0.246674	0.406815	0.0828228	0.130803
DB450023	1183.43	343.36	430.08	94.53	251.45	0.29014	0.363418	0.079878	0.212476
CA433797	64.28	494.76	288.09	289.78	341.89	7.69695	4.4818	4.50809	5.31876
exon1527	1200.36	7328.39	514.39	3661.77	3027.19	6.10516	0.42853	3.05056	2.5219
exon1485	3322.72	19385.2	1322.03	31961.5	9086.86	5.83414	0.397876	9.61907	2.73477
T77166	89.03	459.05	191.25	377.24	244.18	5.15613	2.14815	4.23722	2.74267
DB306857	4853.32	23529.3	1295.83	22480.7	14824.8	4.84809	0.266999	4.63203	3.05457
exon1473	266.12	1128.01	90.81	1308.01	652.96	4.23873	0.341237	4.91511	2.45363
BM509577	598.94	2509.65	1569.48	12180.5	15480.9	4.19015	2.62043	20.3367	25.8472
exon1615	1897.34	7300.67	887.23	9762.43	4697.25	3.84784	0.467618	5.14532	2.4757
BF737558	500.96	1887.68	137.5	1848.52	1204.28	3.76813	0.274473	3.68996	2.40394
AL042013	515.94	1887.1	255.79	2041.63	1239.5	3.6576	0.495775	3.95711	2.40241
BF360046	984.59	3556.12	412.3	6186.68	2420.52	3.61178	0.418753	6.28351	2.4584
exon1441	468.05	1585.54	124.51	975.88	1144.65	3.38754	0.266019	2.08499	2.44557
DA538556	183.35	588.19	65.56	425.97	489.45	3.20802	0.357567	2.32326	2.66948
BF907292	206.74	624.21	579.48	708.48	547.08	3.0193	2.80294	3.42691	2.64622
exon1523	395.79	1174.52	112.78	1155.61	1038.94	2.96753	0.284949	2.91976	2.62498
DA860017	187.89	504.12	86.14	876.03	428.61	2.68306	0.45846	4.66246	2.28118
BG214551	175.96	468.7	86.04	470.79	354.97	2.66367	0.488975	2.67555	2.01733
exon1465	660.36	1721.3	265.32	2584.01	1684.36	2.60661	0.401781	3.91303	2.55067
CB124915	483.03	1252.43	197.49	1641.41	970.36	2.59286	0.408857	3.39815	2.0089
AW835513	768.37	1855.23	228.1	3102.5	1670.39	2.4145	0.296862	4.03777	2.17394
exon1531	313.45	740.81	136.22	932.07	705.54	2.36341	0.434583	2.97358	2.25089
exon1520	244.84	530.3	60.48	1020.61	575.83	2.1659	0.247018	4.16848	2.35186
CB857272	163.06	346.82	67.99	694.61	559.72	2.12695	0.416963	4.25984	3.4326
BF328465	349.77	710.74	101.9	808.21	1171.83	2.03202	0.291334	2.31069	3.35029
EC526915	3713.32	78.26	552.88	216.7	84.93	0.0210755	0.148891	0.0583575	0.0228717
EC567072	8443.65	260.73	1463.46	474.41	425.79	0.0308788	0.173321	0.0561854	0.0504272
EC581812	9409.28	477.68	572.9	126.2	385.41	0.0507669	0.0608867	0.0134123	0.0409606
AK297710	1603.14	83.79	133.11	69.37	58.95	0.0522662	0.0830308	0.0432713	0.0367716
EC506875	6439.43	434.41	907.63	131.09	377.12	0.0674609	0.140949	0.0203574	0.0585642
EC504721	16697.2	1688.83	1710.56	413.81	1167.23	0.101144	0.102446	0.0247832	0.0699056
EC495588	2872.5	335.36	323.66	104.16	77.47	0.116748	0.112675	0.0362611	0.0269695
CR739815	433.41	60.82	87.91	191.85	155.32	0.140329	0.202833	0.442652	0.358367
BQ319550	5595.48	1792.36	1965.39	1255.39	2052.12	0.320323	0.351246	0.224358	0.366746
exon1658	3532.61	17838.6	7163.32	27545.7	19080.2	5.0497	2.02777	7.79755	5.40116
CN265765	247.01	1188.37	77.4	2581.98	967.34	4.81102	0.313348	10.4529	3.9162
DA162286	414.79	1350.88	175.21	921.92	858.34	3.25678	0.422407	2.22262	2.06934
exon1669	1200.77	2467.54	398.1	8088.33	4779.94	2.05496	0.331537	6.73595	3.98073
AV655887	334.05	74.59	80.87	135.05	72.53	0.22329	0.24209	0.404281	0.217123
CA421426	257.45	63.54	53.38	591.39	84.66	0.246805	0.207341	2.29711	0.328841
AF249898	862.3	276.36	200.62	179.18	147.18	0.320492	0.232657	0.207793	0.170683
AA551674	594.19	4569.52	282.34	2611.47	1560.74	7.69033	0.475168	4.39501	2.62667
exon1724	982.34	6191.9	154.48	9597.95	5064.14	6.30321	0.157257	9.7705	5.15518
CD243935	351.57	1526.16	150.76	1561.81	985.39	4.34098	0.428819	4.44239	2.80283
AV659563	187.07	787.94	414.74	689.5	500.37	4.21201	2.21703	3.68579	2.67477
BX112277	971.59	3271.3	333.47	2984.37	3322.19	3.36696	0.343221	3.07164	3.41933
AA385982	2002.39	5921.81	4771.28	632.05	350.55	2.95737	2.38279	0.315648	0.175066
exon1720	514.25	1481.65	205.71	1749.99	1263.23	2.88119	0.400019	3.40299	2.45645
BQ941959	204.71	522.81	94.96	507.41	824.54	2.55391	0.463876	2.47868	4.02784
AF289584	104.05	247.14	3259.43	361.44	349.55	2.3752	31.3256	3.47371	3.35944
AI734224	2633.52	721.99	406.3	956.77	1069.03	0.274154	0.15428	0.363305	0.405932
CB046739	1640.92	10213.6	537.61	11630.4	5978.52	6.22432	0.327627	7.08775	3.6434
AI343295	1356.03	8099.3	348.07	11184.5	4190.87	5.9728	0.256683	8.24794	3.09054
DB470502	63.22	364.88	148.81	353.37	181.26	5.77159	2.35384	5.58953	2.86713
AW136353	1580.3	9063.43	521.99	5662.1	4345.76	5.73526	0.330311	3.58293	2.74996
AL832920	739.79	2764.34	308.22	2210.63	2087.65	3.73665	0.416632	2.98819	2.82195
AI917568	5512.68	17905.5	1543.54	25833	13011.5	3.24805	0.279998	4.68611	2.36029
CR736960	192.28	481.45	1329.05	843.48	630.9	2.5039	6.91206	4.38673	3.28115
BC038440	7304.05	533.74	1744.9	240.56	284.33	0.0730745	0.238895	0.0329352	0.0389277
CF227096	204.91	985.39	442.54	874.14	982.96	4.80889	2.15968	4.26597	4.79703
BG490809	3541.19	16943.5	1222.37	13131.6	9048.34	4.78468	0.345186	3.70826	2.55517
BM542398	276.59	1183.94	109.62	732.72	897.23	4.28049	0.396327	2.64912	3.2439
CB069406	67.08	196.69	170.18	454.85	198.86	2.93217	2.53697	6.78071	2.96452
BF836577	72.54	200.08	168.3	227.84	232.87	2.7582	2.3201	3.14089	3.21023
AI340242	251.45	627.92	89.1	525.99	680.1	2.4972	0.354345	2.09183	2.70471
BF448178	672.45	1590.36	2269.72	3014.9	1979.54	2.36502	3.3753	4.48346	2.94377
BM709340	406.57	916.34	59.8	2008.12	894.76	2.25383	0.147084	4.93917	2.20075
DA588382	1831.83	3859.45	897.96	10559.7	4412.01	2.10688	0.490198	5.76456	2.40853
CN265410	1234.87	133.61	418.63	177.41	178.74	0.108198	0.339007	0.143667	0.144744
CB267848	978.46	114.34	339.52	82.27	93.61	0.116857	0.346994	0.0840811	0.0956707
BM455761	154.05	1029.43	69.45	685.5	681.81	6.68244	0.450828	4.44985	4.4259
CD700697	319.87	1355.59	112.19	1066.14	1018.92	4.23794	0.350736	3.33304	3.18542
AK292687	3450.72	11542.6	1614.05	15237.6	9404.07	3.34497	0.467743	4.41576	2.72525
CF553062	194.66	400.64	680.23	647.46	727.52	2.05815	3.49445	3.32611	3.73739
BC047886	929.12	272.63	165.43	357.37	160.4	0.293428	0.17805	0.384633	0.172636
AU185159	165.37	604.23	370.21	1304.86	430.25	3.65381	2.23868	7.89055	2.60174
AW173069	180.98	603.92	77.31	400.72	502.59	3.33694	0.427174	2.21417	2.77705
exon2436	487.05	1541.14	153.2	2263.06	1144.65	3.16423	0.314547	4.64646	2.35017
BF944909	3294.1	831.34	174.79	233.11	101.39	0.252372	0.0530615	0.0707659	0.0307793
U16296	1779.5	576.68	106.03	254.12	321.44	0.324069	0.0595842	0.142804	0.180635
exon2546	79.56	397.77	266.73	326.95	182.06	4.99962	3.35256	4.10948	2.28834
BF879333	526.1	2061.23	1214.05	2570.81	2022.41	3.91794	2.30764	4.88654	3.84416
DB067166	208.77	713.45	509.01	1164.48	943.3	3.4174	2.43814	5.57781	4.51837
CV325906	10466.9	33449.4	4404.06	21810.6	32024.5	3.19573	0.420761	2.08377	3.0596
EL583508	65.88	151.96	261.66	177.3	276.59	2.30662	3.97177	2.69126	4.19839
CN479707	578.41	2943.05	179.83	2550.99	1481.36	5.08817	0.310904	4.41035	2.56109
DA852501	347.6	1520.79	145.68	4511.61	1763.9	4.37512	0.419102	12.9793	5.07451
BG949193	1241.96	4907.48	289.86	7855.1	3217.23	3.9514	0.233389	6.32476	2.59045
exon2600	1239.85	4158.88	414.43	3196.08	3136.48	3.35434	0.334258	2.5778	2.52973
exon2599	699.74	1959.72	290.24	1946.36	1578.83	2.80064	0.414783	2.78155	2.25631
CB111670	273.86	716.08	575.39	762.94	1059.39	2.61477	2.10104	2.78588	3.86836
CR456379	1519.37	3190.83	10461.7	430.76	546.17	2.1001	6.88552	0.283512	0.359471
DW409420	189.03	390.3	394.68	683.79	1025.36	2.06475	2.08792	3.61736	5.42432

## Sheet: Supplementary Table 4b
Supplementary Table 4a. The overlap of different expression miRNAs
lncRNA_ID	stage1	stage2	stage3	stage4	stage5	stage2/1	stage3/1	stage4/1	stage5/1
hsa-miR-617	6.4	0.69	1.91	1.29	1.25	0.107813	0.298438	0.201563	0.195312
hsa-miR-1260	0.09	0.87	3.47	2.71	5.63	9.66667	38.5556	30.1111	62.5556
hsa-miR-720	2.38	5.41	22.42	15.21	73.42	2.27311	9.42017	6.39076	30.8487
hsa-miR-1264	0.04	0.36	1.15	0.63	0.81	9	28.75	15.75	20.25
hsa-miR-888_star	0.02	0.39	0.74	0.13	0.3	19.5	37	6.5	15
hsa-miR-423-5p	0.12	0.29	1.08	0.72	0.61	2.41667	9	6	5.08333
hsa-miR-765	0.23	1.57	0.7	0.94	0.67	6.82609	3.04348	4.08696	2.91304

## Sheet: Supplementary Table 4c
Supplementary Table 4a. The overlap of different expression mRNAs
lncRNA_ID	stage1	stage2	stage3	stage4	stage5	stage2/1	stage3/1	stage4/1	stage5/1
NM_001127699	32869.2	133.76	140.35	449.85	8340.92	0.00406946	0.00426995	0.0136861	0.253761
NM_014058	12510.7	55.39	200.36	203.77	2671.23	0.00442742	0.0160151	0.0162877	0.213516
NM_001423	20952.1	92.89	227.21	152.41	8233.21	0.00443344	0.0108442	0.0072742	0.392954
NM_031948	18965.9	99.02	88.13	689.71	7171.61	0.00522095	0.00464676	0.0363658	0.378132
NM_002638	34869.9	202.84	105.36	7042.31	10286.5	0.00581705	0.00302152	0.20196	0.294998
NM_173352	48712.3	337.86	74.55	305.31	3541.19	0.00693582	0.00153041	0.00626761	0.072696
NM_003245	57200.7	446.3	601.36	2325.39	19128.6	0.00780236	0.0105132	0.0406532	0.334412
NM_005672	19713.5	158.14	69.08	617.09	2646.39	0.0080219	0.00350419	0.0313029	0.134242
NM_001085437	7035.1	62.6	315.78	69.12	203.53	0.00889824	0.0448864	0.00982502	0.0289306
NM_001815	7133.22	70.22	248.07	170.18	151.84	0.00984408	0.0347767	0.0238574	0.0212863
NM_005046	6007.46	61.57	52.56	247.5	173.46	0.0102489	0.00874912	0.0411988	0.0288741
NM_001024209	24545.5	300.65	298.12	10482.1	10656.2	0.0122487	0.0121456	0.427047	0.434141
NM_177973	24549.4	300.7	450.55	526.6	1574.43	0.0122488	0.0183528	0.0214506	0.064133
NM_023946	23100.5	289.95	138.84	1484.34	5362.9	0.0125517	0.00601026	0.0642558	0.232155
NM_004004	8691.67	111.8	466.15	292.35	4090.44	0.0128629	0.0536318	0.0336357	0.470616
NM_205545	28164.7	373.42	93.26	813.06	10087.9	0.0132585	0.00331124	0.0288681	0.358176
NM_001040084	17366.9	237.75	66.05	279.11	6111.21	0.0136898	0.00380321	0.0160714	0.351888
NM_007183	9054.46	126.82	72.51	530.74	1462.87	0.0140064	0.00800821	0.0586164	0.161563
NM_032488	25861	369.27	93.87	8948.68	9076.04	0.014279	0.00362978	0.346029	0.350954
NM_014400	19097	275.59	138.36	411.03	623.82	0.0144311	0.00724511	0.0215233	0.0326658
NM_004881	7098.35	109.11	1946.39	173.72	2089.37	0.0153712	0.274203	0.0244733	0.294346
NM_030916	8604.48	141.68	84.38	94.31	1515.59	0.0164658	0.00980652	0.0109606	0.17614
NM_004605	12960.6	217.52	336.23	191.25	601.77	0.0167831	0.0259424	0.0147562	0.0464306
NM_006025	5701.76	96.43	79.76	238.5	2143.27	0.0169123	0.0139887	0.0418292	0.375896
NM_001988	10665.7	194.59	99.85	623.87	2811.16	0.0182445	0.00936179	0.0584931	0.26357
NM_052886	4910.84	92.86	669.12	258.09	2040.28	0.0189092	0.136254	0.0525552	0.415465
NM_144670	13424.9	254.01	57.35	107.62	3323.07	0.0189209	0.00427193	0.00801648	0.247531
NM_001003396	2932.19	57.18	687.82	70.48	130.72	0.0195008	0.234576	0.0240366	0.044581
NM_030666	14611.6	289.56	528.16	192.94	5989.84	0.0198171	0.0361466	0.0132046	0.409937
NM_001562	3552.53	72.17	78.24	60.13	216.57	0.0203151	0.0220237	0.016926	0.0609622
NM_133180	16320.9	333.61	210.93	3162.08	4350.92	0.0204407	0.0129239	0.193745	0.266586
NM_006470	4283.74	93.58	437.7	269.75	709.73	0.0218454	0.102177	0.0629707	0.16568
NM_133639	3107.82	69.99	132.52	54.43	696.45	0.0225206	0.0426408	0.0175139	0.224096
NM_005493	3455.68	84.85	758.01	81.2	723.16	0.0245538	0.219352	0.0234975	0.209267
NM_019032	2022.63	50.08	871.08	61.95	59.8	0.0247598	0.430667	0.0306284	0.0295655
NM_001018100	2064.7	53.37	191.06	68.21	175.87	0.0258488	0.0925364	0.0330363	0.0851794
NM_000673	4044.28	105	57.3	78.92	446.3	0.0259626	0.0141682	0.019514	0.110353
NM_002774	32640.5	853.72	141.86	692.05	960.01	0.0261552	0.00434613	0.0212022	0.0294116
NM_012291	3043.58	80.43	218.5	59.63	442.05	0.0264261	0.0717905	0.0195921	0.14524
NM_139277	4095.82	111.62	65.48	396.43	232.46	0.0272522	0.015987	0.0967889	0.0567554
NM_024307	9511.41	263.07	810.96	632.48	3487.25	0.0276584	0.0852618	0.066497	0.366639
NM_001624	5589.03	164.21	406.65	90.88	2011.83	0.0293808	0.0727586	0.0162604	0.35996
NM_002534	1991.65	59.39	389.86	201.79	557.05	0.0298195	0.195747	0.101318	0.279693
NM_181528	2621.45	78.26	902.26	72.33	115.77	0.0298537	0.344184	0.0275916	0.0441626
NM_001099772	2283.94	69.17	102.35	146.48	617.54	0.0302854	0.0448129	0.0641348	0.270384
NM_198488	3981.89	123.17	1364.2	57.34	481.52	0.0309325	0.342601	0.0144002	0.120927
NM_001128928	5116.61	158.94	1331.81	112.2	851.05	0.0310635	0.260291	0.0219286	0.166331
NM_152451	2383.63	74.59	131.46	72.38	399.7	0.0312926	0.0551512	0.0303655	0.167685
NM_005980	7580.9	242.14	89.38	402.32	3614.48	0.0319408	0.0117902	0.0530702	0.476788
NM_001142270	2812.05	93.76	184.3	83.27	955.05	0.0333422	0.0655394	0.0296118	0.339628
NM_006890	9985.05	335.36	81.97	138.7	149.61	0.0335862	0.00820927	0.0138908	0.0149834
NM_001124	4368.16	149.64	760.2	188.12	1415.18	0.034257	0.174032	0.0430662	0.323976
NM_018686	2499.33	87.05	222.63	113.3	119.81	0.0348293	0.0890759	0.0453321	0.0479368
NM_001018072	1498.81	52.45	91.18	196.58	536.88	0.0349944	0.0608349	0.131157	0.358204
NM_016131	5959.96	209.74	941.32	203.14	1108.12	0.0351915	0.157941	0.0340841	0.185927
NM_001037330	9717.7	344.82	2150.39	624.65	1681.45	0.0354837	0.221286	0.0642796	0.17303
NM_006278	2639.12	94.77	457.42	88.92	78.46	0.0359097	0.173323	0.033693	0.0297296
NM_001081492	4748.54	171.76	52.16	193.92	781.08	0.0361711	0.0109844	0.0408378	0.164488
NM_001032367	6444.58	233.33	89.19	79.55	489.32	0.0362056	0.0138395	0.0123437	0.0759274
NM_024829	5124.96	186.41	220.67	107.93	1220.36	0.036373	0.0430579	0.0210597	0.238121
NM_001038	10792.5	399.06	426.85	164.79	435.04	0.0369755	0.0395505	0.0152689	0.0403093
NM_000359	20562.9	771.88	196.18	1537.08	2901.27	0.0375375	0.00954049	0.0747502	0.141093
NM_005268	2549.54	95.9	57.77	259.12	311.15	0.0376146	0.022659	0.101634	0.122042
NM_017697	2377.32	90.27	70.05	78.26	358.55	0.0379713	0.029466	0.0329194	0.150821
NM_199186	1948.12	74.88	276.41	140.29	362.28	0.0384371	0.141886	0.072013	0.185964
NM_002631	8964.41	344.82	1059.5	191.51	717.79	0.0384654	0.11819	0.0213634	0.0800711
NM_198477	7306.72	282.49	172.95	207.53	3315.1	0.0386617	0.02367	0.0284026	0.453706
NM_001012964	16505.9	640.68	141.92	849.34	782.41	0.0388153	0.00859816	0.0514569	0.047402
NM_001085458	1693.58	66.43	373.53	63.71	308.2	0.0392246	0.220556	0.0376185	0.181981
NM_001042728	1783.61	70.11	117.65	233.22	699.59	0.0393079	0.0659617	0.130757	0.392233
NM_004415	14627.1	577.17	1954.05	302.45	1305.85	0.0394591	0.133591	0.0206774	0.0892763
NM_052943	3244.44	129.26	52.09	852.9	1612.61	0.0398405	0.0160552	0.26288	0.497038
NM_015175	3141.19	126.82	264.31	360.66	220.13	0.0403732	0.0841433	0.114816	0.0700785
NM_001878	27069.3	1101.43	330.59	2168.75	8722.65	0.0406893	0.0122127	0.0801185	0.322234
NM_206999	1695.12	68.97	609.3	81.04	99.5	0.0406874	0.359444	0.0478078	0.0586979
NM_019089	1511.84	62.08	78.26	170.69	284.33	0.0410625	0.0517647	0.112902	0.188069
NM_001098507	2054.9	84.41	437.15	72.6	356.13	0.0410774	0.212735	0.0353302	0.173308
NM_001002814	1627.3	66.96	404.37	55.5	450.12	0.0411479	0.248491	0.0341056	0.276605
NM_002639	3283.94	136.37	106.23	79.99	1359.06	0.0415263	0.0323483	0.0243579	0.41385
NM_203413	2199.39	94.27	684.49	69.58	158.96	0.0428619	0.311218	0.031636	0.0722746
NM_005564	27545.7	1186.65	2151.52	197.66	2128.43	0.0430793	0.0781073	0.00717571	0.0772691
NM_001130448	2132.34	92.05	62.85	147.71	214.69	0.0431685	0.0294747	0.0692713	0.100683
NM_052891	1642.46	71.68	60.34	186.2	245.82	0.0436419	0.0367376	0.113367	0.149666
NM_022823	5735.81	252.84	2067.87	211.82	366.57	0.044081	0.360519	0.0369294	0.063909
NM_020145	2926.35	130.15	987.27	359.68	552.14	0.0444752	0.337372	0.122911	0.188679
NM_014547	2096.37	94.06	92.97	70.47	159.66	0.044868	0.0443481	0.0336152	0.0761602
NM_001126057	6611.65	297	125.64	549.24	424.92	0.0449207	0.0190028	0.0830715	0.0642684
NM_003695	7901.52	355.22	473.92	2124.1	1240.67	0.0449559	0.0599783	0.268822	0.157017
NM_005557	20202.5	912.12	95.6	5474.94	7417.52	0.0451489	0.00473209	0.271003	0.367159
NM_130841	1191.85	53.85	59.13	83.77	135.7	0.0451819	0.0496119	0.0702857	0.113857
NM_001001414	20186.1	912.12	781.72	510.03	1920.7	0.0451856	0.0387257	0.0252664	0.0951497
NM_024667	1735.54	78.77	114.49	76.85	405.43	0.0453865	0.0659679	0.0442802	0.233605
NM_001145809	10379	480.4	3939.74	420.3	1434.41	0.0462857	0.379587	0.0404952	0.138203
NM_004431	9290.03	431.39	896.82	289.18	1519.68	0.0464358	0.0965357	0.031128	0.163582
NM_001307	6307.03	296.69	391.37	162.75	1828.1	0.0470412	0.062053	0.0258045	0.289851
NM_002773	8948.68	422.28	431.17	322.4	2585.16	0.0471891	0.0481825	0.0360277	0.288887
NM_003407	16952.4	818.52	4742.19	337.8	3363.94	0.0482834	0.279735	0.0199264	0.198434
NM_005134	2540.06	123.83	450.54	107.44	605.03	0.0487508	0.177374	0.0422982	0.238195
NM_001145412	2612.94	127.41	962.48	149.04	400.57	0.0487612	0.368351	0.0570392	0.153302
NM_014297	3011.55	146.92	847.9	87.5	964.08	0.0487855	0.281549	0.0290548	0.320128
NM_138357	1355.97	66.84	291.44	64.67	138.72	0.0492931	0.214931	0.0476928	0.102303
NM_014211	4116.25	203.17	126.73	68.87	614.97	0.049358	0.0307877	0.0167312	0.149401
NM_003854	1256.52	62.5	199.1	129.7	94.64	0.0497406	0.158454	0.103222	0.0753191
NM_024009	1677.12	84.13	165.39	99.11	798.77	0.0501634	0.0986155	0.0590954	0.476275
NM_016100	5127.11	258.33	2082.41	113.84	1598.97	0.0503851	0.406157	0.0222035	0.311866
NM_012153	1300.39	65.75	60.34	218.13	52.92	0.0505618	0.0464015	0.167742	0.0406955
NM_001003397	3477.65	175.97	461.04	53.85	180.93	0.0506003	0.132572	0.0154846	0.0520265
NM_001034841	1491.72	75.84	425.27	61.99	72.54	0.0508406	0.285087	0.0415561	0.0486284
NM_013358	4341.14	222.65	78.61	224.98	1020.74	0.0512884	0.0181081	0.0518251	0.235132
NM_001097640	3434.23	176.27	89.03	315.89	1044.23	0.0513274	0.0259243	0.0919828	0.304065
NM_014600	1071.13	55.05	152.1	54.01	342.47	0.0513943	0.142	0.0504234	0.319728
NM_004998	1802.08	93.67	575.23	73.75	118.9	0.0519788	0.319203	0.0409249	0.0659793
NM_001126061	10400.8	541.79	207.71	426.9	463.25	0.0520913	0.0199706	0.041045	0.0445399
NM_020127	2261.54	118.81	371.26	110.1	1017.58	0.052535	0.164162	0.0486836	0.44995
NM_005168	1380.27	72.55	272.32	92.3	247.88	0.0525622	0.197295	0.066871	0.179588
NM_205842	951.79	50.24	397.59	50.03	236.61	0.0527848	0.417729	0.0525641	0.248595
NM_015523	1795.48	94.92	626.79	107.3	149.65	0.0528661	0.349093	0.0597612	0.0833482
NM_004952	4750.37	251.15	727.92	552.52	1428.13	0.0528696	0.153234	0.116311	0.300636
NM_033317	4244.79	225.02	149.81	429.03	1832.05	0.0530109	0.0352927	0.101072	0.4316
NM_198459	1343.12	71.42	79.18	50.17	82.47	0.0531747	0.0589523	0.0373533	0.0614018
NM_018239	3531.23	191.66	1144.08	140.18	293.28	0.0542757	0.323989	0.0396972	0.0830532
NM_001037175	1648.1	89.73	84.73	244.13	295.61	0.0544445	0.0514107	0.148128	0.179364
NM_005864	1296.54	70.77	87.47	225.9	352	0.0545837	0.0674642	0.174233	0.271492
NM_017654	2568.93	140.3	107.74	68.83	63.88	0.0546142	0.0419396	0.0267933	0.0248664
NM_005186	18186.2	1001.03	3344.83	219.32	390.12	0.0550435	0.183922	0.0120597	0.0214515
NM_004172	1080.5	60.3	280.82	217.8	196.67	0.0558075	0.259898	0.201573	0.182018
NM_004262	2622.96	147.32	51.87	149.81	613.67	0.0561656	0.0197754	0.0571149	0.233961
NM_207006	2957.99	167.71	104.35	412.92	356.43	0.0566973	0.0352773	0.139595	0.120497
NM_001035521	1234.72	71.15	556.92	60.34	177.43	0.0576244	0.45105	0.0488694	0.143701
NM_002744	2568.48	148.29	1098.77	162.49	273.21	0.0577345	0.42779	0.0632631	0.10637
NM_017632	1826.59	106.16	313.32	109.94	85.6	0.0581192	0.171533	0.0601887	0.0468633
NM_005271	1314.08	76.93	4387.1	158.55	415.3	0.0585429	3.33853	0.120655	0.316039
NM_002825	3894.09	230.11	200.15	122.92	471.72	0.0590921	0.0513984	0.0315658	0.121137
NM_001042442	1135.65	67.66	384.3	125.06	257.56	0.0595782	0.338397	0.110122	0.226795
NM_001013642	2476	148.07	121.88	312.72	290.58	0.0598021	0.0492246	0.1263	0.117359
NM_013233	881.79	53.27	98.17	68.73	391.21	0.0604112	0.11133	0.0779437	0.443654
NM_181642	9798.81	593.45	370.88	367.84	2227.96	0.0605635	0.0378495	0.0375393	0.22737
NM_001126337	1942.67	117.68	280.63	64.67	123.55	0.0605764	0.144456	0.0332892	0.063598
NM_019028	2443.82	148.67	87.1	155.7	239.77	0.0608351	0.0356409	0.0637117	0.0981128
NM_003568	5982.82	364.73	2401.99	150.32	654.23	0.0609629	0.401481	0.0251253	0.109351
NM_031266	1790.05	109.33	872.88	187.33	591.52	0.0610765	0.487629	0.104651	0.330449
NM_014365	5472.83	335.03	50.63	107.14	1596.47	0.061217	0.00925116	0.0195767	0.291708
NM_000142	3620.43	223.46	786.23	335.58	136.41	0.0617219	0.217165	0.0926906	0.0376778
NM_001101667	1399.65	86.82	562.9	162.88	530.9	0.0620298	0.402172	0.116372	0.379309
NM_012323	3684.75	228.65	386.14	180.63	277.14	0.0620531	0.104794	0.049021	0.0752127
NM_001097620	2093.87	130.78	484.48	110.65	195.68	0.0624585	0.23138	0.0528447	0.0934537
NM_148897	2599.72	163.85	90.15	207.6	102.43	0.063026	0.0346768	0.0798548	0.0394004
NM_181527	5008.75	315.83	2392.96	149.81	455.48	0.0630557	0.477756	0.0299097	0.0909369
NM_152550	3289.23	209.42	681.21	124.21	487.74	0.0636684	0.207103	0.0377626	0.148284
NM_006754	1434.83	91.39	383.83	110.29	429.1	0.063694	0.267509	0.0768662	0.29906
NM_007350	997.38	63.97	490.68	71.45	350.91	0.064138	0.491969	0.0716377	0.351832
NM_002966	43196.7	2777.07	6447.65	1436.68	20919.3	0.064289	0.149263	0.0332591	0.484281
NM_001142502	3648.53	235.54	357.68	269.98	1078.59	0.0645575	0.098034	0.0739969	0.295623
NM_001114980	1183.54	76.67	80.78	50.06	90.84	0.0647802	0.0682529	0.0422968	0.0767528
NM_001126058	6668.36	433.39	98.24	580.56	424.25	0.064992	0.0147323	0.0870619	0.0636213
NM_001500	2314.45	152.31	190.8	93.89	232.96	0.0658083	0.0824386	0.0405669	0.100655
NM_001126059	1462.65	96.63	60.8	187.12	608.28	0.066065	0.0415684	0.127932	0.415875
NM_030952	1455.5	96.73	251.61	78.13	484.3	0.0664583	0.172868	0.0536791	0.332738
NM_201444	4133.68	275.06	198.3	93.83	82.57	0.0665412	0.0479718	0.0226989	0.0199749
NM_004633	1554.48	103.53	359.64	159.02	496.5	0.066601	0.231357	0.102298	0.319399
NM_001657	1993.54	133.51	293.5	247.69	400.83	0.0669713	0.147226	0.124246	0.201064
NM_002360	3411.72	229.9	1199.68	185.37	710.5	0.0673854	0.351635	0.0543333	0.208253
NM_173354	968.59	66.68	2688.93	85.6	179.92	0.0688423	2.77613	0.0883759	0.185755
NM_017943	6797.39	470.99	1305.48	624.5	869.77	0.0692898	0.192056	0.0918735	0.127956
NM_005656	1684.76	118.8	247.28	63.47	228.69	0.0705145	0.146775	0.037673	0.13574
NM_203297	1414.63	100.39	119.1	90.98	350.55	0.0709656	0.0841916	0.0643136	0.247803
NM_014884	725.01	51.56	345.68	59.8	129.87	0.0711163	0.476793	0.0824816	0.179129
NM_014428	4738.79	337.42	461.1	1281.52	1171.56	0.0712038	0.0973033	0.270432	0.247228
NM_005438	1036.25	74.2	384.95	141.21	220.56	0.0716043	0.371484	0.13627	0.212844
NM_005914	1712.73	123.34	520.83	50.65	128.58	0.0720137	0.304093	0.0295727	0.0750731
NM_020632	2213.65	160.05	83.25	337.07	200.23	0.0723014	0.0376076	0.152269	0.0904524
NM_001130442	3505.23	253.7	1638.25	109.6	625.76	0.0723776	0.467373	0.0312676	0.178522
NM_003236	1205.07	87.91	55.71	82.39	67.12	0.0729501	0.0462297	0.0683695	0.055698
NM_002822	1488.61	109.31	585.76	191.96	624.86	0.0734309	0.393495	0.128953	0.419761
NM_018841	1039.68	76.49	245.54	114.77	236.48	0.0735707	0.236169	0.11039	0.227455
NM_138331	3216.17	238.71	101.54	341.56	565.52	0.0742218	0.0315717	0.106201	0.175836
NM_006277	1746.81	129.68	646.08	66.16	209.59	0.0742382	0.369863	0.0378748	0.119984
NM_013436	2099.3	156.54	641.61	51.12	780.12	0.0745677	0.30563	0.024351	0.37161
NM_005109	855.92	63.84	402.03	101.13	240.69	0.0745864	0.469705	0.118154	0.281206
NM_002072	691.27	51.93	195.36	85.31	141.98	0.0751226	0.28261	0.123411	0.20539
NM_006536	1485.81	112.4	52.49	102.24	640.7	0.075649	0.0353275	0.068811	0.431213
NM_001025231	7534.52	570.63	59.8	353.15	242.43	0.0757354	0.0079368	0.0468709	0.0321759
NM_001039469	847.63	64.64	144.97	57.69	174.35	0.0762597	0.17103	0.0680604	0.205691
NM_032558	2948.05	225.4	768.78	142.83	149.98	0.0764573	0.260776	0.048449	0.0508743
NM_014320	675.61	52.1	255.55	67.11	329.41	0.0771155	0.378251	0.0993325	0.487574
NM_004360	2366.56	184.23	817.18	116.83	392.04	0.0778472	0.345303	0.049367	0.165658
NM_198991	1052.76	82.56	60.73	118.81	240.84	0.0784224	0.0576865	0.112856	0.22877
NM_017821	783.59	61.62	80.2	63.65	113.56	0.0786381	0.102349	0.0812287	0.144923
NM_001903	1390.04	109.75	553.03	160.71	448.66	0.0789546	0.397852	0.115615	0.322768
NM_001037738	3126.39	247.01	1011.87	689.77	1548.25	0.0790081	0.323654	0.220628	0.49522
NM_003666	942.19	74.57	86.14	50.76	96.19	0.0791454	0.0914253	0.0538745	0.102092
NM_003670	8461.5	673.52	3064.94	220.41	1414.39	0.0795982	0.362222	0.0260486	0.167156
NM_016328	813.17	65.08	316.84	114.78	277.91	0.0800325	0.389636	0.141151	0.341761
NM_016352	974.39	78.11	61.36	92.76	143.24	0.080163	0.0629727	0.095198	0.147005
NM_000714	8476.21	682.6	1773.81	938.52	2351.69	0.0805313	0.209269	0.110724	0.277446
NM_001044393	9056.83	734.7	137.97	712.72	561.92	0.0811211	0.0152338	0.0786942	0.0620438
NM_032572	9496.07	770.45	238	975.03	2860.01	0.0811336	0.025063	0.102677	0.301178
NM_031415	1168.97	94.98	72.5	96.19	97.72	0.081251	0.0620204	0.0822861	0.083595
NM_015111	757.88	61.59	64.12	101.33	122.48	0.0812662	0.0846044	0.133702	0.161609
NM_015832	3054.77	248.51	890.01	63.01	84.86	0.0813515	0.291351	0.0206268	0.0277795
NM_032300	700.21	57.16	216.12	61.49	213.66	0.0816327	0.30865	0.0878165	0.305137
NM_030789	7532.58	618.1	3240.32	153.6	350.12	0.0820569	0.430174	0.0203914	0.0464808
NM_000408	1157.7	95.77	264.88	258.97	423.72	0.0827244	0.228798	0.223694	0.366002
NM_182663	820.28	68.22	324.92	72.49	379.7	0.0831667	0.396109	0.0883723	0.462891
NM_003296	1082.68	90.3	54.5	57.9	79.26	0.0834041	0.0503381	0.0534784	0.0732072
NM_019096	3234.67	271.59	803.76	114.48	694.31	0.0839622	0.248483	0.0353916	0.214646
NM_001012752	839.03	70.67	294.19	217	145.78	0.0842282	0.350631	0.258632	0.173748
NM_000150	7143.52	602.13	131.89	226.71	1923.74	0.0842904	0.0184629	0.0317365	0.269299
NM_018890	4320.68	365.82	1850.15	117.16	473.21	0.0846672	0.428208	0.0271161	0.109522
NM_007196	1389.59	118	62.85	292.48	317.58	0.0849171	0.0452292	0.210479	0.228542
NM_006732	10420.8	890.7	4277.03	1096.48	1851.45	0.085473	0.410431	0.10522	0.177668
NM_198240	1417.05	121.17	454.39	72.03	58.6	0.0855086	0.320659	0.050831	0.0413535
NM_198850	1521.36	130.15	339.23	262.32	297.46	0.0855485	0.222978	0.172425	0.195522
NM_003119	854.12	73.82	1790.05	55.44	186.07	0.0864281	2.09578	0.0649089	0.21785
NM_017912	1083.9	93.82	281.4	62.17	128.62	0.0865578	0.259618	0.0573577	0.118664
NM_002956	1108.32	96.37	485.74	72.93	418.74	0.0869514	0.438267	0.0658023	0.377815
NM_017423	1108.21	96.45	78.35	120.29	204.43	0.0870322	0.0706996	0.108544	0.184469
NM_005817	4291.25	373.73	453.75	79.17	879.94	0.0870912	0.105738	0.0184492	0.205054
NM_005534	1951.32	170.59	912.9	123.06	268.93	0.0874229	0.467837	0.063065	0.13782
NM_003827	10646.2	932.36	4601.86	281.31	509.61	0.0875765	0.432253	0.0264234	0.0478676
NM_198046	1100.99	97.74	2248.12	84.91	72.66	0.0887746	2.04191	0.0771215	0.0659952
NM_013332	3399.48	302.54	257.27	107.22	1308.45	0.088996	0.0756792	0.0315401	0.384897
NM_032899	3516.16	313.24	85.71	339.32	639.51	0.0890858	0.024376	0.096503	0.181877
NM_000149	5425.73	485.87	178.11	903.52	2122.54	0.0895492	0.0328269	0.166525	0.391199
NM_001128925	583.36	52.49	240.14	103.79	62.22	0.0899787	0.41165	0.177918	0.106658
NM_006291	2674.01	241.32	1081.59	382.41	442.03	0.0902465	0.404482	0.14301	0.165306
NM_024423	2445.9	220.86	53	110.87	535.85	0.0902981	0.0216689	0.0453289	0.219081
NM_005402	1725.56	157.96	511.32	182.06	762.28	0.0915413	0.296321	0.105508	0.441758
NM_198485	1012.04	93.43	191.77	154.82	71.18	0.0923185	0.189489	0.152978	0.0703332
NM_006415	834.45	77.23	160.56	62.73	208.99	0.092552	0.192414	0.0751753	0.250452
NM_007271	797.62	73.85	338.43	58.14	68.79	0.0925879	0.4243	0.0728919	0.0862441
NM_138389	928.83	86.04	440.94	60.61	81.55	0.0926327	0.474726	0.0652541	0.0877986
NM_001042584	572.05	53.03	86.34	170.01	254.27	0.0927017	0.150931	0.297194	0.444489
NM_001098812	923.1	86.11	285.7	65.75	202.69	0.0932835	0.309501	0.0712274	0.219575
NM_152443	3541.32	330.78	737.1	512.79	1409.26	0.0934058	0.208143	0.144802	0.397948
NM_001135702	6904.41	646.25	1243.14	162.41	3166.56	0.0935996	0.18005	0.0235226	0.458629
NM_000414	4291.19	401.69	9536.41	181.63	1082.14	0.0936081	2.22232	0.0423263	0.252177
NM_024103	4350.05	407.5	1574.32	300.68	1263.56	0.0936771	0.361908	0.069121	0.29047
NM_006293	1722.9	161.41	93.28	369.1	334.83	0.0936851	0.0541413	0.214232	0.194341
NM_001126056	6961.95	657.17	183.96	480.6	688.29	0.0943945	0.0264236	0.0690324	0.0988645
NM_000603	1103.9	104.33	156.97	70.67	98.89	0.0945104	0.142196	0.0640185	0.0895824
NM_014080	2778.98	263.71	214.54	104.5	348.01	0.0948945	0.077201	0.0376037	0.125229
NM_002922	1377.28	130.93	555.03	300.7	217.58	0.0950642	0.40299	0.218329	0.157978
NM_005797	1438.54	137.08	50.57	167.51	89.38	0.0952911	0.0351537	0.116444	0.0621324
NM_015515	4311.21	410.9	201.51	110.77	181.04	0.0953097	0.0467409	0.0256935	0.0419929
NM_138420	4858.76	463.54	142.47	101.14	1174.68	0.0954029	0.0293223	0.020816	0.241765
NM_017450	569.43	54.36	250.09	134.5	214.51	0.0954639	0.439194	0.236201	0.37671
NM_005896	1347.39	129.37	5112.37	118.64	305.63	0.0960153	3.79428	0.0880517	0.226831
NM_006135	1875.92	181.07	785.9	58.04	840.54	0.0965233	0.418941	0.0309395	0.448068
NM_001032293	3710.48	359.73	1504.59	107.14	731.5	0.0969497	0.405497	0.028875	0.197144
NM_001740	886.03	86.61	69.12	264.33	352.64	0.0977506	0.0780109	0.298331	0.398
NM_032525	10749.8	1051.77	614.73	1036.47	3981.81	0.0978412	0.0571854	0.0964179	0.370409
NM_005764	10278.7	1007.52	1853.65	1817.72	2767.45	0.0980202	0.180339	0.176843	0.269241
NM_018261	886.99	87.47	291.69	87.75	436.51	0.0986144	0.328854	0.0989301	0.492125
NM_144697	987.1	97.58	347.51	128.07	156.26	0.0988552	0.352051	0.129744	0.158302
NM_001724	1185.33	117.33	194.48	80.93	76.65	0.0989851	0.164072	0.0682763	0.0646655
NM_019619	1923.96	190.85	554.74	518.17	437.36	0.0991964	0.288332	0.269325	0.227323
NM_144765	838.56	83.25	102.87	157.88	193.02	0.0992773	0.122675	0.188275	0.23018
NM_012383	985.43	98.11	198.15	77.74	98.43	0.0995606	0.20108	0.0788894	0.0998853
NM_005273	5401.41	537.97	1778.86	139.29	147.75	0.0995981	0.329333	0.0257877	0.027354
NM_000270	1186.68	119.26	334.67	417.03	521.9	0.100499	0.282022	0.351426	0.439798
NM_138567	1880.39	190.33	90.25	268.43	198.26	0.101218	0.0479954	0.142752	0.105436
NM_014579	1438.16	146.36	73.97	186.63	616.14	0.101769	0.0514338	0.12977	0.428422
NM_001030060	676.37	69.08	101.01	141.01	224.98	0.102133	0.149341	0.208481	0.332629
NM_030622	1265.74	129.51	260.23	290.78	234.33	0.10232	0.205595	0.229731	0.185133
NM_014430	1213.83	124.22	4845.92	56.8	184.56	0.102337	3.99226	0.046794	0.152048
NM_001747	6813.69	700.94	819.43	854.43	3396.97	0.102872	0.120262	0.125399	0.498551
NM_001002800	584.85	60.73	171.38	117.32	68.93	0.103839	0.293032	0.200598	0.117859
NM_000710	744.67	77.49	83.79	99.33	280.66	0.10406	0.11252	0.133388	0.376892
NM_002963	798.11	83.1	84.84	221.95	280.77	0.104121	0.106301	0.278094	0.351794
NM_145754	5693.14	593.14	2087.65	1241.68	1128.01	0.104185	0.366696	0.218101	0.198135
NM_017860	782.79	81.72	281.05	51.41	138.49	0.104396	0.359036	0.0656753	0.176918
NM_024792	847.74	88.85	163.06	111.21	298.46	0.104808	0.192347	0.131184	0.352065
NM_001130852	1034.49	108.8	201.68	227.39	113.76	0.105173	0.194956	0.219809	0.109967
NM_005483	895.59	94.62	394.88	117.57	248.62	0.105651	0.440916	0.131277	0.277605
NM_182684	6976.19	739.72	140.68	958.14	796.56	0.106035	0.0201657	0.137344	0.114183
NM_001085459	1147.37	121.84	276.28	127.52	257.68	0.106191	0.240794	0.111141	0.224583
NM_004561	1769.61	188.65	130.97	202.69	585.4	0.106605	0.0740107	0.114539	0.330807
NM_003045	3257.59	347.87	136.67	317.09	639.82	0.106788	0.0419543	0.0973388	0.196409
NM_001098540	854.28	91.51	82.77	217.62	365.06	0.107119	0.0968886	0.254741	0.427331
NM_003257	2266.99	242.9	921.81	90.63	333.92	0.107146	0.406623	0.0399781	0.147297
NM_138501	29947.3	3217.6	4940.79	415.57	754.74	0.107442	0.164983	0.0138767	0.0252023
NM_199444	2892.1	312.23	1359.63	261.81	812.88	0.10796	0.470119	0.0905259	0.281069
NM_005936	2150.36	232.32	376.41	466.52	331.81	0.108038	0.175045	0.21695	0.154304
NM_001540	17298.5	1873.79	2883.59	1622.43	3307.32	0.108321	0.166696	0.09379	0.191191
NM_016078	1393.51	151.28	552.7	91.05	135.72	0.10856	0.396624	0.0653386	0.0973944
NM_145201	4492.72	489.61	2230.96	1832.05	946.32	0.108979	0.496572	0.407782	0.210634
NM_014734	3298.23	359.84	890.32	66.19	676.02	0.109101	0.269939	0.0200683	0.204964
NM_004869	921.45	100.56	196.11	100.42	162.05	0.109132	0.212828	0.10898	0.175864
NM_000511	2292.48	250.73	64.73	218.94	404.96	0.109371	0.0282358	0.0955036	0.176647
NM_001723	1808.14	197.89	88.09	117.92	295.07	0.109444	0.0487186	0.0652162	0.16319
NM_021991	40289.8	4422.94	9736.06	1323.43	2195.9	0.109778	0.241651	0.0328478	0.0545027
NM_178588	1043.61	114.9	352.79	92.62	110.88	0.110099	0.338048	0.0887496	0.106247
NM_001039360	2060.83	227.84	435.17	124.64	237.1	0.110557	0.211162	0.0604805	0.115051
NM_001114387	903.1	100.04	67.45	177.27	177.74	0.110774	0.0746872	0.196291	0.196811
NM_002865	3004.78	332.88	679.83	74.92	61.65	0.110783	0.22625	0.0249336	0.0205173
NM_000932	1826.32	202.69	427.54	334.86	117.45	0.110983	0.234099	0.183352	0.0643096
NM_178581	8658.97	961.01	3895.65	258.28	503.18	0.110984	0.449898	0.029828	0.0581108
NM_015600	946.4	105.03	322.35	207.71	207.49	0.110978	0.340607	0.219474	0.219241
NM_001098817	2096.55	233.11	941.49	118.35	582.74	0.111187	0.449066	0.0564499	0.277952
NM_001042463	843.06	94.08	206.65	57.71	223.26	0.111593	0.245119	0.068453	0.264821
NM_005417	1561.81	174.93	156.98	56.21	184.18	0.112005	0.100512	0.0359903	0.117927
NM_002926	1450.1	162.81	628.01	247.5	663.79	0.112275	0.43308	0.170678	0.457755
NM_001145303	5991.54	673.68	589.5	1014.21	618.25	0.112439	0.0983887	0.169274	0.103187
NM_001769	23054.8	2609.21	1466.52	597.7	6142.73	0.113174	0.0636101	0.0259252	0.26644
NM_207044	483.21	54.8	131.89	110.53	233.96	0.113408	0.272946	0.228741	0.484179
NM_206918	2326.22	264.08	275.81	259.32	1152.79	0.113523	0.118566	0.111477	0.495564
NM_145869	1529.3	173.72	234.9	59.57	195.68	0.113594	0.1536	0.0389525	0.127954
NM_032635	4950.9	569.81	2109.79	825.99	2384.78	0.115092	0.426143	0.166836	0.481686
NM_005436	924.05	106.53	300.57	101.5	252.49	0.115286	0.325275	0.109843	0.273243
NM_170722	1392.25	160.63	252.97	83.27	210.85	0.115374	0.181699	0.0598097	0.151446
NM_145109	1677.85	194.72	580.76	127.28	208.28	0.116053	0.346133	0.075859	0.124135
NM_001156	680.99	79.32	1503.59	145.16	312.43	0.116477	2.20795	0.21316	0.458788
NM_018379	3070.14	360.24	1286.58	447.39	764.88	0.117337	0.419062	0.145723	0.249135
NM_182919	2379.48	279.48	249.74	83.68	400.05	0.117454	0.104956	0.0351673	0.168125
NM_004235	1408.45	166.01	192.06	55.15	401.16	0.117867	0.136363	0.0391565	0.284824
NM_022746	443.27	52.47	1321.88	121.03	67.67	0.11837	2.98211	0.273039	0.152661
NM_182969	789.59	93.9	231.49	66	61.57	0.118922	0.293177	0.0835877	0.0779772
NM_001676	532.19	63.42	50.92	111.82	59.22	0.119168	0.0956801	0.210113	0.111276
NM_024915	1082.59	129.18	148.03	207.32	132.29	0.119325	0.136737	0.191504	0.122198
NM_030570	7441.41	893.1	371.17	1257.74	2721.1	0.120018	0.049879	0.169019	0.36567
NM_015622	2244.03	270.2	1120.14	98.09	838.93	0.120408	0.499164	0.0437115	0.37385
NM_020416	1856.14	223.75	188.69	527.63	447.43	0.120546	0.101657	0.284262	0.241054
NM_000126	1479.99	178.94	3371.23	105.77	597.56	0.120906	2.27787	0.0714667	0.403759
NM_001040451	561.46	68	81.05	57.26	103.67	0.121113	0.144356	0.101984	0.184644
NM_018677	754.08	91.75	2004.16	267.44	127.31	0.121671	2.65776	0.354657	0.168828
NM_153838	590.69	71.88	62.15	116.6	101.45	0.121688	0.105216	0.197396	0.171748
NM_002979	2575.06	314.29	10672.3	213.11	160.52	0.122052	4.14447	0.0827592	0.0623364
NM_005975	6457.43	789.21	379.96	957.7	2075.08	0.122217	0.0588407	0.14831	0.321348
NM_020400	1472.92	180.81	82.73	76.42	164.76	0.122756	0.0561673	0.0518833	0.111859
NM_138773	524.34	64.84	258.92	56.23	63.29	0.12366	0.493802	0.10724	0.120704
NM_198829	4543.65	562.34	1715.14	91.91	339.8	0.123764	0.377481	0.0202282	0.0747857
NM_178324	1338.19	165.67	201.01	69.18	173.88	0.123802	0.15021	0.0516967	0.129937
NM_006456	1747.3	217.15	270.2	88.33	361.24	0.124277	0.154639	0.0505523	0.206742
NM_033141	2513.39	312.66	277.36	443.47	555.21	0.124398	0.110353	0.176443	0.220901
NM_004823	6378.21	794.08	511.42	1303.47	1329.36	0.124499	0.0801824	0.204363	0.208422
NM_153827	4907.48	611.37	721.25	625.66	1166.17	0.124579	0.14697	0.127491	0.237631
NM_001409	979.96	122.22	306.73	289.22	103.76	0.124719	0.313003	0.295134	0.105882
NM_138768	781.53	97.53	50.12	58.16	248.53	0.124794	0.0641306	0.0744181	0.318004
NM_001003702	2475.95	309.04	746.87	432.22	622.76	0.124817	0.30165	0.174567	0.251524
NM_002228	955.55	119.88	356.89	96.15	178.49	0.125457	0.373492	0.100623	0.186793
NM_001136265	2053.52	257.75	436.27	290.04	1010	0.125516	0.21245	0.14124	0.491838
NM_170692	785.32	99.18	65.24	101.56	246.38	0.126292	0.0830744	0.129323	0.313732
NM_001129994	845.12	106.76	354.6	84.38	168.84	0.126325	0.419585	0.0998438	0.199782
NM_198902	972.68	123.44	468.34	80.09	204.43	0.126907	0.481494	0.0823395	0.210172
NM_001122890	2704.34	344.99	58.87	250.62	796.85	0.127569	0.0217687	0.0926733	0.294656
NM_001136011	771.21	98.51	67.82	205.55	355.73	0.127734	0.0879397	0.266529	0.461262
NM_145860	957.06	123.44	392.81	187.31	195.56	0.128978	0.410434	0.195714	0.204334
NM_052935	534.41	69.48	1900.94	104.05	106.36	0.130013	3.55708	0.194701	0.199023
NM_019862	1010.25	132.02	265.21	98.21	120.59	0.130681	0.262519	0.0972136	0.119366
NM_001799	1877.07	249.98	588.74	207.87	319.71	0.133176	0.313648	0.110742	0.170324
NM_147686	944.27	125.78	356.26	141.29	412.17	0.133203	0.377286	0.149629	0.436496
NM_000895	11467	1529.3	2504.58	621.7	2986.34	0.133366	0.218417	0.0542167	0.26043
NM_018075	1007.32	134.38	313.9	60.93	65.5	0.133403	0.311619	0.0604872	0.065024
NM_005737	814.92	108.82	160.42	54.9	152.31	0.133535	0.196854	0.0673686	0.186902
NM_173791	506.94	67.71	243.52	55.32	90.84	0.133566	0.480372	0.109125	0.179193
NM_017588	726.5	98.14	1727.37	151.73	352.43	0.135086	2.37766	0.208851	0.485107
NM_020210	4455.25	606.61	994.96	734.52	473.72	0.136156	0.223323	0.164866	0.106328
NM_001025195	1614.66	220.76	19817.9	139.6	335.14	0.136722	12.2738	0.0864578	0.207561
NM_001143919	1081.1	148.37	97.45	121.46	148.98	0.13724	0.0901397	0.112349	0.137804
NM_001128844	2185.72	300.39	816.11	316.52	929.27	0.137433	0.373383	0.144813	0.425155
NM_017755	410.45	56.5	1042.16	67.35	78.63	0.137654	2.53907	0.164088	0.19157
NM_005539	1558.24	215.17	632.68	110.39	327.27	0.138085	0.406022	0.0708427	0.210025
NM_024508	721.36	99.67	50.63	173.34	317.38	0.13817	0.0701869	0.240296	0.439974
NM_001109977	462.52	64.25	51.2	69.86	96.27	0.138913	0.110698	0.151042	0.208142
NM_152375	1396.72	194.18	682.55	297.02	231.1	0.139026	0.488681	0.212655	0.165459
NM_014568	539.19	75.24	74.5	65.14	67.69	0.139543	0.13817	0.120811	0.12554
NM_015156	588.63	82.3	212.62	62.94	106.19	0.139816	0.361212	0.106926	0.180402
NM_003581	1251.61	175.59	134.11	59.57	353.26	0.140291	0.10715	0.0475947	0.282244
NM_021102	9530.32	1337.03	578.15	136.7	964.28	0.140292	0.0606643	0.0143437	0.10118
NM_004907	9416.6	1321.1	2657.17	652.52	1404.1	0.140295	0.282179	0.0692946	0.149109
NM_001042472	1330.19	186.76	562.34	200.02	373.1	0.140401	0.422752	0.150369	0.280486
NM_000775	664.39	93.69	1875.41	68.84	195.19	0.141017	2.82275	0.103614	0.293788
NM_004112	978.88	138.27	89.9	69.13	60.53	0.141253	0.0918397	0.0706215	0.061836
NM_018180	810.88	114.83	316.64	98.17	103.63	0.141612	0.390489	0.121066	0.127799
NM_138805	3893.34	551.39	220.24	790.42	1373.03	0.141624	0.0565684	0.203018	0.352661
NM_003584	1241.96	176.27	562.67	95.25	108.33	0.141929	0.45305	0.0766933	0.087225
NM_004186	2358.24	334.75	381.9	778.57	1013.72	0.141949	0.161943	0.330149	0.429863
NM_021154	623.63	88.54	2732.85	294.43	114.25	0.141975	4.38217	0.472123	0.183202
NM_020239	972.98	138.48	231.95	167.3	247.97	0.142326	0.238391	0.171946	0.254856
NM_005498	3194.83	454.76	618.78	392.46	1260.81	0.142342	0.193682	0.122842	0.394641
NM_001829	567.26	80.75	212.17	56.23	84.28	0.142351	0.374026	0.0991256	0.148574
NM_153213	1378.82	196.42	284.49	601.59	517.24	0.142455	0.206329	0.436308	0.375132
NM_001098806	1711.39	243.96	251.62	332.43	454	0.142551	0.147027	0.194246	0.265281
NM_001008892	421.28	60.07	191.64	67.01	92.48	0.142589	0.454899	0.159063	0.219521
NM_001136009	778.2	111.12	78.75	230.99	158.22	0.142791	0.101195	0.296826	0.203315
NM_007026	894.68	127.76	355.94	81.79	277.79	0.1428	0.397841	0.0914182	0.310491
NM_016816	3572.92	511.39	1143.03	236.02	693.87	0.143129	0.319915	0.066058	0.194203
NM_152407	1311.8	188.61	210.66	108.35	350.55	0.14378	0.160589	0.0825964	0.267228
NM_001142730	577.72	83.1	88.86	186.91	283.24	0.143841	0.153812	0.32353	0.490272
NM_001136007	1294.99	186.76	82.64	131.53	432.25	0.144217	0.0638152	0.101568	0.333786
NM_006264	652.9	94.22	60.07	113	66.5	0.14431	0.0920049	0.173074	0.101853
NM_004658	909.34	131.27	78.92	148.09	366.91	0.144357	0.0867882	0.162854	0.40349
NM_012140	645.43	93.38	1825.96	287.8	217.52	0.144679	2.82906	0.445904	0.337016
NM_025151	4884.26	710.94	549.55	933.67	865.52	0.145557	0.112514	0.191159	0.177206
NM_024111	2219.21	323.48	267.66	668.94	279.24	0.145764	0.12061	0.301432	0.125829
NM_004169	3154.63	461.23	7232.79	477.27	744.59	0.146207	2.29275	0.151292	0.236031
NM_003722	957.9	140.5	68.87	220.77	242.18	0.146675	0.0718969	0.230473	0.252824
NM_133467	2638.59	387.52	1270.61	295.54	1279.36	0.146866	0.481549	0.112007	0.484865
NM_198141	584.61	86.01	133.11	137.45	171.42	0.147124	0.22769	0.235114	0.293221
NM_199362	4325.28	636.81	1808.45	106.16	420.81	0.14723	0.418112	0.0245441	0.0972908
NM_021214	789.59	116.55	80.88	195.19	394.46	0.147608	0.102433	0.247204	0.499576
NM_007001	563.99	83.59	1830.09	83.13	121.98	0.148212	3.2449	0.147396	0.21628
NM_001039362	1417.74	210.37	80.02	303.94	130.63	0.148384	0.0564419	0.214383	0.0921396
NM_022833	19080.2	2838.56	1955.7	1688.12	2622.43	0.14877	0.102499	0.088475	0.137442
NM_006099	686.71	102.24	186.71	93.51	189.06	0.148884	0.271891	0.136171	0.275313
NM_002806	1381.21	205.71	608.01	189.32	141.11	0.148935	0.440201	0.137068	0.102164
NM_006916	502.1	75.06	227.34	120.39	101.99	0.149492	0.452778	0.239773	0.203127
NM_003593	1694.35	253.59	72.15	316.21	102.43	0.149668	0.0425827	0.186626	0.0604539
NM_001141	2045.53	306.8	99.74	329.72	654.14	0.149986	0.04876	0.16119	0.31979
NM_003526	555.88	83.51	236.39	229.52	212.99	0.15023	0.425254	0.412895	0.383158
NM_001130048	1973.16	296.55	319.93	247.66	443.19	0.150292	0.162141	0.125514	0.224609
NM_032139	387.65	58.46	175.42	105.4	70.99	0.150806	0.452522	0.271895	0.183129
NM_138701	482.45	72.81	1664.94	161.27	97.21	0.150917	3.45101	0.334273	0.201492
NM_001979	562.59	85.09	3089.81	61.44	198.73	0.151247	5.49212	0.109209	0.353241
NM_015322	582.39	88.54	197.48	189.7	132.74	0.152029	0.339085	0.325727	0.227923
NM_005232	3315.1	505.56	562.08	416.23	1056.72	0.152502	0.169551	0.125556	0.31876
NM_133492	651.71	99.46	79.09	316.32	266.14	0.152614	0.121358	0.485369	0.408372
NM_199204	1071.72	164.1	67.21	119.52	396.57	0.153118	0.0627123	0.111522	0.370031
NM_182706	978.43	149.96	475.92	257.41	212.43	0.153266	0.486412	0.263085	0.217113
NM_032997	712.98	109.31	265.65	143.5	186.41	0.153314	0.372591	0.201268	0.261452
NM_002959	1777.61	276.36	383.72	142.51	280.09	0.155467	0.215863	0.0801694	0.157565
NM_014730	715.29	111.62	2486.67	58.72	276.83	0.156049	3.47645	0.0820926	0.387018
NM_005147	490.9	76.62	1405.97	90	216.55	0.156081	2.86407	0.183337	0.441129
NM_207121	2199.68	343.58	408.21	381.61	221.26	0.156195	0.185577	0.173484	0.100587
NM_207381	1410.33	220.43	254.63	99.08	139.6	0.156297	0.180546	0.0702531	0.0989839
NM_006320	348.91	54.68	961.1	53.39	139.12	0.156717	2.75458	0.153019	0.398727
NM_032520	702.33	110.13	1728.56	198.88	153	0.156807	2.46118	0.283172	0.217846
NM_015146	2126.61	333.79	843.01	102.87	237.75	0.156959	0.39641	0.0483728	0.111798
NM_173178	584.7	91.95	60.7	235.65	78.26	0.15726	0.103814	0.403027	0.133846
NM_024563	462.16	72.94	133.11	127.99	80.61	0.157824	0.288017	0.276939	0.17442
NM_002001	796.19	125.78	105.46	65.46	241.11	0.157977	0.132456	0.0822166	0.30283
NM_001135701	12188.9	1925.81	2388.64	892.17	5218.07	0.157998	0.195969	0.0731955	0.428102
NM_001005752	478.82	75.68	65.9	70.6	238.81	0.158055	0.13763	0.147446	0.498747
NM_020744	1300.05	205.61	324.9	239.04	203.53	0.158155	0.249913	0.18387	0.156556
NM_001098638	979.68	155.05	246.38	184.39	209.27	0.158266	0.25149	0.188215	0.213611
NM_078469	834.47	132.27	380.05	54.32	149.58	0.158508	0.455439	0.0650952	0.179252
NM_015229	4088.45	649.54	12815.6	699.56	1961.75	0.158872	3.13458	0.171106	0.479827
NM_005697	3304.3	525.04	1250.51	62	68.37	0.158896	0.378449	0.0187634	0.0206912
NM_016936	1342.77	213.62	612.77	91.01	191.46	0.159089	0.456348	0.0677778	0.142586
NM_004663	3654.07	583.41	809.74	439.81	808.12	0.15966	0.221599	0.120362	0.221156
NM_001012267	1676.81	268.87	402.37	292.48	426.41	0.160346	0.239962	0.174426	0.254298
NM_012396	821.43	131.72	74.46	317.29	338.92	0.160355	0.0906468	0.386265	0.412598
NM_000962	927.79	148.94	102.35	164.02	126.73	0.160532	0.110316	0.176786	0.136593
NM_006755	12159	1955.36	5223.1	286.79	3970.19	0.160815	0.429565	0.0235865	0.326521
NM_203414	3639.72	586.25	1387.54	533.65	413	0.16107	0.381222	0.146618	0.11347
NM_003530	1529.1	246.66	352.04	430.7	538.4	0.161311	0.230227	0.281669	0.352103
NM_001143760	4297.28	693.72	871.41	243.5	151.67	0.161432	0.202782	0.0566637	0.0352944
NM_018028	1403.32	226.7	579.39	55.19	88.36	0.161545	0.412871	0.0393282	0.062965
NM_005292	455.25	73.65	144.66	93.43	66.59	0.161779	0.317759	0.205228	0.146271
NM_001033059	1162.52	188.61	395.79	210.59	160.4	0.162242	0.340459	0.18115	0.137976
NM_153613	2467.23	400.43	269.05	220.76	296.69	0.162299	0.109049	0.0894769	0.120252
NM_005721	2105.12	342.23	520.03	149.1	866.86	0.16257	0.247031	0.0708273	0.411787
NM_006793	640.46	104.26	2251.17	72.66	143.07	0.162789	3.51493	0.11345	0.223386
NM_198058	710.23	115.72	337.85	112.89	129.99	0.162933	0.475691	0.158949	0.183025
NM_001130043	331.56	54.08	3988.45	68.16	155.7	0.163108	12.0293	0.205574	0.469598
NM_015993	603.5	98.62	125.73	107.3	297.46	0.163413	0.208335	0.177796	0.492891
NM_000031	2197.52	359.2	8448.85	389.56	282.38	0.163457	3.84472	0.177273	0.128499
NM_002018	2356.95	385.3	434.1	102.54	600.05	0.163474	0.184179	0.0435054	0.254587
NM_207354	2721.1	445.14	629.25	115.74	64.87	0.163588	0.231248	0.0425343	0.0238396
NM_006990	4395.41	723.41	1246.94	184.33	272.26	0.164583	0.283691	0.0419369	0.0619419
NM_016292	1539.05	253.33	3183.81	167.69	402.41	0.164602	2.06869	0.108957	0.261466
NM_000966	2677.9	442.63	376.79	419.28	442.61	0.16529	0.140704	0.15657	0.165282
NM_005496	533.39	88.21	265.23	85.48	122.84	0.165376	0.497253	0.160258	0.230301
NM_198066	600.54	99.48	2640.6	175.84	203.83	0.165651	4.39704	0.292803	0.339411
NM_030927	1101.05	182.52	547.7	80.09	175.38	0.165769	0.497434	0.0727397	0.159284
NM_007246	439.72	73.11	156.87	61.64	66	0.166265	0.35675	0.14018	0.150096
NM_001359	1291.21	215.6	3402.7	138.39	220.15	0.166975	2.63528	0.107179	0.170499
NM_024805	595.03	99.4	1405.07	99.46	106.88	0.16705	2.36134	0.167151	0.179621
NM_144993	693.68	115.99	254.84	115.07	194.35	0.16721	0.367374	0.165883	0.280172
NM_001039	761.41	127.38	60.61	87.79	65.36	0.167295	0.0796023	0.115299	0.0858407
NM_001042414	472.86	79.22	113.41	177.01	100.29	0.167534	0.239838	0.374339	0.212092
NM_000695	16642.4	2788.94	191.64	6797.39	3948.19	0.16758	0.0115152	0.408438	0.237237
NM_022153	935.39	157.35	284.49	241.35	294.35	0.168219	0.304141	0.258021	0.314682
NM_015134	7044.86	1186.2	1593.29	448.28	1586.76	0.168378	0.226163	0.0636322	0.225237
NM_004315	392.69	66.13	99.73	86.09	194.72	0.168403	0.253966	0.219231	0.495862
NM_018842	1466.52	247.5	229.92	215.2	82.69	0.168767	0.156779	0.146742	0.0563852
NM_001950	448.01	75.84	188.41	89.1	193.65	0.169282	0.420549	0.198879	0.432245
NM_018281	2473.81	419.59	11717.3	692.79	927.97	0.169613	4.73655	0.28005	0.375118
NM_004364	2254.3	383.61	11429.5	109.8	282.61	0.170168	5.07007	0.0487069	0.125365
NM_173562	2255.6	387.15	1124.94	96.55	166.95	0.171639	0.498732	0.0428046	0.0740158
NM_003091	2299.9	396.26	679.65	237.95	73.4	0.172294	0.295513	0.103461	0.0319144
NM_001032409	1409.5	243.85	640.33	265.31	436.39	0.173005	0.454296	0.18823	0.309606
NM_001130080	727.01	126.01	1892.9	147.58	359.68	0.173326	2.60368	0.202996	0.494739
NM_016166	2703.59	469.9	846.25	207.57	90.13	0.173806	0.31301	0.0767757	0.0333372
NM_005094	2518.1	438.1	885.72	1156.22	1160.65	0.17398	0.351741	0.459164	0.460923
NM_006400	3822.14	672.12	1375.34	133.42	410.92	0.175849	0.359835	0.0349071	0.10751
NM_002858	728.88	128.47	1704.28	94.7	83.62	0.176257	2.33822	0.129925	0.114724
NM_021258	790.41	139.35	373.84	278.04	202.17	0.176301	0.47297	0.351767	0.255779
NM_004751	1829.64	322.89	201.53	194.86	697.79	0.176477	0.110147	0.106502	0.381381
NM_015351	713.79	126.73	61.8	90.73	109.44	0.177545	0.0865801	0.12711	0.153322
NM_001100400	564.9	100.64	193.56	82.33	95.51	0.178155	0.342645	0.145743	0.169074
NM_002103	903.61	162.11	310.95	121.98	128.79	0.179403	0.34412	0.134992	0.142528
NM_030790	606.75	109.65	1839.8	62.15	261.32	0.180717	3.03222	0.102431	0.430688
NM_020892	2097.5	379.15	258.2	357.87	775.06	0.180763	0.123099	0.170617	0.369516
NM_001788	620.5	112.74	289.75	60.14	106.45	0.181692	0.466962	0.0969218	0.171555
NM_001003800	1294.99	235.65	281.92	65.85	451.57	0.181971	0.217701	0.0508498	0.348705
NM_001079559	1858.03	338.34	562.08	396.15	396.97	0.182096	0.302514	0.21321	0.213651
NM_001099436	2621.37	477.41	818.38	264.7	535.05	0.182122	0.312196	0.100978	0.204111
NM_006018	630.91	115.03	121.88	90.63	147.77	0.182324	0.193181	0.14365	0.234217
NM_006594	817.36	149.06	367.02	77	84.66	0.182368	0.449031	0.0942057	0.103577
NM_014330	1998.9	366.35	130.12	456.87	454.45	0.183276	0.0650958	0.228561	0.22735
NM_014312	2328.85	426.9	323.13	449.79	906.21	0.183309	0.138751	0.193138	0.389123
NM_001039614	3605.05	666.12	227.84	769.5	892.08	0.184774	0.0632002	0.213451	0.247453
NM_020142	2378.7	440.72	336.23	862.45	892.56	0.185278	0.14135	0.362572	0.37523
NM_003979	2308.34	427.82	87.54	356.39	765.88	0.185337	0.0379234	0.154392	0.331788
NM_006714	339.54	63.09	1206.19	51.73	100.59	0.18581	3.55242	0.152353	0.296254
NM_152573	1381.59	257.64	251.96	62.84	114.36	0.186481	0.18237	0.0454838	0.0827742
NM_003712	2559.74	478.52	231.08	467.25	498.3	0.186941	0.0902748	0.182538	0.194668
NM_018992	633.96	118.92	314.17	84.06	84.66	0.187583	0.495568	0.132595	0.133542
NM_145341	581.03	109.34	237.6	92.55	102.76	0.188183	0.408929	0.159286	0.176858
NM_145690	11291.8	2127.85	2376.69	384.21	5168.53	0.188442	0.210479	0.0340255	0.457723
NM_024063	563.81	106.63	226.82	103.19	93.69	0.189124	0.402299	0.183023	0.166173
NM_019024	560.21	105.97	62.61	96.06	114.48	0.189161	0.111762	0.171471	0.204352
NM_014964	2375	449.79	869.9	526.85	978.12	0.189385	0.366274	0.221832	0.41184
NM_000494	2026.39	388.08	71.47	66.27	733.94	0.191513	0.0352696	0.0327035	0.362191
NM_006856	540.49	103.53	224.72	86.22	57.5	0.191548	0.415771	0.159522	0.106385
NM_003273	2594.85	498.34	8984.81	426.57	875.72	0.19205	3.46255	0.164391	0.337484
NM_005667	850.59	163.4	1887.02	257.42	242.42	0.192102	2.21848	0.302637	0.285002
NM_006724	1145.65	220.98	469.83	77.16	497.14	0.192886	0.410099	0.0673504	0.433937
NM_001145374	366.45	70.77	1031.47	92.63	97.78	0.193123	2.81476	0.252777	0.26683
NM_003379	8061.87	1558.65	770.34	297.08	828.63	0.193336	0.0955535	0.03685	0.102784
NM_022367	1226.05	237.1	141.78	222.26	259.76	0.193385	0.11564	0.181281	0.211867
NM_014063	8371.48	1623.01	2062.25	615.92	1613.61	0.193874	0.246342	0.0735736	0.192751
NM_016101	395.03	76.7	148.69	100.1	135.38	0.194162	0.376402	0.253398	0.342708
NM_002749	760.97	148.07	260.11	288.65	82.06	0.194581	0.341814	0.379319	0.107836
NM_152696	755.88	147.28	173.7	58.32	51.35	0.194846	0.229798	0.0771551	0.0679341
NM_001039775	1786.99	348.54	85.11	387.41	835.88	0.195043	0.0476276	0.216795	0.467759
NM_001130025	516.21	100.89	70.57	205.34	218.53	0.195444	0.136708	0.397784	0.423335
NM_006212	381.9	74.76	100.47	147.04	190.4	0.195758	0.263079	0.385022	0.49856
NM_003917	3040.46	596.48	1268.23	290.57	1013.3	0.196181	0.417118	0.0955678	0.333272
NM_001035516	14199.8	2788.75	719.54	2562.45	2866.06	0.196394	0.0506725	0.180457	0.201838
NM_002629	3551.23	698.28	1557.59	322.15	1667.38	0.19663	0.438606	0.090715	0.469522
NM_012287	368.24	72.55	151.45	122.36	70.99	0.197018	0.411281	0.332283	0.192782
NM_213604	904.56	178.57	176.36	134.47	277.4	0.197411	0.194968	0.148658	0.306668
NM_001104548	6925.45	1368.02	118.27	346.99	1920.53	0.197535	0.0170776	0.0501036	0.277315
NM_001105078	343.42	67.87	86.61	75.09	91.67	0.19763	0.252198	0.218654	0.266933
NM_020469	3279.32	648.72	91.17	676.25	479.88	0.197822	0.0278015	0.206217	0.146335
NM_001031749	918.39	182.08	60.56	116.79	234.8	0.19826	0.0659415	0.127168	0.255665
NM_022152	5514.65	1094.79	1946	745.41	2009.17	0.198524	0.352878	0.135169	0.364333
NM_005253	1072.41	213.88	80.43	138.7	86.86	0.199439	0.0749993	0.129335	0.0809951
NM_015189	329.19	65.71	64.35	105.71	62.94	0.199611	0.19548	0.321122	0.191197
NM_000154	943.01	188.39	4154.43	388.52	442.61	0.199775	4.4055	0.412	0.469359
NM_001964	2325.16	466.03	807.14	481.01	263.02	0.200429	0.347133	0.206872	0.113119
NM_001002914	1074.45	215.98	476.79	487.38	382.9	0.201014	0.443753	0.453609	0.356368
NM_001432	372.15	75.41	57.9	78.86	100.59	0.202633	0.155582	0.211904	0.270294
NM_145731	925.06	187.48	448.03	219.5	417.77	0.202668	0.484325	0.237282	0.451614
NM_001360	469.03	95.06	1382.19	102.74	200.51	0.202674	2.94691	0.219048	0.427499
NM_001142316	1099.9	223.6	420.82	105.74	249.15	0.203291	0.382598	0.096136	0.226521
NM_018389	1251.19	255	410.61	275.97	505.23	0.203806	0.328176	0.220566	0.4038
NM_032975	1320.61	269.32	291.46	432.18	412.3	0.203936	0.220701	0.327258	0.312204
NM_003870	2712.83	554.32	341.34	183.56	1227.43	0.204333	0.125824	0.0676637	0.452454
NM_033498	10261.3	2102.52	1447.7	467.34	3752.12	0.204898	0.141083	0.0455439	0.365657
NM_004091	819.75	168.02	77.75	91.14	133.42	0.204965	0.094846	0.11118	0.162757
NM_015476	1550.94	318.47	656.12	172.7	291.28	0.20534	0.423047	0.111352	0.187809
NM_001007099	4012.72	824.72	9820.21	178.44	186.91	0.205526	2.44727	0.0444686	0.0465794
NM_053045	578.72	119.45	1300.85	65.36	104.8	0.206404	2.24781	0.112939	0.181089
NM_004863	350.68	72.53	62.99	89.1	92.4	0.206827	0.179622	0.254078	0.263488
NM_203382	473.45	98.03	1682.76	98.68	103.33	0.207055	3.55425	0.208427	0.218249
NM_025153	260.66	54.14	60.14	68.07	74.55	0.207704	0.230722	0.261145	0.286005
NM_000689	677.27	141.45	8948.68	76.31	125.4	0.208853	13.2129	0.112673	0.185155
NM_004428	623.26	130.26	1983.14	73.96	94.96	0.208998	3.18188	0.118666	0.15236
NM_015194	1905.65	398.83	663.73	196.39	393.97	0.209288	0.348296	0.103057	0.206738
NM_002028	393.12	82.36	181.14	77.92	128.3	0.209503	0.460775	0.198209	0.326363
NM_001033553	1211.41	255.26	184.84	295.09	142.51	0.210713	0.152583	0.243592	0.11764
NM_181657	828.15	174.63	194.62	66.87	320.71	0.210868	0.235006	0.0807462	0.387261
NM_032387	2815.9	596.48	316.85	483.8	941.08	0.211826	0.112522	0.17181	0.334202
NM_016048	443.14	93.91	1075.7	146.78	148.92	0.211919	2.42745	0.331227	0.336056
NM_198268	661.8	140.38	318.84	76.11	249.63	0.212118	0.481777	0.115005	0.377199
NM_005921	312.24	66.25	94.85	56.16	75.83	0.212177	0.303773	0.179862	0.242858
NM_001663	3358.79	713.34	738.51	490.88	556.5	0.21238	0.219874	0.146148	0.165685
NM_000769	863.52	183.5	13105.2	91.06	312.19	0.212502	15.1765	0.105452	0.361532
NM_001029882	4662.3	990.99	1153.41	797.85	2169.5	0.212554	0.247391	0.171128	0.465328
NM_025158	439.52	93.57	192.85	93.32	160.52	0.212891	0.438774	0.212323	0.365217
NM_033294	664.76	141.82	305.4	67.6	202.69	0.21334	0.459414	0.101691	0.304907
NM_012394	1482.36	316.41	3264.99	203.36	583.32	0.21345	2.20256	0.137187	0.393508
NM_024605	2173.55	464.92	493.19	350.66	601.92	0.213899	0.226905	0.161331	0.276929
NM_001004128	3967.83	850.14	601.19	500.67	825.14	0.214258	0.151516	0.126182	0.207957
NM_001135647	443.27	94.98	191.47	170.28	213.96	0.214271	0.431949	0.384145	0.482685
NM_001033858	433.97	93.11	154.31	167.23	101.01	0.214554	0.355578	0.385349	0.232758
NM_024116	508.9	109.62	199.76	61.91	164.31	0.215406	0.392533	0.121655	0.322873
NM_001520	1401.67	302.34	463.1	414.5	678.45	0.2157	0.330392	0.295719	0.48403
NM_004231	7471.67	1613.61	1695.06	700.48	1386.32	0.215964	0.226865	0.0937515	0.185544
NM_020791	857.56	186.09	272.3	110.91	72.81	0.216999	0.317529	0.129332	0.0849037
NM_001032391	931.36	203.67	450.29	75.99	185.33	0.21868	0.483476	0.0815904	0.198989
NM_018654	453.94	99.69	61.23	58.64	107.8	0.219611	0.134886	0.12918	0.237476
NM_001139	1011.61	223.55	68.36	450.14	182.43	0.220984	0.0675754	0.444974	0.180336
NM_001113201	3185.35	703.99	1108.95	600.69	1131.03	0.221009	0.348141	0.188579	0.355072
NM_201274	2893.48	639.5	962.76	471.88	1027.59	0.221014	0.332734	0.163084	0.35514
NM_022047	1761.74	389.45	483.19	101.51	407.89	0.22106	0.274269	0.0576192	0.231527
NM_001039468	5702.06	1261.27	848.17	225.46	155.65	0.221195	0.148748	0.0395401	0.0272972
NM_001033555	1327.83	293.76	81.97	214.05	112.49	0.221233	0.0617323	0.161203	0.0847172
NM_020876	1317.85	291.68	80.12	145.38	632.05	0.22133	0.060796	0.110316	0.479607
NM_001083899	621.37	137.71	70.45	155.03	156.86	0.221623	0.113379	0.249497	0.252442
NM_001017369	4122.87	918.16	13737.8	540.92	1642.61	0.222699	3.33211	0.1312	0.398414
NM_001099285	11712.6	2618.36	4409.61	616.72	3241.19	0.223551	0.376485	0.0526545	0.276727
NM_001079874	1037.32	232.66	126.9	282.35	310.88	0.22429	0.122334	0.272192	0.299695
NM_004964	2976.39	668.43	1238.85	251.98	485.01	0.224577	0.416226	0.0846596	0.162952
NM_004602	255.46	57.54	1248.83	54.68	571.92	0.225241	4.88855	0.214045	2.23878
NM_004283	758.5	170.95	179.19	152.19	111.06	0.225379	0.236243	0.200646	0.146421
NM_006627	359.87	81.46	722.43	66.13	115.94	0.22636	2.00747	0.183761	0.322172
NM_144695	305.07	69.38	82.38	81.87	90	0.227423	0.270036	0.268365	0.295014
NM_201433	889.54	202.58	78.77	400.95	380.75	0.227736	0.0885514	0.450739	0.42803
NM_003106	758.1	172.68	51.31	67.01	145.34	0.22778	0.0676824	0.088392	0.191716
NM_207362	461.41	105.14	59.8	67.33	80.37	0.227867	0.129603	0.145922	0.174183
NM_001914	1430.39	326.12	13886.8	161.64	499.46	0.227994	9.70839	0.113004	0.349177
NM_000941	1198.83	274.63	9170.17	236.04	360.32	0.229082	7.64927	0.196892	0.30056
NM_001042723	888.83	203.72	131.72	77.58	282.14	0.2292	0.148195	0.0872833	0.317429
NM_001570	237.49	54.53	477.26	59.89	62.92	0.22961	2.0096	0.252179	0.264937
NM_006224	1753.94	403.01	872.72	211.76	189.88	0.229774	0.497577	0.120734	0.108259
NM_000137	555.08	127.61	4461.78	242.62	223.28	0.229895	8.03808	0.43709	0.402248
NM_030665	478.48	110.11	130.68	96.43	148.35	0.230125	0.273115	0.201534	0.310044
NM_003564	3394.65	781.83	1374.19	345.18	766.17	0.230312	0.404811	0.101684	0.225699
NM_001080530	278.86	64.27	96.26	53.09	97.55	0.230474	0.345191	0.190382	0.349817
NM_025251	730.54	168.84	181.21	135.49	137.28	0.231117	0.248049	0.185466	0.187916
NM_024076	429.37	99.33	189.85	75.51	113.59	0.231339	0.442159	0.175862	0.26455
NM_017636	768.29	178.94	299.79	161.64	321.5	0.232907	0.390204	0.210389	0.418462
NM_007263	2937.61	685.44	1205.55	349.02	622.52	0.233333	0.410385	0.118811	0.211914
NM_002754	5007.76	1170.95	292.86	670.67	711.93	0.233827	0.0584812	0.133926	0.142165
NM_184041	21109.6	4955.7	5214.76	936.3	5584.06	0.234761	0.247033	0.0443543	0.264528
NM_000628	1610.7	379.84	785.28	177.3	314.47	0.235823	0.48754	0.110076	0.195238
NM_025008	1339.79	317.18	391.89	538.5	356.4	0.236739	0.292501	0.401929	0.266012
NM_003072	2945.23	699.84	1073.92	483.63	1325.42	0.237618	0.36463	0.164208	0.450023
NM_176782	1184.88	283.45	352.17	329.18	109.53	0.239223	0.29722	0.277817	0.0924397
NM_002493	400.83	96.19	963.03	89.16	198.99	0.239977	2.40259	0.222438	0.496445
NM_006530	622.7	149.61	292.08	228	175.12	0.24026	0.469054	0.366147	0.281227
NM_032927	994.9	239.5	376.9	304.27	245.06	0.240728	0.378832	0.30583	0.246316
NM_024079	286.82	69.26	982.17	57.79	62.55	0.241475	3.42434	0.201485	0.218081
NM_024093	284.38	68.67	80.16	89.01	94.06	0.241473	0.281876	0.312997	0.330755
NM_001017977	470.54	113.76	2175.32	172.11	234.9	0.241765	4.62303	0.365771	0.499214
NM_000056	290.73	70.37	1161.79	72.13	67.32	0.242046	3.99611	0.2481	0.231555
NM_001145642	210.82	51.09	64.14	61.22	85.84	0.242339	0.304241	0.29039	0.407172
NM_001995	762.54	184.84	3999.03	133.74	199.68	0.2424	5.24435	0.175388	0.261862
NM_001143680	3512.34	855.57	7421.12	363.39	261.19	0.24359	2.11287	0.103461	0.0743635
NM_002230	12984.6	3169.19	3263.21	2584.29	4433.32	0.244073	0.251314	0.199027	0.341429
NM_014578	5469.08	1335.03	732.81	728.37	756.21	0.244105	0.133991	0.13318	0.13827
NM_003845	231.65	56.54	469.94	75.85	84.44	0.244075	2.02866	0.327434	0.364515
NM_001145774	2458.41	603.72	537.28	205.75	583.99	0.245573	0.218548	0.0836923	0.237548
NM_014687	417.54	102.54	76.07	65.78	94.14	0.245581	0.182186	0.157542	0.225463
NM_033198	3079.9	759.54	1440.27	180.94	331.01	0.246612	0.467635	0.0587487	0.107474
NM_015679	868.81	214.35	1963.68	51.79	220.24	0.246717	2.26019	0.0596103	0.253496
NM_001005335	3441.19	849.85	1678.5	298.13	157.12	0.246964	0.487767	0.0866357	0.0456586
NM_004346	430.23	106.28	209.06	102.75	129.16	0.247031	0.485926	0.238826	0.300212
NM_001127184	2605.74	643.87	1058.58	207.07	271.68	0.247097	0.406249	0.0794669	0.104262
NM_021978	3562.83	880.54	809.39	605.09	1120.92	0.247146	0.227176	0.169834	0.314615
NM_001114171	9132.21	2263.23	1947.92	1487.79	1063.79	0.247829	0.213302	0.162917	0.116488
NM_152284	493.36	122.46	147.97	58.6	190.8	0.248216	0.299923	0.118777	0.386736
NM_004281	1460.57	364.04	248.81	145.3	423.25	0.249245	0.170351	0.0994817	0.289784
NM_033260	868.21	217.12	99.51	50.38	211.67	0.250078	0.114615	0.0580274	0.2438
NM_024066	404.43	101.23	930.9	77.56	63.71	0.250303	2.30176	0.191776	0.15753
NM_003849	3072.92	771.25	7675.68	129.51	681.21	0.250983	2.49785	0.0421456	0.221682
NM_001135242	7520.4	1887.81	3386.69	263.22	1316.2	0.251025	0.450334	0.0350008	0.175017
NM_001136015	556.99	140.02	107.13	128.11	274.08	0.251387	0.192337	0.230004	0.492073
NM_020168	675.28	169.88	54.27	185.78	203.51	0.25157	0.0803667	0.275116	0.301371
NM_014018	251.45	63.54	1190.9	53.09	114.48	0.252694	4.73613	0.211135	0.455279
NM_005341	340.78	86.16	974.14	112.8	154.58	0.252832	2.85856	0.331005	0.453606
NM_022119	4935.97	1249.3	152.12	1096.16	828.63	0.253101	0.0308187	0.222076	0.167876
NM_152628	467.77	118.6	130.33	124.6	152.69	0.253543	0.27862	0.26637	0.326421
NM_003290	9766.48	2483.48	1758.17	632.83	3480.76	0.254286	0.180021	0.0647961	0.356399
NM_018566	375.9	95.77	60.98	50.38	136	0.254775	0.162224	0.134025	0.361798
NM_001542	574.29	146.54	144.78	69.97	104.8	0.255167	0.252103	0.121837	0.182486
NM_001659	3585.12	916.34	1723.54	525.79	872.49	0.255595	0.480748	0.146659	0.243364
NM_001015891	341.25	87.58	721.7	153.02	115.98	0.256645	2.11487	0.44841	0.339868
NM_174887	419.51	107.87	1221.2	78.3	94.96	0.257133	2.91102	0.186646	0.226359
NM_003392	556.7	143.27	189.82	111.18	67.97	0.257356	0.340974	0.199713	0.122094
NM_001042781	1027.79	266.95	173.84	250.46	237.93	0.259732	0.16914	0.243688	0.231497
NM_016538	2369.32	616.92	1139.7	995.21	576.68	0.260379	0.481024	0.42004	0.243395
NM_007292	834.74	217.65	4537.18	214.16	80.79	0.26074	5.43544	0.256559	0.0967846
NM_138361	3097.19	808.73	531.56	697.13	1379.29	0.261117	0.171627	0.225085	0.445336
NM_201283	569.57	149.18	203.92	91.42	60.98	0.261917	0.358024	0.160507	0.107063
NM_152341	801.24	209.96	298.81	315.03	234.09	0.262044	0.372934	0.393178	0.29216
NM_152386	306.73	81.21	63.87	70.91	137.08	0.264761	0.208229	0.231181	0.446908
NM_031924	1184.57	314.09	253.15	297.36	300.21	0.265151	0.213706	0.251028	0.253434
NM_004691	2948.63	783.41	1377.56	400.64	704.94	0.265686	0.467186	0.135873	0.239074
NM_004531	743.79	197.64	2141.19	183.21	325.99	0.26572	2.87876	0.24632	0.438282
NM_198954	745.83	198.34	299.79	76.58	315.03	0.265932	0.401955	0.102678	0.422388
NM_021095	988.03	262.89	10204.6	222.69	410.88	0.266075	10.3283	0.225388	0.415858
NM_002224	428.92	114.14	112.38	56.37	192.6	0.26611	0.262007	0.131423	0.449035
NM_178037	553.81	147.54	117.36	58.83	60.62	0.266409	0.211914	0.106228	0.10946
NM_001143762	29727.1	7943.79	9995.61	2669.9	2861.52	0.267223	0.336245	0.0898136	0.0962595
NM_022908	3165.21	846.25	827.54	447.08	351.13	0.26736	0.261449	0.141248	0.110934
NM_198526	1193.7	320.84	273.71	311.92	334.05	0.268778	0.229295	0.261305	0.279844
NM_001378	3541.39	952.23	1745.83	324.15	603.43	0.268886	0.492979	0.0915319	0.170394
NM_001127223	332.9	89.67	99.77	87.74	141.78	0.26936	0.2997	0.263563	0.425894
NM_003680	2875.57	775.14	888.39	552.94	403.12	0.26956	0.308944	0.192289	0.140188
NM_001004720	4444.83	1202.59	668.85	525.21	773.56	0.270559	0.150478	0.118162	0.174036
NM_000904	1278.59	346.9	3910.84	342.74	394.68	0.271314	3.05871	0.268061	0.308684
NM_018475	381.7	103.6	152.22	65.46	74.28	0.271417	0.398795	0.171496	0.194603
NM_005631	913.99	248.16	3339.57	174.72	166.23	0.271513	3.65384	0.191162	0.181873
NM_001127605	604.79	164.31	1399.76	96.3	252.74	0.271681	2.31446	0.159229	0.417897
NM_032459	2170.9	592.81	130.01	289.27	978.88	0.273071	0.0598876	0.133249	0.45091
NM_001014835	797.23	218.09	355.29	224.65	108.53	0.27356	0.445656	0.281788	0.136134
NM_030939	205.95	56.52	412.79	67.44	73.04	0.274436	2.00432	0.327458	0.354649
NM_000847	353.51	97.58	11439.2	144.42	96.14	0.276032	32.3589	0.408532	0.271958
NM_001003935	539.17	148.94	2236.26	223	237.78	0.276239	4.1476	0.413599	0.441011
NM_139032	1552.81	433.56	498.61	172.2	417.34	0.27921	0.321102	0.110896	0.268764
NM_004930	10660.4	2976.92	3643.68	450.63	1155.32	0.27925	0.341795	0.0422714	0.108375
NM_006184	4959.3	1386.76	12388.7	618.41	1594.85	0.279628	2.49808	0.124697	0.321588
NM_002925	420.28	117.83	149.59	101.64	160.52	0.280361	0.355929	0.241839	0.381936
NM_002096	6538.63	1838.37	3238.5	827.55	1060.59	0.281155	0.495287	0.126563	0.162204
NM_018214	394.09	110.85	143.66	107.62	167.55	0.281281	0.364536	0.273085	0.425157
NM_181521	785.05	221.36	355.9	363.38	257.45	0.281969	0.453347	0.462875	0.327941
NM_001614	17039	4807.09	5163.28	285.48	1617.39	0.282123	0.303028	0.0167545	0.0949229
NM_053005	1356.59	383.01	479.9	232.63	282.85	0.282333	0.353755	0.171481	0.208501
NM_017784	507.25	143.27	53.21	82.64	149.1	0.282445	0.104899	0.162918	0.293938
NM_206876	1062.18	300.14	510.47	95.02	226.93	0.28257	0.480587	0.0894575	0.213646
NM_000321	227.04	64.38	107.92	57.74	56.77	0.283562	0.475335	0.254316	0.250044
NM_002068	5567.21	1581.72	479.96	2467.7	893.1	0.284114	0.0862119	0.443256	0.160421
NM_018218	615.03	175.7	1398.36	148.91	157.71	0.285677	2.27365	0.242118	0.256427
NM_032242	591.07	169.2	136.57	52.96	139.72	0.286261	0.231056	0.0896002	0.236385
NM_001312	1815.7	520.07	716.72	606.25	234.2	0.286429	0.394735	0.333893	0.128986
NM_001286	429.41	123.23	1171.46	94.77	152.41	0.286975	2.72807	0.220698	0.354929
NM_033500	10764.3	3093.21	1179.81	782.6	5146.43	0.287359	0.109604	0.0727034	0.478103
NM_001014812	323.48	92.97	2134.09	89.1	88.11	0.287406	6.59729	0.275442	0.272382
NM_203291	253.05	72.83	84.93	95.88	107.25	0.287809	0.335625	0.378897	0.423829
NM_004445	203.91	58.74	87.47	86.59	86.22	0.288068	0.428964	0.424648	0.422834
NM_001002010	1173.05	338.16	391.39	87.28	403.63	0.288274	0.333652	0.0744043	0.344086
NM_000896	223.68	64.48	482.62	89.18	70.85	0.288269	2.15764	0.398695	0.316747
NM_138632	919.5	266.4	110.94	199.37	157.43	0.289723	0.120653	0.216824	0.171213
NM_152545	781.86	226.75	198	81.28	135.06	0.290014	0.253242	0.103957	0.172742
NM_013242	477.26	138.49	1792.41	53.88	174.76	0.290177	3.75563	0.112894	0.366174
NM_000436	720.53	209.42	52.04	87.74	100.49	0.290647	0.0722246	0.121771	0.139467
NM_178422	1296.99	377.02	174.47	460.27	638.72	0.290688	0.134519	0.354876	0.492463
NM_001076677	6087.94	1770.14	2847.72	1162.83	2204.63	0.290762	0.467764	0.191005	0.362131
NM_152791	259.38	75.68	63.87	58.17	103.24	0.291773	0.246241	0.224266	0.398026
NM_000942	3891.12	1137.3	7819.85	492.9	819.17	0.292281	2.00967	0.126673	0.210523
NM_002862	1929.46	564.52	606.84	98.38	108.44	0.292579	0.314513	0.0509884	0.0562023
NM_000858	2479.83	731.13	937.28	908.23	1177.48	0.294831	0.377961	0.366247	0.474823
NM_005310	1598.03	471.74	730.75	212.86	677.05	0.295201	0.457282	0.133202	0.423678
NM_003358	3930.79	1165.5	471.87	531.55	831.41	0.296505	0.120045	0.135227	0.211512
NM_020762	519.1	153.97	107.9	186.07	65	0.29661	0.20786	0.358447	0.125217
NM_003162	215.85	64.03	56.06	106.91	93.51	0.296641	0.259717	0.495298	0.433218
NM_173165	803.87	238.47	1827.68	70.27	117.03	0.296652	2.2736	0.0874146	0.145583
NM_173872	679.03	202.58	306.55	306.38	159.76	0.298337	0.451453	0.451202	0.235277
NM_015100	383.3	114.9	828.56	69.12	112.19	0.299765	2.16165	0.180329	0.292695
NM_001142854	334.74	100.69	166.65	159.73	158.43	0.300801	0.497849	0.477176	0.473293
NM_021066	708.87	213.95	230.12	165.49	232.02	0.301818	0.324629	0.233456	0.32731
NM_144780	861.74	260.64	394.68	111.39	96.27	0.302458	0.458004	0.129262	0.111716
NM_001048210	225.68	68.27	69.21	62.64	66.72	0.302508	0.306673	0.277561	0.29564
NM_000779	953.23	288.91	191.47	180.77	146.22	0.303085	0.200864	0.189639	0.153394
NM_033280	783.19	237.86	2740.63	105.79	258.2	0.303707	3.49932	0.135076	0.329677
NM_000920	580.79	176.46	10998.6	278.04	261.94	0.303828	18.9372	0.478727	0.451006
NM_152528	396.17	120.44	152.98	54.14	127	0.304011	0.386147	0.136659	0.320569
NM_002564	1074.5	327.55	376.79	398.68	387.65	0.304839	0.350665	0.371038	0.360772
NM_003532	2255.12	688.5	561.9	307.14	436.2	0.305305	0.249166	0.136197	0.193427
NM_007169	539.83	164.91	2668.14	217.8	227.64	0.305485	4.94256	0.40346	0.421688
NM_020335	642.05	196.47	144.38	62.32	189.72	0.306004	0.224873	0.0970641	0.295491
NM_018050	645.57	197.65	279.48	89.61	136.57	0.306164	0.43292	0.138808	0.211549
NM_001130689	995.99	305.51	261.24	70.12	113.56	0.30674	0.262292	0.0704023	0.114017
NM_001012302	828.58	256.42	248.23	390.18	397.01	0.309469	0.299585	0.470902	0.479145
NM_012450	961.1	297.94	358.78	291.86	246.53	0.309999	0.373301	0.303673	0.256508
NM_001040457	1124.17	348.8	2293.56	111.39	469.1	0.310273	2.04023	0.0990864	0.417286
NM_001130716	470.28	146.26	66.49	68.49	56.83	0.311006	0.141384	0.145637	0.120843
NM_005574	1951.7	607.99	462.19	547.79	283.45	0.311518	0.236814	0.280673	0.145232
NM_138392	694.31	217.21	330.39	184.91	305.48	0.312843	0.475854	0.266322	0.439976
NM_000285	500.08	156.77	1700.91	241.86	223.46	0.31349	3.40128	0.483643	0.446849
NM_001127460	388.86	122.07	1293.86	133.17	93.22	0.313918	3.32732	0.342463	0.239726
NM_021962	1493.38	469.52	176.51	233.36	178.45	0.314401	0.118195	0.156263	0.119494
NM_000158	260.66	82.06	585.39	95.99	90.64	0.314816	2.2458	0.368258	0.347733
NM_005318	9113.86	2871.23	3108.25	1054.1	2469.01	0.31504	0.341046	0.115659	0.270907
NM_001054	1389.99	438.43	7348.63	384.75	613.87	0.31542	5.28682	0.276801	0.441636
NM_016440	592.01	186.8	2007.14	103.43	148.21	0.315535	3.39038	0.17471	0.250351
NM_017519	663.39	209.89	238.36	61.74	91.47	0.31639	0.359306	0.0930674	0.137883
NM_017617	394.15	124.71	187.55	82.41	59.14	0.316402	0.475834	0.209083	0.150044
NM_000155	702.5	223.46	11895.3	306.27	1684.1	0.318093	16.9329	0.435972	2.3973
NM_003214	2586.71	824.19	973.55	1097.34	468.12	0.318625	0.376366	0.424222	0.180971
NM_001651	703.03	224.05	134.66	308.35	292.48	0.318692	0.191542	0.438601	0.416028
NM_018502	479.57	153.3	998.96	127.11	218	0.319661	2.08303	0.26505	0.454574
NM_001752	327.37	105.03	4816.63	148.29	65.71	0.32083	14.7131	0.452974	0.200721
NM_018290	342.94	110.38	70.38	75.36	62.18	0.321864	0.205225	0.219747	0.181315
NM_032865	649.39	209.24	60.4	89.34	226.8	0.32221	0.0930104	0.137575	0.349251
NM_017733	241.13	77.73	574.08	83.03	67.58	0.322357	2.38079	0.344337	0.280264
NM_016399	559.09	180.48	1551.59	82.18	125.15	0.32281	2.77521	0.146989	0.223846
NM_001008938	732.72	236.85	1950.5	136.64	363.13	0.323248	2.662	0.186483	0.495592
NM_000821	233	75.36	1128.28	101.04	90.98	0.323433	4.8424	0.433648	0.390472
NM_001077447	479.19	155.05	1016.23	179.58	136.67	0.323567	2.12072	0.374757	0.28521
NM_001035005	486.15	157.42	1344.85	59.23	137.87	0.32381	2.76633	0.121835	0.283596
NM_004215	507.25	164.38	1516.37	130.65	208.64	0.324061	2.98939	0.257565	0.411316
NM_002906	162.03	52.54	415.19	56.73	80.91	0.324261	2.56243	0.35012	0.499352
NM_014678	1921.87	624.26	4317.03	418.57	628.35	0.324819	2.24627	0.217793	0.326947
NM_001962	707.1	230.23	69.38	165.14	315.5	0.325598	0.0981191	0.233545	0.446189
NM_001098426	1695.47	553.17	4683.85	348.37	699.86	0.326264	2.76257	0.205471	0.412782
NM_018715	3010.43	983.7	861.72	709.66	1343.81	0.326764	0.286245	0.235734	0.446385
NM_003801	1233.12	405.3	2567.78	316.64	433.53	0.328678	2.08234	0.25678	0.351572
NM_003509	1230.77	405.54	559.87	339.52	505.85	0.329501	0.454894	0.27586	0.411003
NM_001127218	4919	1622.43	11565.4	773.15	1886.55	0.329829	2.35117	0.157176	0.383523
NM_016118	194.18	64.35	967.34	61.32	66.19	0.331394	4.98167	0.315789	0.340869
NM_015907	340.58	112.99	2106.85	136.84	141.37	0.331758	6.18606	0.401785	0.415086
NM_023072	655.73	217.93	251.37	133.82	195.96	0.332347	0.383344	0.204078	0.298843
NM_020651	328.03	109.22	79.03	93.18	118.05	0.332957	0.240923	0.284059	0.359876
NM_014620	568.05	190.01	53.93	163.14	139.68	0.334495	0.0949388	0.287193	0.245894
NM_014963	810.76	271.44	313.1	298.88	277.78	0.334797	0.386181	0.368642	0.342617
NM_000837	1524.72	511.83	4099.01	134.02	126.26	0.335688	2.68837	0.0878981	0.0828086
NM_004107	474.45	159.36	3073.92	1137.94	2235.97	0.335884	6.47891	2.39844	4.71276
NM_001033569	673.37	226.38	1599.19	103.93	292.81	0.33619	2.37491	0.154343	0.434843
NM_001130088	500.7	168.39	51.59	130.39	227.54	0.336309	0.103036	0.260415	0.454444
NM_014818	246.53	83.18	502.43	116.81	92.03	0.337403	2.03801	0.473817	0.373301
NM_005556	11623.1	3937.14	857.16	2077.45	2214.59	0.338734	0.0737462	0.178735	0.190534
NM_003275	379.49	128.79	937.92	120.39	121.68	0.339377	2.47153	0.317242	0.320641
NM_198970	9736.06	3313.57	3806.99	1176.72	506.78	0.34034	0.39102	0.120862	0.0520519
NM_001015055	386.32	131.81	1479.61	128.54	178.86	0.341194	3.83001	0.332729	0.462984
NM_001114309	683.9	234.33	94.27	123.91	225.7	0.342638	0.137842	0.181181	0.330019
NM_144779	8054.61	2787.81	1296.7	569.79	535.15	0.346114	0.160989	0.0707409	0.0664402
NM_015670	976.57	339.76	378.41	341.87	394.17	0.347912	0.387489	0.350072	0.403627
NM_001001430	2256.43	786.92	150.66	735.99	701.34	0.348746	0.0667692	0.326175	0.310818
NM_032042	495.63	173.03	244.51	133.42	119.66	0.349111	0.493332	0.269193	0.24143
NM_172373	631.46	221.37	312.07	209.33	130.87	0.350569	0.494204	0.331502	0.20725
NM_001033	215.29	75.52	93.98	79.67	57.99	0.350783	0.436527	0.370059	0.269358
NM_020327	332.9	116.86	92.46	78.33	106.97	0.351036	0.277741	0.235296	0.321328
NM_033104	532.78	188.39	64.37	200.44	102.76	0.353598	0.120819	0.376215	0.192875
NM_001127890	629.83	223.19	1679.83	80.96	154.82	0.354365	2.66712	0.128543	0.245812
NM_017966	843.34	299.08	350.09	412.57	191.35	0.354638	0.415123	0.48921	0.226895
NM_001008699	951.79	337.65	175.67	274.35	187.12	0.354753	0.184568	0.288246	0.196598
NM_002855	2344.98	831.92	201.9	724.99	834.23	0.354766	0.0860988	0.309167	0.355751
NM_024759	733.88	261.37	78.55	199.53	139.13	0.356148	0.107034	0.271884	0.189581
NM_024336	682.06	242.93	180.5	115.52	318.93	0.356171	0.264639	0.169369	0.467598
NM_014035	307.18	109.71	89.24	79.28	96.7	0.357152	0.290514	0.25809	0.314799
NM_001145771	1442.19	519.88	313.9	384.89	720.45	0.36048	0.217655	0.266879	0.499553
NM_015140	2708.21	977.05	1157.54	1147.3	1288.01	0.360773	0.427419	0.423638	0.475595
NM_006854	932.3	338.05	3056.55	152.48	459.31	0.362598	3.2785	0.163553	0.492663
NM_001098536	644.83	233.98	1461.74	250.46	273.45	0.362855	2.26686	0.388412	0.424065
NM_015144	394.21	144.7	962.14	167.87	59.55	0.367063	2.44068	0.425839	0.151062
NM_001127361	630.34	231.44	133.14	266.95	182.86	0.367167	0.211219	0.423502	0.290097
NM_001035505	435.41	161.01	895.94	144.28	158.74	0.369789	2.05769	0.331366	0.364576
NM_152531	930.53	345.56	360.23	351.8	235.31	0.371358	0.387123	0.378064	0.252877
NM_003542	2360.81	877.39	860.83	143.4	121.32	0.371648	0.364633	0.0607419	0.0513891
NM_001102605	1371.05	511.1	270.64	424.5	242.6	0.37278	0.197396	0.309617	0.176945
NM_033408	1496.79	558.34	7049.52	215.15	698.43	0.373025	4.70976	0.143741	0.466619
NM_001008565	409.46	153.14	160.01	68.59	67.6	0.374005	0.390783	0.167513	0.165095
NM_005956	1131.19	425.56	8047.38	153.17	381.46	0.376206	7.11408	0.135406	0.33722
NM_006077	933.58	352.29	2523.99	81.29	454.57	0.377354	2.70356	0.0870734	0.486911
NM_016049	609.99	231.31	1453.23	197.92	247.03	0.379203	2.38238	0.324464	0.404974
NM_002709	457.87	174.26	224.94	54.21	123.85	0.380588	0.491275	0.118396	0.270492
NM_024630	566.72	216.62	1373.56	166.42	221.78	0.382235	2.4237	0.293655	0.39134
NM_032351	764.64	292.78	2201.61	147.79	280.7	0.382899	2.87928	0.19328	0.367101
NM_004040	3643.88	1396.21	7887.45	80.23	458.66	0.383166	2.16457	0.0220177	0.125871
NM_002646	1491.36	571.63	606.01	170.59	337.27	0.383294	0.406347	0.114386	0.226149
NM_001031618	2141.01	821.92	466.45	498.21	543.05	0.383894	0.217864	0.232699	0.253642
NM_018480	291.68	112.17	786.94	82.85	111.68	0.384565	2.69796	0.284044	0.382885
NM_001970	9633.45	3714.57	2540.06	1530.18	868.12	0.385591	0.263671	0.15884	0.0901152
NM_002226	2084.67	804.39	377.7	501.65	909.1	0.38586	0.18118	0.240638	0.436088
NM_005494	1807.74	698.07	465.9	294.96	531.88	0.386156	0.257725	0.163165	0.294224
NM_019606	366.59	141.62	1148.21	56.94	123.73	0.386317	3.13214	0.155323	0.337516
NM_004456	218.93	84.59	109.11	56.32	75.92	0.386379	0.498378	0.257251	0.346778
NM_014719	661.81	257.05	214.9	309.98	167.74	0.388405	0.324716	0.468382	0.253456
NM_001042572	1239.74	482.59	335.1	89.38	417.94	0.389267	0.270299	0.0720958	0.337119
NM_015196	280.49	109.79	802.59	75.61	102.63	0.391422	2.86139	0.269564	0.365895
NM_005633	169.83	66.96	400.01	60.04	69.23	0.394277	2.35536	0.35353	0.407643
NM_030917	266.12	104.95	53.13	64.62	87.57	0.394371	0.199647	0.242823	0.329062
NM_002417	226.15	90.98	55.99	54.52	80.45	0.402299	0.247579	0.241079	0.355737
NM_001330	583.48	235.43	249.41	142.57	204.8	0.403493	0.427453	0.244344	0.350997
NM_021905	169.44	68.63	81.81	50.41	61.05	0.40504	0.482826	0.297509	0.360305
NM_013440	1131.41	459.43	3861.01	369.88	511.5	0.406069	3.41256	0.32692	0.452091
NM_001353	1376.81	559.26	6072.76	417.03	335.63	0.4062	4.41075	0.302896	0.243774
NM_003268	467.68	190.13	142.37	194.72	200.44	0.406539	0.304418	0.416353	0.428584
NM_183373	1045.65	425.48	2955.96	172.95	397.18	0.406905	2.82691	0.1654	0.37984
NM_003009	974.94	397	481.79	168.11	208.79	0.407205	0.494174	0.172431	0.214157
NM_003250	2457.32	1001.03	661.9	413.8	724.35	0.407367	0.269358	0.168395	0.294772
NM_014688	733.93	299.83	72.8	149.18	195.81	0.408527	0.099192	0.203262	0.266797
NM_006645	1231.29	504.31	6642.68	192.77	189.72	0.409579	5.39489	0.156559	0.154082
NM_006631	369.13	151.34	170.84	103.59	79.8	0.409991	0.462818	0.280633	0.216184
NM_144598	369.59	151.96	987.74	69.43	108.33	0.411158	2.67253	0.187857	0.293109
NM_001110503	259.06	106.65	127.11	50.83	67.31	0.411681	0.490659	0.196209	0.259824
NM_138957	192.81	79.62	93.37	65.08	68.98	0.412945	0.484259	0.337534	0.357762
NM_003166	2598.16	1074.5	16223.7	485.47	930.22	0.413562	6.2443	0.186851	0.35803
NM_005628	4721.18	1955.95	921.3	1707.14	2050.36	0.414293	0.195142	0.361592	0.43429
NM_004635	975.99	404.51	382.44	148.29	392.18	0.414461	0.391848	0.151938	0.401828
NM_000120	6810.92	2832.7	48103.7	643.68	2224.9	0.415906	7.06272	0.0945071	0.326667
NM_198335	3648.2	1537.88	15222.5	605.14	1190.83	0.421545	4.1726	0.165874	0.326416
NM_015974	333.5	141.28	2651.49	111.12	89.39	0.423628	7.95049	0.333193	0.268036
NM_015064	1527.78	647.9	291.97	338.92	109.22	0.424079	0.191107	0.221838	0.0714894
NM_001017389	2307.36	980.79	16082.7	427.34	765.42	0.42507	6.97017	0.185207	0.33173
NM_016270	2988.12	1273.99	1195.9	274.66	567.02	0.426352	0.400218	0.0919173	0.189758
NM_020115	166.63	71.68	80.12	516.21	335.78	0.430175	0.480826	3.09794	2.01512
NM_032374	552.67	238.1	196.93	79.34	82.49	0.430818	0.356325	0.143558	0.149257
NM_015127	1090.91	471	283.74	402.2	294.2	0.43175	0.260095	0.368683	0.269683
NM_023018	1083.05	469.52	3052.09	178.19	287.72	0.433516	2.81805	0.164526	0.265657
NM_198867	1081.94	469.68	2178.43	458.39	341.16	0.434109	2.01345	0.423674	0.315322
NM_005767	301.32	131.84	125.36	108.73	125.25	0.437541	0.416036	0.360846	0.415671
NM_005575	223.89	98.31	91.17	51.81	99.85	0.4391	0.407209	0.231408	0.445978
NM_003367	4742.81	2088.07	1950.72	645.65	748.5	0.44026	0.4113	0.136132	0.157818
NM_001077710	230.51	101.82	51.25	50.75	73.92	0.441716	0.222333	0.220164	0.32068
NM_173558	406.57	180.3	162.8	91.1	140.55	0.443466	0.400423	0.22407	0.345697
NM_152490	760.3	338.23	221.45	213.25	215.04	0.444864	0.291267	0.280481	0.282836
NM_003657	279	124.16	53.91	68.87	53.4	0.445018	0.193226	0.246846	0.191398
NM_005428	929.06	413.9	412.73	181.47	157.52	0.445504	0.444245	0.195326	0.169548
NM_005055	204.71	91.47	96.85	88.85	84.51	0.446827	0.473108	0.434029	0.412828
NM_004911	1110.92	496.47	4536.76	191.13	394.46	0.4469	4.08379	0.172047	0.355075
NM_001145160	24925.4	11162.8	3921.03	1428.45	12321.9	0.447847	0.157311	0.0573091	0.494354
NM_001128309	1682.34	754.57	540.94	688.94	439.96	0.448524	0.32154	0.409513	0.261517
NM_005707	1392.62	625.54	552.7	347.71	178.74	0.449182	0.396878	0.24968	0.128348
NM_001100874	441.18	198.34	976.65	214.53	138.96	0.449567	2.21372	0.486264	0.314973
NM_177444	1279.48	576.45	340.64	148.69	70.22	0.450535	0.266233	0.116211	0.0548817
NM_021235	221.13	99.84	64.24	86.11	84.29	0.451499	0.290508	0.389409	0.381178
NM_182851	457.98	207.34	1398.3	79.9	128.48	0.452727	3.05319	0.174462	0.280536
NM_020677	2357.32	1068.94	6637.83	396.48	1169.85	0.453456	2.81584	0.168191	0.496263
NM_005540	249.67	113.7	616.59	57.83	84.66	0.455401	2.46962	0.231626	0.339088
NM_024302	260.18	119.56	55.01	123.44	114.9	0.459528	0.211431	0.474441	0.441617
NM_012236	285.07	131.18	715.61	75.74	66.45	0.460168	2.5103	0.265689	0.233101
NM_001134775	1145.59	527.74	532.34	387.15	327.24	0.460671	0.464686	0.337948	0.285652
NM_080738	3866.04	1786.05	1723.17	641.91	1824.01	0.461984	0.44572	0.166038	0.471803
NM_003658	425.56	197.47	55.73	66.09	174.43	0.464024	0.130957	0.155301	0.409883
NM_004173	540.6	251.04	70.54	144.38	176.09	0.464373	0.130485	0.267074	0.325731
NM_001003941	1350.88	627.48	375.43	248.02	88.72	0.464497	0.277915	0.183599	0.0656757
NM_000889	2125.73	988.81	876.61	878.68	840.86	0.465163	0.412381	0.413354	0.395563
NM_198334	5102.33	2376.1	15496.9	668.99	1488.36	0.465689	3.03722	0.131115	0.291702
NM_003668	419.61	196.9	1109.99	92.64	170	0.469245	2.64529	0.220776	0.405138
NM_175842	1129.05	531.44	395.14	473.2	330.59	0.470697	0.349976	0.419113	0.292804
NM_002654	22401.8	10564.3	1876.88	4206.88	4053.92	0.471581	0.0837824	0.187792	0.180964
NM_138774	5473.41	2583.01	1266.81	2432.99	1497.85	0.47192	0.231448	0.444511	0.273659
NM_001143973	160.48	76.18	490.52	55.57	505.92	0.474701	3.05658	0.346274	3.15254
NM_001085452	169.05	80.36	365.44	521.68	444.12	0.475362	2.16173	3.08595	2.62715
NM_018067	2043.44	978.52	987.34	567.53	841.65	0.478859	0.483175	0.277733	0.411879
NM_001023567	592.85	284.24	1629.14	261.37	280.99	0.479447	2.74798	0.44087	0.473965
NM_145116	2597.97	1266.99	700.57	1209.31	1055.57	0.487685	0.269661	0.465483	0.406306
NM_001145354	1011.76	494.14	2341.21	169.17	500.5	0.488396	2.314	0.167204	0.494683
NM_015284	1264.77	618.19	4533.7	285.8	481.52	0.488777	3.5846	0.22597	0.380717
NM_152379	291.17	143.08	928.83	117.36	121.32	0.491397	3.18999	0.403064	0.416664
NM_173477	1288.5	635.59	142.77	344.6	261.94	0.493279	0.110803	0.267443	0.203291
NM_206539	1088.76	537.54	105.15	191.04	203.14	0.493718	0.0965778	0.175466	0.186579
NM_207168	338.61	167.26	59.45	129.3	160.94	0.493961	0.175571	0.381855	0.475296
NM_031444	1566.97	776.76	5517.82	664.24	777.98	0.495708	3.52133	0.423901	0.496487
NM_002343	55.77	5203.59	122.33	128.42	197.45	93.3045	2.19347	2.30267	3.54043
NM_001613	124.36	11181.8	3049.08	13778.2	21024.9	89.915	24.5182	110.793	169.065
NM_001039477	101.99	4076.39	946.74	1608.68	2479.83	39.9685	9.28267	15.7729	24.3144
NM_002644	107.93	3965.52	3123.48	548.61	497.93	36.7416	28.9399	5.08302	4.61345
NM_001042459	128.37	4087.3	820.55	439.14	689.27	31.84	6.39207	3.42089	5.3694
NM_001001522	134.91	3848.81	751.61	443.86	680.19	28.5287	5.5712	3.29005	5.04181
NM_001141945	608.9	17092.2	3712.1	2776.51	12223.6	28.0706	6.0964	4.55988	20.0749
NM_057164	184.03	4570.76	1932.54	501.52	2959.01	24.837	10.5012	2.72521	16.079
NM_006097	1147.39	26559	8275.52	19565.7	19773.9	23.1473	7.21247	17.0524	17.2338
NM_182909	103.09	2066.94	835.42	258.28	359.84	20.0499	8.10379	2.50538	3.49054
NM_006500	122.39	2330.17	909.98	359.73	2102.59	19.0389	7.43508	2.93921	17.1794
NM_000064	97.68	1821.01	33534.1	269.05	1170.88	18.6426	343.305	2.7544	11.9869
NM_182961	58.3	1011.99	1584.52	174.6	124.89	17.3583	27.1787	2.99485	2.1422
NM_213674	239.15	4057.16	879.68	15471.9	15186.2	16.9649	3.67836	64.6954	63.5008
NM_014890	469.74	7603.97	1148.54	1358.79	1607.23	16.1876	2.44505	2.89264	3.42153
NM_080430	116.99	1874.39	343.42	1995.25	2141.01	16.0218	2.93546	17.0549	18.3008
NM_001185	68.6	1097.39	29864	645.65	455.09	15.9969	435.335	9.41181	6.63397
NM_001136180	285.48	4551.27	141.54	5869.19	2240.83	15.9425	0.495797	20.559	7.84934
NM_003102	250.58	3900.59	518.63	2867.61	2158.68	15.5662	2.06972	11.4439	8.61473
NM_002933	252.25	3845.27	2819.54	933.58	6101.72	15.2439	11.1776	3.70101	24.1892
NM_016655	328.03	4935.97	875.32	21176.1	1279.7	15.0473	2.66841	64.5555	3.90117
NM_181526	825.2	11905	3891.67	24288	18018.8	14.4269	4.71603	29.4328	21.8356
NM_198098	413.21	5412.36	1720.03	204.18	1353.94	13.0983	4.1626	0.494131	3.27664
NM_003032	145.42	1894.5	14920.1	429.54	787.5	13.0278	102.6	2.95379	5.41535
NM_057167	94.45	1133.34	672.14	331.59	1574.1	11.9994	7.11636	3.51075	16.666
NM_000900	179.47	2150.99	1487.02	4496.86	11429.5	11.9852	8.28562	25.0563	63.6846
NM_000442	96.47	1132.72	656.5	247.65	1025.12	11.7417	6.80522	2.56712	10.6263
NM_002889	107.76	1263.41	18058.8	1251.5	2292.51	11.7243	167.583	11.6138	21.2742
NM_002305	136.1	1573.77	2188.07	640.92	1203.78	11.5633	16.0769	4.70918	8.84482
NM_052968	117.57	1328.14	16596.4	453.43	277.4	11.2966	141.162	3.85668	2.35945
NM_000062	128.28	1445.23	13369.8	264.66	488.15	11.2662	104.223	2.06314	3.80535
NM_006169	136.57	1518.48	3865.35	662.12	1168.32	11.1187	28.3031	4.84821	8.55473
NM_001007270	2253.54	21870.5	4540.27	19960.2	10173.2	9.70496	2.01473	8.85726	4.51434
NM_006274	143.75	1379.74	358.33	322.51	566.43	9.59819	2.49273	2.24355	3.94038
NM_198234	623.01	5947.04	5489.57	2485.56	12186.4	9.54566	8.81137	3.9896	19.5605
NM_000186	104.1	968.3	12382.4	448.66	1016.25	9.30163	118.947	4.30989	9.76225
NM_001552	1814.33	16782.1	47703	5957.71	11616.6	9.24974	26.2924	3.2837	6.40271
NM_002113	107.76	964.58	13214.1	326.57	795.9	8.95119	122.625	3.03053	7.38586
NM_001122752	110.36	971.39	485.23	248.73	342.78	8.80201	4.39679	2.25381	3.10602
NM_012134	133.13	1157.05	578.81	1275.74	2672.6	8.69113	4.34771	9.58266	20.0751
NM_001113534	222.3	1930.25	2133.5	644.52	1877.54	8.68309	9.59739	2.89933	8.44597
NM_001145822	1909.28	16422.5	4287.43	11701.4	19697.9	8.6014	2.24557	6.1287	10.3169
NM_001143820	59.14	476.19	162.94	121.64	134.5	8.05191	2.75516	2.05681	2.27426
NM_002020	79.6	637.95	167.23	466.08	205.36	8.01445	2.10088	5.85528	2.5799
NM_194322	1498.34	11773.1	566.72	17583.6	6807.54	7.85746	0.378232	11.7354	4.54339
NM_003278	117.08	906.94	353.4	1373.85	1837.01	7.74633	3.01845	11.7343	15.6902
NM_021098	232.63	1801.41	2538.7	3041.92	1193.85	7.74367	10.913	13.0762	5.13197
NM_005143	723.21	5428.99	38724.2	1772.28	3091.63	7.5068	53.5449	2.45057	4.27487
NM_005545	582.54	4305.17	1188.14	1878.53	4467.41	7.39034	2.03959	3.22472	7.66885
NM_000362	428.59	3108.34	3189.74	1656.23	2123.7	7.25248	7.4424	3.86437	4.95509
NM_001014796	136.78	972.57	473.25	290.1	320.22	7.11047	3.45994	2.12092	2.34113
NM_015493	90.5	596.23	1111.48	231.36	435.95	6.58818	12.2815	2.55646	4.81713
NM_194323	289.58	1856.94	74.26	2653.21	856.14	6.41253	0.25644	9.16227	2.95649
NM_153202	92.11	590.41	208.19	488.83	337.94	6.40984	2.26023	5.30702	3.66887
NM_001126102	1235.44	7860.49	39109.5	3065.4	3772.15	6.3625	31.6564	2.48122	3.05328
NM_001111285	103.28	645.92	914.23	426.85	492.65	6.25407	8.85196	4.13294	4.77004
NM_013301	2368.11	14731.9	936.56	22872.2	5982.9	6.22094	0.395488	9.65841	2.52645
NM_001235	595.87	3615.47	1488.1	1638.88	1465.54	6.06755	2.49736	2.7504	2.4595
NM_001296	147.83	894.99	349.38	468.48	366.1	6.05418	2.36339	3.16905	2.47649
NM_198235	124.76	755.12	847.3	1362.79	2373.58	6.05258	6.79144	10.9233	19.0252
NM_002115	308.55	1853.88	788.03	1677.12	973.39	6.00836	2.55398	5.43549	3.15472
NM_012190	131.27	787.94	16568.7	1052.01	654.37	6.00244	126.219	8.01409	4.98492
NM_032777	90	509.61	323.87	223.62	265.58	5.66233	3.59856	2.48467	2.95089
NM_000331	422.84	2377.84	5398.92	1762.76	1033.14	5.6235	12.7682	4.16886	2.44334
NM_033256	121.38	681.41	885.63	481.54	1274.22	5.61386	7.29634	3.96721	10.4978
NM_017894	207.65	1164.48	528.6	733.7	769.02	5.6079	2.54563	3.53335	3.70344
NM_053025	142.7	795.72	651.27	1836.94	2337.45	5.57617	4.56391	12.8727	16.3802
NM_001129	1086.37	5979.69	2960.87	6414.5	7040.32	5.50428	2.72547	5.90453	6.48059
NM_022172	730.54	3866.45	3212.34	4430.68	2572.39	5.29259	4.39721	6.06494	3.52122
NM_002579	55.47	292.04	256.3	259.12	281.68	5.26483	4.62052	4.67135	5.07806
NM_176677	739.12	3884.59	306.47	6578.74	1938.41	5.2557	0.414642	8.90077	2.62259
NM_000301	151.35	791.3	36523.4	660.34	558.89	5.22828	241.318	4.363	3.6927
NM_001024736	435.25	2264.61	1386.31	3533.68	2127.48	5.20301	3.18509	8.11874	4.88795
NM_148960	632.01	3238.5	312.32	2545.68	2158.05	5.12413	0.494169	4.02791	3.41458
NM_001009824	213.36	1090.5	498.21	825.15	591.6	5.11108	2.33507	3.86741	2.77278
NM_205853	246.27	1257.63	1353.05	653.39	896.19	5.10671	5.49417	2.65314	3.63905
NM_152889	77.73	396.92	1016.3	463.88	255.38	5.10639	13.0747	5.96784	3.28548
NM_145040	314.98	1595.32	662.21	1028.95	1345.56	5.06483	2.10239	3.26672	4.27189
NM_001144996	86.47	436.59	564.06	572.36	883.03	5.04903	6.52319	6.61917	10.212
NM_001142620	486.81	2421.72	211.04	1749.68	1726.15	4.97467	0.433516	3.59417	3.54584
NM_001633	746.47	3693.01	47447.2	2252.68	1712.34	4.9473	63.5621	3.01778	2.29392
NM_007272	305.51	1498.02	134.56	867.12	841.14	4.90334	0.440444	2.83827	2.75323
NM_153823	700.03	3412.19	129.01	3805.94	3175.97	4.87435	0.184292	5.43682	4.53691
NM_133642	354.04	1714.99	740.3	1285.12	981.81	4.84406	2.09101	3.62987	2.77316
NM_153214	109.38	527.96	1030.25	659.47	356.22	4.82684	9.419	6.02916	3.25672
NM_001541	290.17	1388.59	110.44	1625.25	831.94	4.78544	0.380604	5.60103	2.86708
NM_001114099	251.81	1204.92	2971.67	982.96	763.68	4.78504	11.8012	3.90358	3.03276
NM_021964	119.08	569.46	329.68	399.61	262.43	4.78216	2.76856	3.35581	2.20381
NM_000041	2198.79	10457.8	40289.8	12172.5	8331.05	4.75617	18.3236	5.53601	3.78892
NM_001129778	71.16	330.59	178.9	380.93	170.21	4.64573	2.51405	5.35315	2.39193
NM_152722	873.39	4050.45	2372.43	3338.32	2620.12	4.63762	2.71635	3.82226	2.99994
NM_000764	182.12	843.87	13420.4	512.57	430.92	4.63359	73.6898	2.81446	2.36613
NM_172139	210.57	970.63	81.97	1085.21	724.4	4.60954	0.389277	5.15368	3.44019
NM_015246	5153.92	23576.2	1670.99	40411.5	17005.3	4.57442	0.324217	7.84093	3.29949
NM_000089	81.41	369.42	456.6	282.46	617.85	4.53777	5.60865	3.4696	7.58936
NM_138924	912.97	4140.21	6845.63	2911.9	2088.61	4.53488	7.4982	3.18948	2.28771
NM_003741	268.12	1202.59	6184.98	852.01	1464.04	4.48527	23.068	3.17772	5.46039
NM_022963	1016.01	4532.54	6051.85	4828.65	2486.12	4.46112	5.95649	4.75256	2.44694
NM_000300	189.62	841.26	9706.56	480.19	1195.45	4.43656	51.1895	2.53238	6.30445
NM_030926	114.1	504.43	411.68	240.45	517.78	4.42095	3.60806	2.10736	4.53795
NM_015927	196.33	866.75	408.13	1123.3	1023.21	4.41476	2.0788	5.72149	5.21168
NM_001127592	446.39	1939.23	942.14	903.92	1266.25	4.34425	2.11058	2.02496	2.83665
NM_004977	226.97	985.02	542.7	663.56	487.07	4.33987	2.39106	2.92356	2.14597
NM_000892	55.84	242.14	1496.79	182.97	161.17	4.33632	26.805	3.27668	2.88628
NM_001043	92.84	401.72	898.6	454.12	410.19	4.32701	9.67902	4.89143	4.41825
NM_001143838	96.61	417.43	3454.96	305.67	262.43	4.32077	35.7619	3.16396	2.71639
NM_000638	268.67	1158.78	38963.7	728.74	721.93	4.31302	145.024	2.7124	2.68705
NM_052970	423.72	1826.16	4325.28	850.43	1284.1	4.30983	10.2079	2.00706	3.03054
NM_004959	423.39	1820.81	1205.72	2651.9	1861.01	4.30055	2.84778	6.26349	4.3955
NM_198955	577.01	2458.49	279.74	1859.41	1871.43	4.26074	0.48481	3.22249	3.24332
NM_002316	564.45	2404.77	268.5	2932.81	2199.28	4.26038	0.475684	5.19587	3.89632
NM_206965	1320.02	5572.88	4984.99	10662.8	4368.55	4.22181	3.77645	8.07779	3.30946
NM_206900	143.83	605.79	1092.37	606.01	442.79	4.21185	7.59487	4.21338	3.07856
NM_181844	276.59	1164.48	948.1	1345.56	784.72	4.21013	3.42782	4.86482	2.83712
NM_018116	825.59	3473.9	381.77	3640.39	1887.68	4.20778	0.462421	4.40944	2.28646
NM_173502	563.81	2368.01	274.18	4064.15	2087.9	4.20001	0.486299	7.20837	3.7032
NM_004854	79.45	333.47	162.18	261.19	238.9	4.19723	2.04128	3.28748	3.00692
NM_003919	79.9	329.77	2784.96	196.84	204.29	4.12728	34.8556	2.46358	2.55682
NM_000737	2109.52	8623.1	826.44	6574.28	6815.1	4.08771	0.391767	3.11648	3.23064
NM_001098537	274.85	1118.59	1117.21	1078.08	855.57	4.06982	4.0648	3.92243	3.11286
NM_001848	415.65	1686.5	1929.12	1387.61	4259.41	4.0575	4.64121	3.33841	10.2476
NM_003803	274.62	1113.34	3832.92	669.62	1229.65	4.05411	13.9572	2.43835	4.47764
NM_006741	225.98	910.73	1565.85	916.68	632.15	4.03014	6.92915	4.05647	2.79737
NM_000490	646.59	2589.1	254.32	2315.08	1526.09	4.00424	0.393325	3.58045	2.36021
NM_198593	208.8	830.76	625.63	619.73	737.11	3.97874	2.99631	2.96806	3.53022
NM_000787	86.27	342.76	2680.34	373.17	293.5	3.97311	31.0692	4.32561	3.40211
NM_001287	278.29	1103.65	921.45	1654.76	600.74	3.96583	3.31111	5.94617	2.15868
NM_130850	4259.41	16847.9	1224.67	25795.5	11252.5	3.95546	0.287521	6.05613	2.64179
NM_001130137	265.1	1046.81	112.69	1062.87	800.21	3.94874	0.425085	4.00932	3.01852
NM_001033025	63.94	250.86	305.87	240.18	209.38	3.92337	4.7837	3.75633	3.27463
NM_006843	593.23	2323.5	18937.6	3825.02	2857.28	3.91669	31.9229	6.44779	4.81648
NM_032051	212.71	831.03	481.9	619.01	599.3	3.90687	2.26553	2.91011	2.81745
NM_178493	489.62	1908.01	12655.5	1929.52	1383.28	3.89692	25.8477	3.94085	2.82521
NM_001012974	66.13	255.59	136	235.52	211.8	3.86496	2.05656	3.56147	3.20278
NM_017522	711.97	2735.47	206.27	3497.56	1691.1	3.84211	0.289717	4.91251	2.37524
NM_004970	913.87	3503.59	1957.68	4600.54	2400.81	3.83379	2.14219	5.03413	2.62708
NM_001008738	107.76	411.92	299.97	521.14	404.72	3.82257	2.78369	4.83612	3.75575
NM_016615	125.76	477.87	983.92	450.48	608.39	3.79986	7.82379	3.58206	4.83771
NM_032854	426.14	1609.41	147.66	981.13	1228.52	3.77672	0.346506	2.30237	2.8829
NM_147164	450.81	1702.55	1769.89	1388.21	1333.63	3.77665	3.92602	3.07937	2.9583
NM_032304	600.48	2238.61	280.08	2865.19	1537.22	3.72803	0.466427	4.7715	2.55999
NM_001135697	227.7	847.23	537.07	776.1	883.83	3.72082	2.35867	3.40843	3.88155
NM_012373	142.11	525.01	62.16	483.89	394.42	3.69439	0.437408	3.40504	2.77546
NM_001128826	669.61	2456.74	305.33	3148.65	1669.97	3.66891	0.455982	4.70221	2.49394
NM_004405	80.22	293.1	213.66	410.61	178.91	3.6537	2.66343	5.11855	2.23024
NM_139021	1910.1	6972.32	375.23	7765.7	3950.92	3.65024	0.196445	4.0656	2.06844
NM_001792	56.58	206.36	620.79	135.24	119.62	3.64723	10.9719	2.39024	2.11417
NM_000591	187.12	682.28	2235.32	673.14	1179.96	3.64622	11.9459	3.59737	6.3059
NM_198482	6159.89	22427	2218.03	32750.5	19400.5	3.64082	0.360076	5.31674	3.14948
NM_001077621	293.5	1065.29	654.99	1070.47	752.88	3.62961	2.23165	3.64726	2.56518
NM_138435	1066.03	3867.94	373	4579.37	3203.03	3.62836	0.349896	4.29572	3.00463
NM_005321	460.91	1670.82	190.63	1302.09	923.56	3.62505	0.413595	2.82504	2.00378
NM_145064	626.22	2242.96	309.91	2950.3	1538.37	3.58174	0.49489	4.71128	2.4566
NM_014037	356.62	1270.39	1164.69	1149.99	992.3	3.56231	3.26591	3.22469	2.78251
NM_001250	79.37	282.12	285.95	163.24	228.5	3.55449	3.60275	2.0567	2.87892
NM_199512	365.37	1286.92	180.6	1395.1	802.36	3.52224	0.494293	3.81832	2.19602
NM_017980	63.86	223.55	564.34	2830.01	1642.86	3.50063	8.83714	44.3158	25.726
NM_003963	194.66	679.82	5885.39	480.43	396.85	3.49235	30.2342	2.46805	2.03868
NM_001194	986.77	3425.54	213.83	7446.73	2677.53	3.47147	0.216697	7.54657	2.71343
NM_024933	178.59	617.81	368.04	450.9	369.17	3.45938	2.06081	2.52478	2.06714
NM_005257	65.88	227.65	131.9	257.09	207.3	3.45553	2.00213	3.9024	3.14663
NM_000583	85.15	293.31	13979.4	224.76	180.87	3.44463	164.174	2.63958	2.12413
NM_006497	100.62	345.49	449.34	250.44	252.69	3.43361	4.46571	2.48897	2.51133
NM_144492	309.57	1061.7	1527.3	1774.32	822.92	3.4296	4.93362	5.73156	2.65827
NM_018670	1157.05	3967.83	539.33	6547.41	2797.25	3.42926	0.466125	5.65871	2.41757
NM_001128203	279.63	955.68	2117.39	941.53	1050.64	3.41766	7.57211	3.36706	3.75725
NM_003836	437.52	1485.26	179.18	1271.39	1118.59	3.39472	0.409536	2.9059	2.55666
NM_003283	281.24	949.21	133.88	815.2	658.21	3.37509	0.476035	2.89859	2.34039
NM_001936	1104.23	3716.81	224.94	4913.77	3784.96	3.36597	0.203708	4.44995	3.42769
NM_001039888	107.75	360.21	261.48	454.61	266.58	3.34302	2.42673	4.21912	2.47406
NM_003247	62.46	208.43	210.59	185.35	275.97	3.33702	3.3716	2.9675	4.41835
NM_139025	169.44	564.83	2521.43	468.83	451.85	3.33351	14.881	2.76694	2.66673
NM_153703	84.51	281.25	217.24	394.93	265.52	3.32801	2.57058	4.67317	3.14188
NM_001803	729.28	2405.29	320.02	1518.99	1504.23	3.29817	0.438816	2.08286	2.06262
NM_000595	141.08	464.89	60.45	468.33	376.28	3.29522	0.42848	3.31961	2.66714
NM_002446	685.2	2255.72	335.34	2852.24	1488.25	3.29206	0.489405	4.16264	2.17199
NM_021953	508.9	1674.68	1184.65	6251.74	1987.99	3.29078	2.32786	12.2848	3.90645
NM_002608	166.76	547.68	333.63	424.83	406.1	3.28424	2.00066	2.54755	2.43524
NM_001822	66.43	217.33	255.79	215.47	241.89	3.27156	3.85052	3.24356	3.64128
NM_001145017	55.04	179.83	232.21	216.02	120.71	3.26726	4.21893	3.92478	2.19313
NM_007023	144.96	472.77	622.41	371.26	369.17	3.26138	4.29367	2.56112	2.5467
NM_198698	540.94	1761.71	205.49	2263.23	1966.62	3.25676	0.379876	4.18388	3.63556
NM_156039	61.26	199.16	361.55	255.69	191.89	3.25106	5.90189	4.17385	3.13239
NM_001003801	373.47	1213.81	758.16	1324.7	1043.51	3.25009	2.03004	3.54701	2.79409
NM_001702	324.93	1055.57	148.25	1167.92	973.12	3.24861	0.456252	3.59437	2.99486
NM_001114598	61.74	200.04	945.88	192.92	188.59	3.24004	15.3204	3.12472	3.05458
NM_022872	725.36	2349.61	1771.57	4645.17	2291.43	3.23923	2.44233	6.40395	3.15902
NM_000803	225.88	730.03	866.16	1012.05	1117.63	3.23194	3.8346	4.48048	4.94789
NM_001276	283.84	916.12	7188.43	117.48	112.94	3.22759	25.3256	0.413895	0.3979
NM_007066	221.28	713.61	1363.98	3499.65	2774.92	3.22492	6.16405	15.8155	12.5403
NM_001135105	122.56	394.01	54.75	554.77	248.77	3.21483	0.44672	4.52652	2.02978
NM_001030003	205.43	660.41	1116.5	550.61	591.68	3.21477	5.43494	2.68028	2.8802
NM_005374	128.7	412.79	62.92	481.65	358.24	3.20738	0.488889	3.74242	2.78353
NM_003294	4189.52	13420.4	1603.94	13602.2	14012.7	3.20332	0.382846	3.24672	3.34471
NM_030630	161.53	516.08	423.72	453.99	781.1	3.19495	2.62317	2.81056	4.83563
NM_001040442	427.47	1359.43	192.49	1148.99	1106.39	3.18018	0.450301	2.68788	2.58823
NM_001145808	104.43	331.97	376.51	310.72	213.86	3.17888	3.60538	2.97539	2.04788
NM_000545	112.65	357.37	955.96	317.36	244.55	3.17239	8.48611	2.81722	2.17088
NM_001010969	166.12	521.79	3446.84	512.14	550.61	3.14104	20.7491	3.08295	3.31453
NM_000118	290.12	906.39	1111.12	797.63	827.65	3.12419	3.82986	2.74931	2.85279
NM_021232	283.11	884	3610.02	743.39	1002.79	3.12246	12.7513	2.6258	3.54205
NM_014654	466.7	1452.2	2906.68	228.83	1134.61	3.11163	6.22816	0.490315	2.43113
NM_178543	90.64	280.32	464.21	214.55	312.43	3.09267	5.12147	2.36706	3.44693
NM_138432	77.67	240.07	1016.36	291.68	238.34	3.0909	13.0856	3.75538	3.06862
NM_138356	209.18	645.79	626.92	579.59	493.5	3.08725	2.99704	2.77077	2.35921
NM_198687	187.56	577.87	86.22	585.85	553.61	3.08099	0.459693	3.12353	2.95164
NM_153006	73.6	226.75	3220.45	233.79	257.05	3.08084	43.7561	3.17649	3.49253
NM_001008657	645.72	1983.54	252.12	2390.43	1428.61	3.07183	0.390448	3.70196	2.21243
NM_002256	575.9	1757.85	235.83	2070.24	1667.38	3.05235	0.409498	3.59479	2.89526
NM_002612	89.69	273.63	2184.83	357.17	618.41	3.05084	24.3598	3.98227	6.89497
NM_198060	639.39	1947.76	6060.56	3518.05	1739.63	3.04628	9.47866	5.5022	2.72077
NM_002003	89.4	272.29	718.94	220.74	198.99	3.04575	8.04183	2.46913	2.22584
NM_030968	75.58	228.67	298.84	304.84	232.74	3.02554	3.95396	4.03334	3.07939
NM_002217	256.06	773.25	40881.6	1131.98	671.12	3.0198	159.656	4.42076	2.62095
NM_001739	127.99	385.97	1643.72	539.84	403.91	3.01563	12.8426	4.21783	3.15579
NM_001134659	123.85	373.37	58.09	597.76	263.78	3.0147	0.469035	4.82648	2.12983
NM_003807	368.24	1109.38	3186.61	1822.63	1116.71	3.01265	8.65362	4.94957	3.03256
NM_002531	354.91	1066.14	163.4	869.83	891.91	3.00397	0.460398	2.45085	2.51306
NM_017565	69.08	207.15	2016.47	329.37	278.65	2.9987	29.1904	4.76795	4.03373
NM_000130	371.27	1112.75	1339.11	1372.63	808.32	2.99714	3.60684	3.69712	2.17718
NM_020226	410.93	1228.42	151.84	1777.92	1002.79	2.98937	0.369503	4.32658	2.44029
NM_024164	2049.28	6110.84	676.03	9155.87	6654.38	2.98194	0.329887	4.46785	3.24718
NM_152459	420.45	1243.61	192.33	869.81	899.14	2.95781	0.457438	2.06876	2.13852
NM_144677	251.74	744.54	106.53	632.54	573.28	2.95758	0.423175	2.51267	2.27727
NM_001135005	742.21	2190.96	265.47	1615.52	1756.61	2.95194	0.357675	2.17663	2.36673
NM_005031	357.16	1052.52	4886.32	1052.52	805.07	2.94691	13.681	2.94691	2.25409
NM_001145639	1301.42	3828.59	640.72	7319.88	3517.68	2.94186	0.492324	5.62453	2.70296
NM_170600	169.45	495.34	406.96	614.52	542.26	2.92322	2.40165	3.62656	3.20012
NM_003128	73.68	214.84	238.02	365.5	270.69	2.91585	3.23046	4.96064	3.67386
NM_006973	122.89	358.22	362.28	537.41	483.19	2.91496	2.948	4.3731	3.93189
NM_022342	142.08	412.79	70.38	770.99	723.77	2.90534	0.495355	5.42645	5.0941
NM_001145028	390.31	1126.37	3253.07	906.98	1200.84	2.88583	8.33458	2.32374	3.07663
NM_030636	309.02	889.93	643.57	915.43	623.97	2.87985	2.08262	2.96236	2.01919
NM_032607	2422.48	6898.94	7015.55	8155.96	4879.72	2.84788	2.89602	3.36678	2.01435
NM_016256	270.8	765.01	683.61	1153.21	577.06	2.825	2.52441	4.25853	2.13095
NM_000156	235.76	663.03	2001.16	544.16	544.23	2.81231	8.48812	2.30811	2.30841
NM_016148	854.43	2401.43	373.81	3246.23	2035.32	2.81056	0.437496	3.79929	2.38208
NM_001025236	740.25	2076.7	2187.88	1888.59	1788.79	2.8054	2.9556	2.55129	2.41647
NM_003881	71.22	199.71	238.23	229.74	567.94	2.80413	3.34499	3.22578	7.97445
NM_017584	600.01	1677.72	117.45	1730.76	1342.61	2.79615	0.195747	2.88455	2.23765
NM_001145645	56.16	156.72	169.94	168.51	249.36	2.7906	3.026	3.00053	4.44017
NM_003180	946.09	2635.43	401.9	2316.91	2257.56	2.7856	0.424801	2.44893	2.3862
NM_012191	487.74	1348.87	1410.23	1505.19	1207.14	2.76555	2.89136	3.08605	2.47497
NM_006617	683.37	1881.3	1559.99	1538.29	1424.54	2.75297	2.28279	2.25104	2.08458
NM_030772	205.81	566.43	95.69	564.41	583.19	2.7522	0.464943	2.74238	2.83363
NM_130762	625.45	1719.99	248.61	2864.46	1540.03	2.75	0.39749	4.57984	2.46228
NM_001005163	125.69	345.22	50.71	410.45	325.29	2.7466	0.403453	3.26557	2.58803
NM_172213	120.31	330.08	60.12	421.82	271.42	2.74358	0.499709	3.50611	2.25601
NM_033068	359.26	984.59	177.76	1551.74	1001.72	2.74061	0.494795	4.31927	2.78829
NM_001007792	166.63	454.92	399.23	409.25	455.92	2.73012	2.39591	2.45604	2.73612
NM_016541	365.55	992.34	76.3	2195.74	1269.74	2.71465	0.208727	6.00667	3.47351
NM_001099679	185.67	500.41	523.5	1510.94	919.94	2.69516	2.81952	8.13777	4.9547
NM_001004312	144.3	384.39	50.34	388.03	301.84	2.66383	0.348857	2.68905	2.09175
NM_001646	155.44	413.81	7943.79	421.52	388.66	2.66218	51.1052	2.71179	2.50039
NM_153278	232.14	617.14	112.68	518.58	478.17	2.65848	0.485397	2.23391	2.05983
NM_025202	62.66	165.64	742.03	175.42	143.07	2.64347	11.8422	2.79955	2.28327
NM_052946	72.25	190.33	182.61	181.53	193.93	2.63433	2.52747	2.51253	2.68415
NM_001128635	123.26	324.56	310.81	528.85	272.19	2.63313	2.52158	4.29052	2.20826
NM_000218	435.23	1143.63	208.79	874.83	872.41	2.62765	0.479723	2.01004	2.00448
NM_019858	84.99	223.3	209.79	194.68	187.15	2.62737	2.46841	2.29062	2.20202
NM_001008387	94.14	246.07	367.78	373.83	326.46	2.61387	3.90673	3.971	3.46781
NM_172374	220.49	573.03	99.68	887.28	543.44	2.59889	0.452084	4.02413	2.46469
NM_001136019	220.56	572.03	1777.74	1078.59	2073.63	2.59353	8.06012	4.89023	9.40166
NM_175769	410.19	1059.9	174.69	2672.08	1101.74	2.58392	0.425876	6.51425	2.68593
NM_001134999	70.69	182.23	940.93	178.08	274.62	2.57788	13.3107	2.51917	3.88485
NM_133457	259.43	666.99	793.93	821.63	759.08	2.57098	3.06029	3.16706	2.92595
NM_198149	246.74	634.19	1358.62	976.94	715.26	2.57028	5.50628	3.95939	2.89884
NM_014628	1258.27	3219.47	2705.18	4974.59	3482.52	2.55865	2.14992	3.95352	2.7677
NM_031479	264.32	674.28	594.07	814.97	942.59	2.551	2.24754	3.08327	3.56609
NM_003280	149.91	381.46	552.14	337.7	327.93	2.54459	3.68314	2.25268	2.18751
NM_145056	312.36	793.23	637.76	1550.85	756.94	2.53947	2.04175	4.96494	2.42329
NM_015174	359.15	907.44	157.85	1457.28	850.97	2.52663	0.43951	4.05758	2.3694
NM_144639	250.77	632.65	808.1	1081.32	617.41	2.52283	3.22247	4.312	2.46206
NM_001113493	12759.8	32024.5	48564.2	37953.9	32975.2	2.5098	3.80603	2.97449	2.5843
NM_173507	254.53	635.41	93.78	682.53	692.43	2.49641	0.368444	2.68153	2.72043
NM_152408	99.26	247.5	311.92	339.76	335.78	2.49345	3.14245	3.42293	3.38283
NM_006927	158.41	394.12	392.95	592.43	354.94	2.48797	2.48059	3.73985	2.24064
NM_007136	128.07	315.67	503.61	275.04	302.32	2.46482	3.9323	2.14758	2.36058
NM_000805	669.66	1650.16	290.31	2112.89	1451.19	2.46418	0.433519	3.15517	2.16705
NM_021603	184.33	453.15	998.6	632.63	594.47	2.45836	5.41746	3.43205	3.22503
NM_031476	146.36	358.22	603.94	424.92	1366.08	2.44753	4.1264	2.90325	9.3337
NM_006329	115.72	282.61	1030.03	411.32	238.23	2.44219	8.90105	3.55444	2.05868
NM_001105662	900.03	2194.32	216.45	5591.43	3979.22	2.43805	0.240492	6.21249	4.42121
NM_000432	58.94	142.89	128.31	172.61	155.97	2.42433	2.17696	2.92857	2.64625
NM_002189	195.36	472.45	399.66	532.45	597.23	2.41836	2.04576	2.72548	3.05707
NM_000672	63.86	153.89	3391.21	151.35	176.09	2.4098	53.1038	2.37003	2.75744
NM_080859	301.48	724.87	87.1	607.71	644.46	2.40437	0.288908	2.01576	2.13765
NM_033178	812.83	1948.64	378.41	13026.8	5461.54	2.39735	0.465546	16.0265	6.71917
NM_138445	196.18	469.39	2306.59	752.92	401.62	2.39265	11.7575	3.8379	2.0472
NM_016569	195.96	465.01	1165.07	629.28	763.34	2.37298	5.94545	3.21127	3.89539
NM_001143980	194.2	457.81	515.81	805.99	389.45	2.35742	2.65608	4.15031	2.00541
NM_001130102	181.55	426.7	2887.87	403.74	512.26	2.35032	15.9067	2.22385	2.82159
NM_004387	236.32	551	85.46	1122.19	724.9	2.33158	0.361628	4.7486	3.06745
NM_020821	50.28	116.98	324.13	205.02	238.69	2.32657	6.4465	4.07757	4.74722
NM_145273	80.05	186.09	282.17	284.54	173.55	2.32467	3.52492	3.55453	2.16802
NM_001080447	532.19	1235.74	196.74	2245.74	1240.83	2.32199	0.36968	4.21981	2.33155
NM_015991	389.06	899.99	1234.14	1215.43	1160.32	2.31324	3.17211	3.12402	2.98237
NM_001080483	146.43	338	61.33	631.44	445.45	2.30827	0.418835	4.31223	3.04207
NM_000020	164.12	377.33	406.21	933.83	613.05	2.29911	2.47508	5.68992	3.73538
NM_007368	69.25	158.9	229.27	303.23	214.74	2.29458	3.31076	4.37877	3.10094
NM_001144939	105.72	242.01	230.83	287.21	219.93	2.28916	2.18341	2.7167	2.08031
NM_182626	411.01	940.31	189.18	1578.4	840.7	2.2878	0.460281	3.8403	2.04545
NM_001565	61.63	140.22	574.1	134.67	238.19	2.27519	9.31527	2.18514	3.86484
NM_032801	111.92	252.97	298.68	256.99	686.66	2.26028	2.66869	2.29619	6.13528
NM_138938	161.95	364.73	13778.2	443.7	327.56	2.25211	85.0767	2.73973	2.0226
NM_018009	86.13	193.93	363.3	172.44	323.3	2.2516	4.21804	2.00209	3.75363
NM_000526	1948.43	4371.72	95.3	23673.7	10829.5	2.24371	0.0489112	12.1501	5.55806
NM_182643	78.85	176.84	1738.7	194.03	500.37	2.24274	22.0507	2.46075	6.34585
NM_001010861	202.94	451.57	81.89	994.28	862.61	2.22514	0.403518	4.89938	4.25057
NM_032647	423.45	941.71	159.4	1124.21	893.27	2.2239	0.376432	2.65488	2.10951
NM_007053	84.08	186.29	186.03	202.93	176.73	2.21563	2.21254	2.41353	2.10193
NM_175867	60.46	133.7	126.37	461.33	351.13	2.21138	2.09014	7.63033	5.80764
NM_002178	619.54	1369.43	1589.45	3623.25	3157.97	2.2104	2.56553	5.84829	5.09728
NM_001029886	324.8	717.72	152.14	803.01	652.54	2.20973	0.468411	2.47232	2.00905
NM_213726	108.22	238.18	280.9	669.43	447.02	2.20089	2.59564	6.18583	4.13066
NM_182633	66.05	144.82	159.05	142.91	147.32	2.19258	2.40802	2.16366	2.23043
NM_001145643	163.57	358.05	74.99	342.87	352.37	2.18897	0.458458	2.09617	2.15425
NM_001073	124.71	272.15	6752.03	446.85	438.67	2.18226	54.1418	3.58311	3.51752
NM_005337	316.67	689.1	676.08	923.48	719.54	2.17608	2.13497	2.91622	2.27221
NM_000567	128.15	277.21	2061.67	284.33	467.1	2.16317	16.0879	2.21873	3.64495
NM_018971	137.57	296.55	65.56	449.54	338.58	2.15563	0.476557	3.26772	2.46115
NM_004356	2168.99	4653.3	11697.9	579.85	552.83	2.14538	5.39322	0.267336	0.254879
NM_004737	128.79	274.89	487.45	507.7	374.7	2.1344	3.78484	3.94208	2.90939
NM_021924	91.86	194.59	1019.09	475.37	355.31	2.11833	11.0939	5.17494	3.86795
NM_017530	471.81	999.45	1083.65	1652.95	1031.7	2.11833	2.29679	3.50342	2.18669
NM_021958	473.01	990.99	2364.43	1117.93	1113.3	2.09507	4.99869	2.36344	2.35365
NM_000778	329.46	690.17	28181.6	1074.05	1372.63	2.09485	85.5389	3.26003	4.1663
NM_001099787	233.69	487.74	530.02	735.21	667.06	2.08712	2.26805	3.14609	2.85447
NM_016364	1179.48	2460.87	419.9	4208.99	2626.56	2.0864	0.356004	3.56851	2.22688
NM_022462	117.32	244.4	282.65	493.77	349.69	2.08319	2.40922	4.20875	2.98065
NM_004610	100.91	209.59	921.48	489.92	387.83	2.077	9.1317	4.85502	3.84333
NM_178525	112.58	232.75	53.7	300.16	294.8	2.06742	0.476994	2.66619	2.61858
NM_021110	64.96	134.24	160.56	154.07	144.76	2.0665	2.47167	2.37177	2.22845
NM_017781	439.17	905.74	113.76	1342.85	890.74	2.06239	0.259034	3.0577	2.02824
NM_000569	118.64	244.51	828.12	388.52	349.96	2.06094	6.98011	3.27478	2.94976
NM_080658	140.91	288.8	2403.96	302.67	338.07	2.04954	17.0603	2.14797	2.39919
NM_001405	223.26	453.71	104.99	695.75	473.85	2.0322	0.470259	3.11632	2.12241
NM_053013	328.37	665.03	5261.12	1090.16	765.96	2.02525	16.0219	3.31991	2.33261
NM_001012710	179.54	363.57	87.54	448.06	427.83	2.02501	0.487579	2.4956	2.38292
NM_003116	71.89	145.24	508.57	152.4	183.93	2.02031	7.07428	2.11991	2.55849
NM_058202	224.96	452.98	95	855.82	508.68	2.0136	0.422297	3.80432	2.2612
NM_198525	118.16	236.96	480.86	540.55	367.06	2.00542	4.06957	4.57473	3.10647
NM_005251	674.45	1350.07	147.97	1391.12	1355.43	2.00173	0.219394	2.0626	2.00968
