# Supplementary material for: Comparison of long non-coding RNAs, microRNAs and messenger RNAs involved in initiation and progression of esophageal squamous cell carcinoma
Source: Mol Med Rep. 2014 May 30;10(2):652–62. doi: 10.3892/mmr.2014.2287 (PMC4094766; doi:10.3892/mmr.2014.2287)
Supplement: Supplementary Table 5. [file SupplementaryTable5.xls]

## Sheet: Supplementary Table 5
Supplementary Table 5. The collection of lncRNAs
lncRNA_ID	chromosome	star	end	stage2/1	stage3/1	stage4/1	stage5/1
BE887208	2	41511020	41555044	1.86862	0.677459	28.2591	1.29431
exon9	1	125148392	125148516	3.58235	0.679448	20.8609	5.67694
BF341729	13	11914049	12159528	5.35528	0.420627	18.0979	3.66272
exon265	1	34970002	34970222	3.54421	0.697253	15.3607	5.76992
AW105345	17	174538335	174538794	5.56041	0.663573	14.8161	3.35798
AW275694	8	33597858	33598324	4.66206	0.869704	14.5511	8.42457
exon17	1	27808186	27809022	2.87869	0.61592	14.0099	3.26529
BF511637	4	2413777	2414016	4.65484	0.675803	13.8383	5.64123
DA852501	22	55517757	55517819	4.37505	0.419106	12.9791	5.07443
AI376773	11	101488778	101489152	2.18389	0.707891	12.3832	6.81347
AA451649	8	74301750	74301819	6.07448	0.395364	12.198	1.62562
exon2439	20	34647479	34647721	5.20909	0.998562	12.087	6.13599
DA264744	8	68343907	68344055	3.43194	0.682809	12.0434	4.59285
exon1321	13	125481982	125482595	2.97546	0.789597	11.3497	4.38871
BG955210	2	34636528	34636974	1.75294	0.793852	11.0559	4.17523
exon4223	8	65979213	65979617	6.48542	0.455338	11.032	5.41095
exon3144	5	5166756	5167206	4.28519	0.3939	11.0064	2.20087
DA325219	8	77271261	77363341	4.10609	0.380998	10.9631	4.91013
T15648	8	124558096	124558365	4.16381	0.599437	10.8217	5.27095
CN265765	15	115110910	115111206	4.81089	0.313347	10.4527	3.91612
exon626	10	67624481	67625087	2.64916	0.792442	10.0716	5.22401
exon2605	22	35188685	35189071	4.24765	0.851566	9.92527	4.50112
AA584732	1	37454017	37454107	1.56373	0.341057	9.90856	6.78779
exon18	1	110852349	111065764	2.9605	0.89484	9.7787	3.46158
exon1724	16	38747582	38748081	6.30318	0.15726	9.77043	5.15515
BI771000	12	39774775	39775180	2.56348	0.631727	9.67375	6.37426
exon1485	14	10600246	10600767	5.83413	0.397877	9.61905	2.73476
BG202281	1	115110909	115111215	10.2738	0.466078	9.51921	3.46725
exon2604	22	48126065	48178998	2.39367	0.212556	9.42677	1.45872
exon2235	2	80953328	80953408	3.26051	0.972449	8.87435	4.30127
BG206277	3	82412684	82412982	2.92539	0.567541	8.80036	5.7126
CU693173	5	115110909	115111180	4.40286	0.958181	8.72774	3.41347
DA389753	1	201751883	201752430	1.12373	0.978382	8.53624	8.45394
BE048920	6	67591624	67591919	3.80598	0.917383	8.44883	2.49511
AA401662	1	68775663	68776018	1.53272	0.334313	8.4003	2.38771
BF923978	7	2687900	2688074	0.490339	0.475164	8.35024	5.15856
exon3195	5	35186827	35187077	3.42487	0.871426	8.25463	5.12682
AI343295	17	65749284	66032796	5.97279	0.256683	8.24791	3.09054
exon13	1	99672439	99672757	5.28042	0.693367	8.20786	3.79962
AI863265	1	125564964	125565208	1.21201	0.449657	8.18773	4.77179
BX088948	1	34594000	34611425	5.67955	0.853904	8.16995	3.47217
AW873286	1	121994485	122201069	6.1414	0.833919	8.05074	2.36838
BE350698	17	7085958	7086499	4.29075	0.937231	7.9841	1.36667
BX649136	2	80725079	80725405	0.947783	0.253264	7.89375	4.2077
BG199196	1	60636439	60668814	10.5957	0.998265	7.83878	3.32828
exon4436	8	41599641	41624213	1.65921	0.626148	7.82452	3.94234
exon4334	8	30804475	30804740	5.64748	0.745302	7.80254	3.99036
CV419769	2	1510304	1619404	3.80797	0.501828	7.77092	2.88495
DB215165	13	149853255	149853609	3.15706	0.572215	7.76704	2.69348
AI933380	1	7646907	8010208	3.43517	0.677579	7.72684	4.88724
exon4481	9	85794115	85794559	0.847213	0.858549	7.64388	2.54259
BX117230	8	98577600	98588175	4.11738	0.846813	7.58332	4.89154
CD722072	4	224425564	224425978	9.28688	0.737475	7.51088	4.04994
exon2815	4	72133568	72133700	5.82887	0.918976	7.47649	3.37126
exon98	1	96514040	96891540	1.39442	0.598761	7.47127	1.47179
DA271257	8	196551575	196992953	2.20219	0.821836	7.44934	10.4283
AA160725	17	19590644	19591065	7.04644	0.878285	7.43344	3.74095
FN169473	7	5347894	5348084	5.66333	0.483312	7.43032	2.92868
BF934351	8	43160453	43164261	1.90787	0.892828	7.35657	2.79336
BG186839	1	72613160	72613562	3.93981	0.603812	7.34423	2.21138
CA394094	15	172138039	172138668	6.18165	0.971657	7.3377	2.03265
AA857101	17	146043665	146051940	5.59134	0.847634	7.30905	2.4824
exon925	11	38877909	38948455	7.98393	0.606428	7.30364	4.66953
FN087312	4	101484460	101484934	4.42872	0.407517	7.27761	2.43369
exon95	1	142333262	142333463	2.52783	0.319027	7.25148	2.24657
AI798890	12	60786861	60787376	4.65301	0.342045	7.20565	0.382303
exon2953	5	68354017	68354212	3.17444	0.225621	7.16221	2.24094
DB239440	8	58869105	58869500	4.78158	0.854665	7.10809	1.54443
BG213809	10	128915408	128915586	5.43647	0.831851	7.10271	1.3849
BU663721	1	106680040	106680155	1.74155	0.763546	7.09602	2.78776
CB046739	17	33598205	33598643	6.22431	0.327627	7.08773	3.64339
CT001622	3	132217863	132218151	3.83119	0.709842	7.0813	7.13733
AV705129	18	57124793	57125380	7.44794	0.77446	7.07407	2.63651
exon2	1	60527433	60537728	3.61449	0.525157	7.04192	4.74729
exon395	10	92575806	92688295	10.3781	0.343638	7.03524	3.35756
AA218714	10	135466787	135467286	1.98472	0.832222	7.00481	2.70064
chr2:90959050-90986900	2	42320197	42320466	0.658006	0.19917	6.99419	3.69908
exon3454	6	134046570	134264081	4.98476	0.645575	6.97546	2.16123
exon1475	14	102283989	102285234	2.66487	0.77919	6.97517	4.31405
exon3069	5	126216694	126216962	2.2245	0.767183	6.96973	4.01035
exon2132	2	75374819	75375162	2.33299	0.915855	6.96811	1.77094
BG541695	1	42309140	42309340	5.08849	0.488059	6.93457	2.50649
exon3584	6	106680074	106680155	3.68064	0.871525	6.92413	4.08897
exon574	10	58226400	58226797	2.69597	0.455211	6.87969	2.42782
exon2643	3	60180121	60180395	2.38854	0.38842	6.84543	2.0485
AI091628	18	138997707	138997936	2.37596	0.499667	6.83919	1.57776
BG195230	12	124630978	124637543	5.30555	0.895397	6.75865	3.13373
BX493834	11	62442903	62443316	5.4918	0.717155	6.73626	3.82797
exon1669	15	65937380	65937933	2.05497	0.331542	6.73595	3.98073
DA537531	8	101483633	101484165	3.86323	0.248203	6.7161	2.02716
exon3191	5	20992778	20993228	3.16177	0.720609	6.6504	2.82717
DB095186	5	106679946	106680129	2.43529	0.743935	6.58168	3.51815
exon844	11	115110904	115111391	3.06787	0.76665	6.5562	1.55034
exon586	10	133973600	134743503	3.04483	0.851639	6.53963	2.07761
exon2064	19	122808212	122809105	1.21376	0.845242	6.53065	1.36
BC039493	1	7934884	7935420	3.31225	0.323591	6.52709	2.70858
BI832230	4	134661902	134662287	4.01313	0.960614	6.52134	3.19782
AA167256	1	124775114	124776039	0.341391	0.397837	6.50814	5.77069
exon3199	5	13001144	13002778	3.48924	0.367687	6.50399	2.98352
AW080563	22	116351575	116571143	2.32119	0.914211	6.49557	3.79911
DB020275	12	102915046	102983329	3.15643	0.334694	6.49256	3.02797
exon1225	12	40855832	40856703	3.1061	0.355538	6.48705	2.42493
exon4451	9	3254965	3271461	4.14917	0.44498	6.46536	2.90698
BG723285	19	76038251	76242259	2.08879	0.786533	6.38142	3.02052
exon15	1	64009818	64377714	2.06495	0.137658	6.37152	1.23238
BG949193	22	76503172	76503957	3.95137	0.233394	6.32472	2.59043
exon73	1	64832389	64833440	6.02074	0.613398	6.31518	5.94933
BF369413	15	142376501	142376635	4.89851	0.798805	6.29086	3.02475
BF360046	14	30283480	30283868	3.61178	0.418757	6.28351	2.45841
R65829	1	110429080	110429548	3.84848	0.535301	6.28099	4.32635
AI307480	1	33659261	33659656	1.67578	0.959175	6.27041	3.1069
BX324360	6	30276552	30276928	7.69391	0.607002	6.2686	3.89435
BQ707240	10	3271277	3271732	4.26321	0.457375	6.26629	1.95253
BF895497	19	123716614	123718888	8.90007	0.674219	6.23391	2.49714
exon413	10	11554951	11628453	3.45511	0.333535	6.21759	2.07742
exon1672	15	73378603	73378881	3.69073	0.938613	6.21459	2.86765
AA431270	3	19078452	19078928	3.4857	0.30364	6.21358	2.07012
DB333038	1	40855824	40856528	2.54371	0.462135	6.20466	2.58412
AA167257	1	57124793	57124878	1.36802	0.492579	6.18113	4.30499
CR743234	2	124318619	124319045	3.03023	0.783071	6.15854	3.35188
exon2104	2	45975683	45976262	4.57177	0.618371	6.15157	5.23856
exon4	1	115295044	115295585	0.661564	0.427999	6.1462	1.17236
BG193932	14	20654347	20654473	0.654919	0.602146	6.09351	2.64423
BG202593	1	127031507	127032308	0.72728	0.946878	6.08413	2.8493
BG926920	5	86975605	86976100	2.68972	0.219409	6.05561	3.37486
AW177031	2	33948208	33948621	3.66117	0.49557	6.03559	3.06017
BF986561	6	85617599	85617691	6.07754	0.410671	6.01045	2.55046
chr2:223541552-223554575	2	60706043	60706461	4.55117	0.578319	5.95021	2.5943
T62862	14	53715784	53716172	1.53252	0.337299	5.93262	4.2327
BU182296	2	5101403	5178028	6.163	0.635758	5.91386	2.63741
BF089663	14	140875471	140897573	1.97131	0.929054	5.91303	4.7577
exon82	1	94598116	94598370	4.85783	0.344042	5.90365	2.13493
AI038085	8	73323825	73339521	1.34195	0.576465	5.87513	2.62885
BX484258	3	72127738	72127876	3.64365	0.807893	5.87102	2.63299
BG220112	1	57124793	57124927	3.37295	0.715547	5.8435	2.59978
CV369137	2	127031459	127032311	2.60507	0.62266	5.83863	0.638557
exon1267	13	72334419	72334889	4.02042	0.538306	5.83778	2.40492
exon4568	9	33785468	34139614	3.2861	0.652549	5.81761	4.22166
AV763465	3	57124864	57125807	3.42257	0.810013	5.81495	2.73309
exon2760	3	57410	57653	2.69959	0.286564	5.81311	2.16373
DA011747	14	20658606	20658700	4.57784	0.991251	5.80552	1.99626
AW855585	10	106679908	106680693	5.64891	0.748255	5.7986	3.22272
N56605	2	37430287	37430535	3.04255	0.714597	5.78351	1.7452
DA588382	18	57480573	57480880	2.10688	0.4902	5.76454	2.40852
AA515882	21	65969354	65974207	4.1715	0.976563	5.74799	4.31654
exon2408	20	106680984	106681054	5.75313	0.937284	5.73658	6.16713
DB336518	8	43571512	43609372	3.09683	0.532765	5.73578	3.07025
exon1529	14	99292880	99293076	2.17415	0.179714	5.71449	1.35637
exon2821	4	55054304	55291783	1.82045	0.510644	5.70945	1.92115
exon3147	5	113400350	113410875	4.34128	0.288841	5.69153	2.96487
AI609057	7	1747802	1748216	3.1783	0.726931	5.68632	2.95456
FN147952	5	21393168	21393639	4.87738	0.606487	5.68495	3.37482
AA428281	1	68756256	68758979	4.18084	0.279407	5.68363	3.02592
exon2642	3	55278419	55295629	2.24397	0.101234	5.6753	2.34554
CA950473	12	64988442	64988984	2.85852	0.855363	5.67094	1.08537
exon4138	8	68760515	68761020	3.66197	0.469497	5.66785	4.12875
BG182403	15	34644033	34644227	4.19517	0.279581	5.66092	1.52425
exon2063	19	47762671	47762993	3.65799	0.750134	5.65713	2.04278
exon3002	5	135480295	135480673	2.76102	0.313779	5.65484	2.88945
exon843	11	75849259	75876352	5.9695	0.357669	5.61417	2.59485
exon11	1	4232161	4254492	1.80833	0.152404	5.58664	1.73672
BG777151	8	12742744	12750226	3.44746	0.652618	5.57781	3.62067
exon816	11	40587612	40587954	2.70774	0.881019	5.56491	2.79228
CF619079	1	45998748	45999280	2.21513	0.824754	5.56435	3.1061
FN089738	14	57125710	57126232	3.39914	0.659813	5.55509	4.31628
exon3204	5	106680593	106680728	1.3332	0.614824	5.55446	2.26689
AV732463	9	64077735	64104497	3.62796	0.588483	5.54533	2.42447
AL712377	15	185635930	185636020	4.22302	0.578752	5.53801	2.60887
exon16	1	70096396	70096941	3.65044	0.678393	5.52547	3.21383
AA631509	2	116519545	116922576	7.14632	0.633339	5.52537	6.25431
exon2966	5	62691144	62697845	3.90052	0.46781	5.5059	2.38585
BU941631	6	110344717	110345185	5.70099	0.664003	5.49557	2.44939
AI866148	8	85089240	85089844	6.3288	0.71676	5.4863	3.13175
H79845	4	206202906	206203721	3.73134	0.98658	5.47945	1.082
AW270097	7	37388525	37388589	2.75091	0.398009	5.46823	2.48227
exon92	1	140873638	140874037	4.58845	0.313381	5.45873	1.49591
CN413842	10	36310080	36310189	1.27719	0.951708	5.45767	1.92678
AA992250	5	99475414	99475568	4.07623	0.597303	5.44778	1.67823
BM727768	4	35627074	35627211	3.66494	0.787375	5.44435	3.4212
DT217080	2	45975780	45986315	2.0479	0.464438	5.42875	3.24413
AA345504	1	107138936	107140547	4.9831	0.412492	5.39641	2.35755
BQ717918	15	93964134	93964458	4.19009	0.259608	5.36605	1.29965
exon2407	20	19632712	19632781	2.60246	0.517741	5.36371	3.47952
exon635	10	55843150	55937816	1.49336	0.324365	5.34247	0.840588
AM851115	6	73337101	73337256	4.55711	0.60481	5.33452	2.50389
AW801948	10	30187879	30188234	1.42291	0.448344	5.31078	2.93249
BG215960	1	20724551	20725091	2.13558	0.475701	5.3061	1.96154
BE538310	1	31131522	31131979	6.1559	0.989118	5.29653	2.89204
exon942	11	9391493	9391774	7.09428	0.202019	5.29498	3.02564
exon37	1	44068899	44071632	3.99545	0.503075	5.28374	3.60809
BM314487	17	36960753	36961212	3.52797	0.857991	5.28285	0.873329
CN282981	1	106681376	106681473	4.82638	0.854141	5.28229	2.83195
CD359115	22	137319034	137319558	3.82138	0.909883	5.28086	2.80576
exon3211	5	142377131	142377223	2.43491	0.540157	5.27764	2.51016
BP431982	7	154927970	154928413	4.89008	0.87544	5.2755	4.9486
exon3497	6	143040484	143040867	10.3206	0.768269	5.27047	1.7537
AA176626	1	16150915	16151061	6.18272	0.608411	5.26458	1.33025
CD245574	11	106679915	106680801	0.652241	0.567227	5.24116	0.802468
AI208637	11	127991661	127997383	25.3345	0.792389	5.22066	2.06179
AW062720	3	3851160	3889765	2.32994	0.542037	5.21752	2.14798
EL583492	21	35758395	35759150	2.14976	0.47773	5.2159	1.93461
AW204243	18	115110957	115111103	3.42333	0.950854	5.21332	2.52048
BE467516	2	115110916	115111215	2.90049	0.670577	5.2128	3.21091
AA769057	17	13009399	13009587	3.64755	0.926459	5.20243	1.86709
AI808995	10	44868358	44868905	4.31107	0.404463	5.183	1.86568
BX282843	18	185634761	185635013	3.06835	0.980008	5.18087	1.62152
exon2402	20	127991585	127996911	3.35498	0.859985	5.17702	2.7397
BG206269	1	12797764	12798520	1.49326	0.278745	5.17483	4.95347
DB050422	2	168853411	168853749	3.3978	0.417969	5.16637	1.78062
AV660546	19	60527391	60537409	1.78266	0.281194	5.16229	1.84376
exon2244	2	44754586	44769982	4.01574	0.535078	5.16201	3.25501
AA633857	5	121609110	121798760	2.27091	0.654868	5.15219	2.8817
BF743269	16	9363525	9615358	1.44495	0.612132	5.15179	2.814
exon1615	14	28961392	28961569	3.84783	0.46762	5.14531	2.4757
exon4156	8	18754722	18767724	4.30504	0.280263	5.13674	2.13739
AI935655	12	208254891	208255037	2.22517	0.799652	5.1309	2.89868
exon91	1	65999006	65999510	5.73977	0.554487	5.12956	2.40864
CA449308	20	30639479	30639588	5.11398	0.832394	5.12629	3.55534
BU177145	6	115110906	115111234	4.70219	0.663222	5.12569	2.59851
N24497	4	57125582	57125701	4.51231	0.750544	5.09023	2.81824
exon4143	8	159491529	159569210	1.45758	0.693851	5.08505	2.87414
exon2774	3	85470774	85665650	3.39709	0.605089	5.0752	3.01648
BG255834	14	109571495	109672647	4.42474	0.528114	5.06749	2.57187
CR978317	3	19544329	19597645	4.04071	0.132405	5.06417	1.24931
BG184652	8	76505206	76505255	3.12244	0.83763	5.06122	2.50569
exon2937	4	118576376	118576706	1.78121	0.69732	5.03206	1.71151
BG209055	1	56817329	56817848	1.51353	0.480223	5.02317	1.75111
GD158325	11	46764908	46765104	1.79664	0.859072	5.01891	1.95096
BG186651	6	3425962	3426563	3.98848	0.804812	5.01114	1.62363
exon2282	2	152459398	152459595	6.58796	0.915343	5.00573	2.17883
exon416	10	127029347	127029561	3.31885	0.969819	5.00267	9.01272
exon480	10	14847704	14848304	4.29121	0.931265	4.98894	1.76696
BF036015	3	5324651	5325046	3.33493	0.242159	4.97873	2.61654
BG953017	4	139055285	139055677	3.40172	0.594485	4.97481	1.10939
AW135489	2	113818843	113818931	3.63305	0.376492	4.97081	1.71188
N57272	11	111693801	111699063	5.65907	0.710437	4.96769	2.97305
BQ059079	2	112418440	112418709	6.111	0.566679	4.96484	1.39495
exon1266	13	130569569	130600964	2.30919	0.498336	4.9561	2.27822
BG428766	1	115110916	115111255	2.83302	0.849737	4.95136	2.10791
BG193927	1	183698771	183707606	0.504561	0.600406	4.94442	3.1386
BG211135	1	44167508	44167727	4.28947	0.378268	4.94136	1.48545
BM709340	18	132220996	132221692	2.25384	0.147103	4.93917	2.20076
exon1473	14	115110905	115111280	4.23873	0.341254	4.9151	2.45365
exon4135	8	1509317	1612333	1.78182	0.110232	4.90628	1.49005
AA085023	9	75032643	75032994	4.09148	0.553408	4.90346	1.77857
AA434596	14	109339378	109339841	3.66021	0.856269	4.87624	1.56971
exon4181	8	115110917	115111019	5.41974	0.93904	4.87062	2.95462
FN062232	3	72334412	72334837	1.10962	0.671895	4.86402	0.539929
BM017213	17	5357507	5357719	4.23945	0.376058	4.85331	1.96315
AA351697	10	103819919	103820147	2.98103	0.528025	4.85061	3.14312
exon78	1	123059491	123060036	2.52316	0.56018	4.8413	1.2969
exon3202	5	68339286	68339350	2.92191	0.549146	4.83922	1.42102
exon248	1	2392881	2393211	5.60439	0.729395	4.83905	2.59995
BQ278378	2	140877182	140897462	2.84835	0.836595	4.83875	2.25477
BF765794	16	92303738	92384212	3.11396	0.575362	4.83341	2.79614
exon644	11	123800576	123801161	3.7527	0.831916	4.8271	2.91996
AV747682	1	91302903	91469261	2.76791	0.462387	4.8246	2.35025
BM919946	19	63819308	63819428	0.935405	0.596805	4.82022	1.36859
AW298818	1	155448086	155451798	5.00676	0.884514	4.81854	2.98843
exon3560	6	94099174	94099872	2.98589	0.230563	4.81842	2.20932
BQ884200	8	10487552	10778585	2.02034	0.71996	4.80998	2.41511
exon2746	3	57125272	57126310	2.38158	0.422281	4.80595	2.52395
exon1219	12	65934880	65941168	2.5424	0.372637	4.79736	1.51419
exon3458	6	84623795	84624566	2.61155	0.404597	4.78734	2.11632
W55982	14	101485113	101485511	2.12103	0.530628	4.78172	1.63306
CK904770	14	33693215	33693287	3.75426	0.82031	4.77451	2.78248
BF910510	13	42796760	42796909	5.89836	0.330843	4.77338	2.18374
EG328529	3	27405938	27406719	0.95795	0.960951	4.76276	1.65841
chr18:10070425-10083725	18	58869423	58869821	3.20496	0.784391	4.76106	2.77176
CN281308	9	85866584	85867464	2.86766	0.937753	4.75948	1.7775
DW459444	2	104165594	104165628	1.77211	0.601165	4.75042	1.28606
CV320954	6	19629231	19629632	2.737	0.622808	4.73546	2.84722
AI204993	2	94267740	94267972	1.94583	0.467611	4.72772	2.77401
AW269953	1	79713672	79779708	2.84678	0.990172	4.70519	2.13063
BU506971	8	83088099	83088425	5.02422	0.354885	4.7003	2.531
exon2544	21	101206671	101206990	4.10051	0.791706	4.69749	3.36372
AI917568	17	52021417	52032111	3.24805	0.279999	4.68611	2.36029
exon3513	6	2359907	2360073	2.95099	0.78753	4.68542	4.51539
DB324222	2	224420706	224421381	1.95779	0.627842	4.67352	7.72911
exon1768	16	47636871	47637088	2.85829	0.333719	4.67129	1.97397
exon3558	6	104161657	104216019	6.60045	0.883496	4.6697	2.62768
AA368654	1	127926122	127926232	3.62317	0.551485	4.66859	3.08604
DA860017	14	141849034	141850762	2.68307	0.458495	4.66249	2.28121
exon1676	15	131877906	131915523	2.88781	0.569888	4.65997	2.03512
BF832783	2	126482605	126483147	1.76724	0.170143	4.65037	2.32118
BG996643	17	71159993	71160148	1.64471	0.259683	4.65018	2.33955
exon3464	6	191919998	191921541	4.43896	0.978485	4.64641	1.45119
exon2436	20	72506058	72506385	3.1642	0.314552	4.6464	2.35016
exon2135	2	2772480	2773020	5.03184	0.748703	4.64323	2.03597
BG193092	1	129670744	129670828	4.30651	0.303516	4.63368	2.21266
DB306857	14	8686067	8697357	4.84808	0.266999	4.63203	3.05456
BF878812	11	10704470	10704929	3.54926	0.514692	4.62545	1.39667
exon12	1	71164956	71165022	6.57197	0.136111	4.59904	2.07636
exon2136	2	115110653	115111137	1.9091	0.604412	4.59698	3.22599
DA806169	5	72745994	72748034	3.01729	0.621002	4.59347	1.17127
BQ893162	14	55858749	55944981	3.6716	0.550651	4.59186	3.21328
exon1677	15	6551142	6551801	1.71663	0.305244	4.58824	2.14833
exon2638	3	49598375	49598832	2.55409	0.302215	4.58249	3.61914
chr8:143507200-143521850	8	7553454	7554012	2.73235	0.880444	4.58112	3.39802
BX413939	2	40856569	40856789	4.15773	0.557079	4.56223	2.96888
exon1477	14	127937749	127937995	3.24611	0.775411	4.56194	2.32291
BX648912	1	141737685	142080439	4.07476	0.27152	4.55702	1.27953
BG208909	6	208254947	208255042	3.17742	0.926253	4.55139	2.81226
DB325254	9	23403494	23403903	5.85047	0.741831	4.5459	3.36128
exon3357	6	75058844	75059116	3.72559	0.255586	4.54536	2.47567
exon4442	8	171218294	171218504	4.58638	0.429829	4.54453	3.94884
exon1670	15	60859444	60859801	4.87874	0.812788	4.54251	3.53613
BE005309	8	36963191	36963771	1.47441	0.543381	4.53805	2.92214
exon10	1	37383963	37384207	4.158	0.93123	4.53107	1.82492
AA394226	12	153492938	153493218	0.754477	0.61402	4.52662	3.55033
BM719884	13	17403385	17403856	3.91918	0.228804	4.52155	1.38956
AK310207	3	129983237	129983389	2.31984	0.586594	4.52034	1.94583
BF832608	13	185635047	185635451	1.92046	0.392915	4.51626	1.45321
N98897	2	13600519	13736873	2.43479	0.410142	4.50821	1.37488
BF327102	1	137739221	137739465	2.98489	0.542545	4.50326	2.06546
exon4423	8	115111504	115111560	2.95239	0.210873	4.4995	1.52932
exon488	10	120738264	120738449	2.53496	0.813513	4.48121	3.134
DA509584	10	106680040	106680148	3.69202	0.568956	4.47162	1.40508
BM455761	19	2783609	2783851	6.68207	0.450851	4.44958	4.42564
chr8:99411775-99424650	8	106681376	106681499	1.05544	0.76449	4.44789	0.83159
R12485	14	57125164	57125288	3.47541	0.860814	4.44762	2.61983
exon1664	15	80956960	80957185	1.7323	0.363755	4.44319	2.00724
CD243935	16	103835375	103835481	4.34089	0.428827	4.44228	2.80276
BF332799	1	58869108	58869763	1.43026	0.972399	4.43903	1.72529
BM922457	15	5101399	5152503	3.50452	0.374043	4.42612	1.93624
DB327252	1	11456578	11459685	2.34447	0.607876	4.42566	4.74444
chr12:59079125-59174275	12	91442142	91442549	1.02752	0.388253	4.42564	2.84276
BE155921	1	188373551	188373689	1.66379	0.414505	4.42423	3.02273
BG898704	5	72871182	72872382	3.73785	0.98188	4.42202	1.42283
H61700	8	9467894	9470559	2.28592	0.220882	4.42114	2.52905
AI203030	8	115110902	115111347	3.19202	0.634725	4.42004	1.48754
exon2067	19	99762875	99774250	4.1907	0.145841	4.41663	1.66297
AK292687	19	75849263	75908642	3.34497	0.467745	4.41576	2.72525
CN479707	22	27188464	27189141	5.08815	0.310911	4.41032	2.56108
DN919299	14	43237313	43237794	1.59225	0.941949	4.40975	1.07314
BF769408	1	86414044	86414597	2.68364	0.414888	4.40918	1.00502
BF900808	4	127654252	127654604	2.79728	0.639369	4.40424	2.42407
DA902558	8	124593514	124593593	4.03285	0.575611	4.40277	2.55453
AA551674	16	113096996	113097435	7.69033	0.475169	4.39502	2.62668
BI060266	2	159210941	159251208	2.27683	0.547716	4.39222	1.0522
CA391018	21	135116733	135117114	3.75725	0.659186	4.39171	3.55251
AW340849	11	71759574	71760399	6.01587	0.513127	4.38875	2.53497
DB012195	18	37383776	37383933	2.83432	0.760377	4.3863	2.93168
BE569002	2	110429169	110429547	2.80294	0.771617	4.37721	1.32251
BF541574	1	20141340	20141822	4.38768	0.725465	4.37439	3.03064
AI133455	13	30276543	30277051	3.45729	0.89576	4.37412	2.53681
BQ707770	4	106680545	106681604	1.83429	0.922888	4.37307	2.76189
AI797630	8	134489368	134489810	1.11993	0.28558	4.37236	2.23508
DW439699	1	32936539	32937306	3.21762	0.97408	4.37115	3.04318
BG979802	22	36960972	36961138	1.82857	0.589393	4.36983	1.15822
BF760416	2	68414075	68436975	5.05835	0.526144	4.36794	1.40612
exon4439	8	8866481	8920154	5.0206	0.868479	4.35737	2.35765
BU567998	2	14281413	14281457	4.25429	0.768287	4.35643	1.95498
exon2639	3	115110904	115111143	4.83567	0.709144	4.35355	3.12259
AA864584	2	97519959	97520157	4.17096	0.415214	4.35336	2.21554
exon79	1	109131157	109131512	3.86485	0.218847	4.35167	1.91058
BF058204	19	32935850	32936456	2.32475	0.472391	4.34203	1.48392
M85974	5	115111499	115111560	3.15967	0.733791	4.33603	3.87397
chr7:106276275-106286550	7	238255389	238255537	1.16035	0.87409	4.33306	2.71774
exon2761	3	120020444	120020820	3.55047	0.716596	4.32476	1.74376
exon1081	12	20988788	20989248	2.93177	0.53387	4.31467	2.27017
DB281306	3	1372506	1372675	3.34779	0.599281	4.31008	2.28484
exon31	1	199847523	199847698	1.56848	0.768558	4.29697	1.12126
exon2602	22	105942074	105943338	4.74425	0.531824	4.29417	4.45873
AA776826	2	152457498	152457800	3.52967	0.65288	4.29412	1.7705
BU149307	1	64352623	64352708	3.75745	0.460401	4.28876	4.45912
BE185067	5	37469695	37469925	1.70008	0.482203	4.28522	2.30087
chr8:29955875-29977325	8	97235825	97246525	2.19901	0.480653	4.28118	2.23721
exon7	1	115110913	115111337	4.67473	0.636158	4.28102	1.7389
N22663	12	30258875	30259157	4.0525	0.672886	4.27389	2.55459
exon3562	6	122714468	122714596	4.95315	0.255849	4.27033	2.36943
BG218484	1	177555154	177555695	0.710178	0.469725	4.26994	3.86327
DB337452	9	44068888	44071636	4.82838	0.223421	4.26951	2.05431
CB857272	14	106178809	106344469	2.12689	0.417005	4.25968	3.43248
BX108284	16	42796425	42796523	2.60963	0.67666	4.25964	1.65901
CK003864	1	147219045	147219305	2.79394	0.321854	4.25357	2.20607
AA668319	2	137840154	137842746	4.13278	0.608531	4.25148	1.74875
BX100321	3	2769972	2770126	2.26043	0.500573	4.24918	1.65241
AU186086	8	204338007	204338363	1.92086	0.630081	4.24583	1.01248
BG897805	16	67468621	67469290	2.99754	0.957957	4.24188	1.03251
AI866789	1	122726182	122726251	5.71822	0.295587	4.23627	3.22004
BI753638	1	30297433	30297854	3.78568	0.677909	4.23624	1.6488
exon915	11	106206596	106680215	1.42693	0.649616	4.23261	8.52399
BM852782	1	38779922	38780316	3.96991	0.573428	4.22956	1.92863
exon39	1	85468308	85468453	4.56441	0.302667	4.22264	2.80487
exon1079	12	106680643	106680732	3.12477	0.531072	4.21624	0.532947
BE179982	2	57125548	57126300	3.15386	0.636026	4.21501	2.61008
BU852231	13	64989660	64990141	2.1851	0.746956	4.21287	2.64424
exon1972	18	43230740	43231181	1.3703	0.797763	4.20936	2.01436
exon3537	6	36960768	36961182	2.55693	0.655751	4.2062	2.77192
BG924691	7	8834361	8834924	1.97978	0.683461	4.20502	2.56106
BE006466	3	177785536	177788865	5.56638	0.63455	4.20347	5.03844
BG777293	5	188521875	188539200	2.55193	0.828676	4.20341	2.2606
AA309288	4	106680651	106680746	2.2498	0.888208	4.20259	3.63004
BG940180	8	66665527	66666120	2.13879	0.634185	4.20215	1.8995
CR745102	16	52872787	52873283	2.79077	0.708161	4.20166	1.88483
CA389012	1	19893993	20299074	2.76581	0.711391	4.20161	4.9873
exon1971	18	114681718	114698261	2.99218	0.785687	4.1993	1.56165
BX438910	8	74391984	74392426	3.39739	0.452244	4.19793	1.43965
CV409363	1	160282389	160282921	2.92934	0.719102	4.19446	2.64682
T94317	14	72139764	72140118	4.32969	0.975495	4.19314	2.2277
DR422368	12	9179358	9179841	2.4422	0.668543	4.19229	11.2841
exon2941	5	60179901	60180383	3.01512	0.394296	4.18939	0.706326
BQ285910	17	136972439	136978995	3.1445	0.990827	4.17896	1.8795
exon3844	7	128360728	128360828	3.65824	0.713173	4.17873	2.45915
AA668237	3	65407968	65451392	2.42018	0.906809	4.17823	2.03325
exon1520	14	109048054	109048721	2.16589	0.247051	4.16843	2.35185
chr10:8185475-8199525	10	111839141	111839357	2.00416	0.428098	4.16063	2.28694
R40201	20	246329824	246345391	3.16705	0.994441	4.15951	3.83301
BE348311	11	37454241	37454541	2.25243	0.94944	4.15808	5.19094
T93132	15	187641470	187651178	6.84285	0.573946	4.15711	0.480252
exon3043	5	191520146	191520481	2.05396	0.903711	4.15361	1.7862
AJ709552	10	115110904	115111066	2.88776	0.54975	4.1508	1.57685
AA325099	14	112068400	112115800	4.25971	0.738914	4.14747	3.11897
FN047198	2	72760625	72766385	3.96938	0.909858	4.14285	2.30922
exon4573	9	92322154	92384401	1.57127	0.5707	4.14176	1.63958
BE178478	11	28512790	28512935	6.0901	0.612797	4.1401	2.90015
BF209906	8	116744405	116746342	3.30059	0.755034	4.13551	2.25999
BM799962	2	121102198	121102814	4.2766	0.355949	4.13529	1.85065
BG217123	12	57873150	57889827	1.932	0.797179	4.13456	4.1262
CB963823	8	15866987	15867318	2.88477	0.581015	4.13369	1.23889
exon1179	12	59373730	59374203	2.73327	0.561259	4.13205	3.60474
BG219111	8	88066047	88076344	1.757	0.98444	4.13035	3.24505
BI521526	1	151754260	151754679	3.82977	0.742711	4.12946	1.83471
BG957862	3	112179825	112193875	1.66817	0.657955	4.1293	0.755325
exon645	11	17429993	17430067	2.15376	0.324961	4.12631	1.22536
exon427	10	78268042	78268302	3.01987	0.910852	4.12458	2.83642
BG106187	1	40075448	40075704	1.83379	0.52135	4.12302	0.60168
BM801148	2	43547431	43548519	2.48748	0.447274	4.11646	2.24292
HMlincRNA773	5	47977525	47990050	5.79216	0.778366	4.11644	0.886831
BE267271	1	75005968	75055692	3.0219	0.453144	4.11263	2.38786
BF194903	6	123716581	123718887	3.81961	0.877644	4.11174	3.64581
DA120681	12	185633690	185633925	0.818234	0.667584	4.11015	1.82729
AA587541	15	201395247	201584026	2.25642	0.997211	4.10934	2.64747
exon14	1	12746149	12750260	1.98958	0.184503	4.10415	2.30539
DA695910	3	20150536	20150787	1.23039	0.306979	4.0984	3.89483
AA732281	3	149850628	149850802	3.4461	0.547558	4.08811	2.71192
AW076083	4	115110916	115111241	5.21409	0.477719	4.0681	3.40541
exon1207	12	37575125	37663375	2.90441	0.289145	4.06669	1.58692
AA907924	9	178531420	178535800	4.82632	0.555676	4.05867	1.55056
BU658432	4	96106637	96106900	4.21653	0.410917	4.05561	6.00386
BM988304	14	49394861	49407605	1.14292	0.987103	4.04427	2.68255
R78413	8	71796054	71808066	4.52971	0.967138	4.04168	3.54189
AW835513	14	5269930	5357703	2.41451	0.296874	4.03777	2.17394
EG328251	19	131912361	131912901	2.46856	0.598718	4.03129	1.55283
BQ639097	3	224350755	224454957	1.50389	0.92631	4.03073	0.92631
exon4540	9	11959431	11999001	3.69609	0.109422	4.02338	2.07664
DB337334	16	54673950	54691500	3.68196	0.823504	4.02216	2.25129
AA908678	12	152367950	152373364	2.97481	0.354099	4.01962	3.23503
AW866755	2	53124525	53124805	3.02909	0.973751	4.014	3.66369
exon2813	4	182899663	182900182	7.98983	0.951742	4.01342	10.2363
exon2019	18	115110904	115111303	5.85392	0.72211	4.00842	2.55347
AA608819	13	208492501	208493068	2.48701	0.880221	4.00821	1.71169
exon3661	6	46804832	46805073	5.25474	0.236146	4.00485	4.95714
BG181896	15	6551872	6552193	1.85018	0.319204	4.00309	0.859977
exon1072	12	115110916	115111211	1.79187	0.668516	4.00298	1.72004
CD519095	3	124660465	124660950	3.45381	0.811642	3.99744	0.404577
exon1217	12	113626740	113627207	2.91754	0.942219	3.99047	1.18682
BQ214566	2	62077740	62077867	5.32658	0.362814	3.98922	1.87682
BU943130	5	7646939	8028666	3.64151	0.724368	3.9798	1.06933
R71101	8	111084576	111169731	5.3932	0.755492	3.9773	2.36101
CV404875	15	115110987	115111092	3.84796	0.970908	3.9764	1.81593
BG201765	1	53731566	53731617	2.77966	0.932695	3.97201	1.89571
exon3538	6	142869062	142869226	3.58691	0.266403	3.9662	2.54134
BG981136	11	20721306	20721891	2.79635	0.824125	3.96318	2.09571
exon1662	15	114681718	114682095	1.51274	0.234404	3.96231	1.89891
H90115	2	57125540	57125639	10.4697	0.593827	3.96154	2.3395
BF958479	12	133753762	133754219	3.3226	0.717063	3.96002	2.1677
AL042013	14	127558492	127558775	3.65757	0.495789	3.95708	2.4024
BG219347	15	224378334	224378974	7.84279	0.858487	3.95684	2.57681
AI702060	2	60796006	60796713	2.90834	0.64289	3.95469	4.50324
BE765130	9	115111328	115111989	3.05326	0.254845	3.95284	2.24029
BG192580	11	34220063	34220251	1.83226	0.293701	3.94913	2.3204
BF241006	1	134490839	134490910	2.83716	0.69147	3.94814	2.42946
exon1634	15	115110995	115111221	2.08869	0.774641	3.94768	2.15666
exon1668	15	73461382	73469385	3.84936	0.56561	3.94495	2.52362
BG218391	1	10820736	10823391	2.05533	0.341458	3.94024	0.558968
exon1073	12	44068181	44068593	3.64904	0.148147	3.93932	2.55138
EG328528	3	99411775	99424650	3.255	0.388564	3.93902	1.32967
BM684216	1	122193479	122193861	5.73855	0.497031	3.93768	1.86774
BG402451	8	106679910	106680746	2.76581	0.641861	3.93499	2.86881
EG327501	6	128929597	128929726	2.98999	0.693051	3.92967	0.474347
chr10:112068400-112115800	10	109117144	109117412	1.88148	0.911024	3.9294	1.68171
BM926136	13	115110910	115111395	2.44285	0.855265	3.92396	1.05442
AW665322	5	2386800	2387044	2.60435	0.834805	3.91984	4.16941
BG477047	11	10612214	10612999	3.01499	0.17421	3.91802	1.35651
exon690	11	74365853	74366253	1.97078	0.786201	3.9176	1.83021
DB322348	10	68271441	68271835	2.24573	0.114326	3.91466	1.7197
CV392862	9	57737733	57738370	0.966794	0.626784	3.91331	0.651217
exon1465	14	19577731	19578422	2.60658	0.401782	3.91299	2.55065
BQ709504	2	30639073	31098781	2.45366	0.520736	3.906	2.42899
exon2119	2	84239059	84239657	2.82551	0.610638	3.90201	3.06533
BX349934	6	57657561	57657951	2.38564	0.937237	3.90179	1.37974
AA948404	17	71796070	71809209	2.44648	0.657423	3.89918	2.69264
AX746864	14	108247779	108248224	2.84481	0.700242	3.89754	2.6201
BE003294	3	189034722	189035000	4.19486	0.542254	3.89411	2.54805
AA854612	11	55737020	55737094	4.72306	0.728993	3.89379	2.22469
DA144235	15	118798795	118799262	1.99469	0.509509	3.8926	3.06053
exon99	1	62580484	62815700	3.26938	0.418541	3.8894	2.19267
FN088814	18	118832680	118833010	2.58083	0.52889	3.88887	1.31445
AA224517	1	10580680	10581350	2.35264	0.557259	3.88363	0.966168
AW001813	3	154199227	154199559	4.61547	0.496663	3.8824	4.07189
CV361430	14	106679938	106680154	1.62965	0.717468	3.87932	2.12245
exon2777	3	1533408	1626427	4.04191	0.367238	3.8774	3.26663
BG924719	7	135293289	135401872	4.26605	0.485119	3.87448	2.83011
AB527916	3	134627618	134627961	3.29161	0.439248	3.87417	1.24551
H00916	12	14770527	14770828	2.11628	0.689454	3.86988	1.09383
BX119492	17	37680782	37723575	3.531	0.817675	3.86796	2.33969
exon3225	5	106995631	106995863	2.24087	0.310258	3.86712	2.32101
BE765124	9	62529765	62533543	0.681307	0.916721	3.86698	1.3186
exon461	10	53124536	53125124	4.15435	0.451692	3.85874	2.59844
exon2988	5	53708463	53709073	0.52447	0.446286	3.85122	3.43732
chr9:136300550-136313775	9	40865714	40865761	3.33329	0.694786	3.84582	1.86245
exon1471	14	64825976	64826293	3.09796	0.59081	3.84153	1.97818
AW885514	19	36960783	36961120	2.35814	0.500906	3.83559	2.38088
exon3668	6	115111482	115111560	1.4991	0.231776	3.83463	0.415839
DB346991	5	148811733	148812047	5.02388	0.967626	3.83248	1.18005
AA954643	1	115110916	115111242	3.28029	0.567702	3.8286	1.79509
CV397558	1	56766376	56784786	3.19456	0.436041	3.82452	2.17584
F28719	1	32933735	32934213	2.38209	0.627748	3.81969	1.56219
BE393881	2	57125548	57125642	2.57304	0.485696	3.81422	1.76019
BQ941633	13	106680191	106680269	2.56466	0.656512	3.80447	0.61609
AI337307	17	21945389	21945665	4.0475	0.417131	3.80034	1.85131
BG210545	1	153461013	153461219	3.78106	0.98298	3.7998	3.44165
AI744597	3	172137546	172137909	1.10062	0.767668	3.79717	2.4046
BU567630	7	98706224	98706335	3.41284	0.612922	3.79682	1.49202
CV412148	17	32091556	32092129	2.27115	0.697133	3.79634	2.10053
exon2185	2	187794696	187795076	1.82222	0.744258	3.79515	1.22036
exon1661	15	52666171	52666243	1.37438	0.37811	3.79329	2.43146
CR740605	1	19619801	19620320	3.1249	0.348096	3.79278	1.21621
BF895723	4	24802689	24986186	4.67309	0.892368	3.79272	4.37234
AA523320	2	186119137	186119846	0.860227	0.646253	3.79187	0.653476
W00380	1	131684610	131684930	2.89863	0.912865	3.78153	0.870872
DB297778	14	58530951	58538517	3.11381	0.440327	3.76972	1.97137
BG194620	11	137247933	137248473	4.98204	0.716899	3.76905	3.8322
chr11:113400350-113410875	11	101217256	101217655	1.06068	0.985157	3.76445	3.24223
BM551183	17	1174883	1175398	4.27434	0.543261	3.76101	1.56831
AI086782	10	21508854	21509246	4.405	0.915451	3.75967	2.75305
BU656784	6	20232561	20232855	1.45783	0.543765	3.75697	3.29363
N63056	8	71166796	71166899	2.58632	0.620186	3.75682	1.76671
chr10:21588375-21603075	10	232256701	232257070	1.36966	0.848834	3.7527	2.05803
CX166999	1	110361812	110362036	3.12408	0.656205	3.74989	2.38038
CN261451	17	14825305	14825402	1.72866	0.488244	3.74714	0.76336
DA299894	1	140190073	140190629	3.03773	0.670616	3.7432	2.07936
AI351199	2	124695661	124696232	2.249	0.734896	3.7418	1.04872
CX164334	1	91737352	91737751	2.16175	0.328309	3.74108	1.55617
BU533451	8	78469101	78470585	3.97116	0.43582	3.73997	1.55535
AA883825	6	131417202	131429733	1.77539	0.87734	3.73714	0.493413
BQ057248	2	70950123	71265016	1.01296	0.984594	3.73569	1.25097
exon3288	6	99297009	99297094	2.39572	0.930418	3.7338	3.70208
exon1975	18	4507569	4508016	1.11125	0.461717	3.73059	1.93027
DA800666	10	74375129	74375299	2.41433	0.513301	3.73035	1.56667
BE222824	7	108600736	108689969	5.52484	0.532857	3.72636	3.07652
CB053879	8	133283729	133283968	3.26634	0.319409	3.72315	2.47999
AA657907	10	231938542	231938627	4.68788	0.836083	3.71506	1.3614
EL583481	21	125940139	125940227	2.78804	0.60168	3.71406	1.70855
CB111221	2	72565386	72570380	3.28457	0.532415	3.71283	1.96072
AW967589	3	19597802	19598031	2.64611	0.534557	3.71137	2.05925
AV718611	16	96105708	96106070	3.47695	0.855854	3.71129	1.24278
BG490809	18	44692087	44692466	4.78468	0.345186	3.70826	2.55517
BC008245	12	50800243	50800602	3.13311	0.389223	3.70782	2.19972
exon2072	19	174039588	174040230	3.48906	0.439592	3.70697	1.11745
exon2725	3	106681021	106681161	2.08582	0.644997	3.70679	0.643062
EL584957	21	31611255	31625909	2.44666	0.831052	3.7044	1.83239
exon3150	5	79655348	79655463	3.73259	0.264495	3.70129	3.56298
DA318447	2	28608949	28609086	2.87127	0.765146	3.70084	2.678
BP421607	14	204337385	204337453	3.09002	0.532746	3.69675	3.63943
BX106769	19	100289440	100319743	3.42533	0.656497	3.69474	2.44717
BF737558	14	118584685	118585044	3.76806	0.27447	3.6899	2.4039
AF279774	3	164134817	164134922	1.92371	0.496653	3.68546	2.04521
CV399073	2	19606385	19606775	2.7209	0.625184	3.68503	1.3603
HMlincRNA1052	1	130570995	130571413	1.40596	0.499564	3.68293	1.95295
exon1526	14	99282741	99282810	1.67083	0.395759	3.68214	1.75336
exon2186	2	106681226	106681313	1.29207	0.896612	3.67722	1.61238
N49448	5	170110980	170111218	4.51262	0.326553	3.67564	3.76812
AA806802	15	7085048	7085112	3.73165	0.543506	3.67308	3.65458
DA642715	9	40509373	40509881	3.46569	0.487884	3.66779	2.02059
BG959100	13	125562868	125563297	1.15694	0.54251	3.66629	5.17618
exon587	10	66160600	66171525	2.55185	0.650688	3.66463	2.40681
BE083440	9	3893008	3893135	2.35864	0.915284	3.6607	2.65601
exon4205	8	38771913	38881627	1.43194	0.624244	3.65338	0.987333
H90844	7	180559665	180580248	2.91485	0.587824	3.65146	3.80921
DB350663	1	158780799	158917273	3.15036	0.405584	3.64659	2.42304
AI084187	15	16413231	16469482	2.669	0.970787	3.64503	2.38951
AW884018	1	45232067	45248124	3.77773	0.520852	3.64216	2.53612
BF922635	2	174541324	174541681	3.85707	0.650671	3.63883	2.72806
HMlincRNA913	20	110438134	110438700	3.10556	0.740653	3.63735	1.85382
R56315	11	147335377	147335761	1.97757	0.962539	3.63663	2.35497
exon4585	9	111838770	111839309	1.97161	0.349585	3.63218	3.46803
exon2016	18	143083420	143083956	1.80326	0.184969	3.62746	1.75158
AA164731	17	103284707	103285518	8.31086	0.786993	3.62456	3.33032
BI020545	14	91302920	91650693	4.37827	0.506482	3.62117	4.69894
exon817	11	106046530	106057905	2.82554	0.466189	3.62	1.54854
AA683203	16	127031852	127032311	2.0098	0.966195	3.61748	1.18459
CB124578	14	2185098	2185351	27.4617	0.529545	3.61693	10.3997
DA458777	5	17292425	17301410	1.48698	0.653402	3.61576	2.57946
GD145926	1	27407724	27407771	0.821516	0.900143	3.61455	1.45459
AI023615	15	187640862	187645696	2.44047	0.593269	3.60945	1.3025
exon851	11	174433240	174433665	0.634025	0.529699	3.60499	5.5445
exon449	10	140886335	140887019	5.76916	0.409882	3.60003	3.6209
exon848	11	73537802	73538341	3.42718	0.0794638	3.59585	2.99424
exon40	1	9377746	9378117	3.81986	0.468402	3.5936	2.12816
exon3189	5	127989447	127990270	3.24456	0.542893	3.58969	2.39952
AI289632	7	36304802	36305297	1.76149	0.829247	3.58606	1.82896
BG190558	8	37396304	37396430	4.98958	0.772666	3.58601	3.15364
BG181172	2	134155240	134169164	1.18121	0.734623	3.58497	1.66958
DB349701	9	154936023	154937469	1.645	0.971783	3.58488	1.02522
AW136353	17	76504675	76504728	5.73525	0.330312	3.58293	2.74996
R49645	7	6087259	6091413	2.90024	0.611291	3.5815	1.6973
BU664224	3	134424550	134510625	4.40701	0.735681	3.58014	0.904064
AW440929	2	5164489	5164843	2.92596	0.466634	3.5776	2.24247
BQ707656	1	48174390	48175467	3.63542	0.521824	3.57723	2.80924
exon2376	2	57125527	57126307	1.87466	0.840155	3.57435	2.91628
exon1357	13	96303135	96303331	3.95665	0.705674	3.5736	2.43071
BG250005	18	65933204	65934050	3.1148	0.84884	3.56175	2.33762
exon4432	8	109224455	109256963	2.68515	0.276603	3.55895	3.65087
exon2061	19	57147808	57148513	2.80042	0.725254	3.5507	2.42732
DB327179	5	7646918	8010214	1.65646	0.863563	3.5482	1.20673
exon1206	12	59719494	59720318	1.44553	0.178499	3.54728	1.33991
BF736027	3	80719719	80720307	1.9882	0.40904	3.54551	1.17475
BC063894	1	57125477	57126304	2.17878	0.540467	3.53565	2.71689
AI497769	14	101973024	102035162	3.39496	0.449676	3.524	1.87024
exon1535	14	58956820	58957177	2.51611	0.83591	3.52395	2.23764
BQ882304	2	28569295	28569391	3.44535	0.439127	3.52138	1.61699
BX100371	4	119122272	119122625	2.52765	0.53032	3.51972	1.36989
BF746429	1	60724039	61086333	0.696466	0.923151	3.51863	2.44457
BE174175	10	44112504	44173152	1.57794	0.242695	3.51476	1.62008
AI884885	3	50702882	50739100	1.40717	0.270575	3.50916	2.6684
CN267617	4	67711025	67754775	1.70059	0.400955	3.50887	2.58648
AA484593	9	106680735	106680825	1.86932	0.570438	3.50818	3.7553
exon2107	2	127943119	127943707	4.25914	0.62897	3.50669	4.15949
exon1796	17	27406102	27406512	1.52925	0.996628	3.50402	3.90887
BG571252	8	127558231	127558659	2.76272	0.403479	3.50398	2.46627
CD518212	8	142333649	142334151	2.50627	0.747837	3.50058	1.98717
exon2724	3	106680194	106680253	0.854979	0.907585	3.49782	2.07751
BF353034	9	71160739	71160909	2.32514	0.881149	3.49707	4.65105
AI857894	3	126975251	126975994	5.73646	0.695243	3.49674	1.76442
exon57	1	108526330	109660478	3.30564	0.565138	3.49099	2.81802
exon80	1	37148672	37174003	5.15771	0.583097	3.48556	2.82452
exon3205	5	12742971	12750229	3.42238	0.261857	3.48254	2.43657
H61576	2	8828601	8828935	2.52213	0.499917	3.4825	1.44048
H27851	2	63598501	63598596	4.11462	0.495001	3.47894	1.50439
Z25005	4	151930166	151930396	2.21877	0.801002	3.47719	3.17435
DA349921	12	145304	192773	0.542499	0.35148	3.47554	0.662645
CA773815	14	106679925	106680155	2.15636	0.638593	3.47098	1.92648
BE048002	1	36960694	36961194	2.42621	0.566022	3.46961	0.55061
AJ710845	7	52320131	52320685	1.44896	0.429526	3.46959	2.78149
AW028558	9	92433214	92433660	4.39717	0.493226	3.46862	3.97247
AA868275	11	65933257	65934415	2.65694	0.571416	3.45719	1.96981
AK125138	1	101200719	101621995	3.07171	0.84371	3.45494	2.72765
DB284822	4	115110916	115111249	2.85257	0.921453	3.4489	2.90766
AK309731	5	127031221	127031570	0.783868	0.971955	3.44598	2.45961
AI368756	1	14815691	14815909	2.19211	0.950298	3.44314	1.98335
BG925062	1	9016242	9016725	1.20604	0.507769	3.44244	2.401
exon1960	18	9015786	9016365	4.11665	0.449496	3.44086	1.45729
CB219568	12	115110917	115111019	2.69714	0.394864	3.43893	2.26862
T02980	22	44721569	44794354	3.02546	0.394908	3.43633	1.45703
BX373435	11	95063047	95063126	1.20473	0.629871	3.43177	1.23544
BX110602	3	107132475	107132669	2.79148	0.199	3.43039	2.33211
exon4059	8	9420198	9420368	0.72312	0.859684	3.42828	1.80832
DA233614	1	115110904	115111073	3.05685	0.560018	3.42606	4.22867
AV721649	18	14585005	14585276	2.68494	0.372954	3.42562	1.93873
DB036467	11	36736620	36737022	4.26432	0.273347	3.42531	3.16628
N76770	14	2391563	2391735	0.769535	0.796329	3.42428	3.70763
BF978043	1	57124793	57125315	2.96952	0.390208	3.42204	1.8916
exon2744	3	101497806	101498385	3.06389	0.637958	3.4204	1.91949
exon128	1	127989976	127990421	2.12084	0.680219	3.42038	1.4633
chr3:16732325-16743650	3	177783940	177784557	2.73366	0.90636	3.41925	1.42547
exon2968	5	113097634	113097786	2.31309	0.536786	3.41834	1.93963
BF509021	5	28529702	28530103	2.83395	0.994169	3.41659	1.70206
exon371	1	32911884	32955124	2.67266	0.426084	3.41479	1.15785
C17272	2	92372977	92384427	6.49348	0.384866	3.41162	0.984428
BX101700	2	115110917	115111019	3.51409	0.968076	3.41056	1.81414
exon4480	9	137236388	137269264	2.28309	0.601652	3.40309	2.7978
exon1720	16	121047045	121047539	2.88115	0.400017	3.40294	2.45642
CN284366	5	101973033	102035005	3.47996	0.417875	3.40175	1.70896
AK123065	4	60430991	60495264	3.54094	0.741525	3.40109	1.11897
DB343213	17	122808487	122808973	2.6089	0.378506	3.39905	1.06547
CB124915	14	72474030	72474145	2.59284	0.408852	3.39812	2.00889
AW138314	3	57124815	57125850	3.47389	0.975371	3.39756	2.35332
AI201288	1	88662730	88663282	1.93541	0.799111	3.39613	2.20589
BG954830	7	30879945	31246420	3.16443	0.813802	3.39188	1.03346
AI094639	15	2414675	2415003	4.20091	0.536705	3.39111	2.17951
AW340022	8	191646068	191816829	3.87589	0.916192	3.38833	0.986871
exon2803	3	98571903	98572177	2.28831	0.286967	3.38593	1.53514
exon3377	6	74014199	74057777	3.53489	0.37855	3.38393	2.78179
FN161931	19	118890388	118890673	1.30148	0.845573	3.38203	3.01097
AA464870	4	136300550	136313775	3.25198	0.922767	3.38167	1.33234
H95316	11	148811560	148812013	3.73435	0.823741	3.38094	2.52302
chr9:115624525-115638900	9	174538266	174538824	2.05191	0.862427	3.37967	1.72298
AI004797	8	1032417	1033068	1.98533	0.691261	3.37916	1.69137
AA889312	7	107121553	107445487	2.00237	0.37822	3.37847	3.09274
BU663229	1	36960738	36961181	1.55625	0.814085	3.3777	0.554502
exon86	1	30278372	30278902	3.95452	0.213731	3.37737	3.42275
exon1524	14	79658264	79658356	2.26143	0.874776	3.3765	2.6867
BX389678	3	135531180	135531385	2.2589	0.965477	3.37604	2.19511
HMlincRNA277	17	142138612	142139747	2.89638	0.624021	3.37513	2.56606
EL583504	21	108314923	108315327	2.95453	0.640085	3.37432	1.33031
R66280	13	76503990	76504230	3.93791	0.746568	3.37268	2.01544
DA382640	7	185634960	185635239	3.70766	0.403421	3.36738	1.10179
DA842742	7	6479874	6553138	2.12575	0.467445	3.36585	2.89791
F12636	9	324244	324528	2.62251	0.973365	3.36145	2.03333
N86948	13	102210389	102214649	1.9001	0.714781	3.36058	1.92813
CU692690	22	4507269	4507781	2.13335	0.783818	3.35986	1.53742
BQ447228	12	101357956	101520390	1.33368	0.560324	3.35967	1.79242
BG779924	8	50651604	50651748	3.43897	0.413612	3.35952	1.6377
AI732319	3	7646927	7974176	3.4875	0.465711	3.35747	1.96605
AI796135	9	32107502	32107742	4.33673	0.665092	3.35575	1.82351
BG258490	14	44068295	44068814	3.37345	0.550727	3.35422	2.52916
exon4058	8	86890191	86890500	3.1308	0.474595	3.35169	1.84272
exon249	1	130231490	130254271	2.34804	0.467832	3.34972	1.85431
AA357464	13	148061879	148062109	1.91361	0.5887	3.34925	2.42148
AA167532	5	45440937	45441333	4.12469	0.432234	3.34348	1.59561
BU101518	15	78117080	78135452	2.05446	0.628378	3.33904	1.50199
AK127859	12	106679809	106680141	14.246	0.699507	3.33893	1.36597
BM457645	2	57125688	57125799	4.8376	0.706762	3.33462	2.84718
BQ919182	12	127468349	127489950	0.940485	0.863394	3.3345	3.25994
BQ940271	5	72796960	72797244	2.09205	0.425233	3.33404	1.6908
CD700697	19	55834083	55912686	4.23793	0.35074	3.33305	3.18543
BF835246	1	48028168	48028441	2.31176	0.334197	3.33257	1.41048
BM545521	2	323668	323942	2.53321	0.623493	3.33224	2.63159
BF667279	6	45727709	45727964	1.97713	0.566349	3.32862	0.69418
AI962959	2	328850	328943	1.62172	0.820146	3.32643	1.52279
chr8:47056500-47068675	8	115110916	115111180	0.472238	0.596465	3.32598	1.44762
AA879429	18	150612877	150985719	1.91141	0.485344	3.32534	2.10111
chr1:10834200-10846175	1	106680583	106681605	3.51972	0.590936	3.32449	2.86657
AK098787	8	101485052	101485434	2.82353	0.285079	3.32402	1.70302
HMlincRNA824	10	192471331	192471695	1.1884	0.793569	3.31556	0.884542
DA499302	10	5475806	5543323	1.99564	0.713782	3.31197	4.08358
exon2378	2	85470774	85665730	3.53837	0.395941	3.31023	2.54965
exon3379	6	44862426	44862705	2.83232	0.489569	3.31021	3.14538
BX279812	8	120025896	120026008	5.4424	0.297191	3.30874	1.68349
R31531	8	2187740	2187889	3.18452	0.564791	3.30718	1.81442
AA300593	3	137358596	137358988	3.82074	0.430281	3.30354	1.91488
DB333932	10	139003194	139003472	1.70601	0.629371	3.29235	3.88511
CB054901	13	134490041	134490748	2.89718	0.880213	3.29196	2.06598
BC038381	20	124116274	124116709	3.97815	0.720118	3.28405	2.59488
AV755552	2	25286072	26284294	2.73075	0.677586	3.28127	1.90013
BG184874	5	2387414	2387536	2.61205	0.806332	3.27843	2.9989
AI807028	3	92960737	92961139	1.88026	0.467151	3.27413	1.98061
AK122825	13	85986189	85986723	6.21038	0.861047	3.27241	2.41063
exon3210	5	129753909	129754039	1.50799	0.390009	3.26928	1.80398
CV382201	2	117633145	117633439	1.9748	0.544326	3.26651	1.43047
BU737190	14	115110904	115111165	3.75802	0.710581	3.26579	2.29768
exon847	11	44168384	44168670	2.7433	0.543911	3.26393	2.98266
exon1398	13	186052168	186052704	1.12375	0.911993	3.2583	0.703176
BI022929	7	185335857	185885240	1.40733	0.752635	3.25653	2.73068
DW424231	10	142146346	142146687	2.72071	0.907662	3.25585	2.71259
exon803	11	5377852	5378012	2.99661	0.384586	3.25444	0.891987
BM083821	21	20085207	20085694	4.01384	0.599142	3.254	1.10368
DB236537	2	158732360	158732426	3.46885	0.97972	3.25306	1.96407
HMlincRNA461	10	224428682	224451649	1.79368	0.611991	3.2498	1.34421
FN149784	18	57125837	57125948	5.4346	0.64342	3.24962	2.69145
exon487	10	172319478	172329149	3.2934	0.878935	3.24255	1.92922
chr13:75360325-75373025	13	171933570	171933736	1.41318	0.70613	3.24014	1.68771
exon3544	6	106710729	106710927	3.08338	0.447103	3.23749	1.29279
BU682469	15	170106134	170106676	2.00438	0.511759	3.23577	4.13019
AI394597	18	53720131	53720694	2.33625	0.255972	3.2355	1.94108
BU950499	2	72133042	72133282	1.27405	0.588941	3.2317	2.27547
exon1797	17	57125825	57126312	1.93763	0.622534	3.23128	1.87159
DB337502	13	17292421	17292648	2.69495	0.535455	3.22903	2.30321
AI263080	3	65891908	65892423	2.24418	0.836122	3.22702	3.6481
CV398652	12	1149959	1175110	2.28058	0.836806	3.22486	2.13495
BF675100	12	76138886	76255301	2.65196	0.305243	3.22398	2.16352
DB307950	5	131851983	131852698	2.61805	0.443837	3.21907	2.17744
BG195656	1	19629179	19629861	4.50174	0.397071	3.21708	3.25937
DA411236	8	102959921	102960207	6.11828	0.831394	3.21675	2.35874
AA354437	5	102988551	102989146	4.08936	0.545003	3.21667	2.62222
DA709814	3	27196154	27196224	0.844254	0.326673	3.21642	2.6422
AA256069	10	183482592	183483367	1.73692	0.961803	3.21427	2.70237
BF930798	14	11465054	11465375	4.29484	0.670071	3.21286	2.10962
BG496582	2	40856395	40857257	2.15746	0.733678	3.21274	2.11176
BM021902	11	36960739	36961170	3.36889	0.650426	3.21237	2.514
DA762481	14	44249519	44325026	4.52044	0.831559	3.20944	1.43109
DA347371	1	27299935	27300290	1.05462	0.309195	3.20786	2.57031
AI214809	14	115110904	115111255	1.11456	0.621634	3.20733	1.81727
DA812292	2	27474564	27474741	2.15352	0.19402	3.20373	0.993748
AA993259	7	115110913	115111230	3.13823	0.35634	3.2005	0.703043
AW855737	2	122808212	122809134	3.1409	0.844348	3.19062	1.38122
DW466552	11	148672061	148672498	0.767443	0.844756	3.19002	1.4515
DA083067	18	99672548	99673090	1.99643	0.706372	3.18803	2.48382
exon691	11	44537174	44929010	5.08295	0.457463	3.18792	2.18467
BF873101	19	2387740	2387918	1.31627	0.94168	3.18646	1.00682
W31488	12	2786605	2786767	3.91475	0.760963	3.18643	2.15775
AW860217	16	224366755	224367097	3.12492	0.687837	3.1834	1.12969
exon2103	2	94939210	95002752	3.50253	0.607968	3.18225	2.5964
DB339348	7	158963676	158964154	2.67599	0.934536	3.17984	2.58557
CA390507	16	176069046	176069512	2.9442	0.74642	3.17804	3.65462
CN270476	8	57358102	57358261	2.5531	0.565591	3.17707	1.65454
chr8:50050850-50118750	8	118923011	118923323	2.38447	0.445282	3.1753	1.4735
exon1606	14	92303759	92384283	1.43111	0.461204	3.17475	3.27418
H01815	18	34644687	34644936	2.53064	0.401087	3.17172	1.81487
BG569808	6	115110968	115111347	1.6973	0.264392	3.17048	2.33722
N34783	1	53767653	53767835	4.42746	0.177657	3.16339	1.70205
BG185008	15	65933240	65934990	2.92603	0.406788	3.15947	1.26299
AA278176	2	6549868	6550267	2.0777	0.338574	3.15617	2.69278
AW512386	11	71807957	71808066	1.01735	0.652765	3.15149	2.03366
DA455721	22	30275995	30276576	1.63493	0.776371	3.1447	2.54507
exon2236	2	134489366	134490273	1.02581	0.488369	3.14457	1.02047
exon634	10	17556830	17557122	1.50677	0.210647	3.14103	1.11165
FN095821	4	115110912	115111234	1.8267	0.843111	3.14055	1.4639
exon565	10	114876309	114876607	1.41153	0.973535	3.13727	2.3125
BQ065129	3	113789050	113789340	2.50447	0.282878	3.13455	1.91636
CV341799	14	6548398	6548856	3.18942	0.75972	3.128	1.9023
CN265525	15	106680546	106680823	3.09034	0.875544	3.1267	1.71652
exon45	1	127929090	127929404	1.89384	0.672135	3.12567	1.91782
AI478501	16	6633404	6633951	2.06303	0.496463	3.12401	1.74339
AI220263	7	177771665	177772047	0.78798	0.575291	3.1202	3.86709
DA304155	3	137276717	137277220	2.93623	0.780803	3.11832	1.60076
chr2:235906000-235923850	2	23407913	23408350	1.94444	0.865508	3.11577	1.92748
CV348919	13	173076835	173101224	3.67533	0.827316	3.11451	3.39984
BE180783	2	136020043	136020612	3.86	0.664741	3.11358	2.70681
BM151674	19	98705694	98705795	1.2636	0.677528	3.11327	1.51983
R65932	1	151930177	151930281	3.54726	0.795915	3.11297	1.97614
HMlincRNA1049	1	36960711	36961182	2.86258	0.676664	3.1119	1.91905
AV699488	8	36085218	36091863	2.502	0.348081	3.1089	1.30385
AA397707	13	54068261	54068735	4.6297	0.873863	3.10525	1.40828
FN062622	1	95495656	95496242	2.97667	0.427578	3.10368	1.42977
chr13:37380475-37450700	13	111152513	111166834	3.36451	0.616314	3.09846	1.38615
chr2:54096175-54165975	2	61727614	61728674	2.27088	0.694751	3.09396	0.748054
DR159583	11	65355036	65355430	2.40029	0.828986	3.09386	0.571623
BQ233378	6	115110909	115111475	4.43356	0.473305	3.08268	1.55147
T81054	1	105831921	106111516	2.04413	0.886489	3.07255	3.91369
CV363180	7	82245967	82246506	0.693101	0.330833	3.07249	2.08598
exon440	10	60825	525164	4.19035	0.535162	3.07228	2.65645
BX112277	16	84001255	84001330	3.36695	0.343228	3.07163	3.41933
HMlincRNA1270	7	185327849	185328328	2.4838	0.955888	3.06496	1.63953
BF326211	3	58869435	58869560	0.875137	0.882937	3.06489	1.32124
exon3132	5	10485925	10492168	4.99467	0.539761	3.06288	3.34998
exon2445	20	96384239	96384661	2.05047	0.311633	3.06104	1.02523
DB274526	11	5153307	5153712	5.22074	0.627131	3.05926	1.79169
exon3566	6	2766247	2766544	4.14447	0.459524	3.05892	3.35206
exon3561	6	114697029	114698258	1.44759	0.995049	3.05596	1.32427
HMlincRNA716	19	134489368	134490204	3.14812	0.917636	3.05332	2.66935
AA878450	3	71110101	71110334	1.9085	0.646975	3.05177	2.32367
AW895072	14	125349095	125349200	3.19974	0.525097	3.0517	2.49425
exon1527	14	65937568	65938092	6.10512	0.428527	3.05054	2.52188
FN156889	11	65767187	66045865	0.0922244	0.99942	3.05045	2.16295
exon2944	5	26791730	26795860	0.84374	0.587051	3.04687	1.52911
exon3565	6	123292935	123293196	2.21473	0.326798	3.04658	2.47564
chr5:67639050-67653625	5	6548389	6548774	2.35934	0.954832	3.04508	1.02247
CD709954	9	240940214	240940764	4.50715	0.625123	3.0421	1.44946
AI905520	1	78470419	78470561	3.45876	0.486698	3.04104	0.858175
BU853904	6	170126785	170148232	3.21445	0.89474	3.03943	2.35038
exon414	10	115668072	115668644	2.24914	0.684325	3.03836	2.84743
exon1999	18	37606495	37606551	1.09512	0.490863	3.03472	1.99934
exon4149	8	206199367	206199942	5.21978	0.803592	3.03436	2.66524
BG623157	5	29955875	29977325	2.3905	0.563655	3.03436	1.63934
exon2861	4	115110653	115111243	2.45411	0.230576	3.03362	1.90684
HMlincRNA1422	10	231629860	232286256	0.789366	0.964148	3.03084	1.60347
BG541065	22	41608230	41608515	1.82756	0.740508	3.03073	1.00689
exon104	1	14834853	14834913	6.44319	0.84428	3.03055	3.64857
BU171414	1	2388056	2388266	2.47608	0.99746	3.02447	4.23641
BI044007	2	67497944	67507545	2.80853	0.290455	3.02252	1.4424
exon1612	14	142319099	142319239	2.93091	0.901953	3.02203	1.73231
exon3215	5	15103884	15104196	1.40284	0.663013	3.02043	0.763196
BM466845	1	117315267	117315519	2.87531	0.66621	3.01594	2.02742
exon2070	19	170235950	170236992	3.47142	0.56057	3.01575	1.24549
BX445845	19	115110916	115111189	1.50155	0.443544	3.01537	2.28678
chr14:69792625-69829600	14	122376695	122694968	2.10311	0.508567	3.01521	1.36175
AW136677	8	114685470	114925735	1.38123	0.821379	3.01356	0.767112
AA368043	8	185634761	185635051	1.94995	0.485562	3.01076	1.43814
exon2444	20	2232532	2232738	3.83395	0.758484	3.00904	1.82435
AI700526	3	39947788	39955936	3.40994	0.17218	3.00767	2.25803
exon4416	8	5151324	5151882	2.68007	0.170699	3.00713	2.37621
AK096322	16	2204058	2204146	1.31259	0.821365	3.00574	2.4483
BM457408	7	16044341	16047117	0.78537	0.639414	3.00498	1.2616
AW119090	12	60676516	60688878	2.72538	0.666243	3.0045	2.65469
exon3445	6	86586301	86801756	3.71243	0.589567	3.00267	1.63143
AF279783	1	170132146	170157131	3.69495	0.664392	2.99924	1.77912
exon1680	15	122238384	122243606	2.8189	0.871495	2.99474	3.79255
CV354448	2	85227434	85228252	1.44454	0.444673	2.99437	1.60864
AA469958	18	115110917	115111005	2.24395	0.454661	2.99368	1.61226
exon4414	8	27291492	27292006	2.38828	0.613774	2.99211	2.1253
exon2096	2	9016096	9016340	1.63976	0.196165	2.99034	1.0946
AL832920	17	109858793	109879019	3.73666	0.416637	2.98819	2.82196
BQ188538	2	106680933	106681083	5.47981	0.960842	2.98681	1.70732
exon4335	8	116741164	116741945	2.42793	0.44619	2.98525	2.66138
DB303574	1	172135706	172136053	2.3137	0.954695	2.98435	3.36034
AW005994	7	71796398	71808066	3.99503	0.298657	2.97691	2.1965
BM475999	1	23220118	23220753	3.49865	0.652706	2.97687	3.78199
BF809467	17	127031471	127031716	1.57299	0.72504	2.9758	1.95338
BQ082218	6	185708566	185709301	1.27974	0.838555	2.9754	2.3482
exon1531	14	21508847	21509410	2.36335	0.434576	2.97352	2.25085
AI298656	13	987681	988035	2.63216	0.892099	2.97286	0.555637
exon2960	5	58962221	58962281	5.52244	0.321848	2.97049	3.54366
exon2403	20	101557093	101582552	1.99987	0.500443	2.96942	1.12022
AW847630	18	155957683	155958146	1.50854	0.289895	2.96935	1.85673
AW195314	4	54168795	54169184	1.51925	0.24393	2.9664	2.01948
DW408355	3	2642871	2690587	2.84797	0.231417	2.96573	0.871324
BF330976	2	134533098	134680291	2.07512	0.586015	2.96226	1.13605
exon4220	8	61503976	61504519	2.90876	0.764126	2.96165	1.96286
CD000492	6	101485108	101485510	3.86802	0.120805	2.95859	2.818
exon412	10	101484529	101484805	6.44704	0.752777	2.95444	2.81964
exon3378	6	106680021	106680141	2.88152	0.550974	2.95386	1.79811
DA087369	4	105941975	105944804	1.28604	0.933072	2.94658	4.42483
AI337283	17	158440118	158440182	1.38041	0.649301	2.94645	1.61836
BG254779	8	72774450	72774803	3.40232	0.164955	2.94625	1.16703
AI857428	3	57360004	57360315	0.823554	0.811226	2.94551	0.876366
BF027992	8	54104348	54104823	4.58946	0.685826	2.94462	2.75845
exon1020	12	34215662	34262480	2.33146	0.430285	2.94414	1.71345
exon3283	6	92837222	92837727	4.88478	0.954136	2.9413	2.03883
BE777474	8	191515460	191515625	3.42348	0.941859	2.94038	3.22953
exon1784	17	2690599	2690913	1.58821	0.555476	2.9379	3.8256
DW435241	10	76560637	76560853	1.97863	0.822179	2.93739	1.40242
BX956548	1	200467311	200482126	4.05748	0.950075	2.9331	1.83196
exon4067	8	128929844	128930024	1.32905	0.559673	2.93189	1.78278
exon2330	2	37926800	38108577	1.07201	0.501548	2.92897	1.59186
exon3083	5	37492550	37492925	2.7996	0.585774	2.92689	1.90476
exon2925	4	139655058	139686758	1.85794	0.577078	2.92644	0.837731
DA385619	7	139592659	139593124	2.04953	0.756548	2.92415	1.62359
BG182628	1	35761888	35787445	2.58936	0.636174	2.9223	1.09947
H47249	8	143507200	143521850	2.20938	0.360755	2.92148	0.948438
BP872601	7	168417522	168417866	3.62223	0.539534	2.92127	3.13287
exon1523	14	137262165	137262260	2.96752	0.284953	2.91974	2.62498
DA195606	14	99271518	99271658	3.35644	0.998171	2.91705	1.74952
DB041518	5	11738101	11738737	6.1147	0.497496	2.91472	1.22521
exon1281	13	91770645	91770709	1.28246	0.722642	2.9136	1.32352
exon85	1	31396968	31397222	1.74545	0.456118	2.90961	1.60695
exon2393	2	59079125	59174275	3.85683	0.317386	2.90892	2.83299
exon3293	6	115110904	115111161	7.30966	0.294128	2.9001	1.68157
BE044828	14	217105928	217106282	2.94324	0.638852	2.89906	2.39027
exon90	1	134489537	134490365	2.26933	0.483619	2.89763	3.08705
exon1367	13	141418473	141426038	1.42893	0.315075	2.89165	1.07698
AW969510	19	65014141	65014656	3.40216	0.236669	2.89003	1.68587
BU853136	14	98705757	98705799	2.58989	0.536491	2.88902	2.74971
BQ706467	4	107008351	107008605	1.23527	0.481665	2.88855	1.4025
EB388187	7	144682666	144994156	0.751562	0.89376	2.88844	0.630442
DA726924	2	202551146	202551672	0.994452	0.770724	2.88837	2.83659
AW946951	14	71783274	71783682	2.17281	0.583429	2.88725	0.850509
BG260530	8	152316212	152465951	1.4619	0.494779	2.88567	1.0802
BF673518	15	115110904	115111143	0.978527	0.560915	2.8822	1.79445
exon4063	8	2687274	2687768	1.50108	0.673281	2.88214	1.54833
exon3222	5	85543003	85543278	3.3907	0.288983	2.88179	3.1831
AI799258	2	60175073	60175492	2.03038	0.297056	2.88073	1.95478
BQ722043	2	39755988	39756856	1.95625	0.255649	2.88006	1.54003
AW470401	12	31318473	31319023	1.06167	0.765612	2.87793	2.1205
exon4424	8	151930449	151930486	4.89283	0.746964	2.87712	1.33345
AI445550	8	50650296	50650685	1.56996	0.428338	2.87194	1.36533
AW013995	14	27399860	27400674	1.9054	0.810733	2.87065	1.63059
AA078066	7	32806948	32807169	2.10242	0.924399	2.87046	2.97701
BM729216	8	138238495	138238639	4.98734	0.659143	2.87039	1.34876
exon1970	18	2249390	2249857	3.76394	0.681066	2.86955	2.04771
DA096620	18	208254692	208255080	4.25184	0.995834	2.8676	3.19351
AI084258	1	37998712	37999625	2.88034	0.350027	2.86688	1.31461
exon4185	8	134489312	134490092	1.87231	0.925447	2.86589	3.97737
AI202934	12	32088014	32088845	2.83514	0.259435	2.86527	1.21472
AK126923	10	42419757	42419902	0.447794	0.628284	2.85773	2.49007
exon2996	5	114681713	114698250	2.84384	0.615544	2.85688	2.79029
BF062341	14	19109074	19109517	1.15121	0.880591	2.85678	1.39343
exon1783	17	115110914	115111255	2.46148	0.978318	2.8547	1.70036
AI359660	5	106679977	106680685	0.792053	0.787886	2.85155	1.50776
BE182165	10	58868952	58869787	0.852502	0.831559	2.85153	1.08163
exon3	1	119122229	119122626	2.60813	0.161381	2.84999	2.78794
DW432868	17	200455426	200483923	9.94947	0.551832	2.84301	2.20684
exon581	10	170349579	170864168	0.556786	0.593687	2.84206	1.28654
exon2062	19	6507664	6508173	2.29871	0.832865	2.84081	3.06321
exon1767	16	28608741	28608973	1.78186	0.814281	2.83449	2.21791
exon120	1	237871332	237871608	1.09256	0.62504	2.83422	4.65707
exon2404	20	90685388	90685764	1.80665	0.80064	2.83169	2.71011
BM151805	9	32935702	32936221	1.14708	0.170036	2.83082	1.74558
AA433914	14	13002508	13002790	1.37177	0.783442	2.82619	1.85373
DA490503	1	79243350	79253700	3.76187	0.82355	2.82604	1.89307
DT932653	8	27720506	27720862	1.34118	0.793161	2.82519	1.20522
AI187902	1	17415949	17416199	4.11894	0.511609	2.82411	1.76043
BF816935	5	122715032	122715364	2.11477	0.473632	2.82409	0.868312
exon3212	5	82882687	83366584	3.49289	0.411795	2.82357	2.28984
chr6:150647775-150661325	6	3676494	3677002	2.1776	0.818248	2.82288	1.93846
EG328057	15	118831966	118833012	1.81953	0.397385	2.81763	1.77541
BF242157	10	135236504	135236921	2.45082	0.392901	2.81525	1.19266
CD515754	6	18028975	18029191	3.57338	0.214377	2.81491	1.68626
AI378352	17	118930589	119199116	1.68616	0.531591	2.8133	1.82971
AI369956	6	126691597	126691658	1.99015	0.525232	2.81022	2.26142
exon420	10	48128712	48129077	2.50403	0.576454	2.80825	2.85239
exon2258	2	115110907	115111102	3.15015	0.516941	2.80759	1.9333
exon3207	5	47214847	47336054	4.59789	0.12223	2.80547	2.67949
BC009210	15	1027515	1027777	1.81321	0.700313	2.80154	1.94685
R22072	2	92384155	92384432	2.22247	0.718448	2.80011	1.04703
DW436166	8	57126295	57126329	2.24977	0.596884	2.79048	2.39225
DB235360	5	41629644	41629760	1.07673	0.891808	2.78852	2.93001
BG204929	8	237730376	237730960	2.51267	0.540175	2.7842	2.14384
exon2980	5	8460640	8461398	2.38579	0.565851	2.78339	2.13934
CD102573	4	9015450	9015973	3.77533	0.786891	2.78226	3.72817
exon2599	22	19584314	19584888	2.80062	0.414786	2.78153	2.2563
BE148258	12	35755165	35755699	1.05371	0.386461	2.78091	1.30126
BF891429	2	79658527	79658747	2.50059	0.371653	2.77901	1.60044
DB048515	8	12787227	12787387	0.326995	0.269218	2.77821	1.85143
BQ644557	1	33003475	33004338	2.99503	0.830525	2.77782	2.37549
BX112397	1	169828832	169829488	1.71382	0.962464	2.77677	3.46223
BX098234	1	59294655	59294809	2.73575	0.885072	2.77621	4.99399
BE544402	16	177569938	177569996	3.84132	0.69936	2.77404	2.76546
exon3442	6	155938553	155938994	1.43572	0.625093	2.77329	1.87685
AI939567	21	89899473	89899661	4.14477	0.445958	2.77283	1.96041
DA328735	15	36960668	36961194	4.53432	0.647389	2.7699	2.5485
CB158131	7	40856727	40856803	0.664098	0.427142	2.76981	3.0264
BE874914	7	85089241	85089846	0.328669	0.336465	2.76948	1.087
exon254	1	75408456	75408931	3.20016	0.626186	2.76941	0.929711
BM142180	20	142314389	142314557	1.83976	0.220665	2.7669	1.16388
exon369	1	75056065	75056322	2.07882	0.439404	2.76653	1.90439
exon2995	5	35756529	35800104	4.0721	0.389767	2.76511	1.7647
AK128672	7	7542662	7542815	2.78166	0.768957	2.76386	2.60296
BE675158	1	99268083	99268269	2.40837	0.468212	2.76317	2.1513
BX092746	14	158332200	158332492	3.27224	0.837469	2.76269	0.828185
CD244767	9	153398726	153495039	2.73833	0.540587	2.76163	1.88313
exon4426	8	127030220	127030329	0.834721	0.78455	2.76152	1.07446
DB302442	8	123621722	123622181	3.2285	0.357097	2.75879	1.30576
BG192056	1	134446358	134446566	1.96401	0.536397	2.75658	0.379987
DB097510	3	208254721	208254956	5.31562	0.75732	2.75427	2.05735
BX490662	3	35761098	35806743	3.46069	0.558552	2.7538	1.24236
BE084655	8	112221445	112221677	2.67623	0.515937	2.75346	2.49196
CA397116	3	20151095	20151158	0.896279	0.415622	2.74945	1.28951
CV416649	2	47178410	47178730	2.54532	0.0795758	2.74945	1.45318
chr1:58946300-58965675	1	34191513	34299092	2.35238	0.768837	2.74747	2.39733
AI479133	3	75360325	75373025	1.86607	0.38118	2.74653	1.7443
AA205792	1	155980128	155980542	2.13367	0.616654	2.74627	2.21637
BF828930	2	52316487	52316830	1.83807	0.426329	2.74217	2.92798
AW268417	8	196245623	196264883	0.922828	0.383545	2.74023	0.609969
AA913887	2	106680643	106680722	1.74798	0.617012	2.73842	1.04494
AA907065	1	57124983	57125838	4.56478	0.307732	2.73125	1.79624
chr1:36804800-36856000	1	127031387	127032300	1.63976	0.844099	2.73032	1.70661
chr17:21173800-21193125	17	91442161	91442549	1.6688	0.344187	2.72715	1.76381
AA610696	2	123621844	123622234	2.96635	0.768012	2.72536	1.0603
exon222	1	65538509	65538590	2.29547	0.267549	2.72436	0.891826
Z37012	12	127927675	127928102	1.90745	0.943919	2.72294	2.09556
BF379338	5	223541552	223554575	1.63924	0.533065	2.72268	1.27767
AW867585	20	4507031	4507779	2.81497	0.457918	2.72178	1.37312
EH041891	1	141208801	141261229	1.39433	0.750392	2.71969	0.700645
CA425203	14	115111119	115111228	1.82836	0.85209	2.71746	4.49606
exon2633	3	37449585	37450198	1.65145	0.865569	2.71663	2.69322
BU199309	16	61727614	61728640	1.96232	0.340231	2.71417	1.22304
BU662998	2	136019409	136019507	1.45913	0.22623	2.71353	1.33455
BX109833	17	71849284	71849856	4.00968	0.782724	2.71199	1.79041
AA420706	3	153291589	153413465	1.78764	0.607599	2.71052	1.68184
AW444724	3	79334915	79335188	1.76344	0.345279	2.71014	1.14794
HMlincRNA1310	3	128428866	128429294	2.2768	0.161668	2.7087	2.31317
exon490	10	9393980	9394680	1.3177	0.541811	2.70846	1.66934
N53754	5	80993506	81105034	1.41565	0.327789	2.7062	1.38245
BE566550	14	115110916	115111081	1.90077	0.895853	2.70418	1.19189
HMlincRNA1035	1	167362422	167362456	1.72319	0.71768	2.70248	3.25186
exon2374	2	25862543	25862913	1.38668	0.52632	2.70032	1.81877
F35287	5	50723783	50736012	1.8058	0.66596	2.69787	3.5562
BG213706	7	187635281	188011876	1.91865	0.638773	2.69757	2.33992
exon2763	3	118831258	118831536	2.03789	0.265592	2.69677	2.34789
HMlincRNA181	10	15815772	15816299	1.40585	0.927036	2.69656	1.56421
BF949027	3	48168288	48168528	5.89019	0.66678	2.68958	4.01592
AK126014	4	106681478	106681508	0.620437	0.751255	2.68828	0.776032
AA903129	7	55250944	57057708	2.02953	0.553434	2.686	1.7965
DA202940	15	200440718	200484050	4.28074	0.663818	2.68476	3.21339
BG193093	1	142350690	142351247	1.90435	0.415301	2.68392	1.84994
BQ357063	3	53124568	53124647	2.51743	0.336676	2.68351	2.59676
AW769039	2	37450752	37451042	2.57942	0.735229	2.68081	1.69773
AW855657	7	101972780	102035017	3.11463	0.601755	2.68079	1.50753
AI942292	3	55862574	55863164	2.55432	0.282725	2.67878	1.52185
exon2242	2	109860518	109860614	3.21012	0.419696	2.67779	2.97632
exon2758	3	179523920	179524334	7.38929	0.47051	2.67599	3.61648
BG214551	14	52581060	52581268	2.66361	0.488983	2.67549	2.01732
CR743903	9	147372566	147372795	3.64776	0.439973	2.67533	2.2532
DR979916	16	13003084	13003350	2.46207	0.379444	2.67247	1.76995
BX375330	2	65355076	65355430	1.97693	0.973308	2.66807	1.76677
CN277722	11	70096397	70096945	1.46303	0.43393	2.66792	1.07725
BF508809	14	45236995	45237238	3.03543	0.434784	2.6662	1.5987
AW295583	2	130507155	130728263	1.0503	0.786988	2.66607	1.8551
exon3850	7	32935702	32936246	1.12938	0.298302	2.66509	2.38411
BF849844	2	1155666	1178922	3.47862	0.417649	2.66151	1.94865
CB143171	10	58869510	58869755	6.19987	0.916835	2.6611	0.818194
CR743846	1	72471831	72471949	2.0609	0.329054	2.65895	1.22667
AI678352	9	84390206	84390550	1.18825	0.426947	2.65657	1.06975
BU928047	7	115110926	115111255	2.95297	0.704596	2.6534	2.13424
exon2412	20	118581237	118582971	3.76331	0.627729	2.65125	2.63349
exon688	11	180614474	180614929	1.38548	0.558952	2.65026	1.36979
BM542398	18	41526538	41527223	4.28049	0.396338	2.64912	3.24391
HMlincRNA164	6	44863377	44863503	0.887135	0.583939	2.64823	1.49136
AA143324	9	5136481	5137020	1.26553	0.920533	2.6433	2.96605
exon4584	9	115110911	115111068	1.89164	0.623159	2.64219	2.12435
AW268869	2	148645594	148645661	3.80538	0.937638	2.6406	2.00839
exon485	10	68584079	68923405	1.93778	0.214842	2.63969	1.92793
BI016201	8	36717363	36717758	0.917214	0.516447	2.63794	2.22277
BF352755	13	34935018	35044178	1.79636	0.685376	2.63582	0.492137
CA946668	6	42793879	42794410	1.67105	0.572352	2.63415	1.52704
BU078958	2	113807275	113807595	3.17177	0.952006	2.63354	2.51998
CN277671	17	67908675	67922125	1.72168	0.559104	2.62983	1.36867
chr3:31017300-31040525	3	127030235	127030906	5.94362	0.95276	2.62932	3.8656
BX114420	17	37859475	37860072	1.80227	0.42093	2.62918	1.36334
R58488	2	32802629	32803394	3.32234	0.989095	2.62274	2.69041
exon4570	9	90736217	90736389	2.84491	0.450111	2.62052	1.65038
AL038637	20	106681012	106681217	2.57878	0.566746	2.61419	1.37989
chr12:97320125-97330750	12	106680933	106680995	1.56684	0.849717	2.61256	1.4583
CV359309	17	141148759	141149065	0.43774	0.45746	2.61034	1.41582
CD675752	3	84082593	84082934	2.99739	0.29241	2.60956	1.31622
exon1536	14	72573016	72573119	2.9658	0.604722	2.60928	2.208
EC529173	9	57184946	57185524	1.33255	0.752774	2.60734	2.56416
AI989640	1	134489597	134489672	2.06149	0.655021	2.60057	1.58545
BF328678	11	135544366	135544859	2.68956	0.422873	2.60012	0.733609
BX115811	10	123991733	123992243	1.8328	0.722705	2.59918	1.48403
DW441953	13	8456310	8459455	2.20036	0.237636	2.59869	2.59319
BC028163	1	2687962	2688075	2.18946	0.856307	2.5934	2.12312
AW852695	14	141737682	142080477	2.06801	0.942812	2.58812	1.65353
AI925460	6	127031468	127032311	3.61394	0.626551	2.58792	0.673049
DB060058	8	134665203	134665827	1.5384	0.31319	2.58748	1.15417
DB100335	16	137739373	137739512	2.5085	0.545998	2.58361	2.10551
exon455	10	118585289	118585597	2.5522	0.72736	2.58338	1.84451
Z46980	21	115110984	115111372	2.49797	0.669026	2.58191	2.66845
exon1719	16	136019697	136020167	2.87336	0.796596	2.58188	1.47935
FN068825	6	180598749	180607120	2.72898	0.705274	2.58095	1.96882
CN292553	8	57124794	57125306	2.53988	0.291329	2.57856	0.975831
exon2600	22	34968729	34969509	3.35432	0.33426	2.57778	2.52971
BC017340	20	167362422	167362456	1.07716	0.549858	2.57773	3.17096
BF203709	2	53124544	53124640	2.69543	0.171602	2.57191	1.54012
AI204148	8	168415875	168415975	1.79753	0.258286	2.57116	1.67927
T76999	14	129398023	129398239	2.94775	0.852497	2.55974	0.807499
exon923	11	51940932	52233369	1.39314	0.493935	2.55963	2.67459
exon417	10	40856668	40857226	1.33861	0.431883	2.55838	2.36961
exon252	1	76464084	76484770	2.67153	0.449831	2.55675	1.69057
T57180	13	127959349	127959784	2.96673	0.39458	2.55626	2.21954
exon372	1	125350170	125350837	2.87411	0.823979	2.55599	0.693169
AI221792	6	19103989	19104549	4.37206	0.911244	2.55396	1.4669
AV703223	2	72499699	72500724	1.60584	0.612563	2.5539	1.40642
AW753869	2	27491015	27491153	0.301448	0.318656	2.55324	2.28154
DN602348	3	37456321	37456548	1.23246	0.500907	2.55316	1.12643
CV370130	8	105831635	106109001	1.27616	0.659341	2.55196	2.00777
BE501109	3	90598038	90797511	1.69627	0.379382	2.55169	1.60345
HMlincRNA1172	1	91678376	91678512	1.49103	0.296312	2.55096	0.775485
CR742013	9	53124540	53124989	1.3533	0.360799	2.55036	2.23836
EC472314	2	53124778	53124875	1.33337	0.989158	2.54902	2.76147
exon4042	7	149974000	149974068	4.19566	0.359724	2.54659	3.99539
BX509584	1	5301827	5302170	2.22109	0.812828	2.54616	1.82002
BG485036	12	127030864	127031002	3.1965	0.607422	2.54328	0.590729
AA745017	19	57125563	57126329	2.71953	0.566307	2.54246	2.77999
BG898852	12	53124536	53124632	2.48385	0.240435	2.54173	1.51595
exon2942	5	98705679	98705786	0.652568	0.313168	2.53817	1.43403
HMlincRNA100	1	33948208	33950115	1.56313	0.932414	2.53648	2.16007
AL712799	12	124546072	124546531	0.992873	0.868504	2.536	2.06176
AI660504	15	57358671	57359207	1.80783	0.396587	2.53226	1.97518
chr2:239386225-239398275	2	54956583	54957023	2.15048	0.784016	2.53197	2.39036
AA594023	10	82257874	82518245	3.43075	0.941767	2.52929	1.49893
exon1391	13	95062711	95063172	2.02591	0.89681	2.52888	1.79613
AA360302	14	134605543	134606245	1.84613	0.874281	2.52742	2.10646
exon4250	8	72795147	72795383	4.12714	0.784131	2.52623	2.83833
HMlincRNA1574	3	20234195	20234279	1.71714	0.583079	2.52587	2.54328
CD103303	9	9380848	9381427	2.69189	0.203076	2.51839	1.18842
BE080482	11	23407950	23408273	1.13872	0.292298	2.51672	1.74468
CA773391	1	139248552	139248834	3.1473	0.6947	2.51376	1.54805
DN991469	2	2373537	2373919	4.88834	0.968669	2.50955	2.3515
exon1611	14	103835681	103836080	1.90872	0.49547	2.50385	3.56787
AI889529	1	164267903	164678047	1.82741	0.632243	2.49709	1.9767
AA769410	2	5021464	5021729	3.181	0.561203	2.49698	2.16963
BF530709	8	115110917	115110999	1.80231	0.328442	2.4957	2.15242
CD685442	2	57304854	57305220	1.83628	0.887354	2.49488	1.41308
chr7:37575125-37663375	7	56790557	56807344	0.99846	0.647394	2.49405	2.19053
BE878490	14	156680721	156904691	1.30402	0.49036	2.49381	4.74941
DA451487	14	125562006	125562501	1.81897	0.343168	2.49238	1.00607
CV335679	2	53124812	53124860	1.65659	0.634705	2.49159	1.90153
exon409	10	29385438	29386015	5.55917	0.157559	2.4881	2.18708
BF928237	12	202900465	202900958	2.33099	0.648829	2.48067	1.14935
chr1:34594000-34611425	1	125146621	125146719	2.60209	0.551672	2.48043	1.37583
DA148612	1	37125591	37144211	2.65486	0.591894	2.48015	1.61377
BQ941959	16	78110775	78110814	2.55382	0.463885	2.4786	4.02772
BX407170	8	2687238	2687329	2.24839	0.328353	2.47697	1.68425
DA938684	22	6289862	6307932	2.86476	0.245839	2.47307	1.91662
BF950052	21	1540012	1626427	2.49851	0.482084	2.47189	1.62615
BC110915	2	19581005	19581507	1.7795	0.646051	2.47104	1.59283
HMlincRNA892	15	36309649	36309751	0.804708	0.744904	2.46941	0.836664
CV412114	12	127031865	127032311	4.56078	0.767799	2.46781	3.31458
BQ317673	9	6465063	6553129	1.4362	0.961331	2.46738	2.76606
BM549844	2	108875336	108875772	4.83133	0.82573	2.46584	1.86339
AB032254	12	5000498	5248733	3.83696	0.72487	2.46452	2.16502
exon4582	9	97320125	97330750	2.52414	0.785547	2.45989	2.09072
BF670611	5	82854175	82865325	2.62446	0.237092	2.45947	1.0462
BX328938	17	52316566	52316822	1.26669	0.568491	2.45828	1.98889
AW388399	8	3456313	3463201	1.8462	0.374816	2.45822	3.1077
AA424185	2	67392950	67407275	0.872919	0.385173	2.45793	2.803
BF895824	10	149966454	149966644	3.49733	0.466363	2.45599	2.21832
exon2766	3	31921279	31931404	3.49678	0.205519	2.45316	1.934
AA593548	14	158598184	158598268	1.68127	0.669118	2.453	1.96931
DB004444	20	113806450	113806929	0.478854	0.524927	2.45266	1.82049
BM789329	7	32935851	32936409	3.21422	0.948599	2.44933	1.68023
exon1220	12	191190073	191190468	0.78677	0.94723	2.44647	2.34921
exon2874	4	72795356	72796064	2.52904	0.521145	2.44636	1.39652
exon3545	6	142867504	142867804	2.54226	0.964224	2.44119	1.86563
BX117463	3	115110914	115111272	2.38076	0.50675	2.43875	2.21087
AI224911	3	108181158	108181395	2.03676	0.387499	2.43845	1.82702
exon4266	8	30524168	30524454	1.67082	0.304322	2.43686	1.69247
AI911416	2	30362615	30564404	2.86932	0.897123	2.43381	1.56634
T05259	5	131780684	131855821	1.75272	0.521141	2.43198	1.4604
AI732357	17	43178387	43182844	1.54468	0.857343	2.42853	2.3209
DB298339	7	122185283	122185836	1.02271	0.357894	2.42726	2.62918
chr2:46288525-46300250	2	116437083	116437626	2.35134	0.386325	2.42588	1.42669
exon44	1	142324948	142325166	1.11562	0.445441	2.42465	2.14971
exon3145	5	35183927	35184405	2.80891	0.272163	2.42255	1.09305
BG195879	1	155980128	155980460	0.661707	0.254437	2.4212	2.42889
AW471182	6	106680955	106681100	2.77219	0.641293	2.4199	0.623141
exon3156	5	127947040	127947424	3.38647	0.269456	2.41931	2.0044
exon3360	6	115110906	115111255	4.35823	0.679263	2.41824	2.4307
BG285041	2	9623069	9623228	1.14132	0.563461	2.41736	2.29694
BU595128	2	148038903	148100385	2.79009	0.300408	2.41563	0.931541
BQ432868	11	31992989	31993057	3.71708	0.564923	2.41551	1.48786
exon2025	18	115110915	115111290	1.12124	0.185269	2.41193	3.09277
chr2:112179825-112193875	2	179523316	179523778	0.574115	0.511818	2.40617	1.482
AV734060	3	22950852	23285177	2.22181	0.297547	2.405	1.75606
BE778082	17	170060479	170060525	0.966952	0.844076	2.40399	1.14815
exon2634	3	125486597	125487186	2.12605	0.674701	2.4017	2.91011
DB165168	15	131178354	131189125	2.26977	0.655466	2.39754	1.20755
AA372888	2	49941441	49941537	1.35775	0.574279	2.39637	3.6573
exon1385	13	67005186	67005353	3.12928	0.196064	2.39611	2.08619
AW770648	16	72334921	72335346	1.75557	0.206689	2.39573	1.25025
BQ952305	12	41941855	41942275	3.69174	0.446658	2.39147	0.933223
CR974862	6	148670363	148670721	1.2144	0.258146	2.38957	2.23248
AA884181	7	129101340	129101847	2.06706	0.537887	2.38584	0.895779
exon677	11	13833876	13852569	2.56904	0.121317	2.38467	1.79903
AA442496	1	61726078	61726590	1.46274	0.483061	2.38168	1.98259
BF510105	3	106680990	106681083	3.99417	0.527941	2.38004	1.39112
BX106608	7	180614376	180614861	1.17413	0.655062	2.37622	1.95436
DY655284	16	184039923	184040350	1.51309	0.939183	2.37536	0.632682
exon628	10	30187879	30188245	1.80774	0.233686	2.37243	2.77242
exon3847	7	177771327	177772061	1.37992	0.727826	2.36947	3.78093
exon4580	9	99399813	99400142	2.8535	0.610575	2.36875	2.27968
AI928758	2	117857912	118342761	2.48869	0.637553	2.36752	2.32628
W38542	12	110428958	110429310	4.10085	0.350367	2.36546	2.39867
FN161586	14	95356552	95357186	1.28943	0.829676	2.36399	0.658442
exon4449	9	41895330	41895807	2.38027	0.957686	2.36213	2.42177
exon2900	4	40855815	40855975	2.4351	0.315685	2.36043	1.3972
AA029118	10	106680178	106680271	0.726027	0.550413	2.35888	2.60581
HMlincRNA759	5	106680178	106680305	1.13563	0.853443	2.35659	1.96207
exon1289	13	72491225	72491448	6.61349	0.697796	2.3565	3.21741
exon4429	8	19597533	19597832	1.14581	0.229419	2.35493	2.29536
AL523338	19	47415469	47510126	3.02117	0.662255	2.35173	1.70879
exon2863	4	109152220	109152739	3.08742	0.827389	2.34881	1.10611
AW138139	18	123485656	123489235	2.65011	0.542906	2.34876	1.36417
exon4249	8	191409837	191410007	1.26517	0.817508	2.34493	2.23141
CV385325	5	129216265	129216881	1.35208	0.738814	2.33986	0.92489
BQ959710	5	57124808	57125858	0.530292	0.201093	2.33761	0.739626
AW665831	17	141146444	141146559	6.38874	0.905275	2.336	1.49301
CV326783	4	26061754	26062114	1.56109	0.875478	2.33255	0.708686
exon493	10	115110904	115111560	1.32019	0.374609	2.33188	1.0875
exon2757	3	122190585	122191062	3.03599	0.531723	2.32988	1.81683
exon2006	18	119217394	119217557	1.80462	0.779901	2.32795	3.54835
DB044544	3	177863016	177863443	2.60427	0.685207	2.32794	1.24422
HMlincRNA512	13	37303246	37305375	1.64183	0.192457	2.32793	1.52062
AJ710025	6	19085623	19137467	0.895618	0.363757	2.32611	1.63227
chr2:7917975-7969300	2	27405912	27406499	1.53707	0.95837	2.32603	1.17477
BQ321380	3	5141795	5142179	2.02031	0.286584	2.32592	2.30097
DB259331	2	142371160	142371280	2.69077	0.524862	2.32398	1.63708
DA538556	14	149969612	149970119	3.20794	0.357604	2.32321	2.66946
AA309269	10	239386225	239398275	3.06632	0.880398	2.32317	2.1324
exon3355	6	134489672	134489790	2.56074	0.223975	2.31812	1.68092
AI001763	2	182899663	182900183	1.55347	0.951742	2.31757	4.85515
BC001282	6	31889178	31889392	2.42179	0.896613	2.31527	1.01962
DA142893	10	72545536	72620198	0.76771	0.737251	2.3147	1.66806
U26161	12	95180785	95181322	3.78442	0.378669	2.31375	2.68572
BF328465	14	90692637	90693371	2.03199	0.291351	2.31064	3.35023
BF879311	13	184973390	184973589	2.05092	0.434154	2.30983	1.18289
FN138755	1	231247700	231258825	1.77711	0.575476	2.30478	1.86812
exon48	1	106680961	106681615	2.30396	0.847626	2.30396	2.56562
exon3141	5	86116044	86153955	1.37148	0.961026	2.30335	2.04885
chr1:212355225-212367225	1	206203727	206204290	0.993788	0.825681	2.29936	1.74398
chr14:93405000-93415700	14	106680545	106680715	1.88974	0.943323	2.29934	0.745136
exon4583	9	49455888	49456103	1.6496	0.326593	2.29926	1.40017
DB317705	6	20151030	20151076	2.44623	0.377207	2.29742	2.92338
CA421426	16	57124784	57125240	0.246809	0.207366	2.29711	0.328853
exon2375	2	115529158	115529665	1.04505	0.572242	2.29644	1.3288
BG674902	11	36309366	36309719	0.749024	0.684218	2.29603	1.03589
CD110511	6	115110652	115111217	2.54355	0.482393	2.29555	1.14831
CR601848	12	53124533	53124681	0.840968	0.749914	2.29485	2.50834
exon3146	5	68867828	68868124	3.07795	0.159228	2.29146	2.27273
exon916	11	109157222	109157839	3.99467	0.109288	2.28904	2.03448
HMlincRNA431	5	2374876	2375085	1.1999	0.708067	2.28608	0.915337
exon4191	8	140028374	140028728	0.652514	0.408472	2.27882	0.427346
AI129187	3	106483001	106483530	4.73928	0.557095	2.27853	1.61557
BF370218	3	115110914	115111242	1.18595	0.40332	2.27759	0.601602
AW976737	11	170925150	170938100	2.27487	0.455591	2.27704	1.01404
AK094576	2	123177146	123196166	2.63634	0.514653	2.27664	2.83613
R34250	11	200698669	201050996	2.51693	0.849652	2.27211	0.619621
BM982116	1	26782742	26783100	1.89007	0.875442	2.27093	1.28197
CB044822	3	82884136	83365996	2.79716	0.42558	2.27075	4.41495
BQ317675	9	44864184	44864286	1.80127	0.561838	2.26975	2.00175
BF748331	1	151930175	151930252	2.37601	0.563803	2.26855	2.33059
exon1467	14	30523588	30523984	1.79289	0.28503	2.2675	0.975847
exon4478	9	92384088	92384437	0.999437	0.545651	2.26464	1.82855
T92947	1	72475109	72475293	2.80106	0.576175	2.26392	1.17597
BQ082169	6	172089554	172089654	2.37619	0.627236	2.25886	1.89988
BF511070	8	154936021	154941989	0.887165	0.81443	2.25846	2.66937
DB454728	7	137498725	137499923	3.35505	0.766008	2.2565	0.815484
exon2391	2	54360029	54360743	0.696431	0.955497	2.25441	1.57551
chr13:72717475-72744200	13	192419509	192609687	1.18798	0.624852	2.25361	1.45129
exon4412	8	148808483	148809211	1.08036	0.817309	2.25094	2.80223
AI887528	9	120737821	120738058	0.84383	0.324632	2.2508	1.21874
BM977369	1	68059623	68060232	0.520323	0.428262	2.25056	1.10644
exon109	1	115110967	115111077	4.16997	0.97335	2.25055	3.4166
DB314685	11	36960710	36961194	1.29833	0.438384	2.25025	0.670306
exon425	10	53731547	53731615	1.39961	0.56748	2.24789	3.42436
exon2240	2	40855841	40856006	1.86266	0.688305	2.24714	2.63959
CD686628	8	148808703	148808991	3.27897	0.718148	2.245	1.97734
BF772568	6	44864044	44864445	2.1856	0.392654	2.245	3.11445
exon505	10	65934718	65941174	1.15397	0.160001	2.24336	1.50827
BG742701	8	149967450	150001750	0.623137	0.556378	2.23332	0.330183
BG325888	5	115110915	115111270	1.31395	0.388096	2.23129	2.1478
exon1214	12	41738739	41738971	1.13477	0.801179	2.22828	0.801293
BQ185896	11	161636090	161636310	1.098	0.897692	2.22676	0.882619
CB269797	7	11923461	12367536	1.84428	0.877445	2.22457	1.83741
BG181719	12	129101340	129101919	3.20983	0.340556	2.22453	1.66676
exon2820	4	106680557	106681597	0.945663	0.72854	2.22408	2.74113
DA162286	15	32088006	32088289	3.25676	0.422412	2.22261	2.06933
exon4564	9	32091831	32092252	3.96091	0.477649	2.22239	2.74341
exon4127	8	12780899	12781158	2.94606	0.212202	2.22163	1.58029
DB471991	12	138172809	138316604	1.53881	0.453252	2.22094	1.9389
exon4139	8	74435561	74435664	1.63902	0.224029	2.21991	1.14974
AA679050	2	24734954	24792366	1.84154	0.315673	2.21941	1.1349
AI214390	2	106680006	106680129	0.854749	0.670864	2.2193	1.46558
CD356915	8	72138960	72139171	2.11502	0.730761	2.21684	1.53833
DA192943	3	150153105	150158819	1.95849	0.776606	2.2168	2.80393
exon81	1	42310556	42310936	1.60664	0.818744	2.21648	2.39936
H08627	20	95138925	95149411	3.33634	0.72726	2.21433	3.29046
AW173069	20	141146681	141146935	3.33696	0.427217	2.21421	2.77705
exon2405	20	127930700	127931115	1.35434	0.261555	2.21134	1.69401
BF594620	5	184977425	184989700	1.68751	0.775316	2.21084	1.8742
DA625237	7	106318999	106319066	2.80783	0.281974	2.21012	0.440801
AA889171	14	109840575	109856475	1.05974	0.50723	2.20903	2.70196
exon20	1	2687991	2688075	2.88945	0.265264	2.20846	2.75646
chr1:4325150-4335375	1	206207651	206208109	3.67626	0.937511	2.20675	2.66881
AI217990	9	21103924	21104356	0.373808	0.821598	2.20389	1.18179
exon486	10	90612010	90797823	2.24174	0.0845153	2.20153	1.71278
AA339813	8	19838798	19838987	0.647352	0.348989	2.19912	1.85212
chr7:127535725-127551125	7	56367475	56378825	1.68363	0.904884	2.19881	2.23085
BF984667	8	40509966	40612661	3.23941	0.432997	2.19583	1.54129
BU664012	7	11385055	11386335	0.316613	0.908032	2.1948	1.87607
exon4604	9	99398725	99399260	1.35519	0.43791	2.19396	1.62925
AA317289	6	155548509	155549073	0.917842	0.684725	2.19381	2.27493
exon1083	12	115110904	115111531	0.563742	0.409739	2.19227	2.5796
AA133850	14	106681575	106681615	0.754745	0.57375	2.18933	0.751457
HMlincRNA1191	4	27399127	27399489	2.01585	0.969377	2.18896	1.29188
Z46976	21	71161269	71161366	1.38014	0.129329	2.1862	1.34777
exon397	10	9149007	9151085	1.30957	0.999117	2.18593	1.86734
BF763968	18	106680852	106680935	3.14631	0.758732	2.18581	0.838085
AW172310	16	139057478	139057890	2.17484	0.717962	2.18019	1.43887
BQ707124	4	184756385	184756929	2.14687	0.880408	2.18006	1.40981
AI242089	8	60465704	60466265	1.31431	0.740279	2.17981	2.47865
exon456	10	33921569	33921661	7.86742	0.85552	2.17916	3.02085
BM017221	17	115684394	115684924	1.77477	0.300966	2.17909	0.334037
BQ051091	1	63593301	63593727	1.42192	0.725498	2.17495	1.74456
CK299764	2	20151092	20151143	2.53883	0.989896	2.17142	0.895469
CU677314	10	109859413	109859652	2.48402	0.629205	2.16724	2.0998
DA368675	5	141720591	141720703	0.298292	0.296382	2.16612	1.90678
chr1:184977425-184989700	1	10834200	10846175	1.19213	0.893588	2.16519	1.73757
DB457373	7	42801183	42801475	1.18485	0.171472	2.16385	0.549567
exon3501	6	54096175	54165975	0.60959	0.471369	2.16104	0.498196
BE964133	8	19597326	19597753	2.92097	0.346435	2.1606	1.21242
BG010597	3	7327902	7328106	2.42808	0.947538	2.15657	1.00095
AW383392	3	127667540	127668289	1.56235	0.823364	2.15649	1.65326
BF243821	1	37959835	37960302	2.29666	0.612745	2.15554	1.42284
BI002743	7	179056150	179146000	0.52997	0.417087	2.15438	0.911426
exon926	11	142331124	142331290	1.61305	0.347864	2.1512	1.83468
BG205456	1	58677618	58678181	2.40455	0.423211	2.15065	1.27925
exon3136	5	137739836	137739885	2.06551	0.706156	2.14957	2.27044
exon4406	8	33257145	33321397	3.68681	0.229238	2.1494	1.05601
BG222385	1	81113536	81122003	2.55057	0.820064	2.14928	0.636838
chr3:72052025-72073225	3	171121236	171121651	2.35563	0.900638	2.14435	2.2071
exon1601	14	100907036	100907364	1.93617	0.358271	2.14406	1.49092
BF832508	2	5655330	5655569	1.02348	0.425938	2.14066	4.49359
BT009824	6	110503470	110505193	3.8006	0.496111	2.13888	4.83044
AI364315	21	178877191	178952614	0.772941	0.398884	2.13775	0.720977
exon646	11	115110916	115111142	2.40186	0.427493	2.13758	0.838706
exon1388	13	224421155	224421522	0.809478	0.603206	2.1369	1.04977
exon2113	2	33867868	33908716	1.8091	0.419108	2.13609	1.11923
DA960488	8	8638788	8639120	0.931002	0.536736	2.13392	2.45599
AI040972	2	27407708	27407742	0.783071	0.812233	2.13368	1.40802
AK311841	6	136020847	136021354	1.36054	0.893411	2.13336	5.42367
BG214849	1	111973030	111973382	2.3549	0.372907	2.13224	1.6426
CN278803	1	34645957	34646043	1.22334	0.375239	2.12999	1.31329
DB047577	3	13003487	13003836	0.56244	0.516432	2.12903	1.06764
AA584040	8	74435554	74435993	2.40293	0.921972	2.12863	2.15138
exon1392	13	119991065	119991564	2.29467	0.343987	2.12845	1.42706
AA309472	11	116181521	116538097	2.49033	0.67286	2.12535	1.49374
N80091	15	50814455	50814726	3.25867	0.148704	2.12141	0.86438
CA392304	8	125470496	125470707	2.80358	0.543807	2.12105	2.42896
BG259455	11	120020043	120020518	0.718063	0.961354	2.11758	2.27291
exon3118	5	107201654	107202345	4.35951	0.60659	2.11631	3.72872
BG741681	16	129211393	129211894	2.44243	0.809619	2.11509	1.9218
exon264	1	98128072	98178708	2.84417	0.0973641	2.11384	2.10626
BE066686	15	115111010	115111111	2.10277	0.652853	2.11054	0.944399
exon1	1	37606495	37606554	1.15579	0.23501	2.10936	0.83206
BM674103	14	184031106	184031676	2.64869	0.563954	2.10156	0.735412
AW841558	6	32578489	32578573	2.28994	0.390147	2.10053	2.24458
AI267980	12	180610475	180610914	1.34678	0.68881	2.098	1.45077
exon4228	8	106680625	106680993	0.609745	0.55584	2.09572	1.39567
exon2827	4	196033322	196033949	1.70008	0.609567	2.09512	1.93088
AI340242	18	115111501	115111555	2.49712	0.354363	2.09176	2.70461
exon2243	2	79333910	79334236	1.33512	0.396023	2.09159	1.50734
AI220244	6	29914919	29915069	2.31571	0.758617	2.08991	1.9679
exon1218	12	64282714	64282842	5.07141	0.242094	2.08633	1.5811
exon1441	14	44150219	44150339	3.38749	0.26603	2.08496	2.44555
CV325906	21	5146472	5146856	3.19573	0.420761	2.08377	3.0596
exon929	11	148635132	148837051	2.83212	0.269209	2.08124	3.60396
BF433116	2	71385078	71452516	4.05058	0.198326	2.07787	2.12088
EC498254	9	53124513	53124632	1.0091	0.838435	2.07763	2.54001
exon418	10	50050850	50118750	2.05845	0.861292	2.07571	2.0727
DB069872	7	119991289	120167366	1.68886	0.76228	2.07559	2.19468
BG431977	5	46003679	46003776	0.874449	0.321396	2.07533	1.20499
AW997622	3	142369000	142369161	2.39825	0.337289	2.07376	0.920458
CK904747	11	104327785	104496451	3.30791	0.822898	2.07348	2.09277
chr5:6882550-6906100	5	10828169	10830174	1.77092	0.556609	2.07257	2.45845
AI903851	3	62078650	62106025	1.42535	0.560203	2.07216	1.86703
CV312556	1	178952354	178953162	2.42701	0.666079	2.06922	0.41013
AA593324	4	125142825	125143265	1.70849	0.515506	2.06756	2.56694
exon4162	8	125405511	125406176	1.59013	0.403302	2.06719	1.57409
BF358692	10	27405935	27406914	1.32061	0.822174	2.0662	1.30415
EL583860	21	27399978	27400677	3.0408	0.822182	2.06615	0.845046
exon2192	2	11460288	11460654	0.976823	0.737641	2.066	0.604953
BE093531	7	139634496	139730225	2.04938	0.559277	2.0641	1.59729
exon2629	3	139044413	139104779	1.40465	0.410327	2.06392	1.41895
exon3134	5	129210445	129212261	1.03423	0.40027	2.06384	1.14989
CV805948	8	119900650	119900952	1.43745	0.659221	2.06369	0.780013
BX105618	12	180606501	180606859	2.54341	0.494166	2.0614	3.19332
EL583494	21	57125554	57126329	3.58454	0.605809	2.05917	1.80769
exon3660	6	9377758	9378159	8.24719	0.165782	2.05905	1.96889
CF243044	7	154585513	154931288	1.69591	0.500892	2.05798	0.936714
CB047659	6	84119569	84119979	3.65857	0.0943036	2.05628	2.38328
exon4224	8	94392063	95237087	2.39934	0.275973	2.0561	1.23263
DB254893	11	74435551	74436364	2.16391	0.579775	2.05338	0.914631
CR748563	21	9618183	9618411	0.687815	0.666002	2.05265	2.47595
exon497	10	37380475	37450700	3.63554	0.179464	2.0517	2.45897
BI826226	3	127031481	127032311	0.813694	0.90013	2.05124	0.728715
exon2440	20	134489382	134490074	1.92123	0.75255	2.05086	0.584259
AI915343	7	55469231	55469518	4.97566	0.827522	2.04665	3.44228
exon1484	14	66589187	66589303	2.2899	0.378895	2.04663	1.73231
AK309519	7	128743433	128743541	2.01388	0.834407	2.0465	1.08668
BX100320	7	87762768	87763263	1.84729	0.546525	2.0461	3.09185
FN141209	5	115110916	115111310	0.579116	0.362833	2.04609	1.50641
BQ020957	18	99271916	99272227	0.0651966	0.997269	2.04552	1.83021
BE048608	13	225125584	225150420	0.932517	0.892825	2.04534	0.689496
DW426889	6	35756529	35761946	1.73058	0.543068	2.04442	0.678858
exon4061	8	65784585	65912084	2.86413	0.594111	2.04318	3.06078
BF507773	3	72572751	72572968	1.26283	0.34683	2.03917	0.947875
DA331274	8	106311959	106475089	3.45352	0.612749	2.03734	0.996046
exon374	1	6548398	6548723	1.24269	0.160032	2.03361	0.608955
CV392434	9	115110909	115111249	2.57802	0.61277	2.02714	1.66916
DB340468	15	160293535	160294186	0.421739	0.303657	2.02213	1.02969
BI763082	22	112376150	112380986	0.601855	0.289244	2.02184	1.04737
AB385367	1	74972799	75055414	1.90009	0.373951	2.02134	1.5582
N33603	5	57125484	57126309	1.55954	0.357104	2.02073	1.70494
BF767775	4	121061802	121062403	2.65883	0.893879	2.01791	1.60863
DA531431	6	2688626	2688893	0.538257	0.455746	2.01561	1.84814
exon1679	15	171217524	171217742	1.26317	0.700319	2.01346	1.86307
CN285030	8	180614531	180614951	0.406119	0.421533	2.00711	1.11866
AW884647	7	22978470	22983460	1.10145	0.383	2.00676	1.34313
exon3595	6	33430467	33430945	2.63585	0.221782	2.00505	1.38891
chr5:3790400-3802175	5	57124793	57125645	4.04711	0.554878	2.00344	0.67488
BQ932155	20	20314661	20315080	1.92685	0.555626	2.00338	1.47035
exon2940	5	117320683	117320745	3.99889	0.435277	1.9998	0.995053
BF908672	6	19619801	19620309	1.71438	0.476957	1.99915	2.24228
AW080042	7	148805020	148805167	1.36375	0.975832	1.99876	3.62595
BF966451	15	32935856	32936395	1.79341	0.321258	1.99796	0.994051
AA583819	4	68020875	68039900	1.889	0.42084	1.99787	1.13142
BG827781	1	185647641	185647987	3.38132	0.954117	1.99521	0.729389
AA129468	14	63593255	63593727	1.87755	0.580756	1.99337	2.18821
T11478	9	65934346	65941184	2.04903	0.139496	1.99213	0.871051
BM698740	14	134489390	134490314	1.17697	0.279884	1.99081	1.20419
AA705506	2	136968559	136969438	2.57643	0.30917	1.98779	2.26957
AI421841	12	106349883	106350519	2.20315	0.846909	1.98696	2.00449
CV363702	14	47425050	47444950	2.73622	0.367246	1.98413	0.969668
exon3299	6	151930157	151930403	1.46423	0.244534	1.98316	0.967569
BE256465	7	53710333	53711685	1.59492	0.367357	1.97869	0.437528
AK026910	1	45446564	45446960	1.21277	0.337874	1.97818	1.69172
BF955851	12	142525744	142644356	3.3995	0.845527	1.97629	0.468985
BF837768	2	115110916	115111273	1.22035	0.525457	1.97082	2.02777
exon3556	6	141133130	141133198	0.400985	0.566477	1.97071	1.02404
DA935789	8	39253550	39266600	1.60245	0.366252	1.96625	1.65221
exon2372	2	51921939	51922405	3.04516	0.0865501	1.96377	2.10613
CV396632	1	1314975	1333125	0.618303	0.525755	1.96111	2.53537
exon639	10	4507569	4507977	3.28497	0.638936	1.95936	2.12469
exon4443	8	141737685	142080500	1.34457	0.521301	1.9576	2.58422
BI517778	3	63193259	63193801	2.14828	0.311026	1.95578	1.85241
exon3738	7	36872821	36925013	0.489624	0.541156	1.95318	1.57991
exon4417	8	55278672	55297584	2.77647	0.0970857	1.95131	1.56732
exon3200	5	20364609	20365124	2.01921	0.422973	1.95036	0.940194
CA394226	4	143191378	143191864	2.33463	0.930135	1.94904	1.4423
BE089504	20	77907239	77907480	2.92327	0.594249	1.94775	2.08658
AW274892	8	177771658	177772015	2.16843	0.569223	1.94404	2.40767
exon3000	5	70235167	70248623	2.16409	0.247854	1.94262	1.36988
AI018130	7	24857326	24859896	0.702377	0.321936	1.94204	2.04977
exon3071	5	77739609	77740143	0.376648	0.610821	1.93967	1.4397
BM152115	1	133754057	133767644	2.23891	0.944909	1.93885	1.08186
exon592	10	114876225	114876280	1.63489	0.462224	1.93564	1.55487
CR738923	13	6646117	6647063	4.12504	0.727261	1.93425	4.10951
N47182	6	75644791	75645090	2.41761	0.11582	1.93316	2.18238
BG197454	6	172138048	172138831	0.847686	0.82714	1.93122	3.32318
exon3361	6	57035760	57036003	2.71077	0.307965	1.92912	1.59358
DA759537	5	155996219	155996644	1.09088	0.775998	1.92733	2.31842
exon3115	5	84366964	84367304	3.22396	0.40294	1.92466	0.741056
BF328569	20	72762132	72762282	2.16288	0.351741	1.92347	0.722062
exon2812	4	7948595	7949025	1.18054	0.416772	1.92119	1.33582
exon633	10	93405000	93415700	4.10669	0.574477	1.91943	1.98985
R02553	2	63178531	63187957	1.06474	0.438867	1.91755	1.00506
R68013	1	36906322	36906435	1.29281	0.636277	1.91205	2.94913
exon4413	8	83170185	83170559	2.316	0.371424	1.9072	0.653557
exon4606	9	95486656	95486844	1.46443	0.227989	1.90706	2.02442
AW876761	10	3967632	3967999	1.99412	0.400112	1.90678	0.847
exon2597	22	35775855	35842290	2.79743	0.136253	1.90641	1.98233
BI752281	21	54023487	54066040	0.590906	0.311056	1.90605	0.561973
H54959	21	36960870	36961138	2.28679	0.529115	1.90382	3.29646
DA097561	20	106681271	106681348	1.16949	0.655161	1.90287	2.10772
BG955153	2	21256234	21256269	1.82858	0.679388	1.90161	2.31658
AA337382	4	110429003	110429548	2.27801	0.942292	1.90117	1.42292
AA579213	10	137277284	137277861	1.35865	0.368781	1.89839	1.76866
BF960853	9	180599112	180607183	5.46286	0.762682	1.89779	2.04604
HMlincRNA1086	6	36960677	36961212	0.684801	0.77688	1.89517	2.34533
BG188831	7	142369866	142370006	0.764928	0.298955	1.89032	1.89197
DA504332	2	3426018	3426563	4.95974	0.582226	1.88697	0.784365
DA922283	11	115110748	115111206	2.53328	0.395151	1.88639	1.99939
exon4155	8	119991112	119991562	1.4898	0.415654	1.8859	1.36584
AI354683	6	40857145	40857291	0.980627	0.099426	1.88484	1.62976
HMlincRNA463	10	192419519	192609722	1.30309	0.821426	1.88438	2.22242
HMlincRNA599	12	122146900	122147466	3.35086	0.839151	1.88015	1.11446
exon649	11	86401124	86401499	4.30751	0.286773	1.87884	1.41124
exon4209	8	125459900	125460122	1.60344	0.211401	1.87576	1.02984
BQ231086	1	184038977	184039129	4.61846	0.50245	1.87455	1.25104
chr8:127449850-127469100	8	34268367	34268858	0.45081	0.440161	1.87411	0.604915
DN930364	6	52631317	52631899	1.25703	0.536394	1.8741	2.55889
R34772	7	142371092	142371174	2.93016	0.226028	1.87345	1.15621
CA865984	14	71796055	71808066	3.91763	0.212183	1.87118	1.22299
BG182756	12	2232007	2232109	1.53729	0.54103	1.86716	2.34897
exon1599	14	86061118	86196752	2.79946	0.963653	1.86524	1.63386
exon1474	14	104327870	104481712	1.23501	0.325045	1.86421	0.940067
AF083120	11	2941964	2959576	1.12135	0.913223	1.86293	2.94435
AW844915	15	133766433	133783667	1.25897	0.3452	1.86002	1.00601
exon692	11	2567783	2567977	4.334	0.357894	1.85809	1.55732
BQ950928	8	127030884	127031659	3.00313	0.999017	1.85804	1.206
exon1156	12	152250484	152250911	0.549184	0.341466	1.84863	1.22867
BE063261	3	3271305	3271681	1.63701	0.498915	1.84447	1.70124
AL597112	10	33425190	33445606	1.87316	0.477827	1.84444	1.74663
N73112	5	179359082	179359929	1.86903	0.623829	1.84431	4.05763
EC519171	6	45301100	45301321	0.710046	0.47705	1.84349	2.2927
BG979415	17	206206648	206206860	4.12584	0.990645	1.84254	1.6083
exon941	11	96399026	96399790	0.437025	0.483319	1.84234	1.83914
exon4234	8	87011994	87012669	3.17022	0.195562	1.83867	2.33898
BG271949	9	44077135	44077339	1.14955	0.464303	1.838	2.32983
CR736977	2	123677865	123701060	1.42003	0.501743	1.83752	3.02699
DN918003	21	115110904	115111385	1.7034	0.750126	1.83597	2.22242
AI420014	3	40855819	40856081	2.28787	0.807313	1.83545	1.08879
BG182627	1	21195404	21195846	1.58208	0.290998	1.83384	0.523604
exon2934	4	176066962	176085850	0.640835	0.367097	1.83231	0.630797
AA780415	1	90780596	90781007	0.341641	0.311477	1.83183	1.09203
chr15:52877675-52913225	15	141947922	141951245	0.859086	0.386607	1.82939	1.28364
BU596067	8	101488652	101489003	1.44618	0.442787	1.82917	1.15278
BG193105	11	132219830	132220144	1.31094	0.135863	1.82589	2.22548
HMlincRNA392	6	27407703	27407746	2.57719	0.720282	1.82115	1.2988
AA503570	1	147223827	147224250	0.320386	0.451341	1.82082	2.63823
DB338917	3	125440396	125643392	1.18804	0.313909	1.81672	2.80494
exon2066	19	3272434	3290762	6.34912	0.179058	1.813	1.57792
BU553676	1	116351647	116571416	1.70664	0.221792	1.81181	1.91145
BQ360607	6	61726178	61726389	1.98523	0.443212	1.80913	1.81492
exon4175	8	71551108	71724810	1.10077	0.405373	1.80798	1.99743
exon1522	14	115110916	115111290	2.1708	0.451527	1.80599	2.2169
exon2818	4	138991078	138991960	1.51203	0.348156	1.79147	0.668074
AA457608	21	109359147	109359816	1.10304	0.384929	1.78858	2.61134
BM007418	2	208251622	208252067	2.17605	0.539141	1.78184	1.6241
chr7:1314975-1333125	7	110429170	110429244	1.2848	0.378416	1.78117	1.63271
BF964156	9	155957554	155957845	4.0268	0.613823	1.78037	2.77177
chr1:242433950-242449875	1	134489717	134490579	2.00282	0.647194	1.77423	2.35287
BQ932214	8	132331311	132331799	3.56848	0.406537	1.7731	1.00119
AW851803	13	2248866	2249084	2.77815	0.260355	1.76953	2.50384
DB024730	5	7117080	7117431	0.712165	0.311995	1.76151	0.678423
BQ437454	3	119344489	119344735	0.964593	0.959116	1.76136	4.3153
EC461283	9	53124536	53124647	1.10035	0.736482	1.76077	2.01905
AI580522	15	76927577	76927941	0.344206	0.898239	1.76045	1.94845
AA299837	14	100649329	100674381	1.24557	0.652393	1.75973	0.460376
exon1354	13	106681036	106681109	2.07157	0.572611	1.75614	2.17569
DB546676	18	36310205	36310688	2.26026	0.91648	1.75424	1.3744
DW439230	1	156080730	156081375	0.27955	0.2508	1.7534	1.05648
exon2074	19	189033007	189033568	0.872157	0.900783	1.75131	3.56445
AK300325	15	55871682	55916878	1.8791	0.403365	1.74525	1.52073
exon130	1	187640886	187645541	1.14085	0.468508	1.74462	1.30822
exon1424	14	127449850	127469100	1.64222	0.262009	1.73718	1.95371
exon2708	3	30188715	30189256	1.06359	0.497971	1.73502	2.91185
exon476	10	106680183	106680922	3.49999	0.640517	1.73365	0.831629
chr5:170925150-170938100	5	5595399	5762176	1.9001	0.472464	1.72963	1.59534
BU742242	15	88225079	88225368	0.497763	0.498133	1.72138	1.50177
AF387615	1	37305019	37305369	2.23257	0.412818	1.7199	0.405136
exon3209	5	127031391	127031501	1.10957	0.70947	1.71964	4.29584
HMlincRNA250	17	27291566	27291907	1.87937	0.330532	1.71543	0.965151
BF825555	11	115110908	115111317	0.245331	0.663493	1.71318	1.05572
BG214847	1	71170567	71170639	2.64429	0.366499	1.71293	2.08746
exon974	12	79483874	79484016	0.329622	0.360978	1.70785	0.430177
DA100307	11	83202794	83202902	2.256	0.413497	1.70569	2.24683
exon1476	14	110429220	110429310	2.17007	0.221058	1.70457	1.58632
AI525925	20	28593265	28624158	0.890186	0.778579	1.70374	2.94699
exon1521	14	75058687	75059120	2.03195	0.242124	1.7027	1.21985
exon2137	2	177559877	177560366	0.879827	0.471759	1.70159	2.15662
DB343454	15	125883769	125884207	1.86263	0.20203	1.70015	3.36026
AW085735	13	35758295	35758415	0.962437	0.227947	1.69718	1.02399
CV378300	17	106680507	106680855	3.20316	0.604044	1.69455	1.09859
AI149675	1	127031864	127032246	5.64643	0.88971	1.69397	0.900039
exon2622	22	56922025	56922358	0.357257	0.364189	1.6934	0.893129
AA628214	6	8464118	8464688	2.56339	0.368909	1.69321	2.6142
exon2259	2	118582163	118582953	1.56611	0.490563	1.69306	1.3797
BX107959	3	1605953	1606151	3.23539	0.540013	1.69162	2.58992
AI640468	2	3722826	3723118	2.22858	0.719889	1.69014	0.662948
exon2606	22	171218110	171218198	3.22211	0.886746	1.68827	1.97201
BF691786	8	94875564	94875940	4.19287	0.97283	1.68456	1.9609
exon931	11	148061475	148073025	2.96428	0.545443	1.67906	1.19283
CD522315	20	7323095	7323291	0.540614	0.575248	1.67795	2.57823
chr14:99762875-99774250	14	106680178	106680483	1.17756	0.483921	1.67219	1.66421
CN292254	1	16498898	16499605	3.32366	0.783298	1.6715	2.70145
AV730023	3	8189134	8190076	1.9101	0.435663	1.6709	2.7167
chr20:24726575-24738550	20	93557878	93858781	2.35005	0.677119	1.66926	1.36441
BU569122	13	32027533	32027636	1.59944	0.145476	1.66797	0.529785
DW442657	9	97454170	97455012	1.06341	0.218647	1.66667	0.998783
H63226	1	103759673	103825451	0.289397	0.993415	1.66184	1.46138
BF359167	1	149835286	149845724	0.656939	0.556953	1.66173	0.335941
exon2825	4	117312446	117313205	2.20677	0.791397	1.65546	2.5022
DA722239	12	68343345	68344328	0.367556	0.913386	1.65543	0.862925
chr4:15520650-15531025	4	115110907	115111238	0.669492	0.229498	1.65302	0.746161
AW196722	12	83198011	83198247	0.842297	0.827287	1.64905	0.454748
FN148123	14	41521212	41521432	0.39946	0.530336	1.64902	1.56762
BF796433	8	134489509	134490324	1.39699	0.210579	1.64206	0.642034
CN480939	20	12742762	12750234	0.635688	0.443109	1.6416	2.565
T96365	9	7848824	8104048	2.09296	0.588628	1.63685	1.63264
AW298621	8	118589284	118589536	0.862	0.227685	1.63417	0.994288
BF513755	11	37389555	37389893	0.78106	0.156364	1.63384	1.69235
BM680929	10	19606349	19606775	1.52884	0.650378	1.6321	2.08579
BU657796	8	148811763	148812364	2.33136	0.919103	1.62778	1.4406
BF927048	7	27496987	27497634	1.64844	0.4165	1.6265	1.42529
exon370	1	68352722	68352794	1.92344	0.429202	1.62293	2.04675
AI769380	2	126462642	126462900	3.16362	0.849744	1.61815	1.82374
exon917	11	2404929	2405377	2.29553	0.837391	1.61802	2.31473
AK311036	15	171923655	171923841	0.742539	0.638695	1.61676	0.462512
HMlincRNA1548	15	106680178	106680243	2.67982	0.815624	1.61345	2.32653
DB096265	2	99661837	99662016	0.974735	0.482557	1.61296	1.71484
exon918	11	102287174	102287408	3.16532	0.669563	1.6104	1.26653
AA922202	1	21263444	21263540	3.31187	0.738126	1.6094	1.33378
AW082009	13	74616621	74681044	1.58791	0.462234	1.60705	1.34196
DB030353	11	115110916	115111246	0.348407	0.204072	1.60192	0.604565
DA337516	14	44863174	44863858	0.882735	0.4602	1.59966	3.91147
BQ226790	11	149973390	149973537	0.335247	0.840044	1.59959	0.901726
exon68	1	94248863	94457701	2.53379	0.193072	1.59815	2.03505
AI811097	9	151676239	151676646	5.12679	0.773304	1.59723	2.14647
exon3502	6	28055522	28055863	0.793588	0.394568	1.59479	1.01226
DW448563	5	72128494	72128952	1.62896	0.372442	1.59406	1.09819
FN172800	14	172319059	172329097	1.34178	0.505356	1.59237	2.14697
BF950099	6	164410083	164437329	0.410897	0.315853	1.59161	1.23793
exon1479	14	7548882	7549459	3.366	0.687992	1.58694	2.06312
DB125499	18	30277025	30277310	0.571049	0.736192	1.58121	0.388866
BQ882301	20	167301549	167675156	0.978248	0.330246	1.58107	0.595061
DW420853	1	185634761	185635042	1.49439	0.405169	1.58022	1.09403
EL583838	21	130557898	130558322	3.40071	0.568905	1.57679	1.06271
BG213167	9	4507569	4508090	0.390387	0.681561	1.57435	1.52993
BU561635	3	39456355	39456811	0.34618	0.73505	1.57273	2.19105
AA456070	15	105276727	105277051	2.0103	0.438062	1.5727	1.20992
exon4161	8	104165594	104165638	0.474379	0.350147	1.57142	0.473948
exon255	1	89908155	90251572	1.19999	0.41045	1.57137	1.49859
chr20:29267675-29298475	20	93242773	93472995	0.594029	0.313915	1.56577	1.08832
CR748399	7	115110975	115111370	0.85527	0.375528	1.56338	0.924014
BG231414	9	41994192	41994297	0.473557	0.130123	1.56219	2.09871
AB464415	19	78298715	78319243	2.66762	0.409089	1.56019	1.6932
chr2:149073750-149085000	2	211732266	211971430	4.59681	0.889444	1.55542	0.90537
BE010595	7	7101722	7102124	1.58616	0.379591	1.55363	1.3978
T91095	15	89031935	89034451	0.83546	0.477344	1.54441	0.409024
BF828393	11	27727235	27727432	0.664123	0.772457	1.54395	5.29386
exon3234	6	129395377	129395667	1.17704	0.324209	1.54177	2.00737
BF871888	6	40444291	40445627	1.62265	0.193804	1.5417	0.52073
DA928996	8	79333898	79334100	2.93516	0.772993	1.54151	3.16057
AL136630	5	71905776	71912555	1.04181	0.585748	1.54099	0.400841
DB300050	5	94943100	94943481	2.31595	0.267079	1.53881	1.69187
DA807888	1	91302891	91469263	1.25402	0.420459	1.53827	1.47338
AW197841	8	180610554	180610893	2.35238	0.624137	1.53676	0.460834
BE071085	2	95210753	95211218	0.216064	0.821568	1.53331	1.68179
BF127413	6	133283729	133284252	2.55499	0.668991	1.52736	1.33013
DB178337	3	123622270	123622562	4.17476	0.374518	1.52398	1.14725
exon1604	14	76148607	76156915	3.20467	0.964988	1.52286	2.61597
AA457003	10	58869526	58869822	3.34008	0.999179	1.51863	3.44813
EL583846	21	186011057	186011247	0.787133	0.49726	1.51831	1.25585
BX642924	1	35086384	35086506	0.634285	0.833813	1.51331	2.82766
BE622274	3	36305571	36306012	2.93355	0.940631	1.50982	2.71713
DA232433	5	20720686	20721215	2.26501	0.42519	1.50924	0.867858
exon2101	2	72828285	72828678	0.80079	0.413983	1.50601	0.924428
BF243865	21	27478539	27478749	1.47004	0.544095	1.50319	2.26203
chr2:134424550-134510625	2	49349724	49349970	1.65402	0.909556	1.50275	2.68005
BG758151	12	23140321	23140599	2.43307	0.480902	1.49383	0.926331
exon1251	13	89062325	89081712	1.94645	0.359081	1.49277	1.65232
CB269930	1	142138622	142139749	0.174991	0.464644	1.48958	1.11134
BF369416	15	70237911	70238347	1.20587	0.270532	1.48842	1.77586
BG745190	12	47953376	47959603	3.01904	0.607313	1.48677	1.96109
CD110271	12	82519432	82520241	0.642611	0.0774652	1.48646	0.599813
AW204592	6	8824254	8824820	3.21682	0.373622	1.4862	1.69727
BU660565	2	111816425	111816638	2.56056	0.713694	1.48387	0.664756
exon36	1	29514863	29515150	1.44147	0.171827	1.48357	1.28873
exon74	1	142358171	142358437	1.61463	0.370032	1.4791	2.59079
CF887548	12	145714625	145725650	0.912936	0.375694	1.47865	0.951431
DB337533	15	191782380	191818964	0.698984	0.874245	1.47475	2.44448
CR613732	4	87298970	87402491	3.10217	0.633878	1.47353	0.779648
exon3289	6	115110916	115111278	3.89662	0.149515	1.46806	1.41363
FN107819	8	141133716	141133806	0.813981	0.353366	1.46588	0.899438
DB143381	2	29387929	29388464	0.115557	0.903031	1.45745	1.97199
AI650261	2	106680178	106680276	0.498279	0.518327	1.45335	2.13432
exon4456	9	138991078	138991310	2.11057	0.435554	1.45315	0.988228
AB371477	14	106680949	106681025	2.46723	0.604823	1.45306	1.22097
BG207009	1	127467657	127468235	2.02128	0.673583	1.45291	0.551224
BQ025180	8	37499435	37499603	0.883107	0.193869	1.45194	1.87076
BF913873	14	134489368	134490294	1.9333	0.230631	1.44731	0.38821
AI570449	3	64465676	64466154	1.02518	0.952274	1.4428	3.26149
CB992359	8	50650771	50651847	1.62864	0.47271	1.44092	1.096
exon1963	18	104160574	104161336	1.32843	0.435416	1.43951	0.949633
AI215173	12	136019382	136019507	0.521948	0.359391	1.43861	0.823917
exon96	1	109142888	109170119	3.41841	0.38611	1.43645	1.53134
exon3585	6	106680362	106680453	2.53189	0.754075	1.4323	1.13326
CV321116	4	127468054	127468845	2.0912	0.412014	1.43084	0.593412
EC556674	7	11056258	11056684	0.36715	0.110169	1.43054	2.41835
chr8:79243350-79253700	8	59604217	59604842	1.4881	0.416545	1.41963	0.987966
BF209599	8	33943260	33959004	1.93764	0.720753	1.41859	2.03735
BI051455	4	15116810	15117032	2.33633	0.603702	1.41761	0.83449
BF057445	1	119115630	119122624	0.42883	0.403	1.41506	0.809356
AI272946	4	4228193	4255611	1.87764	0.249074	1.41276	3.19293
exon1245	13	141148111	141148267	2.34129	0.516545	1.41179	3.66311
T12556	9	115110914	115111255	2.82299	0.564963	1.40677	2.99166
BX641312	1	27399122	27399523	1.59343	0.840485	1.40627	2.70803
BQ010898	1	31622556	31622918	9.33914	0.984176	1.40134	1.28505
BG531295	2	115111439	115111550	3.20264	0.482706	1.40046	1.0958
exon3235	6	206198124	206198190	2.0497	0.762292	1.39808	3.23954
CA394590	13	5301759	5302173	1.02615	0.198459	1.39335	1.31267
exon1271	13	134489376	134490336	1.3481	0.22402	1.39221	0.664324
DA114668	2	1031299	1031418	0.590058	0.403425	1.39027	1.13803
AI214699	3	125146233	125146501	2.6498	0.315676	1.38934	2.87152
AI732461	14	17060232	17060721	1.27994	0.413505	1.38811	0.79891
CD558783	3	57125557	57126329	1.59676	0.358997	1.38437	2.7177
exon921	11	67639854	67643288	6.24837	0.690117	1.38393	1.85023
EL583502	21	103819501	103819794	0.413348	0.296934	1.37228	0.634533
AK296149	4	57125683	57126329	0.618762	0.284192	1.37083	0.84039
AA563615	17	48292870	48293004	2.44596	0.679662	1.37047	1.28701
BI830001	8	126423826	126423995	1.97669	0.402702	1.37044	2.19666
FE192735	2	72013097	72013287	4.00736	0.718585	1.36854	1.10903
exon4574	9	106681176	106681257	2.12897	0.895325	1.36545	3.19577
exon101	1	59517145	59517391	0.706279	0.404525	1.36149	1.94771
BF943620	13	29382275	29382699	1.82195	0.492163	1.35679	1.66267
BG024097	1	115110904	115111562	1.92994	0.206771	1.35637	1.93936
AL832048	15	137739494	137739540	2.3402	0.552397	1.35242	1.10232
DB325061	1	20229427	20229703	2.02652	0.646039	1.35029	0.482744
BE150116	10	107051639	107051727	0.691895	0.880213	1.34768	0.286099
exon2637	3	62730552	62730969	2.31035	0.495642	1.3469	0.302519
AI918329	2	52760017	52760428	1.51867	0.849778	1.34612	2.2069
BG719815	10	12757807	12757969	2.16639	0.366936	1.34537	2.54926
exon2807	3	72869539	72869816	1.93832	0.187272	1.34387	1.05123
BC031305	11	45305989	45306237	0.288799	0.713128	1.33943	1.28975
EH343186	2	106679918	106680220	0.617575	0.770827	1.33619	7.98682
exon4231	8	75031540	75031727	2.25124	0.527769	1.33358	1.49537
BI832043	19	8866514	8918872	2.83618	0.319114	1.33184	1.82807
CV426400	6	72554337	72554832	0.184262	0.165274	1.32852	1.44452
exon3117	5	34638594	34638800	1.6252	0.263482	1.32229	1.52463
DA477144	6	50003023	50003144	0.17154	0.0275745	1.32125	0.034987
exon2950	5	7901682	7901808	6.15986	0.424538	1.32118	0.679008
BU846063	10	84070199	84070812	4.17107	0.177103	1.32114	1.25443
exon4581	9	138996998	138997315	1.44421	0.470805	1.31552	1.45038
DB339168	8	2358271	2358485	3.48444	0.984532	1.31337	0.974692
BX091014	18	116351601	116571392	1.85786	0.214277	1.31259	0.553157
DB462671	5	43226721	43226804	2.10998	0.959717	1.30819	1.38764
CD516039	5	9366894	9612011	1.66964	0.328707	1.30079	0.446557
BF240020	8	20151095	20151159	2.87614	0.919874	1.30033	0.258546
EC463560	2	33273515	33273765	1.50778	0.718598	1.29775	2.21538
AK125902	11	87746051	87772712	4.38057	0.79741	1.29592	1.75123
AW631353	5	11138593	11138704	0.362492	0.589208	1.29464	1.6448
AW855649	10	174453838	174471006	0.626712	0.777921	1.29197	2.01383
exon4560	9	55155829	55156063	1.0758	0.164579	1.29053	0.836826
BX093936	7	96106471	96157572	0.770849	0.302432	1.28652	0.365293
AA436674	1	14848775	14849159	3.54433	0.683512	1.2864	0.982378
BE170396	9	185646065	185646413	1.01752	0.351736	1.28444	1.83911
chr7:46184850-46198900	7	115110939	115111278	1.35488	0.385079	1.28441	1.16544
BQ581966	6	94417212	94417770	3.16786	0.13482	1.27605	1.57142
BF758502	20	57398475	57398665	0.523454	0.450351	1.27367	2.62981
CR933640	19	86411529	86411775	0.679205	0.23123	1.26736	1.08746
exon3284	6	17286105	17304593	2.03165	0.675871	1.26151	2.12624
AI312059	20	124787809	124796838	0.825509	0.341142	1.25357	0.95102
exon4437	8	67054009	67155272	0.919279	0.19972	1.25161	0.782444
BX402873	16	26646606	26655139	0.990187	0.487239	1.2492	0.804807
exon23	1	147872054	148100376	2.22988	0.298617	1.24805	0.898821
chr3:71002675-71016650	3	202551146	202551672	2.12921	0.947843	1.24609	1.18693
exon2829	4	137739559	137739640	2.01665	0.65451	1.23892	0.462002
EC444979	2	33273351	33273765	1.33326	0.684614	1.23816	2.13282
BI089392	12	73339409	73339722	2.41196	0.343477	1.23792	1.59353
exon627	10	71163678	71163876	2.0236	0.104784	1.23421	1.02274
exon1613	14	101498922	101499404	2.05811	0.23912	1.23166	1.32038
AA327679	16	37196780	37197202	1.86225	0.338759	1.22988	0.60171
DA342801	5	1606485	1606699	3.56701	0.89395	1.22432	2.45602
exon3593	6	9192734	9495905	1.74639	0.538995	1.22154	2.29246
H65479	2	118724936	118725333	0.975682	0.847846	1.2192	2.5234
BG218675	12	142138220	142139877	0.865373	0.357488	1.21522	2.284
BQ631711	8	67469754	67469974	0.985827	0.925532	1.21383	2.10711
EC497664	6	10144958	10145436	1.11238	0.156992	1.21316	0.773115
DA757278	2	174538609	174539183	0.560027	0.493616	1.21246	0.660578
BX115310	4	60666377	60666693	1.60903	0.338202	1.20779	1.84287
DQ023511	2	72133700	72135371	0.325724	0.679761	1.20583	0.68587
exon110	1	57019456	57046788	1.74238	0.397946	1.20498	1.53717
AI143775	3	109332782	109333456	2.84933	0.41764	1.20402	1.20564
AV730476	4	56702267	56702988	1.33314	0.463277	1.20226	1.2779
chr16:86135375-86147125	16	14226244	14582876	1.37582	0.290304	1.19736	0.742634
CA455044	19	6625150	6625623	2.93797	0.591617	1.19633	1.2218
exon653	11	161636087	161636308	3.02741	0.871314	1.19584	2.74891
exon1525	14	15104282	15104529	0.466026	0.242927	1.18956	0.635198
BU565019	2	149971273	149971447	2.85828	0.704448	1.18928	0.811372
DN604327	16	148659612	148660084	4.13342	0.939482	1.189	1.99718
exon72	1	109433640	109434178	1.28361	0.609932	1.18833	5.72109
DA223008	12	13548823	13654513	0.880727	0.726169	1.18579	3.39427
BF241485	1	180610451	180610939	0.49234	0.83387	1.18457	1.12617
chr5:67711025-67754775	5	2394323	2394757	2.43494	0.671077	1.18258	1.90022
exon47	1	155957666	155958057	0.423313	0.657813	1.18088	1.22769
FN047407	14	36397363	36397563	3.51327	0.214281	1.17975	2.92378
BF330435	2	66128056	66128818	2.32471	0.401494	1.17642	1.18851
exon2992	5	25774273	25973349	0.369936	0.342123	1.17554	0.621299
BU430338	14	139960560	140153250	0.349685	0.413867	1.17462	0.68471
AV719957	21	26929500	26940825	1.06089	0.237476	1.17462	0.827363
exon1159	12	52314737	52315210	1.39001	0.494076	1.17334	1.87069
BG204150	3	202895071	202895412	3.91149	0.963634	1.17325	3.21732
DW458074	1	105794479	106107401	0.877723	0.376185	1.17039	0.809747
DA806736	10	57125567	57126329	0.889215	0.343725	1.16606	0.694042
AI738538	1	2687251	2687324	0.317268	0.199125	1.16518	1.47219
exon2783	3	136583686	136584173	2.23568	0.740929	1.16469	1.12138
exon3214	5	92864519	92864927	3.87696	0.306874	1.1646	2.04024
AW887140	3	41522479	41573523	1.56008	0.367074	1.15962	1.3196
AA582456	6	33387205	33387271	2.93214	0.35017	1.1596	1.79481
AW269809	3	59721205	59724478	0.974728	0.452974	1.15621	2.61277
BF032671	1	45298774	45299153	1.37026	0.0785359	1.15493	0.481402
DA011527	3	16044353	16047117	2.24956	0.923326	1.15392	1.15902
BM699739	3	24120252	24120676	0.304693	0.33477	1.15318	0.517554
AA601390	11	37920787	37937778	0.240277	0.278024	1.14831	2.04509
CV409119	8	89908043	89908269	2.96899	0.285755	1.14776	0.739796
AF272982	20	188950552	188950846	3.68039	0.417991	1.14422	1.18408
exon1789	17	106681031	106681140	7.38033	0.730145	1.14373	2.63796
exon2190	2	36782016	36782415	2.59682	0.0944257	1.1415	1.08324
AA121912	2	8957229	8957909	0.434792	0.246445	1.13692	1.54348
BU537290	10	44166690	44167906	0.370828	0.926274	1.13659	2.24565
EC520218	2	12745801	12750206	1.21252	0.643188	1.13519	2.18806
AK055790	9	114876794	114876894	1.94294	0.308552	1.13467	0.4772
Z46192	5	113958713	114524340	1.94336	0.728485	1.13458	0.490166
BF673952	4	92110798	92111610	3.46443	0.377539	1.13423	1.29897
exon1780	16	100665321	100665386	0.934092	0.191181	1.12864	1.57057
exon1959	18	95180911	95181322	2.42659	0.423687	1.12078	1.40324
exon2810	4	35028189	35075977	1.31773	0.331366	1.1168	1.39965
DB063469	5	106680845	106680935	0.78533	0.528542	1.11582	0.472013
CA771276	1	124116389	124116851	0.427969	0.316491	1.11003	0.385881
DA794947	10	115110946	115111154	0.932359	0.397679	1.10825	0.609949
AB209163	11	40989334	41040369	2.21522	0.104814	1.10696	1.50647
DN991958	8	67024355	67024388	1.60742	0.476386	1.10539	1.43578
exon450	10	127638146	127680648	2.86822	0.166615	1.10392	1.19113
AK130020	1	28593262	28624153	2.43408	0.76392	1.09855	1.31392
AK302548	19	1171488	1171994	0.975095	0.352065	1.0976	0.889291
exon4158	8	58140406	58147766	0.497468	0.372442	1.09748	1.0218
CN284611	12	158104607	158104673	0.467079	0.89573	1.09651	0.348888
AI433811	15	154962585	154962764	0.487654	0.281282	1.09149	1.05313
BX953571	7	110429196	110429256	1.55865	0.371063	1.09001	0.874361
AL043484	17	15504728	15618080	0.450723	0.671957	1.08347	2.19909
AA668276	2	35186938	35187485	2.9578	0.183511	1.08328	1.19338
exon3467	6	40642543	40642987	3.22478	0.48624	1.0781	1.8409
DW438840	2	204338046	204338317	2.23198	0.700708	1.07771	1.23193
exon4453	9	92595287	92965965	1.12416	0.22323	1.07088	0.655602
AL696774	5	94587837	94588391	1.52447	0.221779	1.0696	1.41093
W68549	5	79568620	79575675	1.64783	0.409302	1.06488	1.2233
EC470252	8	34851511	34852145	1.21674	0.490359	1.05753	0.968073
BP419703	7	36534286	36534824	0.522564	0.314641	1.05607	2.05809
AI335227	5	184962416	184962706	0.419904	0.979028	1.05582	1.56496
CB993909	10	38840374	38911823	1.73025	0.330206	1.05441	0.608101
exon4566	9	75057014	75057351	2.3555	0.650836	1.05386	1.02249
R81306	1	72334113	72334325	28.7435	0.998037	1.0509	0.913209
exon1663	15	25954679	25956076	1.38873	0.261248	1.04929	1.81589
exon3216	5	19588693	19589009	5.47364	0.247763	1.04526	3.57695
BQ707722	19	41599620	41621854	3.24565	0.621991	1.04404	1.61734
AV763328	7	59199448	59199877	0.607184	0.313141	1.04344	2.84111
AW615250	7	30578743	30589631	2.60054	0.113722	1.04261	0.400197
AK301143	1	143494914	143495224	1.50556	0.70869	1.04236	0.462865
BM312692	12	39661013	39661145	0.459792	0.398693	1.04171	1.21237
exon2115	2	86669559	86669602	1.18389	0.116197	1.04149	0.518981
DA992442	2	50293081	50293532	0.381823	0.307063	1.03976	0.942535
AA609628	3	211533251	211533622	1.02709	0.700997	1.03894	5.19935
exon2093	19	52680551	52680615	0.38281	0.864435	1.03792	0.363323
BE796744	3	54921261	54921542	1.00838	0.398673	1.03771	0.818376
AV732231	1	127725868	127725934	1.26589	0.358612	1.03732	0.87079
exon3135	5	110429219	110429548	1.29144	0.210516	1.03665	1.64472
AW769579	8	11137341	11137896	0.175029	0.700474	1.03561	1.65665
AA423849	14	141213734	141213904	1.07143	0.47041	1.03179	0.894226
BI024558	19	3274142	3317290	0.362653	0.700519	1.03093	1.44209
BF366705	1	27406841	27407618	2.5515	0.988163	1.03001	1.22598
BF508104	17	32126022	32126568	0.217458	0.19596	1.02251	0.251941
BF759843	7	72334928	72335451	0.836946	0.239993	1.02092	0.678933
AK128058	18	90785308	90785848	0.36231	0.605466	1.01826	1.52444
AI080164	12	141138066	141138310	0.994232	0.495205	1.01809	0.990385
DA718761	12	26653413	26653684	0.398762	0.258302	1.01711	0.371628
exon1433	14	58868219	58868456	0.975967	0.682896	1.01228	2.4823
BF341848	6	119200069	119200522	1.29755	0.204161	1.00969	1.14875
exon3120	5	111173207	111195978	0.952532	0.269592	1.00648	0.941398
DA962001	15	64901551	64902137	0.0910639	0.940562	1.00605	1.64772
exon1705	16	47368290	47368508	1.7773	0.217068	1.00263	0.7436
