# Supplementary material for: Comparison of long non-coding RNAs, microRNAs and messenger RNAs involved in initiation and progression of esophageal squamous cell carcinoma
Source: Mol Med Rep. 2014 May 30;10(2):652–62. doi: 10.3892/mmr.2014.2287 (PMC4094766; doi:10.3892/mmr.2014.2287)
Supplement: Supplementary Table 6. [file SupplementaryTable6.xls]

## Sheet: Supplementary Table 6a
Supplementary Table 6a. The target genes of miRNA 361-3p in database
Target gene ID	prediction frequency
ENSG00000105767	7
ENSG00000126012	7
ENSG00000166793	7
ENSG00000099364	6
ENSG00000125686	6
ENSG00000132475	6
ENSG00000137693	6
ENSG00000146830	6
ENSG00000149930	6
ENSG00000156113	6
ENSG00000157106	6
ENSG00000164920	6
ENSG00000167371	6
ENSG00000169992	6
ENSG00000170242	6
ENSG00000182601	6
ENSG00000197283	6
ENSG00000006125	5
ENSG00000022840	5
ENSG00000056586	5
ENSG00000058673	5
ENSG00000058799	5
ENSG00000072071	5
ENSG00000074370	5
ENSG00000087095	5
ENSG00000095564	5
ENSG00000100028	5
ENSG00000100320	5
ENSG00000105663	5
ENSG00000105989	5
ENSG00000106244	5
ENSG00000108292	5
ENSG00000108733	5
ENSG00000112282	5
ENSG00000114270	5
ENSG00000115194	5
ENSG00000115307	5
ENSG00000117472	5
ENSG00000117592	5
ENSG00000117877	5
ENSG00000118523	5
ENSG00000122687	5
ENSG00000126351	5
ENSG00000126461	5
ENSG00000126950	5
ENSG00000127585	5
ENSG00000128284	5
ENSG00000128928	5
ENSG00000129691	5
ENSG00000132823	5
ENSG00000135048	5
ENSG00000135111	5
ENSG00000136478	5
ENSG00000138814	5
ENSG00000140527	5
ENSG00000147457	5
ENSG00000151090	5
ENSG00000151690	5
ENSG00000154127	5
ENSG00000156471	5
ENSG00000160051	5
ENSG00000160685	5
ENSG00000161217	5
ENSG00000161956	5
ENSG00000162236	5
ENSG00000163349	5
ENSG00000163795	5
ENSG00000165527	5
ENSG00000165996	5
ENSG00000168032	5
ENSG00000169403	5
ENSG00000170873	5
ENSG00000171843	5
ENSG00000175203	5
ENSG00000175832	5
ENSG00000177469	5
ENSG00000181467	5
ENSG00000184083	5
ENSG00000184486	5
ENSG00000185518	5
ENSG00000186868	5
ENSG00000196517	5
ENSG00000196961	5
ENSG00000213023	5
ENSG00000004660	4
ENSG00000005007	4
ENSG00000007047	4
ENSG00000033327	4
ENSG00000050344	4
ENSG00000055917	4
ENSG00000059728	4
ENSG00000063761	4
ENSG00000066032	4
ENSG00000068323	4
ENSG00000068831	4
ENSG00000070444	4
ENSG00000070614	4
ENSG00000070882	4
ENSG00000075388	4
ENSG00000076864	4
ENSG00000078070	4
ENSG00000078237	4
ENSG00000078269	4
ENSG00000078403	4
ENSG00000079387	4
ENSG00000079482	4
ENSG00000081014	4
ENSG00000082269	4
ENSG00000082898	4
ENSG00000083720	4
ENSG00000083842	4
ENSG00000085117	4
ENSG00000088320	4
ENSG00000088387	4
ENSG00000089220	4
ENSG00000090447	4
ENSG00000090932	4
ENSG00000092295	4
ENSG00000094796	4
ENSG00000099381	4
ENSG00000099797	4
ENSG00000099992	4
ENSG00000100031	4
ENSG00000100083	4
ENSG00000100121	4
ENSG00000100167	4
ENSG00000100253	4
ENSG00000100281	4
ENSG00000100284	4
ENSG00000100393	4
ENSG00000100503	4
ENSG00000100796	4
ENSG00000101004	4
ENSG00000101282	4
ENSG00000102871	4
ENSG00000102908	4
ENSG00000103496	4
ENSG00000103522	4
ENSG00000103855	4
ENSG00000103966	4
ENSG00000104067	4
ENSG00000105223	4
ENSG00000105255	4
ENSG00000105281	4
ENSG00000105355	4
ENSG00000105369	4
ENSG00000105409	4
ENSG00000105501	4
ENSG00000105568	4
ENSG00000105583	4
ENSG00000105607	4
ENSG00000105610	4
ENSG00000105695	4
ENSG00000106006	4
ENSG00000106268	4
ENSG00000106341	4
ENSG00000107341	4
ENSG00000107738	4
ENSG00000107831	4
ENSG00000107862	4
ENSG00000108256	4
ENSG00000108518	4
ENSG00000108641	4
ENSG00000108671	4
ENSG00000108852	4
ENSG00000108947	4
ENSG00000109066	4
ENSG00000109083	4
ENSG00000109501	4
ENSG00000110042	4
ENSG00000110921	4
ENSG00000111087	4
ENSG00000111540	4
ENSG00000111642	4
ENSG00000111737	4
ENSG00000112379	4
ENSG00000113555	4
ENSG00000113645	4
ENSG00000114626	4
ENSG00000114854	4
ENSG00000115216	4
ENSG00000116497	4
ENSG00000116726	4
ENSG00000116871	4
ENSG00000116983	4
ENSG00000116990	4
ENSG00000117122	4
ENSG00000118514	4
ENSG00000119547	4
ENSG00000119862	4
ENSG00000120049	4
ENSG00000121753	4
ENSG00000122515	4
ENSG00000123104	4
ENSG00000123360	4
ENSG00000123427	4
ENSG00000123643	4
ENSG00000123989	4
ENSG00000124920	4
ENSG00000125384	4
ENSG00000125966	4
ENSG00000126767	4
ENSG00000127837	4
ENSG00000127952	4
ENSG00000128268	4
ENSG00000128313	4
ENSG00000128567	4
ENSG00000128626	4
ENSG00000129244	4
ENSG00000129654	4
ENSG00000129910	4
ENSG00000129932	4
ENSG00000130227	4
ENSG00000131149	4
ENSG00000131323	4
ENSG00000131374	4
ENSG00000131470	4
ENSG00000131759	4
ENSG00000132185	4
ENSG00000132361	4
ENSG00000132664	4
ENSG00000132740	4
ENSG00000132746	4
ENSG00000133131	4
ENSG00000134531	4
ENSG00000134640	4
ENSG00000135404	4
ENSG00000135925	4
ENSG00000135926	4
ENSG00000136327	4
ENSG00000136754	4
ENSG00000136883	4
ENSG00000136944	4
ENSG00000137073	4
ENSG00000137094	4
ENSG00000137103	4
ENSG00000137502	4
ENSG00000137843	4
ENSG00000138593	4
ENSG00000139433	4
ENSG00000139629	4
ENSG00000139645	4
ENSG00000139988	4
ENSG00000140350	4
ENSG00000140398	4
ENSG00000140694	4
ENSG00000140955	4
ENSG00000141150	4
ENSG00000141505	4
ENSG00000142330	4
ENSG00000142619	4
ENSG00000142784	4
ENSG00000143013	4
ENSG00000143315	4
ENSG00000143320	4
ENSG00000143365	4
ENSG00000143367	4
ENSG00000143590	4
ENSG00000143614	4
ENSG00000143797	4
ENSG00000144357	4
ENSG00000144401	4
ENSG00000146700	4
ENSG00000146834	4
ENSG00000147027	4
ENSG00000147065	4
ENSG00000147144	4
ENSG00000147162	4
ENSG00000147596	4
ENSG00000147724	4
ENSG00000148343	4
ENSG00000148735	4
ENSG00000148803	4
ENSG00000149091	4
ENSG00000149294	4
ENSG00000149418	4
ENSG00000149480	4
ENSG00000149532	4
ENSG00000149541	4
ENSG00000150086	4
ENSG00000150672	4
ENSG00000150967	4
ENSG00000151229	4
ENSG00000151364	4
ENSG00000151474	4
ENSG00000152518	4
ENSG00000152591	4
ENSG00000153179	4
ENSG00000153558	4
ENSG00000153815	4
ENSG00000153902	4
ENSG00000154678	4
ENSG00000155016	4
ENSG00000155066	4
ENSG00000155363	4
ENSG00000155666	4
ENSG00000156026	4
ENSG00000156103	4
ENSG00000156531	4
ENSG00000157014	4
ENSG00000157212	4
ENSG00000157500	4
ENSG00000158636	4
ENSG00000159069	4
ENSG00000159164	4
ENSG00000159173	4
ENSG00000159214	4
ENSG00000159307	4
ENSG00000159792	4
ENSG00000160013	4
ENSG00000160058	4
ENSG00000160410	4
ENSG00000160460	4
ENSG00000160469	4
ENSG00000160741	4
ENSG00000160838	4
ENSG00000161021	4
ENSG00000161091	4
ENSG00000161533	4
ENSG00000162398	4
ENSG00000162981	4
ENSG00000163251	4
ENSG00000163939	4
ENSG00000164081	4
ENSG00000164344	4
ENSG00000164620	4
ENSG00000164970	4
ENSG00000165102	4
ENSG00000165125	4
ENSG00000165660	4
ENSG00000166126	4
ENSG00000166159	4
ENSG00000166173	4
ENSG00000166228	4
ENSG00000166987	4
ENSG00000167014	4
ENSG00000167395	4
ENSG00000167850	4
ENSG00000167941	4
ENSG00000167978	4
ENSG00000168010	4
ENSG00000168071	4
ENSG00000168079	4
ENSG00000168135	4
ENSG00000168779	4
ENSG00000168826	4
ENSG00000169118	4
ENSG00000169442	4
ENSG00000169598	4
ENSG00000169783	4
ENSG00000169813	4
ENSG00000169908	4
ENSG00000170485	4
ENSG00000170515	4
ENSG00000170681	4
ENSG00000170921	4
ENSG00000171860	4
ENSG00000171992	4
ENSG00000172613	4
ENSG00000172748	4
ENSG00000172819	4
ENSG00000173473	4
ENSG00000173599	4
ENSG00000173726	4
ENSG00000174498	4
ENSG00000174744	4
ENSG00000174791	4
ENSG00000174804	4
ENSG00000175166	4
ENSG00000175183	4
ENSG00000175267	4
ENSG00000175520	4
ENSG00000175550	4
ENSG00000175602	4
ENSG00000176485	4
ENSG00000176986	4
ENSG00000177238	4
ENSG00000177992	4
ENSG00000178188	4
ENSG00000178773	4
ENSG00000179564	4
ENSG00000181291	4
ENSG00000181585	4
ENSG00000181619	4
ENSG00000182095	4
ENSG00000182330	4
ENSG00000182389	4
ENSG00000182473	4
ENSG00000182580	4
ENSG00000182771	4
ENSG00000182851	4
ENSG00000182885	4
ENSG00000183317	4
ENSG00000183579	4
ENSG00000183780	4
ENSG00000184076	4
ENSG00000184205	4
ENSG00000184221	4
ENSG00000184979	4
ENSG00000185453	4
ENSG00000185585	4
ENSG00000185681	4
ENSG00000185739	4
ENSG00000186141	4
ENSG00000186566	4
ENSG00000187605	4
ENSG00000187678	4
ENSG00000187912	4
ENSG00000188152	4
ENSG00000188158	4
ENSG00000188483	4
ENSG00000188580	4
ENSG00000188706	4
ENSG00000188833	4
ENSG00000189203	4
ENSG00000196166	4
ENSG00000196218	4
ENSG00000196338	4
ENSG00000196358	4
ENSG00000196542	4
ENSG00000196581	4
ENSG00000196821	4
ENSG00000197324	4
ENSG00000197879	4
ENSG00000197948	4
ENSG00000197956	4
ENSG00000197959	4
ENSG00000197982	4
ENSG00000198053	4
ENSG00000198162	4
ENSG00000198324	4
ENSG00000198663	4
ENSG00000198752	4
ENSG00000198911	4
ENSG00000198933	4
ENSG00000204256	4
ENSG00000204446	4
ENSG00000204536	4
ENSG00000204580	4
ENSG00000204590	4
ENSG00000204671	4
ENSG00000206181	4
ENSG00000213420	4
ENSG00000213563	4
ENSG00000214575	4
ENSG00000214706	4
ENSG00000214753	4
ENSG00000215012	4
ENSG00000244734	4
ENSG00000001617	3
ENSG00000002745	3
ENSG00000002834	3
ENSG00000003147	3
ENSG00000003400	3
ENSG00000004399	3
ENSG00000004478	3
ENSG00000005001	3
ENSG00000005379	3
ENSG00000006327	3
ENSG00000006611	3
ENSG00000006625	3
ENSG00000007312	3
ENSG00000007402	3
ENSG00000008441	3
ENSG00000009335	3
ENSG00000010017	3
ENSG00000010030	3
ENSG00000011275	3
ENSG00000011347	3
ENSG00000012232	3
ENSG00000014164	3
ENSG00000015413	3
ENSG00000017373	3
ENSG00000018189	3
ENSG00000019144	3
ENSG00000022567	3
ENSG00000028277	3
ENSG00000034971	3
ENSG00000038382	3
ENSG00000043462	3
ENSG00000047188	3
ENSG00000047457	3
ENSG00000048392	3
ENSG00000048545	3
ENSG00000048991	3
ENSG00000049540	3
ENSG00000051128	3
ENSG00000051341	3
ENSG00000056345	3
ENSG00000056487	3
ENSG00000060237	3
ENSG00000060558	3
ENSG00000060656	3
ENSG00000062194	3
ENSG00000062582	3
ENSG00000063244	3
ENSG00000063245	3
ENSG00000063978	3
ENSG00000064205	3
ENSG00000064489	3
ENSG00000064547	3
ENSG00000064601	3
ENSG00000064932	3
ENSG00000066027	3
ENSG00000066135	3
ENSG00000066136	3
ENSG00000066322	3
ENSG00000066735	3
ENSG00000067048	3
ENSG00000067840	3
ENSG00000067900	3
ENSG00000068028	3
ENSG00000068971	3
ENSG00000069535	3
ENSG00000069812	3
ENSG00000070182	3
ENSG00000070404	3
ENSG00000070831	3
ENSG00000070886	3
ENSG00000071205	3
ENSG00000071242	3
ENSG00000071246	3
ENSG00000072182	3
ENSG00000072657	3
ENSG00000073169	3
ENSG00000073614	3
ENSG00000073670	3
ENSG00000074416	3
ENSG00000074590	3
ENSG00000074621	3
ENSG00000074696	3
ENSG00000075426	3
ENSG00000075891	3
ENSG00000076067	3
ENSG00000076716	3
ENSG00000076928	3
ENSG00000077274	3
ENSG00000077348	3
ENSG00000077549	3
ENSG00000077782	3
ENSG00000078061	3
ENSG00000079335	3
ENSG00000079805	3
ENSG00000081148	3
ENSG00000081760	3
ENSG00000081985	3
ENSG00000083642	3
ENSG00000083812	3
ENSG00000083844	3
ENSG00000084628	3
ENSG00000084676	3
ENSG00000085185	3
ENSG00000085788	3
ENSG00000086159	3
ENSG00000086598	3
ENSG00000087258	3
ENSG00000087274	3
ENSG00000088038	3
ENSG00000088205	3
ENSG00000088280	3
ENSG00000088538	3
ENSG00000089693	3
ENSG00000090020	3
ENSG00000090097	3
ENSG00000090269	3
ENSG00000090661	3
ENSG00000091640	3
ENSG00000091831	3
ENSG00000092051	3
ENSG00000092067	3
ENSG00000092847	3
ENSG00000095752	3
ENSG00000096060	3
ENSG00000096093	3
ENSG00000096433	3
ENSG00000099250	3
ENSG00000099260	3
ENSG00000099817	3
ENSG00000099864	3
ENSG00000099875	3
ENSG00000099953	3
ENSG00000099998	3
ENSG00000100036	3
ENSG00000100053	3
ENSG00000100056	3
ENSG00000100084	3
ENSG00000100099	3
ENSG00000100147	3
ENSG00000100150	3
ENSG00000100242	3
ENSG00000100311	3
ENSG00000100324	3
ENSG00000100359	3
ENSG00000100379	3
ENSG00000100403	3
ENSG00000100478	3
ENSG00000100603	3
ENSG00000100764	3
ENSG00000100968	3
ENSG00000101098	3
ENSG00000101246	3
ENSG00000101306	3
ENSG00000101321	3
ENSG00000101363	3
ENSG00000101412	3
ENSG00000101417	3
ENSG00000101654	3
ENSG00000101997	3
ENSG00000102096	3
ENSG00000102362	3
ENSG00000102445	3
ENSG00000102882	3
ENSG00000103034	3
ENSG00000103051	3
ENSG00000103257	3
ENSG00000103275	3
ENSG00000103489	3
ENSG00000103549	3
ENSG00000103978	3
ENSG00000104343	3
ENSG00000104728	3
ENSG00000104805	3
ENSG00000104848	3
ENSG00000104879	3
ENSG00000104936	3
ENSG00000104976	3
ENSG00000105137	3
ENSG00000105204	3
ENSG00000105245	3
ENSG00000105327	3
ENSG00000105371	3
ENSG00000105429	3
ENSG00000105643	3
ENSG00000105656	3
ENSG00000105669	3
ENSG00000105701	3
ENSG00000105939	3
ENSG00000105963	3
ENSG00000105971	3
ENSG00000105974	3
ENSG00000106304	3
ENSG00000107099	3
ENSG00000107105	3
ENSG00000107263	3
ENSG00000107317	3
ENSG00000107562	3
ENSG00000107742	3
ENSG00000107829	3
ENSG00000107859	3
ENSG00000108262	3
ENSG00000108312	3
ENSG00000108344	3
ENSG00000108375	3
ENSG00000108405	3
ENSG00000108433	3
ENSG00000108504	3
ENSG00000108561	3
ENSG00000108784	3
ENSG00000108799	3
ENSG00000108821	3
ENSG00000108829	3
ENSG00000108840	3
ENSG00000108846	3
ENSG00000108878	3
ENSG00000109089	3
ENSG00000109685	3
ENSG00000109790	3
ENSG00000109920	3
ENSG00000109943	3
ENSG00000109956	3
ENSG00000110046	3
ENSG00000110048	3
ENSG00000110076	3
ENSG00000110315	3
ENSG00000110400	3
ENSG00000111325	3
ENSG00000111405	3
ENSG00000112079	3
ENSG00000112182	3
ENSG00000112195	3
ENSG00000112333	3
ENSG00000112511	3
ENSG00000112530	3
ENSG00000112561	3
ENSG00000112658	3
ENSG00000112874	3
ENSG00000112964	3
ENSG00000113552	3
ENSG00000113657	3
ENSG00000113722	3
ENSG00000113916	3
ENSG00000114374	3
ENSG00000114650	3
ENSG00000114861	3
ENSG00000114867	3
ENSG00000114923	3
ENSG00000114933	3
ENSG00000115138	3
ENSG00000115207	3
ENSG00000115257	3
ENSG00000115306	3
ENSG00000115339	3
ENSG00000115806	3
ENSG00000115970	3
ENSG00000116106	3
ENSG00000116132	3
ENSG00000116157	3
ENSG00000116584	3
ENSG00000116604	3
ENSG00000116717	3
ENSG00000116771	3
ENSG00000116852	3
ENSG00000116977	3
ENSG00000117280	3
ENSG00000117281	3
ENSG00000117408	3
ENSG00000117461	3
ENSG00000117505	3
ENSG00000117533	3
ENSG00000118200	3
ENSG00000119138	3
ENSG00000119283	3
ENSG00000119508	3
ENSG00000119522	3
ENSG00000119630	3
ENSG00000119686	3
ENSG00000120029	3
ENSG00000120071	3
ENSG00000120088	3
ENSG00000120451	3
ENSG00000120549	3
ENSG00000120690	3
ENSG00000120709	3
ENSG00000120738	3
ENSG00000120963	3
ENSG00000121406	3
ENSG00000121671	3
ENSG00000121743	3
ENSG00000122133	3
ENSG00000122180	3
ENSG00000122756	3
ENSG00000122971	3
ENSG00000123349	3
ENSG00000123353	3
ENSG00000123505	3
ENSG00000124151	3
ENSG00000124177	3
ENSG00000124191	3
ENSG00000124208	3
ENSG00000124216	3
ENSG00000124299	3
ENSG00000124343	3
ENSG00000124440	3
ENSG00000124444	3
ENSG00000124491	3
ENSG00000124766	3
ENSG00000124788	3
ENSG00000124839	3
ENSG00000125089	3
ENSG00000125637	3
ENSG00000125753	3
ENSG00000125878	3
ENSG00000125954	3
ENSG00000126062	3
ENSG00000126457	3
ENSG00000126464	3
ENSG00000126746	3
ENSG00000126822	3
ENSG00000127241	3
ENSG00000128185	3
ENSG00000128274	3
ENSG00000128285	3
ENSG00000128298	3
ENSG00000128335	3
ENSG00000128482	3
ENSG00000128849	3
ENSG00000129473	3
ENSG00000129535	3
ENSG00000129667	3
ENSG00000130021	3
ENSG00000130032	3
ENSG00000130054	3
ENSG00000130254	3
ENSG00000130294	3
ENSG00000130433	3
ENSG00000130508	3
ENSG00000130595	3
ENSG00000130695	3
ENSG00000130734	3
ENSG00000130758	3
ENSG00000130821	3
ENSG00000130822	3
ENSG00000130939	3
ENSG00000131116	3
ENSG00000131153	3
ENSG00000131165	3
ENSG00000131650	3
ENSG00000131778	3
ENSG00000131788	3
ENSG00000131808	3
ENSG00000131864	3
ENSG00000131914	3
ENSG00000131979	3
ENSG00000132334	3
ENSG00000132470	3
ENSG00000132535	3
ENSG00000132563	3
ENSG00000132640	3
ENSG00000133028	3
ENSG00000133063	3
ENSG00000133318	3
ENSG00000133612	3
ENSG00000133874	3
ENSG00000134138	3
ENSG00000134215	3
ENSG00000134287	3
ENSG00000134440	3
ENSG00000134452	3
ENSG00000134461	3
ENSG00000134780	3
ENSG00000134802	3
ENSG00000134853	3
ENSG00000135213	3
ENSG00000135373	3
ENSG00000135414	3
ENSG00000135638	3
ENSG00000135828	3
ENSG00000135924	3
ENSG00000136011	3
ENSG00000136159	3
ENSG00000136450	3
ENSG00000136485	3
ENSG00000136490	3
ENSG00000136536	3
ENSG00000136689	3
ENSG00000136695	3
ENSG00000136874	3
ENSG00000136950	3
ENSG00000136986	3
ENSG00000137166	3
ENSG00000137203	3
ENSG00000137216	3
ENSG00000137275	3
ENSG00000137507	3
ENSG00000137869	3
ENSG00000138030	3
ENSG00000138032	3
ENSG00000138073	3
ENSG00000138100	3
ENSG00000138942	3
ENSG00000139168	3
ENSG00000139178	3
ENSG00000139266	3
ENSG00000139445	3
ENSG00000139800	3
ENSG00000139926	3
ENSG00000139990	3
ENSG00000140043	3
ENSG00000140264	3
ENSG00000140320	3
ENSG00000140382	3
ENSG00000140396	3
ENSG00000140443	3
ENSG00000140526	3
ENSG00000140538	3
ENSG00000140577	3
ENSG00000140682	3
ENSG00000140931	3
ENSG00000141179	3
ENSG00000141367	3
ENSG00000141376	3
ENSG00000141503	3
ENSG00000141759	3
ENSG00000141933	3
ENSG00000142188	3
ENSG00000142303	3
ENSG00000142549	3
ENSG00000142609	3
ENSG00000142892	3
ENSG00000142959	3
ENSG00000142961	3
ENSG00000143006	3
ENSG00000143061	3
ENSG00000143297	3
ENSG00000143363	3
ENSG00000143393	3
ENSG00000143420	3
ENSG00000143437	3
ENSG00000143494	3
ENSG00000143502	3
ENSG00000143537	3
ENSG00000143603	3
ENSG00000143641	3
ENSG00000143786	3
ENSG00000143842	3
ENSG00000143847	3
ENSG00000143851	3
ENSG00000143862	3
ENSG00000143995	3
ENSG00000144283	3
ENSG00000144285	3
ENSG00000144355	3
ENSG00000144452	3
ENSG00000144485	3
ENSG00000144741	3
ENSG00000144908	3
ENSG00000145020	3
ENSG00000145041	3
ENSG00000145555	3
ENSG00000145861	3
ENSG00000146112	3
ENSG00000146122	3
ENSG00000146197	3
ENSG00000146416	3
ENSG00000146457	3
ENSG00000147044	3
ENSG00000147100	3
ENSG00000147118	3
ENSG00000147416	3
ENSG00000147459	3
ENSG00000147548	3
ENSG00000147650	3
ENSG00000147799	3
ENSG00000148120	3
ENSG00000148158	3
ENSG00000148356	3
ENSG00000148773	3
ENSG00000149485	3
ENSG00000149591	3
ENSG00000149599	3
ENSG00000149633	3
ENSG00000149639	3
ENSG00000149654	3
ENSG00000149792	3
ENSG00000149927	3
ENSG00000149932	3
ENSG00000150510	3
ENSG00000150687	3
ENSG00000150712	3
ENSG00000151067	3
ENSG00000151136	3
ENSG00000151176	3
ENSG00000151320	3
ENSG00000151413	3
ENSG00000151461	3
ENSG00000151490	3
ENSG00000151553	3
ENSG00000151615	3
ENSG00000151617	3
ENSG00000152270	3
ENSG00000152661	3
ENSG00000152779	3
ENSG00000153404	3
ENSG00000153443	3
ENSG00000153574	3
ENSG00000153789	3
ENSG00000153807	3
ENSG00000153814	3
ENSG00000154319	3
ENSG00000154611	3
ENSG00000155275	3
ENSG00000155506	3
ENSG00000155629	3
ENSG00000156076	3
ENSG00000156239	3
ENSG00000156265	3
ENSG00000156599	3
ENSG00000156860	3
ENSG00000156959	3
ENSG00000156983	3
ENSG00000157087	3
ENSG00000157193	3
ENSG00000157216	3
ENSG00000157349	3
ENSG00000157350	3
ENSG00000157358	3
ENSG00000157404	3
ENSG00000157657	3
ENSG00000157741	3
ENSG00000157837	3
ENSG00000158006	3
ENSG00000158050	3
ENSG00000158195	3
ENSG00000158321	3
ENSG00000158747	3
ENSG00000158856	3
ENSG00000158941	3
ENSG00000159023	3
ENSG00000159055	3
ENSG00000159217	3
ENSG00000159251	3
ENSG00000159388	3
ENSG00000159658	3
ENSG00000159720	3
ENSG00000159784	3
ENSG00000159788	3
ENSG00000160097	3
ENSG00000160255	3
ENSG00000160307	3
ENSG00000160613	3
ENSG00000160712	3
ENSG00000160818	3
ENSG00000160886	3
ENSG00000160991	3
ENSG00000160993	3
ENSG00000161013	3
ENSG00000161544	3
ENSG00000161791	3
ENSG00000161940	3
ENSG00000161981	3
ENSG00000162302	3
ENSG00000162413	3
ENSG00000162426	3
ENSG00000162543	3
ENSG00000162613	3
ENSG00000162630	3
ENSG00000162676	3
ENSG00000162738	3
ENSG00000162757	3
ENSG00000163013	3
ENSG00000163041	3
ENSG00000163132	3
ENSG00000163347	3
ENSG00000163362	3
ENSG00000163431	3
ENSG00000163486	3
ENSG00000163491	3
ENSG00000163501	3
ENSG00000163554	3
ENSG00000163602	3
ENSG00000163701	3
ENSG00000163904	3
ENSG00000163914	3
ENSG00000163932	3
ENSG00000164061	3
ENSG00000164187	3
ENSG00000164237	3
ENSG00000164440	3
ENSG00000164591	3
ENSG00000164638	3
ENSG00000164751	3
ENSG00000164823	3
ENSG00000164850	3
ENSG00000164975	3
ENSG00000165168	3
ENSG00000165175	3
ENSG00000165271	3
ENSG00000165376	3
ENSG00000165478	3
ENSG00000165548	3
ENSG00000165813	3
ENSG00000165923	3
ENSG00000166123	3
ENSG00000166135	3
ENSG00000166167	3
ENSG00000166206	3
ENSG00000166333	3
ENSG00000166398	3
ENSG00000166473	3
ENSG00000166479	3
ENSG00000166710	3
ENSG00000166825	3
ENSG00000166886	3
ENSG00000166897	3
ENSG00000166900	3
ENSG00000166908	3
ENSG00000166963	3
ENSG00000166974	3
ENSG00000167004	3
ENSG00000167005	3
ENSG00000167011	3
ENSG00000167130	3
ENSG00000167191	3
ENSG00000167208	3
ENSG00000167244	3
ENSG00000167257	3
ENSG00000167291	3
ENSG00000167306	3
ENSG00000167378	3
ENSG00000167491	3
ENSG00000167513	3
ENSG00000167566	3
ENSG00000167580	3
ENSG00000167615	3
ENSG00000167723	3
ENSG00000167751	3
ENSG00000167780	3
ENSG00000167851	3
ENSG00000168000	3
ENSG00000168096	3
ENSG00000168314	3
ENSG00000168453	3
ENSG00000168481	3
ENSG00000168487	3
ENSG00000168490	3
ENSG00000168748	3
ENSG00000168769	3
ENSG00000169085	3
ENSG00000169194	3
ENSG00000169228	3
ENSG00000169398	3
ENSG00000169609	3
ENSG00000169718	3
ENSG00000169862	3
ENSG00000170027	3
ENSG00000170214	3
ENSG00000170260	3
ENSG00000170265	3
ENSG00000170276	3
ENSG00000170367	3
ENSG00000170382	3
ENSG00000170456	3
ENSG00000170473	3
ENSG00000170743	3
ENSG00000171053	3
ENSG00000171105	3
ENSG00000171314	3
ENSG00000171475	3
ENSG00000171532	3
ENSG00000171574	3
ENSG00000171720	3
ENSG00000171791	3
ENSG00000172137	3
ENSG00000172264	3
ENSG00000172346	3
ENSG00000172349	3
ENSG00000172578	3
ENSG00000172757	3
ENSG00000172782	3
ENSG00000172867	3
ENSG00000172936	3
ENSG00000172977	3
ENSG00000173011	3
ENSG00000173137	3
ENSG00000173258	3
ENSG00000173535	3
ENSG00000173540	3
ENSG00000173559	3
ENSG00000173614	3
ENSG00000173801	3
ENSG00000173805	3
ENSG00000173818	3
ENSG00000173821	3
ENSG00000173846	3
ENSG00000173898	3
ENSG00000173930	3
ENSG00000173947	3
ENSG00000174136	3
ENSG00000174233	3
ENSG00000174282	3
ENSG00000174403	3
ENSG00000174564	3
ENSG00000174607	3
ENSG00000174672	3
ENSG00000174963	3
ENSG00000175093	3
ENSG00000175155	3
ENSG00000175182	3
ENSG00000175229	3
ENSG00000175387	3
ENSG00000175467	3
ENSG00000175564	3
ENSG00000175634	3
ENSG00000175898	3
ENSG00000176182	3
ENSG00000176194	3
ENSG00000176371	3
ENSG00000176428	3
ENSG00000176435	3
ENSG00000176490	3
ENSG00000176753	3
ENSG00000177030	3
ENSG00000177335	3
ENSG00000177427	3
ENSG00000177485	3
ENSG00000178150	3
ENSG00000178409	3
ENSG00000178567	3
ENSG00000178695	3
ENSG00000179023	3
ENSG00000179151	3
ENSG00000179218	3
ENSG00000179299	3
ENSG00000179364	3
ENSG00000179456	3
ENSG00000179761	3
ENSG00000179837	3
ENSG00000180155	3
ENSG00000180336	3
ENSG00000180354	3
ENSG00000180871	3
ENSG00000180901	3
ENSG00000181026	3
ENSG00000181449	3
ENSG00000181773	3
ENSG00000181856	3
ENSG00000181929	3
ENSG00000181982	3
ENSG00000182541	3
ENSG00000182566	3
ENSG00000182687	3
ENSG00000182957	3
ENSG00000182979	3
ENSG00000183087	3
ENSG00000183172	3
ENSG00000183403	3
ENSG00000183527	3
ENSG00000183570	3
ENSG00000183580	3
ENSG00000183597	3
ENSG00000183628	3
ENSG00000183695	3
ENSG00000183722	3
ENSG00000184117	3
ENSG00000184185	3
ENSG00000184226	3
ENSG00000184271	3
ENSG00000184307	3
ENSG00000184378	3
ENSG00000184575	3
ENSG00000184659	3
ENSG00000184675	3
ENSG00000184840	3
ENSG00000184923	3
ENSG00000184992	3
ENSG00000185361	3
ENSG00000185386	3
ENSG00000185634	3
ENSG00000185736	3
ENSG00000185905	3
ENSG00000186130	3
ENSG00000186193	3
ENSG00000186318	3
ENSG00000186591	3
ENSG00000186642	3
ENSG00000186648	3
ENSG00000186908	3
ENSG00000187045	3
ENSG00000187147	3
ENSG00000187288	3
ENSG00000187513	3
ENSG00000187730	3
ENSG00000187741	3
ENSG00000187922	3
ENSG00000187942	3
ENSG00000188167	3
ENSG00000188227	3
ENSG00000188610	3
ENSG00000188643	3
ENSG00000188888	3
ENSG00000188959	3
ENSG00000188976	3
ENSG00000189120	3
ENSG00000189375	3
ENSG00000196092	3
ENSG00000196116	3
ENSG00000196132	3
ENSG00000196230	3
ENSG00000196235	3
ENSG00000196313	3
ENSG00000196361	3
ENSG00000196776	3
ENSG00000196976	3
ENSG00000197054	3
ENSG00000197122	3
ENSG00000197150	3
ENSG00000197181	3
ENSG00000197299	3
ENSG00000197302	3
ENSG00000197323	3
ENSG00000197361	3
ENSG00000197381	3
ENSG00000197565	3
ENSG00000197584	3
ENSG00000197724	3
ENSG00000197746	3
ENSG00000197757	3
ENSG00000197892	3
ENSG00000197903	3
ENSG00000197977	3
ENSG00000198026	3
ENSG00000198077	3
ENSG00000198198	3
ENSG00000198554	3
ENSG00000198576	3
ENSG00000198586	3
ENSG00000198589	3
ENSG00000198598	3
ENSG00000198668	3
ENSG00000198720	3
ENSG00000198728	3
ENSG00000198792	3
ENSG00000198835	3
ENSG00000198837	3
ENSG00000198892	3
ENSG00000198900	3
ENSG00000198901	3
ENSG00000198937	3
ENSG00000198945	3
ENSG00000198951	3
ENSG00000198959	3
ENSG00000203730	3
ENSG00000204221	3
ENSG00000204231	3
ENSG00000204278	3
ENSG00000204304	3
ENSG00000204371	3
ENSG00000204442	3
ENSG00000204490	3
ENSG00000204501	3
ENSG00000204502	3
ENSG00000204510	3
ENSG00000204569	3
ENSG00000204677	3
ENSG00000204828	3
ENSG00000204991	3
ENSG00000205212	3
ENSG00000205250	3
ENSG00000205309	3
ENSG00000205336	3
ENSG00000205352	3
ENSG00000205583	3
ENSG00000205730	3
ENSG00000206562	3
ENSG00000212747	3
ENSG00000213022	3
ENSG00000213390	3
ENSG00000213809	3
ENSG00000214113	3
ENSG00000214562	3
ENSG00000214655	3
ENSG00000214941	3
ENSG00000215301	3
ENSG00000215717	3
ENSG00000220205	3
ENSG00000221968	3
ENSG00000243364	3
ENSG00000244687	3
ENSG00000001036	2
ENSG00000001167	2
ENSG00000001461	2
ENSG00000002330	2
ENSG00000003137	2
ENSG00000003249	2
ENSG00000003989	2
ENSG00000004777	2
ENSG00000004975	2
ENSG00000005100	2
ENSG00000005102	2
ENSG00000005194	2
ENSG00000005513	2
ENSG00000005882	2
ENSG00000006016	2
ENSG00000006025	2
ENSG00000006116	2
ENSG00000006432	2
ENSG00000006459	2
ENSG00000006607	2
ENSG00000006638	2
ENSG00000007001	2
ENSG00000007168	2
ENSG00000007237	2
ENSG00000007314	2
ENSG00000007541	2
ENSG00000007866	2
ENSG00000007923	2
ENSG00000008196	2
ENSG00000008256	2
ENSG00000008283	2
ENSG00000008516	2
ENSG00000008710	2
ENSG00000008853	2
ENSG00000008952	2
ENSG00000009307	2
ENSG00000009950	2
ENSG00000010319	2
ENSG00000010704	2
ENSG00000011009	2
ENSG00000011021	2
ENSG00000011028	2
ENSG00000011083	2
ENSG00000011105	2
ENSG00000011143	2
ENSG00000011258	2
ENSG00000011295	2
ENSG00000011485	2
ENSG00000012124	2
ENSG00000012660	2
ENSG00000013297	2
ENSG00000013523	2
ENSG00000013563	2
ENSG00000013725	2
ENSG00000017797	2
ENSG00000018280	2
ENSG00000019549	2
ENSG00000020181	2
ENSG00000020256	2
ENSG00000021762	2
ENSG00000025800	2
ENSG00000026559	2
ENSG00000026652	2
ENSG00000028203	2
ENSG00000029534	2
ENSG00000029639	2
ENSG00000029993	2
ENSG00000030110	2
ENSG00000031003	2
ENSG00000031823	2
ENSG00000032444	2
ENSG00000033011	2
ENSG00000033050	2
ENSG00000033867	2
ENSG00000035862	2
ENSG00000035928	2
ENSG00000036257	2
ENSG00000038532	2
ENSG00000040199	2
ENSG00000040531	2
ENSG00000041988	2
ENSG00000043355	2
ENSG00000047644	2
ENSG00000048140	2
ENSG00000048540	2
ENSG00000048707	2
ENSG00000049089	2
ENSG00000049239	2
ENSG00000049283	2
ENSG00000049541	2
ENSG00000049618	2
ENSG00000050438	2
ENSG00000053108	2
ENSG00000053702	2
ENSG00000053918	2
ENSG00000054690	2
ENSG00000054965	2
ENSG00000054967	2
ENSG00000055070	2
ENSG00000055483	2
ENSG00000055950	2
ENSG00000056558	2
ENSG00000057704	2
ENSG00000058262	2
ENSG00000058404	2
ENSG00000059122	2
ENSG00000060566	2
ENSG00000060982	2
ENSG00000062650	2
ENSG00000062725	2
ENSG00000063169	2
ENSG00000063601	2
ENSG00000063660	2
ENSG00000064195	2
ENSG00000064300	2
ENSG00000064309	2
ENSG00000064666	2
ENSG00000064726	2
ENSG00000065000	2
ENSG00000065054	2
ENSG00000065060	2
ENSG00000065135	2
ENSG00000065243	2
ENSG00000065308	2
ENSG00000065357	2
ENSG00000065618	2
ENSG00000065675	2
ENSG00000065802	2
ENSG00000065989	2
ENSG00000066117	2
ENSG00000066739	2
ENSG00000066827	2
ENSG00000067141	2
ENSG00000067191	2
ENSG00000067715	2
ENSG00000067842	2
ENSG00000068024	2
ENSG00000068078	2
ENSG00000068120	2
ENSG00000068305	2
ENSG00000068654	2
ENSG00000068724	2
ENSG00000068745	2
ENSG00000069011	2
ENSG00000069424	2
ENSG00000069702	2
ENSG00000069998	2
ENSG00000070031	2
ENSG00000070159	2
ENSG00000070366	2
ENSG00000070367	2
ENSG00000070413	2
ENSG00000070808	2
ENSG00000070961	2
ENSG00000071054	2
ENSG00000071073	2
ENSG00000071537	2
ENSG00000071564	2
ENSG00000072042	2
ENSG00000072415	2
ENSG00000072864	2
ENSG00000072952	2
ENSG00000073008	2
ENSG00000073060	2
ENSG00000073350	2
ENSG00000073754	2
ENSG00000073849	2
ENSG00000073861	2
ENSG00000073921	2
ENSG00000075234	2
ENSG00000075240	2
ENSG00000075292	2
ENSG00000075407	2
ENSG00000075461	2
ENSG00000076108	2
ENSG00000076344	2
ENSG00000076351	2
ENSG00000076356	2
ENSG00000076641	2
ENSG00000076984	2
ENSG00000077044	2
ENSG00000077157	2
ENSG00000077238	2
ENSG00000077279	2
ENSG00000077420	2
ENSG00000077463	2
ENSG00000077684	2
ENSG00000077800	2
ENSG00000078304	2
ENSG00000078699	2
ENSG00000078725	2
ENSG00000078747	2
ENSG00000078804	2
ENSG00000078902	2
ENSG00000079215	2
ENSG00000079308	2
ENSG00000079432	2
ENSG00000080573	2
ENSG00000080644	2
ENSG00000081052	2
ENSG00000081277	2
ENSG00000081307	2
ENSG00000081386	2
ENSG00000082497	2
ENSG00000082641	2
ENSG00000082684	2
ENSG00000083099	2
ENSG00000083307	2
ENSG00000083454	2
ENSG00000084652	2
ENSG00000084674	2
ENSG00000084693	2
ENSG00000084734	2
ENSG00000084754	2
ENSG00000084764	2
ENSG00000085063	2
ENSG00000085365	2
ENSG00000085449	2
ENSG00000085978	2
ENSG00000086062	2
ENSG00000086589	2
ENSG00000087053	2
ENSG00000087088	2
ENSG00000087152	2
ENSG00000087266	2
ENSG00000087299	2
ENSG00000087460	2
ENSG00000087510	2
ENSG00000087916	2
ENSG00000088543	2
ENSG00000088808	2
ENSG00000088812	2
ENSG00000088854	2
ENSG00000088899	2
ENSG00000089006	2
ENSG00000089057	2
ENSG00000089060	2
ENSG00000089094	2
ENSG00000089159	2
ENSG00000089597	2
ENSG00000089685	2
ENSG00000090054	2
ENSG00000090339	2
ENSG00000090565	2
ENSG00000091073	2
ENSG00000091262	2
ENSG00000091527	2
ENSG00000092068	2
ENSG00000092445	2
ENSG00000092871	2
ENSG00000092929	2
ENSG00000093183	2
ENSG00000093217	2
ENSG00000094631	2
ENSG00000094841	2
ENSG00000094975	2
ENSG00000095261	2
ENSG00000095539	2
ENSG00000095637	2
ENSG00000097096	2
ENSG00000099194	2
ENSG00000099204	2
ENSG00000099308	2
ENSG00000099625	2
ENSG00000099810	2
ENSG00000099812	2
ENSG00000099814	2
ENSG00000099834	2
ENSG00000099849	2
ENSG00000099889	2
ENSG00000099899	2
ENSG00000099954	2
ENSG00000099957	2
ENSG00000099999	2
ENSG00000100003	2
ENSG00000100027	2
ENSG00000100034	2
ENSG00000100055	2
ENSG00000100077	2
ENSG00000100138	2
ENSG00000100207	2
ENSG00000100234	2
ENSG00000100243	2
ENSG00000100299	2
ENSG00000100304	2
ENSG00000100307	2
ENSG00000100314	2
ENSG00000100319	2
ENSG00000100321	2
ENSG00000100342	2
ENSG00000100346	2
ENSG00000100351	2
ENSG00000100354	2
ENSG00000100364	2
ENSG00000100441	2
ENSG00000100505	2
ENSG00000100522	2
ENSG00000100605	2
ENSG00000100626	2
ENSG00000100632	2
ENSG00000100647	2
ENSG00000100650	2
ENSG00000100664	2
ENSG00000100836	2
ENSG00000100842	2
ENSG00000101019	2
ENSG00000101057	2
ENSG00000101079	2
ENSG00000101082	2
ENSG00000101109	2
ENSG00000101160	2
ENSG00000101180	2
ENSG00000101188	2
ENSG00000101191	2
ENSG00000101193	2
ENSG00000101197	2
ENSG00000101204	2
ENSG00000101213	2
ENSG00000101222	2
ENSG00000101224	2
ENSG00000101266	2
ENSG00000101298	2
ENSG00000101337	2
ENSG00000101346	2
ENSG00000101384	2
ENSG00000101438	2
ENSG00000101442	2
ENSG00000101445	2
ENSG00000101460	2
ENSG00000101489	2
ENSG00000101493	2
ENSG00000101670	2
ENSG00000101849	2
ENSG00000101935	2
ENSG00000101945	2
ENSG00000101966	2
ENSG00000101981	2
ENSG00000101986	2
ENSG00000102003	2
ENSG00000102225	2
ENSG00000102287	2
ENSG00000102312	2
ENSG00000102575	2
ENSG00000102786	2
ENSG00000102796	2
ENSG00000102802	2
ENSG00000102870	2
ENSG00000102931	2
ENSG00000102967	2
ENSG00000103018	2
ENSG00000103056	2
ENSG00000103067	2
ENSG00000103168	2
ENSG00000103196	2
ENSG00000103222	2
ENSG00000103241	2
ENSG00000103264	2
ENSG00000103353	2
ENSG00000103356	2
ENSG00000103365	2
ENSG00000103381	2
ENSG00000103423	2
ENSG00000103495	2
ENSG00000103546	2
ENSG00000103591	2
ENSG00000103888	2
ENSG00000103994	2
ENSG00000104059	2
ENSG00000104081	2
ENSG00000104131	2
ENSG00000104154	2
ENSG00000104228	2
ENSG00000104231	2
ENSG00000104331	2
ENSG00000104412	2
ENSG00000104447	2
ENSG00000104490	2
ENSG00000104643	2
ENSG00000104722	2
ENSG00000104866	2
ENSG00000104880	2
ENSG00000104969	2
ENSG00000105058	2
ENSG00000105063	2
ENSG00000105088	2
ENSG00000105136	2
ENSG00000105221	2
ENSG00000105229	2
ENSG00000105270	2
ENSG00000105278	2
ENSG00000105298	2
ENSG00000105321	2
ENSG00000105325	2
ENSG00000105339	2
ENSG00000105341	2
ENSG00000105357	2
ENSG00000105366	2
ENSG00000105392	2
ENSG00000105398	2
ENSG00000105401	2
ENSG00000105402	2
ENSG00000105426	2
ENSG00000105519	2
ENSG00000105520	2
ENSG00000105556	2
ENSG00000105642	2
ENSG00000105647	2
ENSG00000105700	2
ENSG00000105722	2
ENSG00000105738	2
ENSG00000105808	2
ENSG00000105953	2
ENSG00000105968	2
ENSG00000105983	2
ENSG00000106003	2
ENSG00000106018	2
ENSG00000106070	2
ENSG00000106246	2
ENSG00000106263	2
ENSG00000106367	2
ENSG00000106397	2
ENSG00000106459	2
ENSG00000106477	2
ENSG00000106571	2
ENSG00000106609	2
ENSG00000106615	2
ENSG00000106635	2
ENSG00000106665	2
ENSG00000106701	2
ENSG00000106771	2
ENSG00000106799	2
ENSG00000106948	2
ENSG00000106992	2
ENSG00000107130	2
ENSG00000107147	2
ENSG00000107175	2
ENSG00000107187	2
ENSG00000107249	2
ENSG00000107262	2
ENSG00000107290	2
ENSG00000107338	2
ENSG00000107443	2
ENSG00000107521	2
ENSG00000107816	2
ENSG00000107819	2
ENSG00000107882	2
ENSG00000107954	2
ENSG00000107957	2
ENSG00000108061	2
ENSG00000108107	2
ENSG00000108352	2
ENSG00000108370	2
ENSG00000108424	2
ENSG00000108468	2
ENSG00000108509	2
ENSG00000108511	2
ENSG00000108528	2
ENSG00000108551	2
ENSG00000108556	2
ENSG00000108639	2
ENSG00000108684	2
ENSG00000108774	2
ENSG00000108819	2
ENSG00000108830	2
ENSG00000108861	2
ENSG00000109079	2
ENSG00000109101	2
ENSG00000109133	2
ENSG00000109158	2
ENSG00000109610	2
ENSG00000109654	2
ENSG00000109705	2
ENSG00000109787	2
ENSG00000109819	2
ENSG00000109854	2
ENSG00000110047	2
ENSG00000110063	2
ENSG00000110090	2
ENSG00000110092	2
ENSG00000110237	2
ENSG00000110395	2
ENSG00000110436	2
ENSG00000110497	2
ENSG00000110696	2
ENSG00000110799	2
ENSG00000110881	2
ENSG00000110931	2
ENSG00000110987	2
ENSG00000111249	2
ENSG00000111252	2
ENSG00000111262	2
ENSG00000111269	2
ENSG00000111424	2
ENSG00000111490	2
ENSG00000111554	2
ENSG00000111605	2
ENSG00000111653	2
ENSG00000111674	2
ENSG00000111676	2
ENSG00000111707	2
ENSG00000111752	2
ENSG00000111785	2
ENSG00000111799	2
ENSG00000112041	2
ENSG00000112137	2
ENSG00000112139	2
ENSG00000112146	2
ENSG00000112303	2
ENSG00000112320	2
ENSG00000112343	2
ENSG00000112406	2
ENSG00000112419	2
ENSG00000112425	2
ENSG00000112576	2
ENSG00000112599	2
ENSG00000112619	2
ENSG00000112640	2
ENSG00000112697	2
ENSG00000112761	2
ENSG00000112782	2
ENSG00000112977	2
ENSG00000113068	2
ENSG00000113273	2
ENSG00000113368	2
ENSG00000113522	2
ENSG00000113719	2
ENSG00000113721	2
ENSG00000113739	2
ENSG00000113761	2
ENSG00000114030	2
ENSG00000114127	2
ENSG00000114349	2
ENSG00000114353	2
ENSG00000114383	2
ENSG00000114554	2
ENSG00000114648	2
ENSG00000114735	2
ENSG00000114739	2
ENSG00000114742	2
ENSG00000114745	2
ENSG00000114853	2
ENSG00000114999	2
ENSG00000115009	2
ENSG00000115041	2
ENSG00000115073	2
ENSG00000115107	2
ENSG00000115255	2
ENSG00000115266	2
ENSG00000115282	2
ENSG00000115318	2
ENSG00000115364	2
ENSG00000115419	2
ENSG00000115461	2
ENSG00000115593	2
ENSG00000115677	2
ENSG00000115827	2
ENSG00000115902	2
ENSG00000115977	2
ENSG00000115993	2
ENSG00000116128	2
ENSG00000116133	2
ENSG00000116151	2
ENSG00000116171	2
ENSG00000116199	2
ENSG00000116237	2
ENSG00000116254	2
ENSG00000116273	2
ENSG00000116525	2
ENSG00000116667	2
ENSG00000116670	2
ENSG00000116688	2
ENSG00000116691	2
ENSG00000116729	2
ENSG00000116786	2
ENSG00000116833	2
ENSG00000117009	2
ENSG00000117016	2
ENSG00000117020	2
ENSG00000117115	2
ENSG00000117148	2
ENSG00000117215	2
ENSG00000117222	2
ENSG00000117362	2
ENSG00000117560	2
ENSG00000117569	2
ENSG00000117586	2
ENSG00000117697	2
ENSG00000117868	2
ENSG00000117899	2
ENSG00000118058	2
ENSG00000118160	2
ENSG00000118363	2
ENSG00000118454	2
ENSG00000118473	2
ENSG00000118503	2
ENSG00000118655	2
ENSG00000118707	2
ENSG00000118729	2
ENSG00000118900	2
ENSG00000118961	2
ENSG00000118965	2
ENSG00000119392	2
ENSG00000119402	2
ENSG00000119403	2
ENSG00000119537	2
ENSG00000119559	2
ENSG00000119574	2
ENSG00000119682	2
ENSG00000119688	2
ENSG00000119689	2
ENSG00000119729	2
ENSG00000119777	2
ENSG00000119778	2
ENSG00000119865	2
ENSG00000119866	2
ENSG00000119946	2
ENSG00000119973	2
ENSG00000120051	2
ENSG00000120093	2
ENSG00000120685	2
ENSG00000120686	2
ENSG00000120708	2
ENSG00000120837	2
ENSG00000120889	2
ENSG00000120913	2
ENSG00000120942	2
ENSG00000120948	2
ENSG00000121067	2
ENSG00000121068	2
ENSG00000121152	2
ENSG00000121274	2
ENSG00000121410	2
ENSG00000121644	2
ENSG00000121904	2
ENSG00000121905	2
ENSG00000122025	2
ENSG00000122386	2
ENSG00000122565	2
ENSG00000122574	2
ENSG00000122642	2
ENSG00000122679	2
ENSG00000122733	2
ENSG00000122741	2
ENSG00000122863	2
ENSG00000122877	2
ENSG00000122958	2
ENSG00000122965	2
ENSG00000122970	2
ENSG00000123064	2
ENSG00000123091	2
ENSG00000123096	2
ENSG00000123243	2
ENSG00000123358	2
ENSG00000123384	2
ENSG00000123388	2
ENSG00000123684	2
ENSG00000123810	2
ENSG00000123836	2
ENSG00000123983	2
ENSG00000124098	2
[truncated: 3,249 more rows]

## Sheet: Supplementary Table 6b
Supplementary Table 6b. The target genes of miRNA 1470 in database
Target gene ID	prediction frequency
ENSG00000008196	2
ENSG00000064115	2
ENSG00000141298	2
ENSG00000146648	2
ENSG00000151465	2
ENSG00000153037	2
ENSG00000156599	2
ENSG00000160307	2
ENSG00000163485	2
ENSG00000163932	2
ENSG00000164045	2
ENSG00000196220	2
ENSG00000002587	1
ENSG00000004660	1
ENSG00000004809	1
ENSG00000004975	1
ENSG00000005884	1
ENSG00000006576	1
ENSG00000008283	1
ENSG00000010671	1
ENSG00000011132	1
ENSG00000012171	1
ENSG00000012822	1
ENSG00000013288	1
ENSG00000015171	1
ENSG00000020181	1
ENSG00000024862	1
ENSG00000025708	1
ENSG00000027075	1
ENSG00000030110	1
ENSG00000030582	1
ENSG00000031823	1
ENSG00000034063	1
ENSG00000037897	1
ENSG00000043143	1
ENSG00000055070	1
ENSG00000056998	1
ENSG00000059804	1
ENSG00000064300	1
ENSG00000064687	1
ENSG00000065989	1
ENSG00000066032	1
ENSG00000068079	1
ENSG00000068903	1
ENSG00000070182	1
ENSG00000070404	1
ENSG00000073584	1
ENSG00000073670	1
ENSG00000075826	1
ENSG00000075891	1
ENSG00000076984	1
ENSG00000078328	1
ENSG00000079277	1
ENSG00000079337	1
ENSG00000079805	1
ENSG00000080031	1
ENSG00000082515	1
ENSG00000084444	1
ENSG00000084693	1
ENSG00000086666	1
ENSG00000088543	1
ENSG00000089048	1
ENSG00000089116	1
ENSG00000089597	1
ENSG00000089682	1
ENSG00000090686	1
ENSG00000094631	1
ENSG00000094975	1
ENSG00000095752	1
ENSG00000099256	1
ENSG00000099326	1
ENSG00000099814	1
ENSG00000099860	1
ENSG00000099977	1
ENSG00000100105	1
ENSG00000100124	1
ENSG00000100162	1
ENSG00000100207	1
ENSG00000100211	1
ENSG00000100284	1
ENSG00000100336	1
ENSG00000100485	1
ENSG00000100504	1
ENSG00000100626	1
ENSG00000100711	1
ENSG00000101150	1
ENSG00000101191	1
ENSG00000101199	1
ENSG00000101290	1
ENSG00000101412	1
ENSG00000101444	1
ENSG00000101605	1
ENSG00000101665	1
ENSG00000101843	1
ENSG00000102755	1
ENSG00000102780	1
ENSG00000102901	1
ENSG00000103148	1
ENSG00000103187	1
ENSG00000103363	1
ENSG00000103657	1
ENSG00000103855	1
ENSG00000104325	1
ENSG00000104435	1
ENSG00000105143	1
ENSG00000105186	1
ENSG00000105339	1
ENSG00000105429	1
ENSG00000105576	1
ENSG00000105695	1
ENSG00000106443	1
ENSG00000106609	1
ENSG00000106665	1
ENSG00000106682	1
ENSG00000106976	1
ENSG00000106993	1
ENSG00000107077	1
ENSG00000107140	1
ENSG00000107485	1
ENSG00000108001	1
ENSG00000108179	1
ENSG00000108344	1
ENSG00000108511	1
ENSG00000108587	1
ENSG00000108759	1
ENSG00000108771	1
ENSG00000108798	1
ENSG00000108848	1
ENSG00000110074	1
ENSG00000110107	1
ENSG00000110713	1
ENSG00000110987	1
ENSG00000111077	1
ENSG00000111218	1
ENSG00000111271	1
ENSG00000111490	1
ENSG00000111653	1
ENSG00000111785	1
ENSG00000112276	1
ENSG00000112559	1
ENSG00000112655	1
ENSG00000112659	1
ENSG00000112941	1
ENSG00000113368	1
ENSG00000114374	1
ENSG00000114383	1
ENSG00000114416	1
ENSG00000114648	1
ENSG00000115008	1
ENSG00000115165	1
ENSG00000115234	1
ENSG00000115524	1
ENSG00000115648	1
ENSG00000115935	1
ENSG00000116147	1
ENSG00000116266	1
ENSG00000116678	1
ENSG00000116698	1
ENSG00000116819	1
ENSG00000117054	1
ENSG00000117222	1
ENSG00000117298	1
ENSG00000117318	1
ENSG00000117360	1
ENSG00000117362	1
ENSG00000117625	1
ENSG00000117751	1
ENSG00000119048	1
ENSG00000119707	1
ENSG00000119772	1
ENSG00000119844	1
ENSG00000120087	1
ENSG00000120280	1
ENSG00000120659	1
ENSG00000120805	1
ENSG00000120896	1
ENSG00000120913	1
ENSG00000121067	1
ENSG00000121068	1
ENSG00000121075	1
ENSG00000121083	1
ENSG00000121361	1
ENSG00000121579	1
ENSG00000121904	1
ENSG00000122482	1
ENSG00000122641	1
ENSG00000122787	1
ENSG00000122861	1
ENSG00000123094	1
ENSG00000123358	1
ENSG00000123700	1
ENSG00000124177	1
ENSG00000124380	1
ENSG00000124523	1
ENSG00000124557	1
ENSG00000124813	1
ENSG00000125386	1
ENSG00000125503	1
ENSG00000125740	1
ENSG00000125746	1
ENSG00000126067	1
ENSG00000126214	1
ENSG00000126945	1
ENSG00000128610	1
ENSG00000128815	1
ENSG00000130226	1
ENSG00000130307	1
ENSG00000130540	1
ENSG00000131042	1
ENSG00000131096	1
ENSG00000132963	1
ENSG00000133149	1
ENSG00000133193	1
ENSG00000133328	1
ENSG00000133392	1
ENSG00000133424	1
ENSG00000133816	1
ENSG00000134419	1
ENSG00000134531	1
ENSG00000135250	1
ENSG00000135637	1
ENSG00000135912	1
ENSG00000135919	1
ENSG00000136011	1
ENSG00000136068	1
ENSG00000136297	1
ENSG00000136319	1
ENSG00000136531	1
ENSG00000136630	1
ENSG00000136634	1
ENSG00000136826	1
ENSG00000136859	1
ENSG00000136877	1
ENSG00000136878	1
ENSG00000137210	1
ENSG00000137265	1
ENSG00000137332	1
ENSG00000137474	1
ENSG00000137478	1
ENSG00000137494	1
ENSG00000137502	1
ENSG00000137878	1
ENSG00000138028	1
ENSG00000138092	1
ENSG00000138434	1
ENSG00000138641	1
ENSG00000139112	1
ENSG00000139190	1
ENSG00000139645	1
ENSG00000139718	1
ENSG00000140284	1
ENSG00000140297	1
ENSG00000140403	1
ENSG00000140455	1
ENSG00000140506	1
ENSG00000140939	1
ENSG00000141027	1
ENSG00000141030	1
ENSG00000141068	1
ENSG00000141179	1
ENSG00000141376	1
ENSG00000141506	1
ENSG00000142233	1
ENSG00000142684	1
ENSG00000142700	1
ENSG00000143196	1
ENSG00000143416	1
ENSG00000143434	1
ENSG00000143499	1
ENSG00000143515	1
ENSG00000143878	1
ENSG00000143994	1
ENSG00000144355	1
ENSG00000144395	1
ENSG00000144535	1
ENSG00000144824	1
ENSG00000145526	1
ENSG00000145882	1
ENSG00000145888	1
ENSG00000146039	1
ENSG00000146063	1
ENSG00000146197	1
ENSG00000146457	1
ENSG00000147010	1
ENSG00000147065	1
ENSG00000147099	1
ENSG00000147789	1
ENSG00000148053	1
ENSG00000148143	1
ENSG00000148572	1
ENSG00000148835	1
ENSG00000149177	1
ENSG00000149300	1
ENSG00000149311	1
ENSG00000149480	1
ENSG00000150086	1
ENSG00000150471	1
ENSG00000150551	1
ENSG00000150637	1
ENSG00000150672	1
ENSG00000151116	1
ENSG00000151148	1
ENSG00000151276	1
ENSG00000151498	1
ENSG00000151532	1
ENSG00000152422	1
ENSG00000152939	1
ENSG00000152954	1
ENSG00000153015	1
ENSG00000153914	1
ENSG00000154319	1
ENSG00000154803	1
ENSG00000155506	1
ENSG00000155561	1
ENSG00000155966	1
ENSG00000156097	1
ENSG00000157766	1
ENSG00000158428	1
ENSG00000158445	1
ENSG00000158816	1
ENSG00000158955	1
ENSG00000159023	1
ENSG00000159110	1
ENSG00000159140	1
ENSG00000159216	1
ENSG00000160190	1
ENSG00000160201	1
ENSG00000160271	1
ENSG00000160293	1
ENSG00000160323	1
ENSG00000161526	1
ENSG00000162032	1
ENSG00000162191	1
ENSG00000162607	1
ENSG00000162631	1
ENSG00000162782	1
ENSG00000162989	1
ENSG00000163138	1
ENSG00000163348	1
ENSG00000163516	1
ENSG00000163530	1
ENSG00000163803	1
ENSG00000163882	1
ENSG00000163900	1
ENSG00000164292	1
ENSG00000164466	1
ENSG00000164967	1
ENSG00000164970	1
ENSG00000165389	1
ENSG00000165416	1
ENSG00000165671	1
ENSG00000165861	1
ENSG00000166002	1
ENSG00000166272	1
ENSG00000166509	1
ENSG00000166839	1
ENSG00000166979	1
ENSG00000166987	1
ENSG00000167183	1
ENSG00000167207	1
ENSG00000167565	1
ENSG00000167615	1
ENSG00000167972	1
ENSG00000168209	1
ENSG00000168228	1
ENSG00000168453	1
ENSG00000168454	1
ENSG00000168468	1
ENSG00000168619	1
ENSG00000168702	1
ENSG00000168769	1
ENSG00000168918	1
ENSG00000168959	1
ENSG00000169242	1
ENSG00000169592	1
ENSG00000170260	1
ENSG00000170370	1
ENSG00000170606	1
ENSG00000170624	1
ENSG00000170777	1
ENSG00000170925	1
ENSG00000170927	1
ENSG00000171056	1
ENSG00000171450	1
ENSG00000171595	1
ENSG00000171680	1
ENSG00000172167	1
ENSG00000172572	1
ENSG00000172724	1
ENSG00000172889	1
ENSG00000172890	1
ENSG00000172954	1
ENSG00000172995	1
ENSG00000173262	1
ENSG00000173530	1
ENSG00000174672	1
ENSG00000175467	1
ENSG00000175471	1
ENSG00000175602	1
ENSG00000176014	1
ENSG00000176531	1
ENSG00000176771	1
ENSG00000177106	1
ENSG00000177119	1
ENSG00000177125	1
ENSG00000177352	1
ENSG00000177468	1
ENSG00000177791	1
ENSG00000178130	1
ENSG00000178234	1
ENSG00000178685	1
ENSG00000178700	1
ENSG00000179021	1
ENSG00000179029	1
ENSG00000180198	1
ENSG00000180336	1
ENSG00000180739	1
ENSG00000180902	1
ENSG00000181220	1
ENSG00000181450	1
ENSG00000181982	1
ENSG00000182035	1
ENSG00000182095	1
ENSG00000182185	1
ENSG00000182247	1
ENSG00000182575	1
ENSG00000182606	1
ENSG00000183060	1
ENSG00000183283	1
ENSG00000183421	1
ENSG00000183734	1
ENSG00000183751	1
ENSG00000183780	1
ENSG00000184115	1
ENSG00000184182	1
ENSG00000184659	1
ENSG00000184937	1
ENSG00000185418	1
ENSG00000185737	1
ENSG00000186318	1
ENSG00000186474	1
ENSG00000186591	1
ENSG00000186642	1
ENSG00000186897	1
ENSG00000187045	1
ENSG00000187172	1
ENSG00000187824	1
ENSG00000188157	1
ENSG00000188582	1
ENSG00000188636	1
ENSG00000188818	1
ENSG00000189159	1
ENSG00000196092	1
ENSG00000196159	1
ENSG00000196169	1
ENSG00000196465	1
ENSG00000196724	1
ENSG00000196730	1
ENSG00000196876	1
ENSG00000197037	1
ENSG00000197558	1
ENSG00000197629	1
ENSG00000197724	1
ENSG00000197734	1
ENSG00000198089	1
ENSG00000198517	1
ENSG00000198682	1
ENSG00000198794	1
ENSG00000198890	1
ENSG00000204128	1
ENSG00000204178	1
ENSG00000204304	1
ENSG00000204406	1
ENSG00000204439	1
ENSG00000204487	1
ENSG00000204580	1
ENSG00000204592	1
ENSG00000204713	1
ENSG00000204828	1
ENSG00000205581	1
ENSG00000206315	1
ENSG00000206395	1
ENSG00000206437	1
ENSG00000213047	1
ENSG00000213246	1
ENSG00000213593	1
ENSG00000213676	1
ENSG00000213722	1
ENSG00000214655	1
ENSG00000215522	1
ENSG00000215641	1
ENSG00000221823	1
ENSG00000223448	1
ENSG00000224952	1
ENSG00000225201	1
ENSG00000225635	1
ENSG00000225987	1
ENSG00000226634	1
ENSG00000227317	1
ENSG00000227507	1
ENSG00000228128	1
ENSG00000228177	1
ENSG00000228628	1
ENSG00000229006	1
ENSG00000230456	1
ENSG00000231314	1
ENSG00000232005	1
ENSG00000233076	1
ENSG00000233822	1
ENSG00000234078	1
ENSG00000234495	1
ENSG00000234539	1
ENSG00000234545	1
ENSG00000236237	1
ENSG00000236353	1
ENSG00000236632	1
ENSG00000236925	1
ENSG00000237071	1
ENSG00000237344	1
ENSG00000238114	1
ENSG00000240428	1
ENSG00000240505	1
ENSG00000241553	1
ENSG00000242265	1
ENSG00000242612	1
ENSG00000243667	1
