# Supplementary material for: Comparison of long non-coding RNAs, microRNAs and messenger RNAs involved in initiation and progression of esophageal squamous cell carcinoma
Source: Mol Med Rep. 2014 May 30;10(2):652–62. doi: 10.3892/mmr.2014.2287 (PMC4094766; doi:10.3892/mmr.2014.2287)
Supplement: Supplementary Table 7. [file SupplementaryTable7.xls]

## Sheet: Supplementary Table 7
Supplementary Table 7. The collection of mRNAs
lncRNA_ID	chromosome	star	end	stage2/1	stage3/1	stage4/1	stage5/1
NM_198244	3	185515049	185535840	0.0969481	1.04744	0.0109919	0.0681365
NM_001145262	10	51246290	51260739	0.135724	1.90539	0.0195014	0.415376
NM_004040	2	20510315	20512682	0.383167	2.16458	0.0220199	0.125871
NM_000691	17	19581891	19592338	0.0179875	1.06842	0.0238261	0.0792844
NM_003150	17	37718868	37794039	0.220162	1.16931	0.0262468	0.0500225
NM_025234	15	76362632	76378995	0.213704	1.13936	0.0276218	0.254217
NM_001128911	12	52132152	52161213	0.314554	1.56742	0.0282619	0.202048
NM_001686	12	55318225	55326119	0.185935	1.34792	0.0320139	0.750082
NM_003153	12	55775459	55791428	0.394977	1.01572	0.0339125	0.230778
NM_001661	17	38831878	38834030	0.0946963	1.08985	0.0357901	0.837416
NM_001005749	1	153470866	153481112	0.186941	1.96688	0.0370495	0.0507398
NM_000918	17	77394322	77411833	0.148386	1.22732	0.0379762	0.289445
NM_000070	15	40438989	40491807	0.0806217	1.44864	0.039383	0.049426
NM_001079525	4	56997025	57022291	0.0749124	1.43368	0.0395429	0.335965
NM_018060	1	218334077	218388006	0.164969	1.03626	0.0410798	0.326135
NM_201629	9	70978908	71059940	0.0311472	1.00046	0.041527	0.18091
NM_003849	2	84504162	84540097	0.250984	2.49784	0.0421464	0.221683
NM_000414	5	118816046	118905926	0.0936101	2.22232	0.0423285	0.252179
NM_007359	17	35550032	35581957	0.365699	2.1547	0.0428853	0.591971
NM_031902	2	95116678	95151481	0.291005	1.29799	0.0437848	0.0805954
NM_031925	7	75454091	75461928	0.173819	1.87927	0.0438633	0.382598
NM_001143853	12	54581463	54607176	0.137316	1.17122	0.0443284	0.578744
NM_001007099	1	53253197	53289870	0.205527	2.44727	0.0444696	0.0465798
NM_078471	17	24424653	24531533	0.165523	1.17134	0.0458524	0.254624
NM_014430	14	23844232	23850416	0.102338	3.99224	0.0467973	0.152054
NM_006585	21	29350518	29367881	0.426042	1.80839	0.0469461	0.496535
NM_001568	8	109283147	109330135	0.645312	1.25949	0.0473313	0.69092
NM_003217	12	48421559	48444984	0.328219	1.72623	0.0485715	0.346337
NM_004364	19	38482775	38485160	0.17017	5.07008	0.0487082	0.125369
NM_148976	11	14482998	14621756	0.124311	1.11736	0.0495362	0.175576
NM_005002	12	4628543	4666660	0.044061	1.30936	0.0522556	0.240532
NM_015317	2	20311933	20390625	0.313962	1.17985	0.0525568	0.150997
NM_016030	2	3362452	3462349	0.220555	1.45627	0.0528416	0.112938
NM_013400	7	149696811	149702066	0.279325	1.58278	0.0533554	0.0852445
NM_002880	3	12600099	12680700	0.164683	1.25652	0.0542326	0.0889988
NM_030581	16	73464971	73576518	0.13111	2.28865	0.0553636	0.539039
NM_012102	1	8335050	8800286	0.245207	1.01452	0.055593	0.523918
NM_002080	16	57298535	57325747	0.144462	3.53706	0.0562477	0.542274
NM_016080	17	609299	632321	0.283287	1.65218	0.0568209	0.689608
NM_001033503	5	133970017	133996426	0.0741949	1.2861	0.0570871	0.103365
NM_032940	16	56054051	56063422	0.120728	1.26927	0.0572032	0.197285
NM_020532	2	55052830	55131238	0.187442	1.35666	0.0575114	1.06863
NM_002227	1	65071493	65204775	0.47702	1.33865	0.0580258	0.413733
NM_016103	5	133970017	133996426	0.119383	1.00827	0.0582053	0.112899
NM_003366	16	21872109	21902169	0.294607	1.00741	0.0585566	0.421552
NM_006070	3	101910849	101950501	0.122457	1.11932	0.0588529	0.232413
NM_015679	9	130111216	130124518	0.246727	2.26018	0.0596154	0.253498
NM_001142281	11	117948311	117978955	0.213733	1.33229	0.0599286	0.48597
NM_018509	17	45813597	45829831	0.148287	1.35219	0.0605573	0.351584
NM_005370	19	16083489	16105445	0.245672	1.16828	0.0606529	0.202098
NM_000183	2	26321119	26366837	0.132324	1.51484	0.0606577	0.448907
NM_019111	6	32515624	32520802	3.4562	1.05342	0.0611003	0.559072
NM_001145261	10	51235113	51260739	0.159158	1.96823	0.0615854	0.455806
NM_016556	17	37977854	37983273	0.159386	1.98192	0.0616994	0.171054
NM_033551	5	154115081	154177356	0.134177	1.09481	0.0619548	0.495847
NM_007285	16	74157749	74169280	0.186308	1.12964	0.062023	0.25327
NM_015276	17	20843497	20886944	0.571072	1.87431	0.0627695	0.237035
NM_001014443	1	159395877	159402140	0.114891	1.38852	0.0628513	0.215062
NM_001130438	9	130354686	130435761	0.357376	1.27444	0.0631915	0.218639
NM_004343	19	12910413	12916304	0.44082	1.11898	0.0643134	0.06656
NM_004551	11	47557207	47562690	0.344915	1.68914	0.0644574	0.379862
NM_006377	9	35151988	35395332	0.0838635	1.0004	0.0646791	0.34829
NM_003119	16	88102305	88151675	0.0864297	2.09579	0.0649146	0.217858
NM_002951	20	35240869	35303437	0.253171	1.35139	0.0651615	0.346447
NM_147780	8	11737442	11763055	0.146783	1.53501	0.0652914	0.25004
NM_002791	14	34831324	34856431	0.221736	1.50348	0.0653245	0.163225
NM_001037639	3	185029866	185085387	0.721871	2.2017	0.0656117	0.838366
NM_003070	9	2005341	2183623	0.207453	1.55228	0.0658002	0.180833
NM_001033859	17	7063876	7069309	0.134128	1.25914	0.0660315	0.478563
NM_014612	9	95253993	95368218	0.205201	1.27388	0.0660866	0.202787
NM_152132	14	57781345	57808479	0.238234	1.04042	0.0661416	0.23502
NM_001042576	20	17542322	17610928	0.180696	1.42205	0.0662798	0.188844
NM_012212	9	113365072	113401532	0.166287	1.85215	0.066809	0.606002
NM_002789	15	76619801	76628618	0.155626	1.31145	0.0669711	0.441613
NM_004515	1	151901137	151910103	0.275074	1.28385	0.0672739	1.23553
NM_005805	2	161873031	161976472	0.0656807	1.18246	0.0686455	0.33073
NM_004048	15	42790976	42797649	1.56723	1.89927	0.0687207	0.481931
NM_182796	5	162862808	162878906	0.404719	1.70571	0.0687781	0.383546
NM_007178	12	15926554	15947677	0.123355	1.40491	0.0702759	0.672924
NM_016085	2	27288402	27293557	0.353622	1.27382	0.0704023	0.20949
NM_006816	5	176691169	176711491	0.217091	1.06415	0.071179	0.0714593
NM_001109662	12	111082493	111228421	0.1012	1.45922	0.0712173	0.108949
NM_000126	15	74295683	74390865	0.120913	2.27787	0.0714716	0.403764
NM_032340	6	33773323	33787482	0.0540554	1.44156	0.0714922	0.60898
NM_020765	1	19273586	19409333	0.394635	1.37494	0.0715429	0.0723733
NM_006513	1	109558062	109582308	0.35605	1.34707	0.0720152	0.0947588
NM_004453	4	159812726	159849291	0.163007	1.91547	0.0720473	0.159388
NM_006452	4	56996671	57022291	0.160717	1.2563	0.0722039	0.242663
NM_005742	2	10840967	10870411	0.114706	1.23997	0.0728022	0.321542
NM_006148	17	34279637	34331548	0.493256	2.5122	0.0729574	0.730256
NM_001098616	1	152445806	152459897	0.372986	1.95181	0.0737583	0.953417
NM_001143780	17	39752518	39757743	0.115456	1.10737	0.0747361	0.283585
NM_018838	12	93889240	93921642	0.15204	1.33496	0.0748082	0.563731
NM_001142401	6	109794411	109810455	0.301535	1.09211	0.0748096	0.219309
NM_002473	22	35007271	35113927	0.940147	1.52733	0.0761562	0.586835
NM_014408	1	36374759	36387654	0.0934597	1.21599	0.0761868	0.343906
NM_178191	1	28435197	28437198	0.224012	1.18597	0.0769888	0.813612
NM_001034023	1	44451711	44458938	0.594131	2.8149	0.0769995	0.578019
NM_198046	10	99195936	99207117	0.0887781	2.04191	0.0771271	0.065998
NM_015299	14	23968980	23980387	0.252435	1.05783	0.0785822	0.127651
NM_007278	17	7084461	7086477	0.621008	2.28885	0.0786847	0.382077
NM_016306	3	187771160	187786283	0.150221	1.73564	0.0788898	0.455022
NM_003000	1	17217811	17253252	0.119219	1.75855	0.0789772	0.126474
NM_173156	1	181708256	181789949	0.26995	1.13187	0.0790835	0.321074
NM_020154	15	32163515	32181345	0.126954	1.80828	0.0795378	0.608804
NM_000777	7	99083752	99115542	0.107183	6.18856	0.0802003	0.642554
NM_007242	16	68890572	68925232	0.283171	1.17675	0.0805358	0.0867631
NM_001079539	22	27520547	27526560	0.764387	3.39403	0.0808585	0.384726
NM_014306	22	31113561	31138274	0.251679	1.49107	0.0812285	0.380331
NM_025150	1	148726543	148746373	0.325	1.37737	0.0812804	0.540494
NM_139276	17	37718868	37794039	0.381672	1.11401	0.0816368	0.166256
NM_014730	12	119609331	119624050	0.156051	3.47643	0.0820941	0.387022
NM_006015	1	26895108	26981188	0.277158	1.07685	0.082095	0.1195
NM_014223	1	40929828	41009860	0.279436	1.38897	0.082515	0.256051
NM_004134	5	137918922	137939014	0.17586	1.57472	0.0827079	0.431743
NM_002979	1	53165535	53289870	0.122055	4.14448	0.0827599	0.0623401
NM_002556	11	59098446	59140193	0.367427	1.83767	0.0831421	0.458103
NM_020983	12	47446247	47469087	0.364411	1.45917	0.083225	0.543637
NM_005891	6	160102978	160120077	0.0997159	1.94967	0.0836202	0.584962
NM_032823	9	96528814	96889262	0.13624	1.11567	0.0839613	0.139655
NM_012474	1	164063513	164143963	0.151911	1.31277	0.0841512	0.0962695
NM_174856	20	2587040	2592843	0.27209	1.30744	0.0842493	0.196377
NM_002406	5	180150146	180162654	0.196752	1.20241	0.0843636	0.58542
NM_001040431	17	38203177	38204230	0.122022	2.82614	0.0845583	0.740168
NM_002569	15	89212888	89227691	0.430818	4.94669	0.0849195	0.647258
NM_001009570	2	73314912	73333654	0.311873	1.53932	0.0849583	0.251089
NM_018150	1	44643546	44889983	0.472206	1.18342	0.0852454	0.159292
NM_017849	2	96280038	96295459	0.354918	1.06917	0.0853546	0.111693
NM_015024	8	21833125	21920042	0.371588	1.69857	0.0857062	0.372823
NM_016823	17	1272207	1306294	0.144059	1.3786	0.0857666	0.148346
NM_003299	12	102848318	102865833	0.595099	2.41622	0.0857796	0.501563
NM_006839	2	86224565	86276404	0.192515	1.46818	0.0861319	0.9202
NM_182491	7	1159068	1166324	0.20666	4.46596	0.086144	0.570382
NM_016617	13	37821941	37835142	0.367852	1.00711	0.0864304	0.176831
NM_203500	19	10457795	10475054	0.10481	1.09492	0.0864435	0.363029
NM_001025195	16	54394264	54424576	0.136726	12.2738	0.0864636	0.207565
NM_004550	1	159435728	159450808	0.150541	3.10077	0.0865044	0.69259
NM_005749	17	46294585	46296412	0.183353	1.25151	0.0865723	0.280605
NM_001098398	1	158525000	158579978	0.329753	1.14419	0.0865916	0.728481
NM_001079521	14	55116677	55221055	0.427954	1.093	0.0867857	0.436282
NM_006077	10	73797103	74055905	0.377352	2.70354	0.0870761	0.486911
NM_014230	17	71546785	71580202	0.212149	1.00824	0.0871531	0.616493
NM_004390	15	77001146	77024475	0.581619	2.09049	0.0871992	0.128597
NM_173165	16	66676875	66818338	0.296662	2.27359	0.0874187	0.145586
NM_033657	1	153925497	153974941	0.285672	1.9415	0.0875511	0.291177
NM_023948	7	100048049	100050936	0.148065	1.20566	0.0875946	0.209635
NM_001143679	7	142670643	142676343	0.246394	2.27392	0.0878397	0.787067
NM_000837	8	145136213	145139571	0.33569	2.68836	0.0879007	0.0828099
NM_005896	2	208809197	208828051	0.0960171	3.79427	0.088057	0.226833
NM_022733	1	40612314	40661581	0.879608	5.31918	0.0882259	0.27835
NM_173354	21	43658826	43671430	0.0688498	2.77612	0.0883857	0.185761
NM_153201	11	122433409	122438054	0.691169	1.4198	0.0889673	0.157199
NM_019058	10	73703682	73705803	0.582329	1.7159	0.088992	1.4409
NM_006792	4	174773661	174774369	0.51122	1.17997	0.0900491	0.255952
NM_016312	12	14830678	14847668	0.235945	1.52127	0.0905896	0.412235
NM_021074	18	9092674	9124336	0.0643276	1.12115	0.0908759	0.326374
NM_000690	12	110688728	110732167	0.204282	7.44022	0.0912603	0.6991
NM_005319	6	26163946	26164678	0.109132	1.67094	0.0913392	0.468496
NM_002504	9	33280509	33361155	0.457707	1.19916	0.0916615	0.282668
NM_016407	20	54477053	54527349	0.301305	1.55031	0.0917606	1.4176
NM_020312	16	56038902	56052680	0.186556	1.03825	0.0918879	0.202284
NM_003482	12	47699024	47735374	0.0734172	1.1935	0.0919512	0.281249
NM_032574	2	32102475	32118348	0.0783323	1.04602	0.0920344	0.320631
NM_130803	11	64327571	64335342	0.178184	1.22443	0.0923892	0.1517
NM_003439	7	99451154	99473339	0.214677	1.12713	0.0931103	0.0919843
NM_001003787	17	59133926	59172947	0.204953	1.77767	0.0936055	0.233516
NM_001017956	12	56374152	56401607	0.755034	2.70081	0.0940249	0.496481
NM_020738	2	8786437	8895206	0.13875	1.04811	0.0944645	0.270856
NM_000120	1	224079624	224099883	0.415906	7.06272	0.0945071	0.326667
NM_024321	19	40811819	40820427	0.237093	1.04646	0.0953365	0.49675
NM_018064	6	88441298	88468704	0.25271	1.54513	0.0955231	0.466301
NM_001357	1	181075073	181123507	0.254387	1.4835	0.0965183	0.126836
NM_016208	8	145619807	145624735	0.196709	1.77566	0.0965386	0.183937
NM_024551	12	1670507	1768106	0.0489717	1.6603	0.0967133	0.70046
NM_015027	16	14976333	15039053	0.135357	1.88738	0.0983046	0.252111
NM_001040457	7	75346252	75356180	0.310276	2.04023	0.0990879	0.41729
NM_001098576	12	48421858	48444984	0.109251	1.86808	0.0993056	0.734114
NM_018428	17	27214302	27252842	0.250576	1.65791	0.09951	0.516235
NM_005717	1	181861954	181871608	0.287381	1.21804	0.0995346	0.788282
NM_000876	6	160310120	160447573	0.279712	1.24414	0.099628	0.216213
NM_001009552	8	30762667	30789894	0.105656	1.04946	0.0999372	0.214948
NM_005626	1	29346837	29381224	0.171445	1.45645	0.100057	0.702912
NM_014673	8	109525028	109568312	0.0728108	1.07367	0.10011	0.198144
NM_016553	19	55101893	55124598	0.53636	1.32938	0.100902	0.153463
NM_001035267	12	54796640	54797883	0.296325	1.39757	0.101	0.461428
NM_003910	7	98844536	98855175	0.273557	1.24988	0.101147	0.218176
NM_005389	6	150112657	150174249	0.233917	1.65483	0.101278	0.239097
NM_002669	4	155677111	155690973	0.609421	1.3097	0.101748	0.339869
NM_020195	14	23978811	23981847	0.142015	1.06363	0.101879	0.345383
NM_006386	22	37209388	37232291	0.320547	1.12808	0.10197	0.878391
NM_014367	3	123585712	123611651	0.0803893	1.08453	0.102056	1.11863
NM_153818	1	2326100	2333870	0.143335	1.82379	0.10242	0.137135
NM_030790	16	45746798	46052516	0.18073	3.0322	0.102431	0.43069
NM_001487	12	54396086	54399754	0.19268	1.38216	0.10266	0.552193
NM_139132	11	3652815	3775468	0.165665	1.20888	0.103097	0.122384
NM_003139	11	125638043	125643960	0.308776	1.51328	0.103278	0.198127
NM_024835	17	31974916	32020389	0.13815	1.46999	0.103404	0.340459
NM_001143680	7	142670643	142676343	0.243589	2.11287	0.103463	0.0743654
NM_000775	1	60131567	60165011	0.141021	2.82275	0.103618	0.29379
NM_006696	5	137520471	137542257	0.224635	1.77537	0.103781	0.36757
NM_032280	5	80633157	80644719	0.423319	1.40078	0.103799	0.267109
NM_001142466	16	45476602	45522701	0.118111	1.75484	0.103867	0.351734
NM_001037533	1	153986133	154093596	0.369383	1.37119	0.104004	0.301586
NM_002213	3	125964484	126088834	0.40174	1.22465	0.104075	1.52184
NM_006429	2	73314912	73333654	0.136078	1.15446	0.104151	0.0945896
NM_001136020	7	8119928	8268305	0.372687	1.73773	0.10486	0.159305
NM_000391	11	6590572	6597268	0.849734	2.51438	0.104881	0.330049
NM_000769	10	96512452	96602661	0.212504	15.1764	0.105458	0.361532
NM_006796	18	12319107	12367194	0.0982138	1.19742	0.105716	0.178733
NM_025222	3	52263477	52287699	0.287835	1.18229	0.105756	0.195087
NM_001006109	3	130480506	130506825	0.801579	1.92741	0.106263	0.214732
NM_001131035	5	80633157	80644719	0.0834469	1.77399	0.106359	0.241316
NM_001145297	17	71588693	71611451	0.126918	1.07753	0.106527	0.6742
NM_152912	13	26907780	26922711	0.115518	1.11718	0.106696	0.559845
NM_005686	1	202308868	202363494	0.42371	1.67849	0.10696	0.513543
NM_001359	8	91082755	91133403	0.16698	2.63528	0.107181	0.170504
NM_006265	8	117927354	117956286	0.218332	1.67095	0.107406	0.256554
NM_001143681	7	142670643	142676343	0.352904	1.46546	0.107482	0.101518
NM_001042476	16	8854302	8869749	0.377709	1.05008	0.107598	0.380455
NM_212464	15	40427592	40491807	0.165249	1.81268	0.107616	0.0892386
NM_005040	11	82213056	82289205	0.68765	1.09465	0.107734	0.790123
NM_001144060	6	138784873	138862272	0.134146	1.23295	0.107902	0.194023
NM_016127	8	30040172	30060191	0.531555	3.09315	0.108017	1.14271
NM_014713	2	20095892	20115270	0.675352	1.01413	0.108051	0.301164
NM_003755	19	10086689	10091599	0.753303	1.31035	0.10884	0.595541
NM_015954	12	15955452	16081582	0.0620048	1.36964	0.108896	0.589754
NM_001003656	10	133597949	133620043	0.200937	1.49574	0.108955	0.346713
NM_016292	16	3648038	3707599	0.164603	2.06868	0.108961	0.261469
NM_004927	11	64646303	64651417	0.252812	1.7144	0.109049	0.653713
NM_001098	22	40195074	40254939	0.392539	1.49595	0.109073	0.901387
NM_001398	19	43997901	44014337	0.157926	1.47381	0.109138	0.697652
NM_001979	8	27404561	27458403	0.151255	5.49212	0.109223	0.353251
NM_004958	1	11089175	11245195	0.166591	1.47126	0.109767	0.200088
NM_139118	1	153895869	153925415	0.318855	1.14143	0.109792	0.860962
NM_003906	21	46479475	46529664	0.261821	1.40982	0.110124	0.467655
NM_006330	8	55121490	55177130	0.0881719	1.31196	0.110213	0.506439
NM_001320	6	31741635	31745822	0.211734	1.36224	0.110279	0.82752
NM_007372	17	59205298	59250409	0.272606	1.28411	0.110454	0.253758
NM_201537	14	20554761	20563775	0.216536	1.01914	0.110491	0.346922
NM_182476	14	73486708	73499566	0.304217	1.67777	0.110923	0.21465
NM_001003701	21	26018661	26029836	0.0498718	1.34682	0.111044	0.827685
NM_032807	10	5976354	6019562	0.366449	1.24169	0.111209	0.160584
NM_181738	19	12772426	12773694	0.250166	1.06429	0.111226	0.25303
NM_016057	12	53005177	53031900	0.465033	1.1096	0.111281	0.558182
NM_001002292	1	68336738	68470841	0.340295	1.09161	0.111399	0.257507
NM_024819	17	40456231	40493999	0.334526	1.87526	0.112201	0.10661
NM_005243	22	27994016	28026515	0.111305	1.53749	0.112317	0.473944
NM_182688	21	45013382	45046166	0.72353	1.93559	0.112484	0.0547228
NM_005997	1	149415557	149429264	0.340587	1.45444	0.112562	0.083926
NM_000689	9	74705406	74757789	0.208853	13.2127	0.112675	0.185166
NM_000262	22	40784283	40796792	0.204841	1.90107	0.112747	0.18118
NM_006084	14	23700261	23705614	0.351008	1.89347	0.112847	0.554235
NM_013242	16	56704997	56720797	0.290179	3.75563	0.112895	0.366193
NM_053045	9	139218355	139219911	0.206404	2.2478	0.112945	0.181103
NM_001262	1	51206954	51212894	0.262307	1.08306	0.112994	0.254326
NM_001914	18	70071506	70110201	0.228	9.7084	0.113009	0.349183
NM_001249	14	73502935	73555779	0.14206	1.42182	0.113097	0.136822
NM_198155	21	44377921	44390033	0.326967	1.56775	0.113206	0.564111
NM_178190	1	28435197	28437198	0.0356955	1.03773	0.113278	0.888171
NM_006793	10	120917204	120928335	0.162796	3.51493	0.113455	0.223398
NM_015841	1	152821157	152847306	0.738104	5.0307	0.113776	0.998607
NM_025078	18	75763474	75812605	0.188277	1.41258	0.113797	1.04586
NM_001084392	22	22643553	22646680	0.210804	5.02401	0.113888	1.02355
NM_018031	3	49019640	49028390	0.426617	1.9685	0.113974	0.545762
NM_001757	21	36364154	36367332	0.0586633	2.28208	0.113974	0.735012
NM_002455	1	153445113	153450238	0.162361	1.71562	0.114023	0.112052
NM_001039366	22	16454902	16491588	0.307593	1.04816	0.114667	0.816602
NM_001033678	11	63747894	63750257	0.471044	1.50926	0.115284	0.718103
NM_015995	15	29406374	29457394	0.427339	2.53068	0.115521	1.06749
NM_173566	22	30407335	30476120	0.250892	1.31276	0.115532	0.69405
NM_005561	13	112999469	113025742	0.591218	1.5378	0.115825	0.613499
NM_001003703	21	26018661	26029836	0.301175	1.35044	0.11633	0.839229
NM_017895	20	47269238	47294019	0.317096	1.00035	0.116541	0.42655
NM_006245	6	43060307	43088058	0.169788	1.01302	0.116635	0.313532
NM_002488	5	140005141	140007424	0.218568	2.25589	0.116977	0.920291
NM_014685	16	55523248	55535294	0.379629	1.93677	0.117191	0.605634
NM_014758	11	130250975	130291592	0.209465	1.20671	0.11751	0.136061
NM_003730	6	167262993	167290067	0.755219	2.10506	0.117657	0.376475
NM_005917	2	63669625	63687832	0.164427	1.41889	0.117859	0.302402
NM_183057	8	145619807	145624735	0.161057	1.21255	0.117979	0.106754
NM_016142	11	43658718	43834745	0.238502	1.37395	0.118181	0.232619
NM_002743	19	11407268	11422782	0.643579	1.51236	0.118257	0.0480995
NM_004428	1	153366972	153374010	0.209006	3.18189	0.118679	0.152369
NM_006801	19	53577638	53586622	0.246254	1.07563	0.118819	0.181937
NM_138730	6	79967680	80001174	0.265609	1.34958	0.118914	0.521309
NM_175852	1	32417931	32436473	0.640961	1.40463	0.119135	0.0555819
NM_024619	17	78267870	78279178	0.323729	1.48771	0.119174	0.145112
NM_031280	1	36693948	36702627	0.151797	1.46781	0.119216	0.247579
NM_213566	1	10443189	10455200	0.729134	1.0567	0.119976	0.226152
NM_002967	19	5574163	5619489	0.309912	1.51543	0.120267	0.115629
NM_001102426	2	100990121	101134278	0.257442	1.49638	0.120562	0.178127
NM_005271	10	88800222	88844603	0.0585454	3.33852	0.120659	0.316039
NM_004548	16	1949517	1951977	0.565456	1.12308	0.120779	0.361947
NM_006459	10	101899836	101935724	0.139831	1.05959	0.120779	0.106721
NM_018457	12	52121699	52126694	0.541569	1.0258	0.121242	0.206019
NM_001641	14	19993129	19995766	0.394428	1.72575	0.121387	0.829772
NM_052925	19	59651876	59665008	0.709119	1.32522	0.121616	0.330632
NM_001035005	18	45262027	45267599	0.323809	2.76629	0.12184	0.283604
NM_001042370	1	191295375	191320732	0.511692	1.03579	0.122021	0.501151
NM_007234	9	34603547	34610496	0.217401	1.2951	0.122237	0.864455
NM_032303	9	114182171	114274505	0.150518	1.51847	0.122254	0.188004
NM_152914	17	21082775	21097171	0.104223	1.1972	0.122274	0.201481
NM_002616	17	7984512	7996478	0.0629155	1.51583	0.122314	0.182762
NM_001003682	1	29318526	29322994	0.529816	2.16781	0.122732	0.614942
NM_007262	1	7944300	7967929	0.597844	3.91277	0.122906	0.610755
NM_003655	17	75421549	75427808	0.214048	1.13102	0.123096	0.218045
NM_017902	10	102285630	102303671	0.533568	1.17609	0.123804	0.453321
NM_005595	1	61320567	61701047	0.168868	2.58266	0.124162	0.999433
NM_005839	1	24842180	24872359	0.567131	1.26829	0.124233	0.482503
NM_019852	14	21036121	21049297	0.247444	1.00612	0.12469	0.122262
NM_006184	19	54095852	54118339	0.27963	2.49808	0.124697	0.321589
NM_006899	20	2587040	2592843	0.270348	1.8151	0.124944	0.669181
NM_004716	11	116580997	116608021	0.344198	1.04523	0.125123	0.624079
NM_017523	17	6599879	6619688	0.565123	2.79863	0.125314	0.581714
NM_004261	1	87100715	87152695	0.582222	2.18695	0.125331	0.466942
NM_013354	8	17131110	17148758	0.795322	1.56067	0.125376	0.670847
NM_001136262	12	73217817	73221490	0.327382	1.17367	0.125468	0.525835
NM_001081491	11	62316173	62329540	0.217438	1.1699	0.125617	0.423515
NM_198838	17	32516039	32730805	0.287112	1.26225	0.126444	0.576291
NM_000942	15	62235066	62242407	0.292281	2.00966	0.126673	0.210523
NM_002553	7	103554023	103635699	0.115182	1.86875	0.126752	0.657152
NM_006570	9	19039371	19041021	0.244583	1.84147	0.126852	0.73773
NM_004894	14	103448377	103457656	0.21418	1.01108	0.127005	0.946594
NM_001068	3	25614478	25680792	0.131761	1.60741	0.12718	0.623439
NM_025147	2	198026475	198048096	0.0701805	1.12233	0.127283	0.518156
NM_005239	21	39099718	39118748	0.796165	1.82195	0.127646	0.476865
NM_014925	12	55933814	55990513	0.305786	1.67595	0.127719	0.23894
NM_006356	17	70546549	70554669	0.236165	1.6489	0.128191	1.1345
NM_001001740	1	174180589	174442993	0.229126	1.33897	0.12827	0.240154
NM_004528	1	163867073	163891479	0.663203	3.92109	0.128278	0.632005
NM_001113363	4	7039789	7085746	0.271194	1.10044	0.128498	0.541096
NM_001127890	15	63042415	63069304	0.354375	2.6671	0.128555	0.245825
NM_012207	10	69761773	69772959	0.503086	1.03541	0.128816	0.409781
NM_003941	7	123109232	123176352	0.110899	1.2455	0.129173	0.333303
NM_005625	8	59628281	59657973	0.325958	1.76543	0.129224	0.787395
NM_020992	10	96987319	97040771	0.886378	1.78102	0.129628	0.315932
NM_198398	20	33593191	33608819	0.500307	1.15337	0.129892	0.908336
NM_002858	1	94656520	94756807	0.176259	2.33819	0.129935	0.114734
NM_002642	1	170677219	170679853	0.295589	1.58601	0.129966	0.551283
NM_016491	1	54438427	54456644	0.226545	1.51302	0.13039	0.862872
NM_004553	5	1854508	1869167	0.391865	1.3215	0.130572	0.846232
NM_004545	14	91652220	91657906	0.356262	1.07542	0.130705	1.13436
NM_006842	11	65576391	65592958	0.505196	1.4847	0.130854	0.231188
NM_152247	22	49354155	49368260	0.14201	1.17899	0.131054	0.221317
NM_198334	11	62148873	62170680	0.465689	3.03722	0.131116	0.291704
NM_001080392	7	141002996	141048422	0.201795	1.07645	0.131192	0.184804
NM_001017369	4	166468267	166483675	0.222701	3.3321	0.131201	0.398415
NM_012392	1	31868057	31883064	0.123996	1.78047	0.131485	0.180146
NM_176783	14	23675217	23678016	0.26408	1.40009	0.131904	1.21856
NM_006503	19	45168912	45179193	0.214422	1.29772	0.13208	0.415739
NM_014827	1	202031373	202089879	0.201951	1.34417	0.132268	0.509447
NM_014947	1	42414796	42573490	0.234712	1.09578	0.132446	1.07772
NM_007313	9	132579088	132752883	0.693745	1.47115	0.132692	0.152976
NM_006556	1	153163831	153176108	0.184282	1.99738	0.132776	0.439904
NM_001135675	8	42516095	42527296	0.86519	1.88196	0.132796	0.760356
NM_017453	20	47163282	47238311	0.143938	1.78056	0.132913	0.213758
NM_004814	1	31505001	31542231	0.216638	1.26165	0.133004	0.216868
NM_001130054	8	144733040	144750988	0.328365	1.38562	0.133055	0.176101
NM_003467	2	136588388	136592195	2.17545	1.8548	0.133128	0.711557
NM_147781	8	11737442	11763055	0.0667067	1.3278	0.133177	0.432685
NM_004708	19	37763943	37770169	0.0821848	1.16863	0.133209	0.570795
NM_176096	17	43403427	43414146	0.293697	2.77183	0.134037	1.34068
NM_033280	18	54958104	54977043	0.303713	3.49932	0.13508	0.329679
NM_005956	14	63924511	63996478	0.376213	7.11407	0.13541	0.337221
NM_080836	20	2031518	2077198	0.193136	1.00745	0.135698	0.417589
NM_025233	17	37967617	37971821	0.126323	1.93437	0.135746	0.121245
NM_198083	14	23527866	23545459	0.149263	1.84332	0.135857	0.161096
NM_001089593	1	159550819	159598847	0.122331	1.20475	0.135908	0.113606
NM_030811	20	2974674	2976896	0.390592	1.96141	0.136092	0.304549
NM_016055	11	73176564	73253304	0.127123	1.39716	0.13665	0.967465
NM_004850	2	11239228	11402162	0.597107	2.92193	0.136948	0.356617
NM_002794	1	35841325	35879730	0.348068	2.42076	0.137142	1.04646
NM_012394	1	159336969	159354490	0.213454	2.20255	0.137187	0.393506
NM_012399	22	26577656	26645255	0.203201	1.25737	0.137353	0.675703
NM_018714	17	68700767	68716240	0.499702	1.78384	0.137414	0.423366
NM_057178	17	30360243	30440407	0.227126	1.88566	0.137463	0.217469
NM_153603	16	23307316	23372004	0.375081	1.01359	0.137534	0.275029
NM_173852	1	153408507	153412428	0.288931	1.60196	0.137877	1.29067
NM_002796	1	149638664	149641036	0.375796	1.95898	0.138772	1.3044
NM_004092	10	135025976	135036898	0.113724	3.66114	0.138975	0.672582
NM_203314	3	198721050	198767255	0.160022	3.05734	0.139181	0.506007
NM_021035	20	47295845	47328163	0.690679	1.22616	0.139233	0.170457
NM_003900	5	179180447	179197683	0.407257	1.32306	0.139329	0.337931
NM_001514	1	89090908	89129889	0.259982	1.05283	0.139492	0.370812
NM_017528	7	72735833	72750478	0.247806	1.86624	0.14029	0.386615
NM_175063	19	55671547	55678420	0.580624	2.24588	0.140327	1.66614
NM_015001	1	16046945	16139537	0.279978	1.27456	0.140841	0.369661
NM_002074	1	1706588	1812355	0.428295	1.53582	0.140955	1.40765
NM_014709	2	61268093	61551353	0.25693	1.01649	0.14114	0.237589
NM_003146	11	56850034	56859927	0.914826	1.31308	0.141273	0.281047
NM_004632	1	153925497	153974943	0.24701	2.52183	0.141579	0.839451
NM_012321	19	18278717	18295001	0.205357	1.13775	0.141594	0.256273
NM_138340	18	17484855	17538764	0.170157	1.11282	0.141658	0.118513
NM_005124	6	17723247	17814797	0.431925	1.59944	0.141726	0.218492
NM_002949	17	77280811	77284953	0.208602	1.97757	0.142105	0.173885
NM_006402	1	110745399	110752069	0.163838	1.0223	0.142185	0.719197
NM_006600	1	27120810	27145474	0.342195	2.15017	0.142329	0.859329
NM_015013	1	23218532	23282771	0.383593	1.02519	0.142557	0.674002
NM_001014795	11	6581782	6588675	0.470504	1.43882	0.142907	0.665227
NM_138927	21	33837219	33871682	0.317967	1.27146	0.142914	0.830786
NM_024348	9	34603547	34610496	0.154371	1.01624	0.143229	0.456734
NM_033408	19	11314451	11317981	0.37303	4.70975	0.143747	0.466622
NM_004373	12	119360286	119362912	0.10672	1.14591	0.144173	1.19012
NM_022470	3	180224218	180272278	1.1116	1.12831	0.144257	0.17618
NM_006819	11	63710162	63728596	0.341246	1.59459	0.144322	0.295725
NM_006936	21	45049959	45062472	0.382481	1.13121	0.144857	0.840942
NM_014294	8	71648226	71683158	0.300431	2.11981	0.145033	0.585815
NM_018202	1	25629974	25699283	0.13823	1.49925	0.146065	0.448679
NM_174893	17	6858796	6861562	0.428987	1.23556	0.14623	0.688805
NM_003765	19	13116223	13121987	0.27385	1.02197	0.146285	0.0578523
NM_020548	2	119841075	119846592	0.0624921	1.12141	0.146341	1.02994
NM_015987	12	13019065	13044488	0.405917	3.6478	0.14668	0.508942
NM_016399	12	119366146	119368598	0.322816	2.77521	0.146998	0.223847
NM_015073	19	43089707	43390848	0.158867	1.39031	0.147377	0.191019
NM_007001	9	98122809	98185813	0.148216	3.24491	0.147398	0.216292
NM_001136043	15	63658455	63690522	0.246108	1.56205	0.147487	0.204746
NM_005642	5	140678240	140680535	0.226048	2.57217	0.147801	1.17825
NM_001009996	3	49027438	49031021	0.637947	3.01604	0.147848	0.133531
NM_018442	1	166172531	166311705	0.264567	4.41646	0.148022	0.836333
NM_007192	14	20889471	20922265	0.364968	1.48162	0.148198	0.4937
NM_001135654	1	39799071	39815108	0.482795	1.04456	0.148622	0.120252
NM_001142350	16	3014032	3017757	0.217461	1.48653	0.148751	0.148377
NM_001253	6	44463279	44522758	0.759111	1.6042	0.149167	0.330807
NM_199440	2	198059552	198073243	0.282315	2.6772	0.149476	0.549132
NM_145063	6	41142508	41148166	0.346124	1.87261	0.149485	0.464336
NM_004990	12	56168117	56196700	0.376591	1.14444	0.149924	0.39189
NM_182752	1	3531415	3536554	0.252032	1.58293	0.149954	0.910906
NM_005692	7	150535855	150555250	0.190551	1.20366	0.150036	0.281465
NM_001079840	4	48527771	48558589	0.117549	1.44855	0.150235	0.0808011
NM_002541	7	44612695	44715194	0.113024	1.18525	0.150354	0.27394
NM_001008897	6	160119519	160130725	0.131892	1.62632	0.150402	0.442958
NM_016325	19	63386207	63416739	0.122957	1.03305	0.150494	0.290705
NM_005830	13	40201431	40243347	0.580876	1.25841	0.150519	0.195219
NM_006621	1	110328830	110367887	0.575883	1.57357	0.150622	0.580957
NM_023926	19	63287017	63301389	0.55103	2.18235	0.15072	1.0097
NM_000182	2	26267007	26321098	0.833517	1.64419	0.150763	0.955832
NM_145303	6	159182147	159198652	0.218035	1.3899	0.150848	0.223146
NM_004169	17	18171911	18207581	0.146208	2.29275	0.151292	0.236031
NM_018235	18	70314576	70339336	0.228324	2.23492	0.151619	0.987851
NM_001008800	1	154545375	154574819	0.15761	1.87734	0.151714	0.893987
NM_000938	4	57539865	57592091	0.321932	1.15623	0.152263	0.345014
NM_005689	2	219782737	219791916	0.180503	1.83192	0.152343	0.257365
NM_006714	6	123151669	123172563	0.185819	3.55239	0.15237	0.296262
NM_006445	17	1500672	1534926	0.302713	1.20257	0.152629	0.337663
NM_032837	17	68715086	68740128	0.595331	1.3429	0.152677	0.485475
NM_006320	4	129410746	129428398	0.156737	2.75453	0.15303	0.398747
NM_002840	1	43769133	43861930	0.195662	1.00285	0.153035	0.900474
NM_000018	17	7063876	7069309	0.272186	1.60544	0.153044	0.654851
NM_002731	1	84316332	84476769	0.462522	1.2798	0.154287	0.328944
NM_001033569	17	63755739	63764900	0.336196	2.37491	0.154353	0.434847
NM_018288	6	169845925	169866031	0.244937	2.05408	0.154386	0.537344
NM_003848	3	67507832	67787728	0.29239	1.44614	0.154399	0.210932
NM_003141	11	4362702	4371502	0.384079	2.09906	0.154415	0.910696
NM_001099432	17	56109953	56824981	0.400572	3.16359	0.154501	0.909714
NM_014255	12	54990483	54996387	0.630245	3.50017	0.154678	0.763976
NM_152437	12	123023622	123065922	0.53502	1.25207	0.1547	0.113954
NM_080916	2	74007460	74039596	0.452588	1.67078	0.154708	0.695871
NM_021132	10	74866569	74925788	0.192411	1.2873	0.154978	0.460314
NM_019606	7	99865464	99869677	0.386314	3.13211	0.155348	0.337518
NM_024653	7	101823808	101854134	0.479537	2.15524	0.155465	0.802683
NM_014222	9	123946158	123961919	0.210171	1.59246	0.155503	1.35337
NM_019107	19	4608556	4621415	1.10359	2.32541	0.155695	0.218803
NM_007355	6	44322826	44329592	0.731883	1.52646	0.155709	1.22821
NM_003100	5	122138648	122193701	0.197774	1.11695	0.155824	0.334508
NM_003312	22	35736851	35745437	0.107004	3.28424	0.15642	0.941171
NM_006645	11	72143421	72182398	0.409585	5.3949	0.156563	0.154086
NM_002070	3	50248650	50271790	0.572017	1.15346	0.156634	0.433129
NM_013306	11	64551485	64564620	0.487367	1.51068	0.156706	0.301385
NM_001127218	7	44120810	44129672	0.32983	2.35117	0.157177	0.383524
NM_015997	1	154964886	154973375	0.205861	1.79728	0.157247	0.490711
NM_173810	11	62252527	62262684	0.20982	1.20293	0.157632	0.258479
NM_001032387	12	54677309	54685576	0.729556	3.07957	0.158161	0.526613
NM_181786	19	42517419	42547197	0.271555	1.05359	0.158317	0.178944
NM_005532	14	93646831	93652786	0.311015	2.62684	0.158414	1.51797
NM_003190	6	33375449	33389967	0.742364	1.78509	0.158967	0.400958
NM_133375	15	64372686	64413289	0.911967	2.43014	0.159152	0.807927
NM_004099	9	123141173	123172366	1.35602	3.88643	0.159221	1.18884
NM_005949	16	55249355	55250716	0.207994	6.02003	0.15924	1.73194
NM_001127605	10	90963305	91001640	0.271689	2.31446	0.159242	0.417911
NM_002790	1	109745994	109770560	0.492908	1.87094	0.159381	0.823795
NM_001009993	2	131521918	131567474	0.431443	1.80017	0.15941	0.513103
NM_001031803	17	71033377	71082885	0.0614716	1.26379	0.159512	0.745582
NM_002795	17	34162527	34174004	0.225149	2.00148	0.15967	0.774539
NM_005207	22	19601713	19638038	0.48007	1.18609	0.159685	0.508425
NM_017898	1	218988298	219024219	0.635653	20.2369	0.160066	0.13846
NM_057169	12	108851989	108918577	0.92941	1.68849	0.160156	0.568922
NM_024047	4	88562758	88598523	0.215231	1.36035	0.160421	0.16926
NM_001294	19	50150477	50188439	0.314637	1.36346	0.160808	0.0753766
NM_001130524	19	16169664	16207156	1.29972	2.60979	0.160878	0.306098
NM_015976	1	98899823	98998644	0.539461	1.47055	0.161094	0.513924
NM_001130921	22	49552785	49568953	0.220042	1.18025	0.161155	0.170643
NM_015913	1	52258391	52293635	0.185194	2.28203	0.161372	0.618032
NM_005433	18	711591	802327	0.128094	1.52279	0.161382	0.272071
NM_001077351	14	22439693	22458236	0.247596	1.16297	0.161752	0.771438
NM_001130145	11	101486419	101609364	0.253451	1.07277	0.161892	0.364513
NM_006243	1	210525501	210601828	0.159125	1.2128	0.162422	0.758447
NM_014819	5	108698308	108773574	0.27617	1.68348	0.16246	0.269839
NM_004607	5	77022750	77107941	0.137443	1.52097	0.162947	0.98392
NM_001142299	5	179166608	179197681	0.282244	1.38899	0.163001	0.0461217
NM_014159	3	47032903	47180471	0.324212	1.14547	0.163175	0.909638
NM_000122	2	127731335	127768222	0.12299	1.89218	0.163255	0.397272
NM_018975	16	74239184	74248829	0.37779	1.19436	0.163414	0.583549
NM_005935	4	88147176	88281215	0.305849	1.35913	0.163496	0.451053
NM_014142	10	12249578	12278149	0.101704	2.05002	0.163499	0.519438
NM_006854	7	6467236	6490374	0.362603	3.27851	0.163554	0.492665
NM_175732	11	47543557	47551588	0.420149	1.45359	0.163645	0.215208
NM_001145845	3	78729077	79151299	0.721698	2.63851	0.163903	0.471202
NM_015702	2	150134395	150152576	0.139257	1.48256	0.164056	0.36836
NM_017755	5	6652351	6686157	0.137675	2.53903	0.164089	0.191567
NM_001039916	12	6645903	6668086	0.224875	1.36417	0.16437	0.651776
NM_003273	11	64635916	64640283	0.192051	3.46255	0.164391	0.337485
NM_023018	1	1672530	1699769	0.433519	2.81804	0.164527	0.265655
NM_003129	8	126079900	126103707	0.324522	1.95712	0.1647	0.267091
NM_001100399	4	39500877	39655971	0.219783	1.09742	0.164771	0.247799
NM_016630	15	63042415	63069304	0.231905	1.79284	0.164924	0.486834
NM_004875	6	43592768	43605092	0.307105	1.2191	0.165152	0.266043
NM_014649	19	5538009	5573938	0.308848	2.79336	0.165296	1.09708
NM_183373	6	3667834	3697245	0.406905	2.82691	0.165399	0.379847
NM_016029	14	59681251	59701964	0.221444	1.87558	0.165542	0.442722
NM_016480	5	138705417	138733308	0.122063	1.72677	0.165569	0.123717
NM_001017916	17	58863396	58877277	0.097344	1.19721	0.165646	1.1796
NM_017807	14	19985055	19993038	0.197157	1.24194	0.16568	0.287699
NM_001007559	18	21850214	21924609	0.476333	1.13121	0.165762	0.436218
NM_003104	15	43102632	43154331	0.177653	22.1382	0.16584	0.607504
NM_198335	11	62148875	62170680	0.421544	4.17259	0.165875	0.326417
NM_133368	16	55777741	55830448	0.444724	1.10366	0.166268	0.459174
NM_006759	2	63922517	63972200	0.20786	4.18873	0.166296	1.23861
NM_000747	17	7289129	7301656	0.188971	1.24368	0.16639	0.201779
NM_001099696	7	149696811	149702066	1.09501	3.4019	0.166466	0.633793
NM_001017958	12	56374152	56401607	0.559736	3.24365	0.166607	0.650268
NM_032802	15	48787028	48845202	0.228527	3.17861	0.166764	0.738034
NM_024805	18	75895345	75907377	0.16705	2.36132	0.167153	0.179629
NM_007315	2	191542006	191587221	0.600726	1.56583	0.16719	1.02628
NM_001145354	7	130445394	130831937	0.488401	2.31398	0.167207	0.494681
NM_002624	12	51975501	51979501	0.342309	1.10943	0.16737	1.12912
NM_001122837	1	153374911	153377958	0.230093	1.3963	0.167373	0.212336
NM_203499	17	59205298	59250409	0.461296	1.05668	0.168098	0.323541
NM_003093	6	34833289	34849549	0.247628	1.42491	0.168173	0.178477
NM_020677	16	4451695	4464897	0.453458	2.81584	0.168193	0.496265
NM_144568	14	19995851	19999477	0.230655	1.00716	0.168327	0.0811589
NM_001017963	14	101616827	101675839	9.4076	1.03474	0.168995	0.869293
NM_017556	1	15957841	15985671	0.789873	1.00047	0.169027	0.33977
NM_004555	16	66676875	66818338	0.343954	1.23989	0.169075	0.231498
NM_003653	17	17090863	17125316	0.28764	1.16923	0.169194	0.984659
NM_004494	1	154978522	154988167	0.100574	1.41077	0.169382	1.02798
NM_014597	1	94107923	94117330	0.300546	1.19137	0.169423	0.385676
NM_003860	11	65526125	65528192	0.301296	1.65305	0.169569	0.237755
NM_006337	12	48238352	48248178	0.09337	1.03481	0.169593	0.30673
NM_207521	2	55052830	55129830	0.369648	1.00012	0.170146	0.474864
NM_001012241	17	35532315	35546568	0.248365	1.11561	0.170157	0.237605
NM_001037161	14	73073680	73080251	0.529228	6.33514	0.170376	1.24663
NM_004941	17	38916859	38957206	0.170823	1.19037	0.170532	0.404047
NM_017787	10	104525877	104566011	0.648275	1.46629	0.170852	0.155627
NM_014754	8	97343342	97415950	0.65211	1.94473	0.17088	0.0937491
NM_015229	17	2539429	2561677	0.158873	3.13457	0.171108	0.479828
NM_001144766	17	37381982	37422702	0.202424	1.13175	0.171218	0.369167
NM_005530	15	76228773	76249939	0.164818	1.14293	0.171552	0.599601
NM_001127325	1	11657123	11674265	0.907389	4.91483	0.171631	0.792833
NM_006423	19	47152673	47155368	0.876279	2.36101	0.171796	0.762782
NM_014900	2	165249503	165406174	0.0952567	1.45876	0.171812	0.3589
NM_004911	7	148331086	148356715	0.446908	4.08379	0.172047	0.355077
NM_000854	22	22629600	22633393	0.335388	1.04816	0.172055	0.576992
NM_007259	1	148305965	148384129	0.262494	1.19577	0.172136	0.708609
NM_001142444	15	72709952	72775439	0.559731	1.31686	0.172141	0.347561
NM_012268	19	45546171	45576230	0.481728	1.92421	0.172429	0.0497361
NM_001130056	8	144733040	144750988	0.966337	1.63905	0.173019	0.65355
NM_000181	7	65063107	65084681	0.316594	2.50345	0.173841	0.683402
NM_182851	14	19849368	19867376	0.452744	3.05319	0.174483	0.280538
NM_000127	8	118880782	119193239	0.823193	2.85236	0.17453	0.417815
NM_014232	17	8003189	8007018	0.248014	1.38808	0.174532	0.234667
NM_016440	19	55171535	55220617	0.315546	3.39033	0.174709	0.250354
NM_004624	3	42519107	42554070	0.561183	2.2101	0.174796	0.194186
NM_015543	2	65167492	65210939	0.206044	1.22311	0.174831	0.648782
NM_001127716	15	74295683	74390865	0.193148	2.35668	0.174972	0.614433
NM_004075	12	105909271	106011728	0.4071	1.26798	0.174999	0.180359
NM_021639	1	45865564	45924889	0.19556	1.15432	0.175288	0.430531
NM_001995	4	185913742	185984209	0.242407	5.2443	0.175397	0.261864
NM_001023	8	57148166	57149623	0.928698	1.7055	0.175596	1.71723
NM_014362	2	190777604	190892804	0.457796	1.33601	0.176098	0.533492
NM_018445	15	99629912	99635223	0.160622	1.17175	0.176264	0.408851
NM_006035	14	102468468	102593495	0.30883	1.07102	0.176324	0.419627
NM_004753	1	12550525	12600407	0.69655	2.05842	0.176831	1.44842
NM_194328	9	36326398	36390920	0.530689	1.06205	0.177276	0.41255
NM_000031	9	115188412	115203439	0.163457	3.84471	0.177276	0.128502
NM_032840	12	51744664	51759405	0.318751	1.05711	0.17754	0.339897
NM_031458	3	123729460	123766114	0.241961	1.52365	0.17759	0.279028
NM_001101662	1	52027453	52117197	0.174009	1.4766	0.178019	0.862406
NM_017887	1	53452359	53458877	0.724091	1.59361	0.1784	0.559622
NM_002831	12	6930694	6940740	1.63404	1.95326	0.178454	0.485148
NM_177983	2	27457564	27486000	0.321315	1.14662	0.179232	0.527019
NM_006311	17	15875982	16059570	0.316516	1.80355	0.179517	0.501644
NM_032870	6	99954561	99979928	0.0890007	1.22996	0.179789	0.208901
NM_016297	2	70338734	70361821	0.289381	1.48947	0.179936	0.437291
NM_004649	21	44377921	44390033	0.176463	2.83436	0.180274	0.666138
NM_015100	1	149641823	149698556	0.299777	2.16163	0.18035	0.292693
NM_032846	14	20997023	21014961	0.312546	1.70853	0.180803	0.296692
NM_024598	16	56592805	56613023	0.462056	1.22333	0.180934	0.656561
NM_001143935	7	86812886	86867048	0.219895	1.98734	0.181324	0.119348
NM_014096	11	56931002	56951099	0.539184	3.74963	0.181493	0.248517
NM_001003785	17	70546549	70554669	0.327686	1.03017	0.181845	0.826084
NM_004393	3	49482568	49548052	0.408233	1.57455	0.181889	0.301941
NM_001111	1	152821157	152847306	0.505369	2.17935	0.182036	0.903268
NM_016406	1	159390157	159395270	0.568196	1.0867	0.182086	0.683361
NM_032389	11	47142427	47154995	0.343003	1.36584	0.182939	0.367293
NM_053023	11	58103162	58145091	0.284586	1.53561	0.182971	0.504888
NM_138446	7	23305464	23315705	0.240393	2.37937	0.183151	0.804374
NM_005147	16	4415858	4446774	0.156087	2.86405	0.183336	0.441129
NM_003930	7	26673212	26870866	0.189446	1.13485	0.183541	0.634799
NM_006627	19	34789040	34798547	0.226371	2.00745	0.183772	0.322179
NM_006324	16	73885108	74024888	0.240034	1.55941	0.184355	1.10962
NM_032194	6	111409983	111453487	0.0874971	1.03518	0.184426	0.426676
NM_014941	22	29652599	29694187	0.236367	1.95094	0.184611	0.586584
NM_145160	15	65622074	65886506	0.410452	3.77706	0.184769	0.519464
NM_001904	3	41215945	41256943	0.330101	1.07835	0.185016	0.1741
NM_015262	10	45542672	45608418	0.344944	1.88718	0.185192	0.412183
NM_001017389	16	29374627	29383781	0.425071	6.97015	0.185207	0.331729
NM_005034	8	101232014	101235406	0.136503	1.66079	0.185332	0.379649
NM_015917	7	142670643	142676343	0.259609	1.53095	0.185791	0.340118
NM_024099	11	62186864	62195817	0.356278	1.44724	0.185831	0.801773
NM_022163	15	86803712	86811637	0.312864	4.28283	0.185988	1.24646
NM_021821	12	27754995	27800495	0.14059	1.60954	0.186172	1.09678
NM_001142798	17	6858796	6861562	0.456566	1.1119	0.186315	0.675328
NM_001008938	11	46721659	46824419	0.323253	2.66199	0.18649	0.495594
NM_001029859	11	77559945	77577312	0.161553	1.43422	0.186524	0.338065
NM_014742	20	30160969	30218722	0.600396	1.27555	0.186622	0.448034
NM_174887	17	23679479	23686622	0.257151	2.91102	0.186663	0.226371
NM_003166	16	30113969	30123151	0.413561	6.24428	0.186855	0.358031
NM_003132	1	11037235	11042678	0.30878	1.21847	0.18693	0.0765035
NM_152411	7	148397665	148418802	0.565261	1.52197	0.186963	0.650206
NM_003907	3	185335503	185345793	0.157924	1.06363	0.187053	0.534491
NM_004242	6	79967680	80001174	0.230508	1.41358	0.187473	0.825369
NM_006708	6	38751679	38778930	0.138414	3.16779	0.187685	1.16572
NM_018230	1	227643666	227710711	0.411069	1.44318	0.187731	0.417947
NM_015704	22	40326881	40346862	0.153647	1.22755	0.187758	0.280071
NM_144598	15	97609174	97744021	0.411167	2.67247	0.187861	0.293128
NM_180699	12	122508603	122516890	0.364779	1.02205	0.188108	0.282503
NM_001077665	10	51418083	51440265	0.312543	1.58401	0.188448	1.06161
NM_002911	19	18803743	18840039	0.071801	1.33609	0.188585	0.526327
NM_001126050	1	154978522	154988864	0.202311	1.38782	0.189266	0.753563
NM_021254	21	32895977	32906537	0.180919	1.43521	0.189387	0.468854
NM_138612	16	67697660	67710120	0.632205	1.49896	0.189625	0.253882
NM_000981	17	34610061	34614506	0.865765	1.37244	0.189702	1.1126
NM_001130688	4	174489101	174492084	0.170397	1.02101	0.189759	0.173864
NM_006362	11	62316173	62329540	0.168996	1.11785	0.18995	0.400912
NM_005419	12	55021648	55040176	0.125608	1.62747	0.190109	0.19749
NM_145871	14	76856982	76867693	0.500845	3.83861	0.190256	0.308552
NM_000551	3	10158318	10168746	0.477199	1.15224	0.190377	0.434749
NM_003187	5	68696325	68701165	0.286924	1.11528	0.190379	0.20346
NM_018158	2	27739841	27771351	0.127753	1.03584	0.190698	0.610194
NM_016139	7	56136759	56141681	0.426445	1.33177	0.190727	1.06976
NM_005631	7	128615948	128640621	0.271514	3.65384	0.191172	0.181878
NM_015610	7	5196360	5240012	0.400444	1.48855	0.19138	0.35289
NM_020841	12	75269708	75477720	0.313233	1.17823	0.191413	1.01357
NM_032866	15	55455996	55630213	0.0642074	1.50171	0.191542	0.355567
NM_018113	12	47777189	47790947	0.244924	1.40513	0.191642	0.733035
NM_003677	12	121803323	121821906	0.0966637	1.22489	0.191767	0.667923
NM_024066	1	44459328	44593526	0.250306	2.30172	0.191794	0.157533
NM_001007067	8	59628281	59657973	0.131695	1.35568	0.192152	0.0899055
NM_003591	10	35338811	35419300	0.376912	1.63984	0.192291	0.611022
NM_001033024	22	31201223	31224818	1.09827	2.98857	0.192348	0.147517
NM_032305	1	144167592	144181744	0.177064	4.95268	0.192406	0.554926
NM_004741	10	103901922	103913617	0.196877	1.11404	0.19254	0.626147
NM_024329	1	15609027	15629422	0.29697	1.11866	0.192542	0.227462
NM_015934	2	202838759	202876629	0.4108	1.72962	0.19282	0.530231
NM_032351	17	33706516	33732628	0.382903	2.87926	0.193285	0.367105
NM_052897	12	56202925	56210198	0.191576	1.17451	0.193302	0.320446
NM_018247	6	76019357	76051352	0.336928	1.70423	0.193439	0.166372
NM_017542	1	165075347	165090333	0.374712	1.11841	0.193603	0.429151
NM_203290	6	43592768	43597224	0.681242	1.38663	0.194083	0.640242
NM_012179	22	31200706	31224818	0.30827	2.7935	0.194329	1.01421
NM_001136027	2	58127295	58240427	0.345949	1.48039	0.194331	0.299215
NM_001921	4	184048237	184075624	0.192771	1.41295	0.194364	0.823576
NM_018142	8	19719197	19753866	0.631544	1.13021	0.194447	0.505184
NM_002086	17	70825751	70913384	0.635355	3.02189	0.19445	1.08669
NM_014949	1	154149459	154170812	0.204237	1.55812	0.194574	0.364579
NM_015726	1	158452128	158498603	0.959653	3.9299	0.194577	0.499826
NM_006815	12	122635028	122648641	0.365873	1.97428	0.194676	0.758607
NM_052935	17	37234948	37246017	0.13002	3.55708	0.194708	0.199036
NM_015254	8	28980713	29176529	0.109151	1.90494	0.194796	0.615585
NM_005445	10	112317438	112354382	0.170671	1.51693	0.195139	0.395554
NM_004905	1	171713108	171724569	0.511726	1.48737	0.19544	0.504294
NM_007245	16	28741914	28756059	0.702304	1.39446	0.195568	0.720223
NM_001033112	5	138706032	138733308	0.418563	1.23529	0.195992	0.63682
NM_001142547	3	9854533	9860702	0.92629	1.07671	0.196025	0.599152
NM_017911	22	44084448	44116500	1.68874	4.08344	0.19689	2.17064
NM_000941	7	75382355	75454109	0.229081	7.64921	0.196893	0.300558
NM_006263	14	23675217	23678016	0.384782	1.28923	0.196942	0.291716
NM_012208	5	140051201	140059074	0.332837	1.69007	0.197237	0.563398
NM_016286	17	77587045	77588862	0.234721	18.4694	0.197472	0.733303
NM_003998	4	103641517	103757507	0.462827	1.21809	0.197599	0.453204
NM_018114	3	49027438	49033471	0.850482	2.00562	0.19771	0.796664
NM_001099626	1	26019905	26032020	0.262338	1.99768	0.197711	0.325675
NM_018461	10	133597949	133620043	0.126677	1.50802	0.197725	0.146897
NM_020189	8	110415811	110425087	0.319101	1.7366	0.197761	0.526737
NM_002490	22	40811475	40816834	0.114839	1.57328	0.198421	0.752205
NM_022895	12	119925230	119938683	0.590232	3.2212	0.19865	0.258687
NM_025149	17	45858517	45907199	0.282913	6.16344	0.198935	0.519652
NM_001545	17	70520374	70528951	0.269235	4.31336	0.199573	0.654475
NM_025137	15	42642185	42743168	0.389047	1.29413	0.199678	0.525455
NM_002567	12	117058252	117067773	0.495789	3.61827	0.199802	1.15774
NM_030752	6	160119519	160130725	0.15179	1.32482	0.199836	1.12443
NM_001077664	7	43882025	43932521	0.549585	1.13699	0.200004	0.248014
NM_014712	16	30876115	30903482	0.539237	1.48433	0.200022	0.229264
NM_015224	3	56629199	56673114	0.178931	2.34683	0.200184	1.02562
NM_005730	12	56499976	56527014	0.531676	1.45114	0.200386	0.930034
NM_012404	12	47152714	47153110	0.448099	1.01728	0.200393	0.183998
NM_014287	16	14835143	14897515	0.225816	1.07227	0.200511	0.95538
NM_213646	14	99869877	99911680	0.816675	1.10782	0.200734	0.455467
NM_003331	19	10322203	10352248	1.34621	1.86237	0.201096	1.08988
NM_001099415	7	74884000	74953504	0.774129	2.36589	0.20128	0.42907
NM_024079	11	77489635	77528347	0.241476	3.42424	0.201497	0.218085
NM_001031725	1	198879787	198905749	0.377818	1.6695	0.201697	0.115639
NM_014851	1	6573370	6585516	0.145631	1.23182	0.201812	0.853776
NM_001098272	5	43325249	43349352	0.220003	4.00019	0.20183	0.91467
NM_001033081	1	40133684	40140274	0.460567	1.66047	0.201853	1.10731
NM_032377	19	11524857	11531051	0.80932	1.02002	0.202274	0.97959
NM_014168	2	170376513	170389599	0.204173	2.00164	0.202469	0.625333
NM_025230	14	23653860	23664291	0.694927	2.42693	0.202638	0.397426
NM_001130080	14	93646831	93652786	0.173334	2.60366	0.203006	0.494747
NM_015516	11	76171932	76186846	0.321573	3.29463	0.203294	0.543754
NM_015700	2	69476756	69518257	0.751675	1.57465	0.203589	0.685328
NM_017747	5	139761612	139899625	0.337516	1.41793	0.203602	0.214987
NM_000532	3	137451856	137531701	0.190227	2.76682	0.203913	0.638776
NM_015420	8	104496117	104524376	0.147625	1.33685	0.203975	0.391018
NM_153831	8	141737682	142080514	0.506783	2.10075	0.204362	0.158232
NM_152766	17	7247018	7248142	0.269659	3.41828	0.204363	1.27914
NM_000143	1	239727526	239749677	0.23459	3.07869	0.204483	0.541122
NM_007135	9	129226473	129247472	0.556361	1.05791	0.204858	0.857549
NM_016291	3	48700439	48729710	0.25345	1.07978	0.204871	0.888949
NM_023079	17	44340765	44361421	0.268015	2.52938	0.205033	0.801335
NM_005067	3	151941599	151963953	0.110116	2.46833	0.205036	1.4132
NM_032231	15	62151813	62173260	0.634459	4.82769	0.205113	0.16098
NM_022067	14	76962770	76993657	0.155946	1.41919	0.205396	0.716402
NM_001098426	17	59263172	59274083	0.326265	2.76257	0.205474	0.412784
NM_001130043	1	74943759	74971680	0.163125	12.029	0.205571	0.469602
NM_019843	22	30165354	30215704	0.442097	1.15284	0.205965	0.502055
NM_001098504	22	37209388	37232291	0.172205	1.49056	0.206009	1.20609
NM_017813	8	58033041	58068981	0.733052	2.41207	0.206242	0.491415
NM_148414	16	28741914	28756059	0.385147	1.15231	0.206399	0.162603
NM_012171	5	176006993	176018665	0.22027	1.02111	0.206964	0.523136
NM_003029	1	153201397	153213583	0.368408	1.54674	0.207321	0.833644
NM_020414	14	93587020	93617311	1.31076	1.71521	0.207698	0.241174
NM_030810	6	7826750	7856040	0.574778	2.84552	0.207793	1.36029
NM_024666	15	65280420	65334128	0.548732	1.43186	0.208052	0.303494
NM_203382	5	34023656	34043963	0.207066	3.5542	0.208429	0.218252
NM_021826	20	3075164	3088532	0.482076	1.37583	0.208484	0.187809
NM_004374	8	100959547	100975071	0.170338	1.85313	0.208641	1.48618
NM_022365	10	22085482	22332656	0.226119	1.51428	0.208804	0.260846
NM_017588	9	135991030	136014915	0.135089	2.37766	0.20886	0.485107
NM_016145	19	12639880	12641465	0.250671	1.20251	0.20907	0.439718
NM_184234	20	33754944	33793607	0.317401	1.26595	0.209177	1.05845
NM_001008540	2	136588388	136590283	1.73663	1.84348	0.20929	1.22136
NM_000989	8	99123117	99126949	1.10327	2.31042	0.209615	1.59482
NM_198977	19	47079106	47103444	0.514023	1.27782	0.210203	0.230788
NM_001143835	11	129238879	129270700	0.267907	1.40031	0.21038	0.384852
NM_004944	3	58153393	58175438	0.425265	1.59976	0.210587	0.236924
NM_020158	19	46584115	46595096	0.313729	1.08217	0.210588	0.707869
NM_033088	1	110378763	110398786	0.260807	1.69564	0.21059	0.288169
NM_001025202	7	73937218	73944667	1.88697	1.7542	0.210809	0.301417
NM_003824	11	69726916	69731156	0.537677	1.1196	0.210855	1.26761
NM_004749	7	45106223	45117842	0.24896	2.40245	0.210965	1.17654
NM_005216	1	20850846	20860624	0.480386	1.0827	0.211014	0.651291
NM_002335	11	67836683	67973319	1.40667	1.45537	0.211113	0.873658
NM_014018	8	80993649	81105061	0.252688	4.73595	0.211162	0.455275
NM_052877	1	43622174	43628070	0.446243	1.23943	0.211301	0.54295
NM_152360	19	42921040	42962040	1.22019	1.65897	0.211671	0.940077
NM_015289	15	40238190	40287794	0.280096	1.5609	0.211671	0.512071
NM_014315	14	49304536	49319606	0.20911	5.67996	0.211777	1.6171
NM_005008	22	40399882	40408502	0.832913	1.16419	0.211868	0.514566
NM_015374	22	37460680	37481893	0.339693	1.6635	0.212029	1.05876
NM_014886	5	74098858	74108490	0.411052	1.06876	0.212113	0.727521
NM_000123	13	102296174	102326346	0.126101	1.37208	0.212346	0.586319
NM_003365	3	48611435	48622102	0.238521	1.52816	0.212371	0.547872
NM_002882	22	18485023	18494704	0.292757	1.149	0.212388	0.206484
NM_001015885	20	55360024	55386926	0.328021	1.15404	0.212496	0.632407
NM_024556	11	125586828	125637751	0.230853	1.5853	0.212896	0.177772
NM_014966	3	47819654	47866687	0.661382	1.75849	0.213131	0.760203
NM_001156	10	74805194	74843847	0.116481	2.20795	0.213168	0.458801
NM_015018	6	83834103	83934846	0.436638	1.00605	0.213171	0.256138
NM_004853	17	9094512	9420000	0.412739	1.54021	0.21318	0.960162
NM_176806	5	52429651	52441355	0.306495	1.95404	0.213834	0.236808
NM_017877	2	26840645	26857603	0.315687	1.15054	0.214019	0.808642
NM_004602	20	47163282	47238311	0.225236	4.88842	0.214075	2.23874
NM_174871	17	62767081	62793183	0.512504	1.5583	0.214169	0.333388
NM_002918	19	13933351	13978097	0.298677	1.08499	0.214539	0.757084
NM_001007157	7	10980040	11175769	0.622159	1.82537	0.214911	0.567136
NM_001005354	12	52121699	52126694	0.220172	1.30188	0.214964	1.17275
NM_003863	9	129737202	129739956	0.3615	1.64656	0.214991	0.230757
NM_014234	6	33280396	33282585	0.491905	3.43484	0.215105	0.909225
NM_000235	10	90963309	91001640	0.601448	3.48557	0.215108	0.618136
NM_004792	2	170149095	170202500	0.231164	1.36764	0.215358	0.492057
NM_013285	1	37805000	37834173	0.225232	1.05302	0.215385	0.534221
NM_033296	4	6693345	6695350	0.454814	1.32044	0.215447	1.18649
NM_003819	1	39799071	39815108	0.565513	1.09641	0.215472	0.234134
NM_002799	9	126155564	126217542	0.268579	2.00457	0.215478	1.40504
NM_153681	21	37359533	37366973	0.488612	4.82391	0.21557	0.626101
NM_003562	17	4781348	4784063	0.138005	1.72895	0.21558	0.244131
NM_017660	19	19357641	19480741	0.622608	1.2349	0.215728	0.697252
NM_000877	2	102136833	102162766	0.806411	2.93162	0.215916	0.439667
NM_032860	6	144206200	144226636	0.146906	1.4284	0.216487	0.357473
NM_033020	1	114736921	114855304	0.642218	1.38909	0.216517	0.620776
NM_014678	22	49128625	49230380	0.32482	2.24626	0.217793	0.326946
NM_001145260	10	51235113	51260739	0.314425	1.7047	0.218106	0.552051
NM_001143958	6	76019357	76051352	0.181551	1.43485	0.218198	0.512497
NM_152240	3	180224218	180272278	0.800573	1.3561	0.218251	0.235598
NM_005001	19	8282233	8292280	0.52102	1.26068	0.218366	0.901019
NM_023936	16	1761896	1763141	0.340834	1.55361	0.218424	0.568826
NM_016151	16	29892722	29907220	0.70408	1.0761	0.218785	0.667089
NM_013442	9	35089888	35093154	0.18393	2.0902	0.218925	0.576893
NM_001360	11	70823104	70837125	0.202685	2.9469	0.219063	0.427516
NM_134426	3	48638159	48647930	0.797443	2.44286	0.219219	1.22584
NM_002495	5	52892221	53014928	0.123256	1.65142	0.219614	0.904569
NM_020244	12	100615547	100646977	0.252212	6.32431	0.219642	0.799422
NM_020401	12	67366997	67422740	0.191532	1.76322	0.219871	0.415657
NM_015247	16	49333461	49393347	0.385015	1.22565	0.219936	0.411717
NM_181784	2	65391488	65513160	0.190372	2.4328	0.219936	0.514446
NM_001135101	22	48698286	48707190	0.478994	1.93291	0.220151	0.573086
NM_005003	16	23499835	23515140	0.0969625	2.34369	0.220196	0.966038
NM_138468	2	203346117	203444616	0.716138	1.98504	0.220247	0.799614
NM_207299	9	102830851	103127238	0.52395	2.2828	0.220326	1.22848
NM_031300	5	176666811	176671898	0.297403	1.30159	0.220552	0.387192
NM_014972	16	88467494	88505293	0.365521	1.01825	0.220677	0.351139
NM_001286	1	11788793	11825788	0.286982	2.72804	0.220708	0.354925
NM_003668	12	110764661	110815611	0.469245	2.64528	0.220788	0.405142
NM_018285	15	73718490	73719650	0.230921	1.10669	0.221097	1.04661
NM_007357	1	228844824	228896353	0.204991	1.82761	0.221209	0.322094
NM_016604	5	137716183	137800615	0.542518	1.11076	0.22122	0.613842
NM_005461	20	38747930	38751290	0.627637	1.02847	0.221669	0.257302
NM_002797	14	22564900	22574194	0.541422	1.08902	0.222218	0.656104
NM_014572	13	20445175	20533722	0.431071	1.08058	0.222251	0.673163
NM_002493	9	32543522	32563182	0.239992	2.40256	0.222453	0.496448
NM_181515	11	68415321	68427879	0.185903	1.15536	0.222682	0.876002
NM_001134387	7	6583589	6595134	0.307529	3.93965	0.222705	0.854577
NM_024640	1	38041200	38046452	0.166746	1.04224	0.222706	0.207401
NM_014390	7	127079437	127519895	0.391695	1.51047	0.223304	0.92181
NM_005669	5	112239979	112285930	0.228346	3.06284	0.223677	0.745786
NM_001105564	6	31218194	31233545	0.254113	1.79231	0.223934	0.352334
NM_001012661	11	62380093	62412929	0.214249	1.09363	0.224021	1.15508
NM_002727	10	70517833	70534573	1.64263	1.85414	0.224722	0.29015
NM_153719	19	55101893	55124598	0.511489	1.69704	0.224977	0.704419
NM_199418	11	82213056	82289205	0.541119	1.0574	0.225335	1.07638
NM_001005416	19	8384186	8409899	0.153083	1.56146	0.225372	0.747681
NM_021095	2	27275961	27288575	0.26608	10.3282	0.225396	0.415865
NM_001039178	7	98893719	98901744	0.166337	1.19337	0.225486	0.710962
NM_015284	1	43661383	43690891	0.488773	3.58458	0.225971	0.380718
NM_002803	7	102775324	102795892	0.147063	1.41366	0.226035	0.500208
NM_012088	19	17483431	17493097	0.16312	1.04296	0.226921	0.888418
NM_016258	1	28935722	28968874	0.250668	1.18791	0.227061	1.49371
NM_002816	17	62767080	62793183	0.171325	1.60811	0.227235	0.560644
NM_019048	2	190234369	190243801	0.691581	2.02295	0.227944	0.26486
NM_145185	19	7874764	7885363	0.264876	1.18686	0.227988	0.087985
NM_182926	14	55116677	55221055	0.236	1.62414	0.228302	0.401534
NM_000786	7	91579398	91601776	0.211961	5.083	0.228395	0.664138
NM_001039690	16	67709413	67723985	0.361984	1.19449	0.22849	0.696526
NM_005137	22	17403794	17489967	0.2459	1.17739	0.228708	0.888887
NM_013974	6	31802795	31806018	0.400713	1.12724	0.228926	0.465382
NM_002157	2	198072965	198076431	0.117839	1.97245	0.228962	0.51255
NM_178441	14	72505911	72523417	0.198505	1.53841	0.229106	0.527173
NM_001032374	19	49361088	49371422	0.488315	1.54483	0.229211	0.17974
NM_000548	16	2037990	2078714	0.183154	1.2334	0.229344	0.235429
NM_005698	1	153492393	153498819	0.196783	1.26861	0.229433	0.294377
NM_014506	9	131605252	131613381	0.355625	1.81071	0.229451	0.276457
NM_016093	5	172319044	172329380	0.374979	1.27845	0.22956	0.524563
NM_016404	11	63840740	63841609	0.377663	1.43962	0.229643	0.866236
NM_184231	3	48686281	48698338	0.636962	3.1975	0.229994	0.399172
NM_001762	7	56086871	56099176	0.18174	1.04166	0.230204	0.745677
NM_001806	19	38556448	38565432	0.344499	1.72583	0.230343	0.443215
NM_014160	3	12573593	12600210	0.331706	1.06348	0.230542	0.294362
NM_002786	11	14482998	14498567	0.238945	1.13152	0.230632	0.516797
NM_199297	11	133623382	133628470	0.407387	2.20436	0.230817	0.506126
NM_005540	1	38098955	38185316	0.455404	2.46955	0.231637	0.339091
NM_030768	2	238743781	238777063	0.211124	1.09399	0.23205	0.446147
NM_018385	3	195842806	195874495	0.299911	1.1179	0.232483	0.187
NM_003295	13	44809303	44813297	0.78496	1.10672	0.232516	1.11318
NM_018006	22	45109961	45131901	0.538345	1.22926	0.232679	0.481908
NM_176869	4	106509682	106614676	0.194679	1.99632	0.232765	0.496873
NM_032479	5	1851498	1852956	0.210745	1.81681	0.23281	1.20169
NM_006284	11	6588648	6590021	0.542995	1.16003	0.233003	0.979779
NM_000669	4	100476671	100492940	1.22288	65.274	0.233037	1.0287
NM_018706	10	12150939	12205230	0.6685	8.81665	0.233091	0.241511
NM_024910	7	148875177	148952751	0.215441	1.25208	0.233206	0.24862
NM_198189	2	237658822	237672228	0.31566	1.66187	0.233314	0.2469
NM_002604	8	66796607	66916309	1.94269	1.11739	0.233473	0.505694
NM_021640	12	51979736	51987232	0.790807	1.14276	0.233579	0.367985
NM_001384	1	44208239	44211630	0.34958	3.5963	0.233951	0.642637
NM_003309	6	116704438	116707973	0.321973	1.07151	0.234099	0.563618
NM_006016	6	109794411	109810455	0.360248	1.28068	0.234799	0.345349
NM_001077446	19	59386915	59389338	0.343524	3.42838	0.235155	1.40053
NM_133436	7	97319376	97339413	0.288567	1.05562	0.235291	0.509495
NM_021644	10	69761773	69772959	0.28503	1.67357	0.235503	1.20621
NM_003592	7	148026865	148129135	0.257135	1.41336	0.235798	0.27066
NM_015231	11	47756245	47826633	0.398818	1.31062	0.236408	0.183985
NM_032725	11	116124100	116148914	0.205917	1.14579	0.236576	0.604739
NM_000311	20	4614796	4630234	0.632021	1.05601	0.236584	1.04568
NM_170681	5	74068249	74098798	0.155927	1.85463	0.237349	0.226001
NM_013978	5	172504050	172523996	0.644377	1.79073	0.23747	0.31532
NM_013291	8	145589253	145605541	0.195949	2.00162	0.237691	0.598639
NM_015449	1	152445806	152459897	0.242537	2.13717	0.237834	0.75235
NM_001008485	3	127207889	127285824	1.23435	1.59097	0.238152	0.699643
NM_004740	17	24424664	24426753	0.218032	1.20415	0.238347	0.624251
NM_006428	16	357396	360541	0.416513	1.50788	0.238551	0.211681
NM_006693	7	98874498	98892932	0.60343	1.29324	0.238716	0.701798
NM_015454	4	113778060	113798191	0.299885	1.96609	0.238783	0.210124
NM_032408	7	72492675	72574544	0.691626	2.89492	0.238907	0.781146
NM_032499	15	34720097	34889741	0.442286	1.32941	0.239324	0.417951
NM_006357	2	181553586	181636395	0.355356	1.56582	0.239358	0.540977
NM_021873	20	3724400	3734761	0.910688	1.71431	0.239666	0.325809
NM_005060	1	150045170	150070972	0.552534	9.92187	0.2399	0.235594
NM_033133	17	37372284	37383280	0.347313	1.17184	0.240851	0.30494
NM_004774	17	34814063	34861053	1.02955	2.08826	0.241015	0.270462
NM_152271	8	12623776	12657363	0.493366	1.53327	0.241325	0.640085
NM_015914	16	11680443	11744149	0.50778	3.26409	0.241462	0.879925
NM_006389	11	118420105	118433126	0.370697	2.93039	0.241467	0.518108
NM_001102667	15	76619801	76628618	0.0917211	1.14571	0.241484	0.836684
NM_001145674	4	186743592	186815117	0.26174	4.56658	0.241498	0.709751
NM_002484	16	10745198	10770709	0.499415	1.37278	0.241992	0.236675
NM_013379	9	139124812	139129016	1.19712	1.97058	0.242075	0.44092
NM_194326	22	38255043	38258806	0.267804	1.52737	0.24208	0.519404
NM_018218	2	234048903	234134606	0.285687	2.27364	0.242132	0.25644
NM_014764	12	49918774	49923982	0.550013	1.30814	0.242926	1.09036
NM_052861	4	1234176	1236616	0.728336	1.80772	0.242934	0.287424
NM_006003	19	34390006	34395976	0.394155	2.18361	0.243154	1.24367
NM_001017973	5	131556202	131590834	0.779848	2.04421	0.243334	0.568314
NM_003192	6	42820211	42821862	0.454033	1.1399	0.243368	0.420923
NM_021975	11	65177643	65187019	0.346417	1.20251	0.243464	0.97933
NM_001031723	4	101039734	101086902	0.632189	1.02748	0.243469	0.356052
NM_014762	1	55087887	55125509	0.0695402	2.2519	0.243496	0.98642
NM_014106	15	33057835	33067746	0.10136	1.0463	0.243885	0.586312
NM_032409	1	20832534	20850591	0.269351	1.01054	0.244016	0.993803
NM_015056	21	43903859	43940388	0.396813	1.105	0.244321	0.484412
NM_197974	6	26548741	26561622	0.84411	3.15514	0.24442	0.395892
NM_148894	4	13179463	13238426	0.338168	1.37695	0.244553	0.238258
NM_005506	4	77298917	77354059	0.595536	2.16053	0.244886	0.58007
NM_012432	1	149165438	149203844	0.488936	1.36905	0.244975	0.190242
NM_022087	7	151353710	151450360	0.277281	1.04473	0.245033	0.508479
NM_001135653	1	39799071	39815108	0.394825	1.10328	0.245035	0.914001
NM_138792	15	50017513	50051250	0.193689	1.17082	0.245847	0.279538
NM_004887	5	134934267	134942868	1.98537	1.36364	0.245966	1.83191
NM_001430	2	46378066	46467340	1.65791	2.29354	0.246003	1.18582
NM_001136266	12	49918774	49923982	0.652318	2.95127	0.246308	2.86384
NM_004531	5	52429651	52441082	0.265726	2.87875	0.246331	0.43829
NM_144628	20	364123	391187	0.358343	1.19527	0.246566	0.475002
NM_007235	12	63084499	63128730	0.411408	1.0896	0.247159	0.31707
NM_003076	12	48765249	48780761	0.291985	1.54853	0.247604	0.290526
NM_199123	14	98945893	99016979	0.566309	1.01759	0.24773	0.422612
NM_001039517	1	153556874	153560562	0.380379	1.92593	0.247757	0.680033
NM_032233	14	98933835	99016979	0.119319	1.59688	0.247792	0.310853
NM_000056	6	80873062	81112706	0.242061	3.99604	0.248108	0.231553
NM_006837	8	68117868	68137116	0.199973	1.63244	0.24826	0.502733
NM_005775	8	22465195	22488953	0.957755	1.08906	0.248361	0.255233
NM_001128923	4	152260882	152367110	0.51619	1.71523	0.248457	0.841373
NM_002733	12	47682321	47698859	0.373889	1.04525	0.24894	0.747878
NM_003389	9	99923079	99974995	0.458129	1.71216	0.249172	0.329105
NM_005596	9	14071846	14303945	2.11255	4.3747	0.249571	1.06507
NM_005760	2	37282278	37312244	0.304086	1.63679	0.249697	0.412253
NM_006893	1	204831597	204852527	0.157318	1.49043	0.249756	0.905005
NM_001033085	2	172487203	172556846	0.449336	1.66578	0.250312	0.384273
NM_005471	5	141360417	141372804	0.656939	2.54411	0.25083	0.841708
NM_032514	20	32610179	32611810	0.155605	1.28925	0.251627	0.268539
NM_018127	17	12836426	12862084	0.323089	1.17871	0.251743	1.12813
NM_152295	5	33476654	33503953	0.296419	1.01634	0.251802	0.395585
NM_173485	20	51022283	51537372	1.95082	2.18107	0.25181	0.901631
NM_001144932	14	22564900	22574194	0.244898	1.78997	0.251917	2.52431
NM_005998	1	154545375	154574819	0.269812	1.48949	0.251942	1.4237
NM_147200	6	111986835	112033755	0.425505	1.18896	0.252028	1.09839
NM_007221	1	154449407	154476457	0.795857	1.6365	0.252129	0.985562
NM_001570	3	10181562	10260427	0.229613	2.00958	0.252205	0.264973
NM_006567	6	5206582	5716815	0.649334	3.75129	0.252461	0.83819
NM_001098209	3	41215945	41256943	0.407824	1.63918	0.252765	0.559423
NM_003633	5	73958989	73973005	0.926545	4.04048	0.252781	0.651311
NM_138436	8	42515874	42527296	0.533907	2.47365	0.252793	0.715978
NM_001145374	12	108010375	108015676	0.193126	2.81477	0.252796	0.266834
NM_006461	17	23928709	23950183	0.387872	2.53743	0.253003	0.608483
NM_006999	5	6767717	6810161	0.43122	2.04074	0.253025	0.954104
NM_144596	14	88360730	88414088	0.291604	1.44827	0.25351	0.31018
NM_004487	3	122864737	122951292	0.6471	2.0217	0.253586	0.846225
NM_173348	10	74597882	74671945	0.307727	1.50178	0.253645	0.278015
NM_001134422	3	134775123	134791806	0.714705	1.25054	0.253672	0.300524
NM_203462	4	6760335	6762507	0.300131	1.51282	0.253934	0.796801
NM_052875	11	133599770	133622896	0.187604	1.31275	0.254352	0.841694
NM_018023	3	184898299	185013102	0.746798	1.35618	0.254408	0.662575
NM_015308	11	47694644	47745569	0.282036	1.78344	0.254459	0.460406
NM_004564	4	152811450	152901596	0.771	1.24806	0.254655	0.354548
NM_002887	5	167846040	167878887	0.140206	1.3136	0.254988	0.831873
NM_006332	19	18145578	18149927	1.00377	3.59557	0.255118	2.60056
NM_001042616	4	89661157	89663978	0.181745	1.64966	0.255255	0.518411
NM_003642	2	172487203	172556846	0.370592	1.7327	0.255449	0.499067
NM_052879	12	49080916	49160055	0.2284	2.07613	0.255811	0.715961
NM_054013	5	179156710	179162677	0.666475	1.9421	0.255833	0.937175
NM_004725	10	124903749	124914876	0.225639	1.46997	0.255958	0.804541
NM_001129884	3	51680261	51713379	0.343074	1.97495	0.256152	0.404166
NM_014369	2	130830049	130849451	0.575364	1.17254	0.256161	0.313423
NM_015578	19	39355191	39412260	0.345693	1.14523	0.256331	0.715346
NM_006417	1	78888064	78902351	0.199093	1.84417	0.256503	0.291297
NM_007292	17	71449186	71487039	0.260746	5.43539	0.256565	0.0967952
NM_003801	8	145209511	145213107	0.32868	2.08234	0.256779	0.351575
NM_000386	17	25599348	25643200	0.349121	1.0427	0.25681	1.01672
NM_014341	6	37043894	37061927	0.227275	1.06846	0.25698	1.03008
NM_138635	7	44833012	44854250	0.425488	1.50677	0.257531	0.243627
NM_004215	8	110621485	110646567	0.324059	2.98934	0.257565	0.41132
NM_024297	17	7079070	7083549	0.238036	1.43104	0.257635	0.781946
NM_001001485	3	132096123	132218245	0.445179	1.1357	0.258113	0.227403
NM_014646	18	2906991	3001945	0.342326	5.68933	0.258117	1.45436
NM_053051	17	7776197	7793621	0.204701	1.21202	0.258229	0.228469
NM_001078645	13	114018463	114056252	0.55164	1.44494	0.258243	0.722864
NM_017971	1	1327138	1332556	0.202468	1.78606	0.258555	0.940589
NM_052951	20	43853982	43873473	0.292929	1.49202	0.258644	0.267504
NM_198157	22	20251956	20308323	0.824822	1.91665	0.258884	0.494436
NM_032141	17	25467959	25537612	0.366414	1.59982	0.259279	0.392523
NM_003946	16	65765370	65767127	0.261845	1.23811	0.259352	0.635179
NM_016470	20	42258549	42272845	0.580917	1.38214	0.259648	0.611599
NM_018386	13	112879925	112911030	0.371633	1.90634	0.26001	0.410264
NM_001129819	22	41344757	41372939	0.507601	1.29607	0.260336	1.37908
NM_001083913	10	104493716	104566011	0.33828	2.3831	0.26066	1.40727
NM_174894	19	7651760	7653748	0.465844	1.03163	0.261044	1.5592
NM_001099339	20	30754153	30795475	0.43449	1.75371	0.261177	1.1264
NM_003899	13	110604061	110756082	0.284314	1.2193	0.261192	0.567632
NM_198839	17	32516039	32841015	0.2214	1.23307	0.261357	0.566309
NM_001083613	16	29880851	29891874	0.578405	1.73632	0.261467	1.30915
NM_001142641	12	131577229	131671844	0.397454	2.16955	0.261489	0.534973
NM_018955	17	16225091	16226779	0.580827	2.22948	0.261718	1.28858
NM_021872	20	3724400	3734761	0.953835	1.34815	0.261787	0.833611
NM_015966	20	33593191	33608819	0.713472	2.13741	0.262033	0.555065
NM_021222	1	149247596	149274813	0.248902	2.11732	0.262527	1.13829
NM_024844	17	70713191	70743449	0.273922	2.38158	0.262962	0.611472
NM_133433	5	36912617	37101678	0.541022	1.11967	0.263326	0.256551
NM_021174	8	22518495	22533928	0.314031	1.32775	0.26366	0.253224
NM_177534	16	28524416	28528150	0.561821	9.86554	0.263699	0.415394
NM_001135643	5	150068502	150118850	0.313116	1.99942	0.264004	0.450853
NM_138402	2	230900137	230976689	0.97616	1.56813	0.264083	0.268101
NM_016126	1	54159821	54183876	0.573304	1.66343	0.26415	0.739384
NM_004435	9	130620599	130624776	0.428468	1.7315	0.264155	0.370478
NM_006476	11	117777313	117785772	0.812751	1.15753	0.264217	0.321252
NM_016623	8	130922897	131021182	0.297661	1.19969	0.26439	0.259869
NM_001009921	3	186012624	186253096	0.222667	1.45246	0.264481	0.555079
NM_018502	5	139999195	140005173	0.319665	2.08301	0.26506	0.454572
NM_005004	10	102273486	102279626	0.217818	1.29944	0.265277	0.809873
NM_181836	5	114977101	114989769	0.268807	1.7938	0.265498	0.455649
NM_001321	12	75776626	75796930	0.440007	1.29197	0.265522	1.97772
NM_012236	1	41265463	41480375	0.460176	2.51028	0.265719	0.233106
NM_004788	11	117735511	117775136	0.468141	2.1281	0.265758	0.984248
NM_002199	4	185545869	185632720	0.301642	1.85749	0.265843	0.395464
NM_144721	4	76658677	76674260	0.180702	1.50502	0.266252	0.267023
NM_030798	7	74094218	74127635	0.238221	1.09205	0.2665	0.478492
NM_001919	16	2229898	2241604	0.151928	3.99498	0.266928	1.22613
NM_001034194	4	122941921	122957626	0.153033	1.22682	0.266984	0.365895
NM_020150	10	71579973	71600291	0.271988	2.16406	0.2673	0.978353
NM_001002909	17	39828175	39936328	0.470559	1.30465	0.267303	0.402943
NM_004356	11	2355122	2375225	2.14538	5.39322	0.267339	0.254881
NM_033009	3	51966513	51970692	1.06329	1.40209	0.26752	0.741188
NM_017925	9	19280748	19364139	0.658413	1.18567	0.267826	0.385257
NM_000904	6	2945065	2964993	0.271319	3.05871	0.26806	0.308685
NM_199205	8	22518201	22533928	0.220347	1.40608	0.268725	0.192164
NM_181336	6	33846968	33864884	0.233363	1.78288	0.269115	0.467747
NM_024874	1	35671677	35795591	0.65095	1.93817	0.269159	1.43914
NM_000884	3	49036765	49041879	0.286427	1.09546	0.269511	1.23224
NM_015196	4	154606947	154777312	0.391425	2.86138	0.269595	0.365906
NM_005646	1	232593681	232681472	0.50153	1.38363	0.269699	0.372668
NM_030912	10	104394241	104408066	0.775012	1.3643	0.269764	0.789399
NM_032112	10	102736016	102737262	0.209638	2.19112	0.269811	1.29574
NM_005911	2	85619798	85625914	0.169039	1.09756	0.269977	0.896159
NM_007144	17	34143675	34158084	0.924844	4.17925	0.270664	0.313399
NM_020745	6	44374440	44389041	0.295598	1.39601	0.270864	0.655608
NM_006773	2	118288724	118306423	0.330909	1.26645	0.270956	0.265283
NM_001135674	8	42515921	42527296	0.39845	1.62951	0.271089	0.949286
NM_016175	5	179196871	179218446	0.335892	1.36956	0.271123	0.153042
NM_006441	15	77924372	77976425	0.662376	7.95617	0.271186	0.453555
NM_006618	1	200963154	201044172	0.370924	1.18342	0.271357	1.09769
NM_032339	17	35138934	35140314	0.257099	1.52853	0.271683	0.718583
NM_014865	12	6473558	6511393	0.705015	1.02149	0.27172	0.550583
NM_003766	17	38215675	38229836	0.15156	1.61143	0.272221	0.398076
NM_015171	16	28016816	28130691	0.752653	1.36841	0.272333	0.7256
NM_177996	20	34163761	34284135	0.161061	1.47825	0.272507	0.821225
NM_006715	15	73435185	73447994	0.256714	1.74811	0.272744	1.08416
NM_016222	5	176871183	176876573	0.410116	1.49	0.272759	1.0356
NM_022746	1	219026661	219054363	0.118373	2.98206	0.27304	0.152659
NM_016097	18	42935410	42956743	0.154959	1.49094	0.273291	0.588374
NM_173624	17	23627734	23658144	0.272234	1.78497	0.273365	0.681337
NM_003355	11	73363363	73371537	6.8957	4.82476	0.27357	0.555463
NM_001004067	16	16233889	16296168	0.199655	1.56098	0.273574	1.29977
NM_001861	16	84390696	84398108	0.313352	1.00586	0.273589	1.65233
NM_001102603	19	58261678	58298499	0.590852	1.03669	0.274042	0.212892
NM_194271	12	120322284	120346538	0.675646	1.28463	0.274305	0.385686
NM_014767	10	73488798	73518796	0.812147	1.85865	0.274396	0.245421
NM_002598	6	170728374	170735673	0.529692	1.04506	0.274418	0.30814
NM_015500	21	42178287	42247068	0.219991	1.18309	0.274494	0.568603
NM_012203	9	37412706	37426986	0.236542	10.3394	0.274551	0.535699
NM_001042369	1	191295579	191327529	0.272641	1.4185	0.274604	0.418955
NM_000314	10	89613174	89718512	0.636144	1.80724	0.274939	0.512395
NM_001014812	15	62151813	62173260	0.287418	6.59713	0.275459	0.272399
NM_013318	9	133295297	133365396	0.490948	1.06641	0.275656	0.789199
NM_015584	17	23697785	23708730	0.228253	3.42584	0.275878	1.22557
NM_001001561	22	36334448	36344077	0.413598	1.34298	0.276044	0.288825
NM_005165	17	23924259	23928078	0.254372	1.50886	0.27627	1.18818
NM_007124	6	144654565	145215863	0.414003	1.92638	0.276378	0.684642
NM_006111	18	45563871	45594249	0.568785	15.6817	0.276382	0.635404
NM_031485	19	53640873	53648966	0.381207	1.24424	0.276702	1.00539
NM_001054	16	28510766	28515892	0.315424	5.28682	0.276801	0.441641
NM_130898	1	152207020	152213456	0.394811	1.55763	0.276905	0.36045
NM_033161	9	135218160	135232791	0.366679	1.22601	0.27743	0.72234
NM_017999	14	23686498	23699710	0.504552	1.07477	0.277694	0.657454
NM_014283	1	170768882	170847596	0.25676	1.29956	0.277843	0.84906
NM_033070	22	15998409	16020169	0.357023	4.12714	0.277964	0.756787
NM_018072	1	234780593	234834437	0.379346	1.27406	0.277974	0.573318
NM_024836	1	247099152	247110337	0.631052	1.2477	0.277991	0.980577
NM_032936	7	77260981	77265683	1.3053	2.60085	0.278404	0.289746
NM_145637	22	34952200	34965946	1.56607	3.10628	0.278794	0.672061
NM_001144927	17	37425612	37431180	0.262103	1.1938	0.279284	0.755841
NM_001042465	10	73246060	73281088	1.27638	3.30092	0.279408	1.70336
NM_020713	20	62058498	62071662	0.333847	1.29291	0.279615	0.277028
NM_006812	12	56374152	56401607	0.324306	3.21181	0.279833	1.24305
NM_001001521	2	63921601	63972200	0.0716894	1.61033	0.279947	0.687358
NM_018281	1	53134491	53160034	0.169614	4.73654	0.280049	0.375117
NM_080656	5	133444642	133775488	1.06676	1.09616	0.280227	0.276844
NM_012264	22	36945243	36998962	0.722341	2.5496	0.28033	1.4577
NM_001136494	1	229039487	229071958	0.495298	1.08848	0.280574	0.36332
NM_017845	4	47147567	47160433	0.525136	1.04559	0.280817	0.648378
NM_014874	1	11962824	11996159	0.22348	1.28084	0.281366	1.12224
NM_006218	3	180349004	180435191	0.490347	1.10098	0.281617	0.220367
NM_015950	6	43129744	43135220	0.384216	1.90074	0.281846	0.528997
NM_080742	6	71627789	71723509	1.12202	1.63223	0.282393	0.326294
NM_016504	17	45800226	45805561	0.3877	1.7199	0.282451	1.06682
NM_014033	12	49604800	49612567	0.765914	18.0958	0.282498	1.57278
NM_033055	1	100276376	100321517	0.251085	1.52129	0.282587	0.782134
NM_001860	9	114953058	114966243	0.472612	1.2806	0.28264	0.500744
NM_001282	17	30938394	31077549	1.36089	3.813	0.283168	0.35294
NM_032520	16	1341932	1353353	0.156816	2.46117	0.283183	0.217849
NM_000191	1	24000953	24024536	0.195566	5.78059	0.283294	1.56937
NM_020701	3	130330924	130362719	0.374979	1.0396	0.283448	0.284304
NM_001991	17	38105818	38150597	0.379649	1.06341	0.283741	0.488694
NM_018480	11	85017309	85025185	0.38459	2.69793	0.284071	0.382906
NM_001102560	8	38243654	38245895	0.372745	1.05734	0.284431	0.410837
NM_030815	20	29996418	30003544	0.282871	1.50774	0.284497	0.529015
NM_173474	16	15039215	15057334	0.453057	2.28258	0.284672	0.55457
NM_013366	9	139189056	139202878	0.489624	1.65291	0.285286	0.434915
NM_015456	9	139269579	139287821	0.328838	1.85762	0.285332	0.579805
NM_003488	17	52517551	52553709	0.589264	3.9243	0.285457	1.41455
NM_139078	12	110764661	110815611	1.0081	1.85323	0.286082	0.529142
NM_013247	2	74610039	74614191	0.446866	2.8827	0.286454	1.53669
NM_004451	11	63829619	63840786	0.249141	1.58235	0.286482	0.38769
NM_004698	1	148560551	148592328	0.311342	1.22966	0.286782	0.450597
NM_017612	12	121523387	121551471	0.235458	1.4046	0.286881	0.482202
NM_022066	17	71897207	71960883	0.324271	1.34147	0.286918	0.163589
NM_178427	1	149048809	149115810	0.547981	3.13901	0.287055	0.617127
NM_017990	16	68705029	68752685	0.440455	1.41141	0.2872	0.948122
NM_013254	12	63132203	63182158	1.00089	1.83302	0.287272	0.659062
NM_001025107	1	152821157	152867061	0.706977	5.33019	0.287724	0.555478
NM_005194	20	48240782	48242619	0.634779	5.58431	0.288258	0.927783
NM_152244	17	43539918	43555104	0.31906	1.55971	0.28828	0.435482
NM_001142298	5	179165993	179197681	0.320694	1.8274	0.288348	0.427887
NM_030782	5	1370999	1398002	1.08875	2.77805	0.288479	0.163365
NM_022488	3	113734048	113763175	0.215715	1.26446	0.288954	0.769729
NM_053026	3	124813832	125085839	15.2594	7.59506	0.289503	1.41728
NM_024294	6	34663047	34772603	0.454695	3.68992	0.290681	0.799685
NM_018122	1	172060580	172094305	0.535122	2.53462	0.290939	0.518508
NM_001001586	1	116717358	116748919	0.688952	1.23209	0.291001	0.681648
NM_130473	11	47247774	47308158	0.313394	1.74538	0.2912	0.0758171
NM_002896	11	66162713	66170516	0.609157	1.55256	0.291353	0.575237
NM_138820	5	175748389	175749357	0.69915	1.45648	0.291515	1.16404
NM_017931	22	45042524	45068569	1.12743	13.5674	0.291524	1.21741
NM_001113324	17	71486895	71508262	0.449703	1.10094	0.291645	0.771459
NM_001100169	2	86224565	86276404	0.405698	1.20562	0.291734	1.51146
NM_003792	9	138876391	138880559	0.504884	1.22757	0.292023	0.680524
NM_052940	1	54184624	54206427	0.328834	1.45943	0.292123	0.413111
NM_002874	9	109085364	109134291	0.480107	1.04833	0.292159	1.00673
NM_173179	20	44411583	44426471	0.386553	1.19289	0.29238	0.634417
NM_000692	9	38382701	38388657	3.83254	12.7473	0.292431	0.770369
NM_198066	14	52311660	52328136	0.16565	4.39701	0.292806	0.339415
NM_002156	2	198059552	198072885	0.352696	3.59048	0.292822	1.36743
NM_004223	11	57075704	57091756	1.51917	2.07864	0.292961	1.10889
NM_018407	8	98856984	98934006	0.23444	1.96067	0.293476	1.41416
NM_006319	16	29777178	29782079	1.05065	2.8098	0.293479	0.78021
NM_024630	6	157722544	158014965	0.382232	2.42368	0.293666	0.391348
NM_002807	2	231629852	231745717	0.196081	1.3719	0.293666	0.80326
NM_002332	12	55808548	55893392	0.618954	4.62538	0.293719	0.312367
NM_014463	3	14195340	14214842	0.424118	1.16246	0.293751	0.557248
NM_032273	11	85036692	85045235	0.279851	1.46742	0.293788	0.870543
NM_006354	3	9796653	9809420	0.366296	1.92011	0.294164	0.741255
NM_014811	9	137511468	137520560	0.707035	1.40283	0.294349	0.395143
NM_001142571	17	30450926	30471001	1.11438	1.04639	0.294607	0.268034
NM_139246	9	99402182	99435783	0.703743	2.63872	0.294638	0.425165
NM_175617	16	55217085	55218525	0.269529	1.23855	0.295337	0.731154
NM_033015	7	150404640	150408884	0.519216	1.36357	0.295735	0.106757
NM_004721	3	186563663	186683322	0.461314	1.75417	0.295758	0.673334
NM_006802	1	38195238	38228348	0.410396	1.27008	0.295844	0.686996
NM_199295	1	10413386	10425452	0.422536	1.63004	0.296185	0.577283
NM_001130991	11	118420105	118433135	0.442692	1.76027	0.296214	0.368399
NM_001814	11	87666407	87710589	0.314411	1.00678	0.296276	0.288007
NM_001007069	8	59628281	59657973	0.777914	1.83199	0.29649	0.476086
NM_058179	9	80101878	80134829	0.52336	3.56314	0.296695	0.442314
NM_001005751	10	51497689	51563275	0.543593	1.61374	0.29718	1.15973
NM_015949	7	882716	902597	0.385571	3.1814	0.297801	0.906451
NM_001080503	19	11318180	11326619	1.05648	3.08636	0.297909	0.566358
NM_173546	3	49184071	49188923	0.543168	1.24315	0.298214	0.791868
NM_021961	11	12652544	12922875	0.350704	1.25123	0.298386	0.937814
NM_004890	17	4803243	4811856	0.371821	1.06248	0.298625	0.326692
NM_032864	1	52642806	52656580	0.319106	1.13819	0.298739	0.721331
NM_005859	5	139473891	139476505	0.676372	1.72673	0.29882	0.351463
NM_004041	11	74654129	74740521	0.556438	1.06415	0.299245	0.710128
NM_198834	17	32516039	32841015	0.33141	1.10703	0.299293	0.354535
NM_080599	10	12002027	12125029	0.39202	1.73653	0.299353	0.455666
NM_018341	6	169893645	169923542	0.33869	1.94038	0.29939	0.697654
NM_005777	3	49952595	50089686	0.170171	2.36665	0.30025	1.3196
NM_004125	9	113433486	113472330	0.526488	2.31322	0.300251	0.984625
NM_148979	15	77001146	77024475	0.57724	1.66127	0.300387	0.638751
NM_006055	2	211004217	211049736	0.518398	2.62389	0.301593	1.14746
NM_015153	6	64414389	64482364	0.346256	1.9908	0.301718	0.276376
NM_032014	7	43872681	43875670	0.229189	1.52871	0.30173	1.48003
NM_016951	16	65143972	65157472	0.501508	2.46856	0.301745	1.35818
NM_021940	6	71434199	71628437	0.413021	1.7524	0.301763	0.974971
NM_133376	10	33229251	33286828	0.827506	1.85859	0.302372	1.80123
NM_001001551	9	85427785	85448858	0.34808	4.91881	0.302497	0.503059
NM_005667	2	86684026	86704489	0.192105	2.21849	0.302648	0.285005
NM_172020	7	71987871	72056774	0.471713	1.49874	0.302693	0.900688
NM_001353	10	4995453	5010158	0.406199	4.41074	0.3029	0.243776
NM_001042384	3	135687264	135776545	0.259979	1.55011	0.302912	0.204226
NM_016074	1	148137778	148138971	0.463951	3.12221	0.302964	1.2635
NM_002137	7	26196080	26206938	0.386982	3.8964	0.303115	0.933476
NM_002125	6	32593131	32605984	1.06661	1.34356	0.303775	2.23218
NM_001018159	16	65394281	65422380	0.21167	1.29628	0.304655	0.756506
NM_139286	9	115069111	115077690	0.60516	1.27136	0.304988	0.978101
NM_183412	1	11637018	11645971	0.347675	2.34898	0.305049	0.637428
NM_004355	5	149761394	149772516	3.55646	1.91521	0.305343	0.803403
NM_001004304	12	51860801	51870921	0.942264	3.43495	0.305582	0.723236
NM_005751	7	91408124	91577922	0.264309	3.14311	0.30595	1.06681
NM_001134423	3	134775990	134791806	0.278064	1.12346	0.305998	0.369346
NM_032325	11	65520592	65526154	0.497834	1.14913	0.306282	0.429878
NM_005234	19	17203693	17217151	0.28184	1.01917	0.306461	0.552941
NM_130837	3	194793626	194898293	0.20058	1.45384	0.306583	0.300265
NM_014254	12	62459903	62489154	0.284904	1.46458	0.306625	0.338777
NM_002111	4	3046205	3215485	0.442203	2.01548	0.306625	0.678353
NM_003682	11	47247774	47308158	0.584084	2.46686	0.307308	0.201608
NM_203433	21	39469253	39477310	0.486137	1.05891	0.307416	0.686866
NM_018473	6	24775253	24809921	0.34273	9.34766	0.307515	0.634614
NM_000159	19	12862973	12871783	0.258429	10.5151	0.307542	0.940316
NM_002833	15	73546514	73658680	0.650332	2.41775	0.307755	0.535531
NM_018622	3	185029866	185085387	0.786768	1.54542	0.307853	1.21223
NM_001034116	2	27440722	27446828	0.318612	1.08195	0.307962	0.635555
NM_005195	8	48812028	48813279	0.636727	2.50674	0.307974	2.57355
NM_016332	16	1928234	1933295	0.391707	5.83338	0.308176	0.529078
NM_174905	19	43585614	43591568	0.355494	1.37115	0.308392	0.620824
NM_001144917	10	123227834	123347962	0.640754	1.0002	0.308518	0.842325
NM_015113	17	3854487	3993002	0.279411	1.16047	0.308559	0.546287
NM_002388	6	52236770	52257541	0.380248	1.2435	0.308588	0.94136
NM_016355	12	12857546	12874182	0.240101	2.14722	0.308889	0.760547
NM_182915	2	119697853	119739697	0.0865009	3.94683	0.309242	0.500477
NM_182917	3	185515664	185535840	0.410323	1.3997	0.309287	0.311763
NM_138423	15	42368220	42495247	1.38163	3.22912	0.30931	0.52343
NM_024309	4	2713184	2727859	0.248806	1.44847	0.309552	0.645668
NM_003111	2	174481504	174538309	0.265763	1.18704	0.309928	3.28376
NM_001145008	6	26510443	26523421	0.672298	2.72999	0.309986	1.09808
NM_001070	17	38014883	38020780	0.114908	1.30736	0.310015	0.617663
NM_001031695	22	34464728	34566576	0.637176	3.9639	0.31096	0.737312
NM_001142471	4	106823233	106849330	0.39407	1.0127	0.311474	0.343615
NM_032364	12	54501010	54509687	0.825955	1.28233	0.311701	0.391881
NM_198976	20	56989705	57003583	0.241368	1.60525	0.312153	0.655214
NM_001130845	3	188921858	188936979	0.627205	2.73395	0.312361	3.3
NM_173174	8	27224915	27372820	0.825487	1.44168	0.312458	0.986782
NM_001304	17	25730109	25819825	0.507777	4.4633	0.312513	0.847315
NM_022497	3	15065022	15081820	0.504065	1.50161	0.312929	0.349716
NM_173163	16	66676875	66818338	0.244198	1.61817	0.313641	0.253923
NM_001080533	12	119632213	119645826	0.500186	1.48153	0.313834	1.02367
NM_198935	20	60152216	60190961	0.482471	3.8957	0.314491	0.669868
NM_006782	11	64608269	64612450	0.729391	1.66176	0.314579	0.203934
NM_015379	7	97748922	97758775	0.360356	2.32005	0.314864	1.52585
NM_001048197	1	28705082	28738194	0.396608	1.23226	0.314952	0.760416
NM_203463	2	169021080	169339398	1.12608	1.39142	0.315072	0.4034
NM_007055	10	79405909	79459265	0.53097	1.00968	0.315247	0.292252
NM_019030	5	54587829	54639278	0.36383	1.4927	0.315281	0.278344
NM_017969	2	127954852	128000557	0.124898	1.03342	0.31534	0.357086
NM_181699	11	111102841	111142379	0.305445	4.65987	0.31535	0.829129
NM_018303	6	430137	638109	0.604975	1.78236	0.315493	0.395138
NM_016118	7	150669790	150706465	0.331399	4.98155	0.31579	0.34087
NM_024068	12	54904391	54909904	0.226307	2.57962	0.316267	0.652615
NM_006677	3	49121111	49133217	0.351569	1.08213	0.316399	0.387923
NM_004309	17	77418885	77422527	0.299777	1.04152	0.316419	0.665318
NM_018453	14	34054885	34078694	0.308027	1.72623	0.316851	0.430635
NM_003275	9	99326257	99403351	0.339401	2.47153	0.317254	0.32065
NM_194449	18	58533713	58798646	0.506096	1.03473	0.317332	0.134505
NM_001102559	8	38239806	38245895	0.369961	1.07438	0.317543	0.911809
NM_199461	10	120779217	120783844	0.657078	1.78725	0.317581	1.00058
NM_199189	5	138637690	138694029	0.158335	1.92592	0.317668	1.65217
NM_018208	1	202366812	202387930	0.232543	6.33191	0.318058	0.574322
NM_014206	11	61313177	61316661	0.287707	1.77361	0.318243	2.22902
NM_000597	2	217206371	217237403	0.18391	1.9744	0.318375	0.700714
NM_004034	10	74805194	74843847	0.804752	2.21245	0.318697	0.383709
NM_001031696	19	45546171	45576230	1.06091	2.22493	0.318954	0.281024
NM_016076	1	242882974	242938957	0.598871	1.27587	0.319089	0.529905
NM_006368	9	35722316	35727005	0.487431	1.15394	0.319254	0.609587
NM_001002878	22	28234155	28279644	1.38829	1.27578	0.31956	1.71124
NM_003142	2	170363634	170376821	0.279746	1.46126	0.319693	0.251592
NM_004589	17	10524373	10541610	0.310224	2.11265	0.319907	1.1949
NM_019884	19	47426177	47438576	0.254228	1.03495	0.319959	0.458735
NM_002067	19	3045407	3072454	0.750295	1.09903	0.32021	0.955901
NM_199337	11	62311449	62314448	0.266256	2.21683	0.320774	1.23924
NM_001082	19	15849833	15869884	0.575913	5.65023	0.320821	0.263658
NM_017823	1	158017382	158018957	0.512453	2.68603	0.320938	0.661205
NM_181514	11	68415321	68427879	0.272581	1.56688	0.321301	0.794481
NM_139159	19	4626243	4674855	0.459332	1.14045	0.321427	0.384523
NM_001114184	6	153350092	153365618	0.7797	1.27254	0.32203	1.06404
NM_007172	22	43938389	43962554	0.476342	1.15388	0.322375	0.565022
NM_001134432	3	28348183	28365622	0.592111	1.43085	0.322562	0.458043
NM_001001329	19	11407268	11422782	0.789658	3.61827	0.322699	0.341864
NM_015989	12	51837713	51860697	0.504495	3.78563	0.322918	0.307134
NM_053050	2	74552616	74553435	0.150624	1.27112	0.323039	1.46144
NM_080794	21	25879838	25901672	0.377747	1.11953	0.323276	0.469562
NM_006136	7	116289798	116346549	0.688536	1.79708	0.32341	0.461568
NM_003196	1	23580141	23623848	0.194913	5.14665	0.323559	0.61082
NM_017873	9	131436703	131444265	0.340351	1.15902	0.323564	0.791263
NM_054022	17	42355484	42373732	1.53782	1.95904	0.323606	0.325331
NM_002225	15	38484977	38498355	0.731754	6.11187	0.323885	0.795261
NM_207346	17	71024203	71032415	0.461295	1.3361	0.323928	0.677611
NM_033292	11	104401446	104411067	0.400125	1.03402	0.324204	0.63553
NM_003073	22	22459149	22506705	0.23865	1.52114	0.324218	0.562065
NM_015245	6	34965015	35167168	0.37595	2.03939	0.324315	1.70692
NM_006289	9	35687333	35722392	1.22532	2.17125	0.324341	0.726274
NM_021227	4	109791189	109808429	0.34972	1.80499	0.324436	0.939752
NM_016049	14	23678013	23680637	0.379204	2.38239	0.324466	0.404983
NM_015525	6	82936674	83014167	0.681103	4.06662	0.324538	0.632792
NM_148923	18	70071506	70110201	0.616829	10.5886	0.32481	0.448215
NM_003718	7	39956483	40101672	0.225704	1.31455	0.326076	0.670827
NM_020247	1	225194560	225241869	0.394852	8.77423	0.326245	0.50871
NM_002923	1	191044793	191048026	0.545948	1.00745	0.326374	4.84184
NM_017719	3	43303007	43367638	0.210687	1.09685	0.326426	0.153704
NM_006643	9	138416194	138424875	0.467891	2.40999	0.326789	0.945807
NM_006534	20	45564063	45719021	0.320164	1.1384	0.326814	0.856666
NM_004496	14	37128941	37134240	0.346139	1.00085	0.326855	0.394329
NM_152740	7	27531585	27669127	0.60434	11.9296	0.326878	1.46242
NM_013440	7	99771672	99803388	0.406072	3.41255	0.326923	0.452092
NM_182557	11	118272060	118286823	0.403253	1.37964	0.327044	0.790033
NM_001065	12	6308183	6321522	0.346809	1.10824	0.327076	0.821452
NM_001134445	1	85556756	85816634	0.366397	3.53078	0.327415	0.641188
NM_003845	12	4569504	4593302	0.244111	2.02869	0.327473	0.364545
NM_030939	6	24813069	24827382	0.274477	2.00434	0.327483	0.354696
NM_024815	8	22020327	22022877	0.523649	1.18181	0.327654	0.894364
NM_001134671	8	124094748	124123829	0.822194	2.33706	0.327839	1.04334
NM_017768	1	70383084	70443863	0.359795	1.77999	0.327972	0.505351
NM_024295	8	124094748	124123829	0.558723	2.8091	0.328085	0.666189
NM_016627	17	63755739	63764900	0.603003	2.87515	0.328137	1.09769
NM_020905	2	18599469	18605440	0.308054	2.18998	0.328366	1.06775
NM_198195	3	69186570	69212214	0.301053	1.06603	0.328442	0.199215
NM_001040185	19	58590208	58607074	0.371536	4.10102	0.328828	1.73402
NM_001012511	17	42355484	42369204	0.764192	1.06306	0.330018	0.48091
NM_198897	11	65407786	65412586	0.43436	1.442	0.330026	0.542179
NM_006430	2	61948765	61969295	0.498327	1.11873	0.330554	1.80886
NM_020967	20	44123032	44151987	0.403038	1.6884	0.330685	0.534067
NM_016641	16	19420515	19440951	0.783016	1.72535	0.330919	1.3595
NM_005341	1	6562649	6571927	0.252846	2.85852	0.331023	0.453624
NM_005981	12	56425050	56428293	0.466588	1.8351	0.331233	0.655535
NM_016048	5	128458340	128477618	0.211934	2.42741	0.331234	0.336063
NM_001035505	2	74216035	74228547	0.369787	2.05769	0.331376	0.364579
NM_017916	19	54641361	54646927	0.258429	1.39386	0.331694	0.449129
NM_003216	22	40107908	40125276	0.280768	1.0909	0.331706	0.119124
NM_021078	17	37518654	37526908	0.592777	2.35705	0.331763	0.144851
NM_001129887	7	102740156	102772556	0.963669	2.09312	0.331803	1.87792
NM_001015055	2	74506495	74522568	0.341211	3.82992	0.332737	0.462989
NM_015974	13	19875805	19998012	0.423657	7.9505	0.3332	0.268048
NM_002697	1	165456766	165651950	0.734958	1.15708	0.33327	0.402588
NM_183419	8	101338463	101391503	0.665085	2.67991	0.333332	1.10913
NM_138701	7	40138866	40140783	0.150925	3.45096	0.334269	0.201499
NM_006694	1	152213368	152217075	0.254827	1.33461	0.334483	1.35279
NM_006808	9	101024390	101032722	0.538382	2.8881	0.33487	0.501539
NM_015599	6	83935346	83959654	0.645919	1.05845	0.335336	0.283838
NM_001077703	1	67163229	67224941	0.165687	1.1391	0.335491	0.145971
NM_133502	19	63386207	63416739	0.608261	1.30085	0.336663	0.598702
NM_014911	2	69538630	69724481	0.328467	1.27402	0.337008	0.571305
NM_001079515	1	233597350	233678903	0.230748	1.41384	0.337493	0.374588
NM_001143841	12	46643596	46648927	0.479318	2.1994	0.337548	0.776126
NM_005953	16	55199978	55200909	0.137127	1.87653	0.337841	1.93826
NM_001130047	11	120400012	120465564	1.49633	1.40361	0.337932	0.938089
NM_024544	1	20698527	20707261	0.457985	1.25097	0.338181	0.744585
NM_005776	14	53963396	53977898	0.545279	3.39738	0.338384	0.332156
NM_031454	22	48981534	48998172	0.462861	3.78067	0.338417	0.552729
NM_201516	7	44839737	44854250	1.05223	1.22727	0.338537	0.886183
NM_006268	11	64857921	64877027	0.659018	2.04854	0.339617	0.841532
NM_007062	12	106603719	106630387	0.194307	1.36341	0.339626	0.964451
NM_002613	16	2527970	2593190	0.301793	1.66962	0.33975	0.483108
NM_015169	8	67503816	67505522	0.451254	1.95888	0.340208	0.145188
NM_024675	16	23521983	23560179	0.353375	1.06361	0.340438	0.366454
NM_206808	13	99056936	99342825	0.678239	4.11563	0.340605	0.969969
NM_016316	2	99383369	99472912	0.352555	1.01943	0.34061	0.533834
NM_024665	3	178221235	178397742	0.691244	1.63374	0.340646	0.911627
NM_024948	10	15860180	15942525	0.20014	1.08021	0.341254	0.340296
NM_015380	22	42682633	42723745	0.997414	3.05765	0.342139	0.528967
NM_007013	8	87424109	87549294	0.320954	4.18956	0.342209	0.863853
NM_001127460	12	54996984	55013796	0.313933	3.32731	0.342476	0.23975
NM_014802	12	22492784	22588719	0.291861	1.82757	0.342845	0.301455
NM_018988	6	13471797	13595766	0.327876	1.1087	0.343183	1.00681
NM_018232	10	51507891	51563275	0.534307	1.58145	0.343225	0.551435
NM_031212	10	101360264	101370211	0.259282	1.19901	0.343556	1.67107
NM_006302	2	74541691	74546045	0.523923	2.19183	0.343717	0.264033
NM_017733	4	482988	523320	0.322355	2.3807	0.344364	0.280264
NM_138572	6	42126228	42156622	0.769668	2.58207	0.344621	0.808859
NM_006374	2	242083104	242096707	0.374378	1.08543	0.345075	1.87706
NM_014300	15	83013778	83060678	0.775445	1.07174	0.345109	0.274674
NM_130468	15	38550504	38552646	0.523131	2.51514	0.34546	0.492598
NM_014498	3	169210347	169296111	1.63684	1.1499	0.345624	0.314064
NM_020218	17	39624698	39631055	0.309316	1.75581	0.345716	0.569711
NM_001143973	10	97413143	97443890	0.474719	3.0565	0.346278	3.15246
NM_020235	3	108724472	109012737	0.856819	2.76558	0.346346	0.460875
NM_001098832	17	68715086	68740128	0.402045	1.47797	0.346363	0.392942
NM_031208	16	1817225	1818909	0.268118	2.30389	0.34657	0.695117
NM_012104	11	116661624	116692182	1.1998	2.16022	0.346583	0.818999
NM_016091	22	36575315	36614584	0.423102	1.78959	0.346891	2.8073
NM_001984	13	46243391	46269368	0.302125	1.83905	0.346932	0.587824
NM_145058	12	122465888	122487217	2.0071	2.33764	0.347005	0.548237
NM_014815	17	35428875	35464415	0.635105	1.16763	0.347176	1.08314
NM_017872	5	157090900	157099350	0.240063	1.24166	0.347228	0.331416
NM_170746	11	57265297	57267459	0.528222	1.64736	0.347671	1.68618
NM_033285	8	96007376	96030791	0.727454	4.4223	0.347716	0.743818
NM_003903	13	114018463	114056252	0.536772	1.17711	0.347879	0.616895
NM_170607	17	37972603	37978747	0.788301	1.20651	0.348123	0.521396
NM_005875	3	40326176	40328919	0.734919	2.40811	0.348159	0.756559
NM_014435	4	77053832	77081190	0.483236	2.6551	0.349176	0.510017
NM_017880	2	70230520	70271655	1.15706	1.42718	0.34943	0.585745
NM_002906	11	109605375	109672647	0.324274	2.5623	0.350153	0.49934
NM_152331	14	73128162	73132223	0.173571	1.77707	0.350544	0.28371
NM_001145548	16	83565567	83602642	0.70928	1.15891	0.351017	0.85025
NM_212552	2	74216035	74228547	0.178903	1.72179	0.351779	0.932232
NM_058241	2	135392862	135431054	0.593342	1.30931	0.351865	0.205436
NM_173164	16	66676875	66783616	0.927912	2.3351	0.351932	0.150996
NM_002953	1	26728835	26774107	0.4922	1.22463	0.35223	1.5427
NM_032476	21	34367692	34437204	0.170207	1.73029	0.352556	0.940782
NM_053041	20	30754153	30795475	0.602281	1.44677	0.352812	1.08006
NM_031267	7	39956483	40101672	0.373692	1.84555	0.352849	0.995238
NM_015114	12	131812326	131848524	0.465859	1.67793	0.353108	0.768961
NM_025112	3	127639133	127677452	0.54432	2.11043	0.353165	0.367544
NM_030969	6	10855980	10865200	0.547818	2.10865	0.353248	0.622334
NM_020531	20	24891579	24921425	0.573201	10.8141	0.35332	1.37005
NM_021729	11	118443702	118457898	0.182499	1.33341	0.353481	0.347168
NM_005633	2	39062193	39201108	0.394299	2.35528	0.353567	0.407674
NM_017840	11	59330183	59334921	0.621275	1.02497	0.353606	0.460366
NM_001134673	1	61320567	61701047	0.451369	1.76305	0.353794	1.04824
NM_183386	20	43903767	43919442	1.89859	1.04719	0.354205	0.3479
NM_002334	11	46834993	46896652	0.975064	1.07554	0.354221	0.314366
NM_033112	6	43097362	43105315	0.28937	1.50893	0.354417	0.29409
NM_015921	6	33492296	33494043	0.91527	2.8265	0.35447	0.895749
NM_018677	20	32928035	32979423	0.12168	2.65776	0.354663	0.168841
NM_000699	1	103961521	103969923	0.395041	5.83321	0.355084	1.51018
NM_001007027	11	77489635	77528347	0.492815	3.33833	0.355088	0.86236
NM_003634	22	28280797	28307144	0.647009	4.42178	0.355131	0.562849
NM_001627	3	106568402	106778434	0.265339	2.70365	0.355176	0.731268
NM_005957	1	11768373	11788702	0.516643	1.78477	0.355382	0.47061
NM_002834	12	111340918	111432100	0.463543	1.82927	0.355402	0.428492
NM_001033057	3	65314945	65999549	1.77555	2.4523	0.355601	0.509771
NM_001130105	5	74702683	74843562	0.5933	1.40634	0.356116	0.240907
NM_014487	4	142361498	142375300	0.415624	1.70332	0.356193	0.661775
NM_002665	2	87091098	87102484	0.567673	3.72233	0.356646	1.13057
NM_014952	15	38520702	38547733	1.76567	1.13837	0.357026	1.01191
NM_199324	4	146274251	146320282	0.282255	1.32744	0.357702	1.26311
NM_020395	4	106823233	106849330	0.543278	1.36871	0.35814	0.499969
NM_014931	19	60432958	60461850	0.558636	1.4683	0.358426	0.495564
NM_001916	8	145221947	145224416	0.190787	1.94934	0.358532	0.990746
NM_020121	13	95251836	95503638	0.208039	1.33449	0.358776	0.157438
NM_020371	15	31945719	32118595	0.508177	1.66168	0.358797	0.450009
NM_001031712	6	126349268	126402113	0.408269	1.43523	0.358893	0.313227
NM_199443	3	49289580	49352540	1.45642	1.18472	0.359122	0.647212
NM_013283	5	162865162	162878906	0.259992	1.49153	0.359339	0.881666
NM_015012	11	9258777	9292872	0.506567	1.41743	0.359645	0.856565
NM_001122	9	19105758	19117573	0.439759	10.6634	0.359734	1.32063
NM_001778	1	158915159	158948209	6.38985	1.99938	0.360094	0.728711
NM_001025203	21	43386134	43400757	0.438512	1.04816	0.360199	1.11483
NM_031431	13	44937071	45008761	0.451158	1.53023	0.360791	0.418889
NM_032440	10	98582726	98708655	0.470863	1.31222	0.361056	0.478513
NM_021616	11	5602810	5622201	0.844142	1.78225	0.361148	0.313736
NM_032527	20	61809834	61837938	0.589626	5.63358	0.362215	1.0784
NM_005858	19	15325334	15351603	0.849483	1.01441	0.362536	0.801998
NM_080549	12	6930694	6940740	1.64328	2.39897	0.363305	0.902611
NM_001746	5	179058535	179091245	0.684391	1.15434	0.363395	0.789051
NM_017547	11	125644264	125653237	0.257547	3.94455	0.363422	0.924685
NM_001008572	22	41765588	41815373	0.576904	2.24406	0.363568	1.07152
NM_020824	10	24912543	25052603	0.407823	1.47747	0.36362	0.948174
NM_015117	8	144590967	144694763	0.448317	1.92646	0.363883	0.352775
NM_015439	6	139136349	139156149	0.679103	2.21101	0.363962	0.550074
NM_133325	6	169845925	169866031	0.663841	1.1358	0.364565	0.833272
NM_032272	8	145231292	145234503	0.561792	1.1925	0.364933	0.833425
NM_001017977	1	166172531	166311705	0.241762	4.62296	0.365779	0.499225
NM_006369	1	46516658	46541625	2.06902	1.50406	0.36592	1.37423
NM_001002000	14	23771487	23778287	0.44952	1.51585	0.366217	0.633152
NM_139131	11	3689634	3775468	0.31032	1.01153	0.366304	0.606971
NM_001001410	16	1339241	1341874	0.531892	1.50474	0.366492	1.35211
NM_001134398	9	135616837	135847267	0.37732	1.85177	0.367762	0.584947
NM_006565	16	66153964	66230589	0.342975	1.9265	0.367795	0.586217
NM_001017415	1	62674562	62690063	0.748363	1.64245	0.368082	0.575307
NM_000158	3	81621539	81893640	0.314819	2.24572	0.368255	0.347732
NM_022748	7	47281276	47545724	0.4222	6.37615	0.368574	0.696378
NM_024496	14	76560638	76564787	1.13409	1.64341	0.368627	1.20959
NM_032810	10	89502854	89567897	0.37496	1.02203	0.368777	0.741981
NM_001114137	8	21967026	21995982	1.28933	1.26015	0.369039	1.20095
NM_006859	4	39137059	39155666	0.578225	1.61769	0.36906	0.332478
NM_003925	3	130632482	130641542	0.815572	2.46421	0.369397	0.865418
NM_017592	19	44573802	44583043	0.759152	1.47141	0.369988	1.01259
NM_001114620	5	180150146	180163508	0.33091	1.48982	0.370006	1.68714
NM_148178	9	34600491	34602101	0.362544	3.14719	0.370355	1.09566
NM_020673	20	56318176	56375969	0.24727	1.39654	0.370626	0.697288
NM_203464	1	65385819	65465763	0.269188	2.28684	0.371272	0.762695
NM_003416	8	146023706	146039410	0.42846	2.41764	0.371647	0.683802
NM_020676	3	58198298	58255501	0.820331	3.69017	0.372269	0.529725
NM_177457	8	143849616	143856642	0.138546	1.46921	0.372673	0.448935
NM_014017	1	154291140	154294925	0.409879	5.18486	0.372775	1.8442
NM_052827	12	54646822	54652835	0.441163	1.00428	0.372881	0.448732
NM_173854	1	204024843	204048784	0.443723	1.08444	0.372963	1.21505
NM_014177	18	69966725	69977184	0.720168	2.11071	0.373026	0.510604
NM_025250	7	2638128	2670962	1.88535	3.57133	0.373125	1.37613
NM_153335	17	59133926	59172947	0.343761	2.39287	0.373198	0.963193
NM_022473	15	40492312	40537022	0.701109	1.67104	0.373544	0.642307
NM_194071	7	137210264	137337386	0.450396	1.00226	0.374068	0.638268
NM_001018138	17	46599081	46604104	0.554074	1.31775	0.374095	0.579166
NM_001008883	1	154545375	154574819	0.293189	2.24977	0.374411	1.3352
NM_001981	1	51592522	51757583	0.468815	1.35178	0.374592	0.511004
NM_001077447	1	42694759	42698673	0.323581	2.12073	0.374765	0.285216
NM_032815	16	28869818	28885268	0.471412	1.09047	0.375144	0.514917
NM_013329	21	33035520	33066040	0.317998	1.35873	0.375149	0.305277
NM_014888	7	120776140	120823658	0.34518	1.47383	0.375676	0.313279
NM_005885	5	10406827	10488491	0.607375	1.0349	0.376041	0.421928
NM_025187	16	65701415	65739943	0.491221	2.49929	0.376204	0.770144
NM_138929	12	121258162	121278021	0.757577	1.97985	0.376396	0.397928
NM_014044	2	98591473	98601409	0.295453	1.59793	0.377064	0.160699
NM_033046	2	74506495	74521218	0.436637	2.6955	0.377068	1.2271
NM_004383	15	72861477	72882592	0.372654	1.49004	0.377361	0.427158
NM_003986	11	27019084	27105930	0.604807	1.54592	0.377573	0.534311
NM_001006641	9	129870299	129911345	0.221683	2.90521	0.377575	0.693827
NM_015274	4	6627802	6675089	0.239062	1.29286	0.377587	0.584378
NM_005476	9	36204438	36248490	0.37638	1.09973	0.377812	0.444744
NM_138787	11	36572668	36637393	0.320775	2.69579	0.377853	0.707264
NM_001145526	17	73695037	73715377	0.617952	6.0822	0.378172	0.501822
NM_001135648	6	128331617	128883563	0.716634	3.73736	0.378293	0.339784
NM_001099412	8	41906153	42028662	0.59103	1.33163	0.378818	0.540996
NM_002182	3	191714584	191851995	0.593779	1.98424	0.378894	0.517754
NM_144703	20	60130911	60143829	2.18855	1.10243	0.378989	0.848441
NM_020764	16	2167184	2186466	0.273092	1.30854	0.379428	0.261493
NM_018708	19	4742727	4746571	0.40913	1.21565	0.379993	0.878244
NM_016146	11	118394450	118399592	0.331754	1.95181	0.380229	0.960379
NM_198129	18	19523559	19789027	0.438103	4.0095	0.380747	0.858739
NM_001014838	6	33492296	33494043	0.769199	4.99253	0.38078	1.41284
NM_002296	1	223655826	223682407	0.505759	2.1027	0.380946	0.733344
NM_018222	11	12355721	12507986	0.57831	1.38132	0.381299	0.340747
NM_004832	10	106004667	106017203	0.664932	6.60241	0.381309	2.19012
NM_053043	7	155129963	155266940	0.558969	3.52165	0.382421	2.10797
NM_153273	3	49736731	49798977	0.538744	1.22526	0.382963	0.46509
NM_022485	3	9666143	9719077	0.48233	1.64997	0.382966	0.446282
NM_001142520	11	58666893	58679085	0.377337	2.04546	0.383138	0.733248
NM_170740	6	24603175	24645414	0.719058	8.47247	0.383311	0.993673
NM_000642	1	100088227	100162167	1.06025	2.40868	0.38376	0.216295
NM_153048	6	112089177	112186978	1.74716	1.8227	0.383794	0.272976
NM_001007794	1	111483771	111529247	0.226644	1.86587	0.384112	0.315244
NM_024104	19	16617958	16631968	0.854912	1.14107	0.384162	0.750741
NM_198563	3	52848937	52906587	1.3144	2.08607	0.384312	0.808534
NM_001040146	16	67709413	67723558	0.943929	1.37743	0.384367	0.347912
NM_003528	1	148122633	148124856	0.15236	1.37357	0.385273	0.294712
NM_033309	16	65739505	65742403	0.884777	2.13954	0.385929	0.272703
NM_003475	11	551449	554024	0.413348	1.1061	0.385974	0.771856
NM_001698	9	93015917	93164027	0.609316	4.0402	0.386762	0.236195
NM_004846	2	233123600	233142164	0.111138	1.16388	0.386863	1.43066
NM_001166	11	101723175	101754611	0.720974	2.57982	0.388136	1.70139
NM_000146	19	54160377	54161948	1.65499	10.5019	0.388194	2.19679
NM_001098536	12	6831545	6846056	0.362867	2.26685	0.388424	0.424064
NM_006010	3	51397742	51401815	0.229184	1.1547	0.388596	0.890877
NM_002957	9	136358136	136472253	0.172288	1.06467	0.389224	0.897264
NM_001085425	22	49410314	49413473	0.376098	2.89849	0.389366	0.527295
NM_014901	5	175886305	175897027	1.40411	1.49735	0.38943	1.03313
NM_001130834	4	16112261	16509522	1.21529	3.62609	0.389608	0.666524
NM_015330	22	22996785	23143707	0.326375	1.53696	0.389922	0.614744
NM_013446	7	139799308	139825838	0.366544	1.0379	0.38995	1.08052
NM_018358	3	185386556	185394489	0.376644	1.50275	0.390088	0.46269
NM_000309	1	159402804	159407634	0.671819	1.57616	0.390183	1.1337
NM_001135178	18	31074995	31081150	1.26679	1.16965	0.390627	0.846599
NM_003144	6	7226286	7258540	0.193804	1.93409	0.390793	0.905666
NM_024854	12	21481804	21515447	1.20201	1.67827	0.390919	0.962269
NM_006407	3	69216779	69237929	0.378477	2.8183	0.390966	1.20171
NM_001100603	7	6467236	6490374	1.10501	2.46998	0.391066	0.717093
NM_006230	7	44120810	44129672	1.11081	1.5427	0.391329	0.54144
NM_002211	10	33229251	33287299	1.15195	2.42882	0.391645	0.960734
NM_001876	11	68278926	68365975	0.298746	3.12351	0.392157	1.41213
NM_018845	1	153374911	153377958	0.246401	1.96826	0.392833	0.2667
NM_018346	17	45911188	45918335	0.397864	3.58069	0.393156	1.1468
NM_206839	15	76952226	76977129	0.550555	1.29097	0.393366	1.15234
NM_024757	9	139633264	139850397	0.643867	1.24421	0.394016	0.6028
NM_012448	17	37604720	37681950	2.06831	1.59466	0.394018	0.733135
NM_001355	22	22643553	22652019	0.206494	3.45429	0.394019	1.39907
NM_005016	12	52132152	52161213	0.531272	2.08097	0.394427	0.671768
NM_001004106	5	176786292	176802456	0.268082	1.54109	0.394497	0.375332
NM_030980	1	154959036	154964329	0.480787	1.19925	0.394601	0.43857
NM_006749	8	42393149	42516225	0.310809	2.87924	0.394767	1.56084
NM_001112736	3	56629199	56692175	0.359262	3.30577	0.395237	0.514417
NM_018110	16	56063370	56077886	0.371171	1.14633	0.395518	0.737416
NM_020524	1	153183179	153195191	2.24108	4.68717	0.395573	0.879238
NM_003453	13	19430809	19558939	0.465315	1.06128	0.396465	0.627676
NM_032552	9	123369219	123587630	0.400722	1.34089	0.396479	0.757682
NM_013328	1	224174202	224178588	0.393681	1.56658	0.396557	0.479304
NM_032134	17	71781724	71815356	0.104846	1.29319	0.396775	0.381009
NM_002533	1	222481658	222584495	0.475914	1.97742	0.396776	0.915881
NM_001017995	5	171693109	171814132	2.18734	1.39563	0.397117	0.951958
NM_000709	19	46595543	46622750	0.496723	1.00127	0.397294	0.318597
NM_153747	1	170677219	170679853	0.472306	1.38402	0.398069	0.405455
NM_004359	19	482732	493087	0.601094	1.67581	0.398124	0.424404
NM_020336	20	36534899	36640918	0.406662	1.5494	0.398231	0.840552
NM_001063	3	134947924	134980325	1.87386	19.8574	0.398523	0.85288
NM_000896	19	15612706	15632570	0.288287	2.15764	0.398712	0.316777
NM_001102396	1	115113627	115124831	0.303223	1.21192	0.398991	0.400441
NM_013979	5	172504050	172523996	0.811016	1.77761	0.399038	0.362394
NM_007170	1	45582141	45729427	0.903148	1.18297	0.399473	0.525952
NM_014846	8	126105684	126173243	0.643993	2.11402	0.399486	0.519846
NM_018119	16	22216241	22252844	0.474575	1.99525	0.400043	0.56655
NM_001005369	2	55317259	55349819	0.20941	1.60587	0.400423	0.509238
NM_145641	22	34866322	34892171	2.47738	5.36886	0.400735	0.750441
NM_000199	17	75797673	75808794	0.430914	1.1623	0.400843	0.335896
NM_006303	7	6015407	6029991	0.327557	2.34517	0.400947	0.909164
NM_006764	3	50300168	50305030	0.904008	1.77336	0.401306	0.747599
NM_001014765	1	11637500	11645971	0.538676	1.14151	0.401651	0.480791
NM_015907	4	17188024	17218688	0.331782	6.18599	0.401806	0.415085
NM_001875	2	211129570	211252076	0.607606	99.3731	0.401872	0.829827
NM_003959	12	121885991	121913460	0.125893	1.39046	0.402127	0.881937
NM_001142353	10	74866569	74925788	0.358034	1.31642	0.402388	0.88388
NM_153035	1	54291861	54338004	0.85905	1.13423	0.402432	0.358555
NM_002292	3	49133550	49145603	1.19618	5.00988	0.402588	1.726
NM_003134	15	38115182	38118681	0.350307	1.20176	0.403016	0.484162
NM_001142279	13	50381892	50442595	0.703923	1.65231	0.403023	0.529992
NM_152379	1	229426131	229443547	0.491389	3.18994	0.403076	0.416686
NM_014437	1	152198211	152206812	0.518559	1.87615	0.403129	0.598905
NM_181719	1	19881292	19998997	0.353537	1.78439	0.403282	0.292903
NM_007169	17	17349601	17426470	0.305491	4.94251	0.403469	0.421691
NM_194429	6	167332805	167374056	0.38614	1.0904	0.403577	0.320485
NM_001470	6	29677983	29708941	0.404553	1.14902	0.403669	0.588223
NM_000050	9	132309914	132366482	1.17977	9.58214	0.404961	0.617298
NM_016213	15	62467072	62534555	1.01776	1.03803	0.405038	0.87892
NM_175744	1	113045271	113051548	1.66528	1.49332	0.405392	0.509023
NM_001605	16	68843797	68880913	0.850377	2.5068	0.405924	0.652073
NM_006304	7	96156014	96177139	0.195307	1.28767	0.406219	0.70575
NM_021052	6	26325126	26325690	0.527274	1.20696	0.406749	0.541311
NM_005643	6	34953532	34963797	1.03273	1.15377	0.407388	1.37536
NM_016548	9	87830877	87904322	3.4797	2.85086	0.407573	0.890527
NM_016304	15	53260803	53276523	0.668061	1.14303	0.407574	1.1457
NM_144691	19	43912671	43926954	0.563792	1.3728	0.407584	0.589224
NM_032182	10	126480343	126515229	0.310156	1.27118	0.407833	0.336398
NM_005933	11	117812414	117901146	1.84223	1.15084	0.407964	0.30951
NM_003405	22	30670478	30683590	0.338768	1.53209	0.407981	0.61723
NM_001005404	17	54763834	54833877	0.636745	3.77351	0.40828	0.457036
NM_025076	2	106076190	106177227	1.34402	1.51612	0.408318	0.273383
NM_000847	6	52869399	52882455	0.276057	32.3587	0.408554	0.271977
NM_152734	6	36961617	37004718	0.301413	2.96528	0.40869	1.65114
NM_032174	1	159462456	159467031	0.290181	11.8585	0.409367	1.36857
NM_014182	12	54498072	54501226	0.534225	1.84465	0.409981	0.530556
NM_018448	12	65949327	65994655	0.525403	1.30527	0.410059	0.590176
NM_201397	3	49369612	49370795	0.853521	2.15599	0.410158	0.364979
NM_004728	10	70385897	70414285	0.564687	1.08276	0.410328	0.411944
NM_001131025	12	7233548	7255345	0.381484	6.48014	0.410548	0.721308
NM_172236	20	30259356	30269387	0.916923	1.0801	0.411916	1.31613
NM_000154	17	71265612	71272875	0.199782	4.40549	0.412007	0.469365
NM_025141	15	99999571	100010117	0.770677	2.16602	0.412011	0.825062
NM_002804	11	47396895	47404600	0.584445	2.07084	0.412628	1.33507
NM_001618	1	224615014	224662424	0.559947	1.88848	0.412628	0.6395
NM_005316	11	18300391	18345166	1.94836	1.87622	0.413279	0.554829
NM_001003935	3	51951400	51957923	0.276241	4.14761	0.413606	0.441013
NM_002370	1	53465151	53476795	0.628379	1.43961	0.413634	0.364861
NM_022171	3	49424642	49428913	1.14313	8.8255	0.413825	0.715889
NM_001276	1	201414681	201422545	3.22752	25.325	0.41391	0.397899
NM_001080501	11	62314362	62316062	0.542207	2.17442	0.413971	0.755464
NM_001144013	2	106387567	106451233	0.511034	1.60379	0.414035	0.782353
NM_020381	6	107580453	107887472	1.33843	1.61223	0.414151	1.41069
NM_017884	8	10660293	10734709	0.6809	1.37316	0.41438	0.958015
NM_000147	1	24044158	24067408	1.23464	3.27998	0.414396	0.640623
NM_194441	6	26510443	26523421	1.02598	3.54239	0.414651	1.63085
NM_000755	9	130896893	130912904	0.518931	1.41915	0.415522	1.1003
NM_021194	1	209815003	209818722	0.962072	4.96028	0.415693	0.566485
NM_182487	9	126579257	126616980	0.523174	1.04553	0.41592	0.857588
NM_002337	4	3484087	3504022	0.521358	1.74782	0.415979	0.981992
NM_022648	2	218372756	218517041	3.86261	1.70741	0.416272	1.92518
NM_001130674	7	128166581	128198767	1.23847	1.79834	0.416323	0.295512
NM_182691	7	104544058	104696713	0.618001	1.28515	0.416339	0.448348
NM_173510	22	27498661	27515282	0.430357	4.79462	0.416393	0.881752
NM_005451	5	176843000	176857208	1.7719	1.06716	0.416462	1.38177
NM_005827	17	45133688	45140281	0.825099	3.34861	0.416914	0.604249
NM_000733	11	117680504	117692100	1.98788	1.4289	0.416988	0.812098
NM_021038	3	153468518	153666258	0.73087	1.25052	0.417408	0.817665
NM_004247	17	40283180	40332519	0.475735	1.29433	0.417591	0.652278
NM_016417	14	95071075	95080808	1.15037	2.56661	0.417608	1.35274
NM_182972	1	232806637	232811894	0.835162	4.10067	0.418117	0.563508
NM_138300	1	153196125	153200882	0.285526	1.062	0.418355	0.367108
NM_001024074	2	138438277	138441484	0.397486	3.51619	0.418423	1.23991
NM_022807	15	22619886	22774822	0.77409	2.96495	0.418563	1.14959
NM_003002	11	111462780	111471727	0.367777	1.36912	0.419529	0.310508
NM_001122839	1	153374911	153377958	0.416067	1.57547	0.419698	0.258431
NM_031207	1	43689415	43692505	0.218925	5.17991	0.419706	1.54384
NM_014337	22	20350272	20382202	0.247304	1.1977	0.42005	0.36216
NM_015891	6	110608316	110660115	0.34636	1.48453	0.420404	0.411631
NM_005606	14	92239907	92284765	0.476333	1.55827	0.420552	1.61613
NM_002499	15	71131927	71384598	0.68915	1.16789	0.420574	0.551403
NM_002870	1	152220751	152225430	0.619069	1.34701	0.420736	0.321228
NM_022039	10	103360410	103444733	0.322828	1.06238	0.420922	1.102
NM_173614	16	18418682	18480935	0.101529	1.51442	0.420961	1.47029
NM_007145	19	41397343	41421515	0.696693	1.30743	0.421377	1.17767
NM_004565	1	10457589	10613405	0.368959	1.06741	0.421576	0.569249
NM_138798	2	99152157	99163924	0.142536	1.13405	0.4216	0.516298
NM_001081472	1	84744561	84804463	0.383122	1.45618	0.421854	0.359991
NM_033415	19	19005470	19029980	0.58416	1.52335	0.422254	0.654769
NM_030963	6	127629712	127651197	0.569457	1.3383	0.422509	0.572678
NM_198867	19	41191862	41196981	0.434107	2.01344	0.423676	0.315323
NM_002540	9	130258252	130303060	0.481616	1.04627	0.423803	0.286263
NM_033017	7	99325971	99355090	0.526328	1.41398	0.423872	0.548377
NM_031444	22	23266407	23281275	0.495713	3.52133	0.423906	0.496489
NM_030821	4	110850594	110870691	0.280908	1.12456	0.42425	0.712847
NM_176793	10	102731123	102737262	0.868433	1.79238	0.424818	0.576099
NM_201403	1	46845973	46855150	1.72566	1.1115	0.425121	1.41923
NM_015971	17	70769343	70774052	0.104369	2.7456	0.425153	0.938479
NM_001130914	21	17887840	17907139	0.446634	2.02687	0.425346	0.67638
NM_000732	11	117714998	117718669	0.861822	1.14274	0.425532	0.752218
NM_019063	2	42249993	42413190	0.748961	2.06694	0.425614	0.269982
NM_178276	5	79443229	79587626	0.425241	1.63092	0.425706	0.202876
NM_015144	16	85997352	86082961	0.367079	2.44068	0.425854	0.151086
NM_001005291	17	17656110	17681050	0.36872	1.11834	0.426094	0.685908
NM_139126	6	149867323	149908864	0.342416	1.02748	0.42633	0.636938
NM_002634	17	44836418	44847241	0.345313	2.49963	0.426645	0.679409
NM_131916	2	201443923	201462244	0.383641	1.81516	0.426712	0.52952
NM_001142568	3	108724472	109012737	0.762969	2.00634	0.427604	0.408621
NM_022492	2	74563723	74575191	0.525699	3.96668	0.427655	0.29622
NM_001044305	6	71434199	71628437	0.366007	1.49628	0.427852	0.803422
NM_080655	9	102229462	102253334	0.491755	1.15161	0.42824	0.372604
NM_005694	3	120871061	120878933	0.365384	2.9668	0.42847	1.0338
NM_032783	4	170145316	170167997	1.42126	3.24529	0.428524	0.729307
NM_001012994	9	114552954	114677088	0.967743	1.95629	0.428943	0.992267
NM_002539	2	10497958	10505904	2.26882	4.37277	0.428996	0.642227
NM_032483	8	38241414	38245895	0.70892	1.38206	0.429282	0.324308
NM_020812	19	11170970	11234157	0.373446	1.37409	0.429309	0.560692
NM_001128613	11	63750313	63754064	0.755069	1.44481	0.42937	0.948461
NM_205834	19	40431398	40450707	0.670647	2.5484	0.429379	0.800224
NM_019051	9	103192069	103200740	1.19225	1.88081	0.429764	0.833695
NM_003904	11	116154485	116163949	1.85066	2.7035	0.429877	0.534056
NM_022098	22	39583039	39653826	0.638578	1.21163	0.429887	0.519157
NM_018145	15	38815377	38834750	0.961908	3.80201	0.430153	0.838865
NM_181831	22	28329544	28409904	0.328012	1.02235	0.43042	0.422139
NM_001012756	19	41693433	41711010	0.520674	1.54159	0.430794	1.14485
NM_024429	7	150884133	150960277	0.941391	4.22598	0.431016	0.82269
NM_005746	7	105675967	105712874	0.497812	1.03974	0.431995	0.998474
NM_023944	19	15644885	15668984	0.228923	1.8401	0.432105	0.558441
NM_003789	16	65745589	65751313	0.632162	1.12609	0.43219	1.10738
NM_001004426	22	36837447	36907707	1.30236	2.442	0.432314	0.881696
NM_001018136	17	46585918	46604104	0.475205	1.09145	0.432427	0.525899
NM_032878	19	41191861	41196981	0.595322	1.67414	0.432559	0.535783
NM_001130147	12	368776	422067	0.764243	1.22482	0.433121	0.767025
NM_018362	11	27472546	27484902	0.435947	1.69882	0.433186	0.415834
NM_014671	7	156624415	156754827	0.572149	1.75173	0.433314	0.523159
NM_000821	2	85629703	85642168	0.323464	4.84234	0.433656	0.390509
NM_018312	11	67984774	68139377	0.516818	1.77965	0.433662	1.17046
NM_001012631	16	3055313	3059669	1.75679	14.2744	0.433729	0.294604
NM_016340	5	130789502	130998828	1.31508	1.41511	0.434096	0.472064
NM_032830	16	67723999	67760438	0.478517	1.19586	0.434401	0.853882
NM_015049	2	201950174	202024564	0.412723	1.03639	0.434435	0.579857
NM_021063	6	26266327	26266850	0.550699	1.28381	0.434715	0.680176
NM_024612	17	54997667	55040484	0.877151	1.43196	0.434727	0.330481
NM_014174	11	133623382	133628470	0.432921	3.68844	0.435102	1.39833
NM_006813	6	89847147	89851598	0.579733	1.72456	0.435846	0.401309
NM_000155	9	34636634	34640573	0.318093	16.9328	0.435983	2.39729
NM_015426	3	52084309	52163460	1.7634	1.69127	0.436301	1.08058
NM_024649	11	66034694	66057660	0.70677	1.85938	0.436382	0.264547
NM_000137	15	78232395	78265737	0.229902	8.03803	0.437092	0.402255
NM_017824	10	94040899	94103701	0.880763	1.14285	0.437475	0.421107
NM_001003722	9	130306791	130344401	0.279843	1.27646	0.43765	0.666752
NM_001014764	17	3518838	3519711	0.216223	2.20834	0.437847	1.62216
NM_003749	13	109204184	109236915	1.29822	7.83558	0.438031	0.459639
NM_002380	8	98950486	99118122	0.577885	2.45043	0.438697	0.709902
NM_020679	17	70773905	70778898	0.763382	1.79711	0.438738	1.18127
NM_181453	2	108432067	108492286	0.542109	1.67358	0.438911	0.712731
NM_001142936	7	6415272	6454168	0.91359	1.58056	0.440214	0.70338
NM_001031709	10	90034695	90332950	0.433742	1.73325	0.440221	0.884066
NM_023927	5	125786999	125857947	1.12155	1.19278	0.440414	0.952793
NM_016281	12	117071988	117295133	1.00346	1.04169	0.440444	0.922343
NM_005336	2	241815351	241903927	0.801271	2.88457	0.440677	1.15513
NM_001130040	1	153201397	153209847	0.519517	1.89781	0.440732	0.963049
NM_004106	1	159451710	159455662	0.560882	3.17461	0.44081	1.39797
NM_015106	3	51550635	51672652	0.566179	2.51778	0.440816	0.672159
NM_001023567	15	32605149	32662353	0.479453	2.74797	0.440875	0.473968
NM_007002	20	60311421	60317313	0.529625	2.00135	0.442198	0.427855
NM_001078170	2	87056847	87093372	0.634717	1.2602	0.442484	0.717877
NM_032890	1	221168405	221245958	0.537375	3.33541	0.443059	0.924831
NM_002298	13	45598059	45654460	2.7423	3.71581	0.443714	0.918
NM_020761	17	76133219	76554768	0.783414	1.55492	0.443921	1.16788
NM_002898	12	55201875	55276247	0.314733	1.30281	0.44412	0.575179
NM_001098483	10	135018784	135021519	0.831747	8.69395	0.444255	0.415652
NM_020690	5	139761612	139909347	0.483726	2.50909	0.444727	0.744215
NM_012405	1	6203839	6218631	0.293076	1.12235	0.445193	0.441507
NM_001131007	4	154606947	154777310	0.559691	2.57346	0.445745	0.867164
NM_181782	6	126153693	126293959	0.538417	1.11594	0.445836	2.02992
NM_012140	17	77289775	77298447	0.144688	2.82903	0.445913	0.337021
NM_003645	15	48261713	48315862	0.369927	12.8617	0.446447	0.565825
NM_030922	15	20556787	20585849	0.863795	1.05573	0.446802	0.683659
NM_013411	1	33246172	33275079	0.629096	1.25202	0.446931	0.428034
NM_032795	11	125577199	125586797	0.597057	1.46502	0.447134	0.78041
NM_006465	15	72620600	72677525	3.83139	1.57352	0.447155	1.33936
NM_014623	6	43087944	43089596	0.775386	1.50125	0.447564	0.943486
NM_020155	11	63809906	63813539	0.42456	1.74291	0.448164	0.176999
NM_001142560	1	154964886	154973375	0.396354	3.61401	0.448392	1.20272
NM_001015891	5	68683308	68701596	0.256651	2.11486	0.448421	0.339887
NM_005781	3	197074632	197120277	0.289493	1.10894	0.448485	0.651721
NM_078474	15	99999571	100010117	0.221796	2.22864	0.448904	0.562821
NM_198576	1	945365	981355	0.412023	1.1449	0.448998	0.667818
NM_004577	7	56046237	56086762	0.810107	2.14186	0.449129	0.645009
NM_015035	20	39240502	39362153	1.101	3.43034	0.449182	0.605602
NM_013248	20	23279372	23283408	0.578318	1.23136	0.449227	0.848798
NM_005600	1	159354514	159357481	0.263644	3.57215	0.449628	0.908141
NM_001079871	17	37132416	37144424	0.271951	1.48225	0.450099	0.689164
NM_001080543	19	3561626	3577813	0.430989	2.37343	0.450426	0.877858
NM_001136039	2	201462294	201476900	0.281721	1.48434	0.450723	0.291959
NM_018997	1	148532892	148547443	0.251237	1.05821	0.450915	0.758343
NM_006811	20	42561314	42584140	0.283114	1.54956	0.450973	0.461592
NM_032679	19	57066361	57083041	1.21494	1.7843	0.451243	0.612323
NM_004491	19	52113772	52200173	0.479849	3.09186	0.451928	0.986389
NM_000456	12	54677309	54685576	0.777537	5.59973	0.451994	1.36041
NM_001142364	13	36421909	36471504	0.295029	3.13957	0.452336	0.61658
NM_005415	2	113119997	113137871	1.17937	1.04897	0.452591	0.491166
NM_007314	1	177335085	177465442	1.0467	1.45584	0.452634	0.886083
NM_024052	17	17883335	17912443	0.511812	1.0214	0.452835	0.636369
NM_152316	11	30301224	30315741	0.689343	1.02766	0.452921	0.448155
NM_001752	11	34417053	34450183	0.320852	14.7129	0.452977	0.200722
NM_001013439	3	182113145	182177647	0.67501	2.92874	0.453414	1.48014
NM_032111	6	44189349	44203169	0.609199	1.09279	0.453433	1.19717
NM_006396	11	65094518	65095815	0.542566	1.65078	0.453483	0.686073
NM_001136108	8	23201556	23209736	0.624224	2.85799	0.453515	1.09346
NM_033414	5	16504627	16518894	0.714897	2.84636	0.453626	1.18223
NM_032173	22	27609889	27783475	0.7734	3.92279	0.454383	0.332763
NM_015695	6	36272527	36308545	1.29207	1.83688	0.454443	0.382287
NM_001136105	11	110675185	110684563	0.365318	1.32325	0.454526	0.460798
NM_000527	19	11061056	11105505	0.509918	3.72694	0.454728	1.75373
NM_016587	7	26207848	26219501	0.271474	1.66937	0.455053	0.933201
NM_001221	4	114591638	114902532	0.357603	1.16201	0.455397	0.794809
NM_139266	2	191548507	191587221	1.05883	2.13085	0.45546	0.983455
NM_152464	17	23708813	23713216	0.548484	1.54138	0.455688	0.572283
NM_025133	2	47887562	47986318	0.391713	1.39943	0.456031	1.0321
NM_001145812	16	28782796	28793034	0.748001	1.02906	0.456528	0.447462
NM_152624	5	112340331	112384566	0.505306	1.53038	0.457407	1.28563
NM_052855	17	46125550	46140269	0.857204	1.23078	0.457507	0.496413
NM_153374	15	49802553	49817612	0.724489	4.92828	0.457913	0.611989
NM_207012	10	75550020	75580832	0.529753	1.72634	0.458118	1.16818
NM_003689	1	19503048	19511227	0.379902	2.03963	0.458119	0.796343
NM_016561	16	14634296	14670195	1.96071	2.82627	0.458999	0.591224
NM_016310	16	36999	43625	1.12131	1.18272	0.459121	0.99093
NM_016299	10	14920266	14953746	0.589868	1.20142	0.459171	0.497259
NM_019104	19	40931351	40937260	0.938573	1.20522	0.459178	0.562691
NM_001001683	17	4581471	4583645	0.715438	1.15259	0.459274	0.747693
NM_006416	6	88239361	88278776	0.525263	1.65061	0.459848	0.484492
NM_012135	6	3794630	3796550	0.542453	3.48922	0.459914	0.738452
NM_021807	7	132588362	133401053	0.640772	2.44147	0.45996	0.677666
NM_005836	8	99183742	99198594	0.570772	15.5031	0.460458	0.315956
NM_004597	19	50882557	50887282	1.08127	1.73458	0.460513	1.45761
NM_001031721	19	57122540	57140817	1.41082	1.49771	0.460853	0.58608
NM_202001	19	50608531	50618642	0.700927	1.40241	0.461309	0.663473
NM_001134364	3	47867183	48105773	1.02246	1.49968	0.461345	1.5649
NM_001143782	12	47603175	47605597	0.867589	1.26461	0.461465	0.323167
NM_033044	1	39569396	39725376	1.28284	2.25912	0.461842	1.94424
NM_015360	5	54639332	54757166	2.05028	1.16819	0.462135	0.959221
NM_001040138	16	65143966	65157655	0.556632	2.65799	0.46248	0.251172
NM_001798	12	54646822	54652835	0.472531	1.63153	0.462672	0.524782
NM_144641	3	52255264	52259655	0.744227	1.12858	0.462768	0.46411
NM_000097	3	99780979	99795131	1.61669	1.44438	0.462826	0.45659
NM_177937	9	87830877	87904903	3.45816	2.91009	0.462949	1.12044
NM_139179	7	6415272	6454168	0.26377	1.6474	0.463353	0.311003
NM_001008390	3	88183789	88190836	0.315816	1.76564	0.463624	0.525066
NM_006442	11	65443303	65445607	0.674264	1.36067	0.463927	0.523088
NM_199245	12	6441664	6450104	0.47852	1.5282	0.463958	1.71906
NM_012300	5	171221160	171366482	0.357415	1.10676	0.464363	0.670407
NM_001005368	10	43459312	43464158	2.45625	1.62524	0.464472	1.03681
NM_001127397	2	53867571	53899999	0.456287	2.25184	0.464807	1.34332
NM_005528	11	63754328	63758329	0.539073	1.17533	0.465171	0.489752
NM_004645	17	52370559	52393410	1.00648	1.35401	0.465379	1.0648
NM_212492	17	77603051	77608635	0.66313	1.99069	0.465391	0.30035
NM_012086	2	197337344	197372670	0.507849	1.38498	0.465827	0.382185
NM_001128931	4	164267309	164307523	0.982578	1.30154	0.465992	0.432392
NM_014236	1	229443541	229480342	0.433896	3.06725	0.466099	1.94405
NM_001131010	3	18364269	18455256	0.64123	1.18197	0.466162	0.760867
NM_000267	17	26446120	26728821	0.433133	4.01791	0.466175	0.704088
NM_014454	6	109414337	109521970	0.375496	1.62714	0.466958	0.473159
NM_014048	16	14072696	14268131	0.558779	1.11633	0.467097	1.70549
NM_005735	2	97638833	97646993	0.570162	1.28976	0.467223	0.777845
NM_138287	3	123765874	123776739	0.408828	1.28124	0.46737	1.4272
NM_005005	8	125620523	125631408	0.386228	1.85746	0.467476	1.52314
NM_001130028	15	72694387	72709595	0.490788	1.11233	0.467799	0.773523
NM_001457	3	57969166	58133017	1.10948	3.54307	0.468582	1.4193
NM_138558	1	28029879	28050770	0.73357	1.23723	0.468611	1.2914
NM_004287	17	42355484	42373732	0.191105	1.55849	0.469089	0.757826
NM_015042	15	62578671	62765319	1.25932	1.99339	0.469127	0.48338
NM_001039709	20	31613831	31701498	0.591634	4.27164	0.469313	0.382873
NM_080667	2	55600243	55625720	0.229738	1.69017	0.469355	0.45408
NM_001127370	7	21907041	21952021	0.732812	1.01241	0.469375	1.14207
NM_003124	2	72968019	72972797	0.615291	6.47013	0.469532	0.726219
NM_153332	8	8897723	8928259	0.83918	1.1016	0.469721	0.346611
NM_022461	3	28338850	28365622	0.622099	1.69406	0.46981	1.34213
NM_016654	15	48356680	48434897	0.559254	1.39213	0.46981	0.516218
NM_002946	1	28090635	28113823	0.306408	1.69325	0.469919	0.758664
NM_025195	8	126511744	126519826	0.913891	3.12508	0.470556	1.58334
NM_001034025	12	110935534	110945407	0.230329	1.54361	0.470627	1.00664
NM_152924	15	87432384	87546595	0.689014	4.6224	0.471272	0.32333
NM_006814	20	1047239	1096426	0.478725	1.1881	0.471528	0.475165
NM_032750	3	51977570	51983070	0.889142	3.48475	0.471688	0.522766
NM_153645	22	43939215	43962554	1.28647	1.06164	0.471886	1.42636
NM_001001977	20	57037127	57040817	1.40038	1.82521	0.471985	0.528107
NM_004200	11	61039360	61104874	0.416085	7.03927	0.472025	0.572425
NM_021154	9	80101878	80134829	0.141983	4.38213	0.472124	0.183201
NM_012478	17	71353374	71363096	0.209222	1.76902	0.472201	0.796969
NM_014216	14	92475821	92652016	0.6666	2.02931	0.473347	0.962821
NM_014818	11	8590161	8636959	0.337418	2.038	0.473833	0.373331
NM_001130923	22	49552785	49568953	0.531825	2.6857	0.474201	0.743573
NM_004047	1	44213188	44216559	0.274039	1.65221	0.474442	1.19521
NM_213720	22	22438020	22440141	0.363655	1.73474	0.474617	1.14753
NM_003171	10	70609998	70638855	0.771156	2.77372	0.475025	0.958697
NM_007007	12	67919583	67954405	0.615088	1.31796	0.475535	0.42897
NM_001024649	5	179058535	179091245	0.70911	1.38836	0.475794	0.37121
NM_014970	1	168157093	168310503	0.378101	2.29798	0.476091	0.98608
NM_001706	3	188921858	188946169	0.68115	4.62014	0.476208	0.788931
NM_173826	3	44354947	44425944	1.04008	4.27765	0.47673	0.587574
NM_005973	1	155003897	155037233	0.732221	1.30497	0.476945	0.890256
NM_006458	11	6426418	6451781	0.883516	1.43151	0.478411	0.768832
NM_016458	8	145408687	145411636	1.40175	1.30847	0.478511	0.627138
NM_033430	4	120634997	120767890	0.819308	1.33137	0.478563	1.02653
NM_153281	3	50312323	50324816	0.40268	22.0199	0.478726	0.857798
NM_000920	11	66372572	66482423	0.303843	18.9372	0.478742	0.451019
NM_006545	3	50359922	50363490	0.486204	1.74135	0.479065	0.399652
NM_022340	3	15086583	15115659	0.671484	2.87222	0.479076	1.10901
NM_173815	16	65580133	65601160	0.246972	1.63753	0.479126	0.723019
NM_018034	5	37415168	37788531	0.420916	1.5729	0.479296	1.46732
NM_021237	3	53894265	53901029	0.303614	1.71995	0.48001	0.4349
NM_014302	7	54787433	54794433	0.477495	1.57119	0.480046	1.67474
NM_207292	3	153468518	153666258	0.516597	1.88739	0.480291	1.84443
NM_001142319	2	24105709	24123800	0.708415	1.83102	0.480338	0.474569
NM_001122764	1	159402804	159407634	1.61939	1.07088	0.480348	0.758628
NM_016335	22	17280293	17303814	0.648584	4.03479	0.480863	0.59254
NM_004703	17	5126281	5229856	0.793324	2.78159	0.480931	0.825096
NM_018374	7	12217372	12243414	0.544048	5.20433	0.481429	1.0334
NM_002988	17	31415755	31422954	2.28034	1.00289	0.48186	2.42053
NM_020131	1	154271715	154290140	0.510416	1.23673	0.482076	0.293035
NM_016400	15	41879912	41882061	0.669967	1.45666	0.48227	1.16316
NM_012068	19	55123785	55129004	0.569756	27.6066	0.482288	0.529657
NM_014913	18	75967902	75999219	0.376767	1.78595	0.483194	0.584548
NM_024561	13	40783340	40849166	0.369717	1.30914	0.483623	0.831704
NM_000285	19	38569702	38704641	0.3135	3.40125	0.483649	0.446848
NM_144679	17	76816673	76827450	0.395026	1.94493	0.484055	0.613715
NM_001127628	9	96405237	96442352	0.952164	40.7557	0.484449	0.663454
NM_001014286	13	36481450	36531850	1.1143	1.01054	0.484715	0.815388
NM_024678	11	77824890	77963367	0.534749	2.97025	0.484791	0.536003
NM_022149	3	185910848	185912530	0.821957	2.42711	0.484876	0.872846
NM_017798	20	61297228	61317983	0.584132	1.19744	0.485685	0.552062
NM_001100874	4	104025643	104160325	0.449577	2.21369	0.486263	0.314983
NM_007254	19	55056272	55062630	0.450634	1.26644	0.487234	0.335485
NM_014299	19	15218846	15252262	0.512186	1.48121	0.48729	0.530614
NM_017907	11	71485985	71491970	0.32997	1.65429	0.487618	1.93601
NM_003550	7	1821953	2239109	0.556287	1.5471	0.487771	0.48193
NM_018690	16	28413493	28417783	0.806344	1.23531	0.487893	1.23216
NM_199184	6	43301344	43305189	0.309758	2.04941	0.488344	0.629522
NM_001002261	10	99486869	99510642	0.414153	1.73012	0.488536	0.465001
NM_032836	19	60794548	60802705	0.497893	1.1453	0.489194	0.231261
NM_018848	20	10333832	10360570	0.683657	3.1695	0.48971	0.295659
NM_000281	10	72313272	72318547	0.325298	3.94395	0.490114	0.666024
NM_024545	2	128415265	128501337	0.4511	1.14824	0.490128	0.656656
NM_014654	1	31114899	31154067	3.11163	6.22812	0.490316	2.43112
NM_014001	17	70744289	70769272	0.659388	1.38089	0.490475	1.01308
NM_001539	9	33015208	33029062	0.581321	2.90385	0.490519	0.591591
NM_002730	19	14063506	14089559	0.348654	1.51025	0.490565	0.388608
NM_014281	8	144970534	144983525	0.338093	3.0642	0.490604	1.52358
NM_016167	6	13723537	13729106	0.618597	1.16987	0.492111	1.11734
NM_006806	21	17887840	17907139	0.262342	1.23323	0.492577	0.277724
NM_198098	7	30917992	30931656	13.0982	4.16257	0.494127	3.27661
NM_198310	14	88360730	88414088	0.484042	1.33973	0.494406	0.160094
NM_003362	12	108020389	108033181	0.399611	1.37555	0.494705	0.549979
NM_021934	12	50750024	50757546	0.34977	1.71967	0.494933	0.665837
NM_012393	17	8093320	8114533	0.309868	1.65161	0.494976	0.451342
NM_178238	7	99793561	99803388	0.468591	3.09707	0.495338	0.541542
NM_138358	19	10900423	10901916	1.17795	2.01855	0.49551	0.98385
NM_018332	16	68938324	68964782	0.551114	1.50165	0.495752	0.334131
NM_001873	4	166519546	166638932	2.72282	7.11119	0.496403	0.874214
NM_019022	18	64491904	64533333	0.362405	1.75364	0.49648	0.53576
NM_001145125	7	139802452	139825838	0.41156	1.25312	0.496887	0.50431
NM_152288	16	30867905	30873759	0.554565	5.86843	0.497035	0.457224
NM_080821	20	54367389	54377125	0.678324	3.74644	0.497193	1.52611
NM_152236	22	28032996	28038774	0.735923	1.03616	0.497585	0.243458
NM_014585	2	190133560	190153782	0.849697	14.7354	0.49766	0.535136
NM_206836	6	4060925	4080830	0.478904	12.0209	0.497774	1.96097
NM_022474	14	66777773	66872289	0.790333	2.17143	0.498062	0.718659
NM_015030	4	48194136	48477073	0.539072	2.08366	0.498343	0.475866
NM_004146	19	14537889	14543886	0.438013	1.31021	0.498583	1.18683
NM_001042492	17	26446120	26728821	1.89277	3.17809	0.498641	1.10228
NM_170784	20	10333832	10362866	0.630724	3.06676	0.499336	0.329443
NM_153329	19	54648284	54666116	0.460098	1.34673	0.49942	1.36355
NM_015520	3	65314945	65999549	0.805578	1.53621	0.49943	0.972532
NM_018077	7	127737671	127771198	0.211542	1.12503	0.499434	0.860759
NM_006824	1	43402441	43410518	0.172978	3.2578	0.499437	1.22353
NM_004671	18	42646057	42751464	0.377971	1.29289	0.499641	0.46415
NM_030796	7	55505799	55607694	1.27305	2.69229	0.499707	1.3413
NM_015942	8	97320820	97342972	0.582549	2.6189	0.499773	0.668349
NM_019023	16	66902445	66948663	0.943033	1.36228	0.499835	0.357029
NM_016203	7	150884133	151205249	0.441456	2.34711	0.500785	0.331832
NM_015200	4	39500877	39655878	0.266678	1.02294	0.500901	0.0995931
NM_000404	3	33013103	33113698	0.70819	4.48622	0.500932	0.90646
NM_002037	6	112089177	112301320	2.03894	3.95023	0.501166	0.91993
NM_019002	2	67477945	67491037	0.705797	1.37111	0.501822	0.488447
NM_002857	1	158513222	158521565	0.697898	3.9147	0.502468	0.451837
NM_054016	1	24168159	24179408	0.408806	1.13395	0.502894	1.65912
NM_006231	12	131710420	131774018	0.416853	2.3127	0.503226	0.844443
NM_014679	11	95163289	95205502	0.674113	2.70714	0.503473	0.474874
NM_020533	19	7493511	7504863	0.484961	1.28079	0.503594	0.676152
[truncated: 945 more rows]
