# Supplementary material for: Comparison of long non-coding RNAs, microRNAs and messenger RNAs involved in initiation and progression of esophageal squamous cell carcinoma
Source: Mol Med Rep. 2014 May 30;10(2):652–62. doi: 10.3892/mmr.2014.2287 (PMC4094766; doi:10.3892/mmr.2014.2287)
Supplement: Supplementary Table 8. [file SupplementaryTable8.xls]

## Sheet: Supplementary Table 8a
Supplementary Table 8a. The overlap of target gene of miRNA 361-3p
miRNA 361-3p target gene in database	miRNA 361-3p target gene in microarray
ENSG00000002834	NM_006148
ENSG00000005007	NM_002911
ENSG00000005486	NM_001040457
ENSG00000006125	NM_001282
ENSG00000008283	NM_001017916
ENSG00000008300	NM_134263
ENSG00000008300	NM_001040454
ENSG00000008300	NM_134426
ENSG00000008382	NM_032868
ENSG00000009307	NM_001102396
ENSG00000009335	NM_014671
ENSG00000011021	NM_001286
ENSG00000011143	NM_017777
ENSG00000014164	NM_015117
ENSG00000020256	NM_199426
ENSG00000029639	NM_016020
ENSG00000030066	NM_015231
ENSG00000033050	NM_005692
ENSG00000036257	NM_016654
ENSG00000039650	NM_007254
ENSG00000043462	NM_005565
ENSG00000048140	NM_012171
ENSG00000055917	NM_015317
ENSG00000055950	NM_032112
ENSG00000055950	NM_176793
ENSG00000056661	NM_007144
ENSG00000056972	NM_147200
ENSG00000058262	NM_013336
ENSG00000058673	NM_014827
ENSG00000061938	NM_005781
ENSG00000064961	NM_006339
ENSG00000065308	NM_012288
ENSG00000066027	NM_006243
ENSG00000066117	NM_003076
ENSG00000066136	NM_014223
ENSG00000066697	NM_080655
ENSG00000068120	NM_025233
ENSG00000069206	NM_001627
ENSG00000071246	NM_014909
ENSG00000071282	NM_014583
ENSG00000071553	NM_170662
ENSG00000071994	NM_002598
ENSG00000072062	NM_002730
ENSG00000072415	NM_022474
ENSG00000073169	NM_031454
ENSG00000073350	NM_001031803
ENSG00000075234	NM_017931
ENSG00000076067	NM_002898
ENSG00000076067	NM_014856
ENSG00000076928	NM_198977
ENSG00000076984	NM_145185
ENSG00000077157	NM_032105
ENSG00000077348	NM_020158
ENSG00000078699	NM_005093
ENSG00000078699	NM_001039709
ENSG00000079308	NM_022648
ENSG00000082641	NM_003204
ENSG00000083097	NM_015018
ENSG00000083444	NM_000302
ENSG00000084652	NM_175852
ENSG00000084693	NM_001035507
ENSG00000085978	NM_030803
ENSG00000086598	NM_006815
ENSG00000087152	NM_020218
ENSG00000089060	NM_015676
ENSG00000089597	NM_198335
ENSG00000089597	NM_198334
ENSG00000090097	NM_033009
ENSG00000090339	NM_000201
ENSG00000091640	NM_004890
ENSG00000092871	NM_057178
ENSG00000094975	NM_014283
ENSG00000094975	NM_016227
ENSG00000095261	NM_004285
ENSG00000097096	NM_145804
ENSG00000099308	NM_015016
ENSG00000099381	NM_014712
ENSG00000099849	NM_003475
ENSG00000100003	NM_012429
ENSG00000100138	NM_005008
ENSG00000100242	NM_015374
ENSG00000100296	NM_001002878
ENSG00000100299	NM_001085425
ENSG00000100307	NM_000769
ENSG00000100307	NM_175709
ENSG00000100311	NM_003847
ENSG00000100319	NM_001003692
ENSG00000100320	NM_001082577
ENSG00000100320	NM_001031695
ENSG00000100324	NM_006116
ENSG00000100342	NM_145343
ENSG00000100403	NM_017590
ENSG00000100416	NM_018006
ENSG00000100441	NM_015299
ENSG00000100522	NM_198066
ENSG00000100605	NM_014216
ENSG00000100764	NM_002802
ENSG00000101337	NM_014742
ENSG00000101346	NM_172236
ENSG00000101365	NM_006899
ENSG00000101365	NM_174856
ENSG00000101654	NM_003799
ENSG00000102796	NM_024705
ENSG00000102870	NM_001080417
ENSG00000103005	NM_024598
ENSG00000103064	NM_019023
ENSG00000103423	NM_005147
ENSG00000103591	NM_024666
ENSG00000103994	NM_022473
ENSG00000104228	NM_171982
ENSG00000104331	NM_017813
ENSG00000104412	NM_014673
ENSG00000104805	NM_006184
ENSG00000104915	NM_003765
ENSG00000105058	NM_014077
ENSG00000105063	NM_014931
ENSG00000105088	NM_058164
ENSG00000105216	NM_015578
ENSG00000105223	NM_012268
ENSG00000105223	NM_001031696
ENSG00000105298	NM_001080543
ENSG00000105447	NM_031485
ENSG00000105583	NM_016145
ENSG00000105607	NM_000159
ENSG00000105643	NM_001025604
ENSG00000105723	NM_019884
ENSG00000105738	NM_015073
ENSG00000105953	NM_002541
ENSG00000105968	NM_138635
ENSG00000105968	NM_201516
ENSG00000106125	NM_198098
ENSG00000106246	NM_015545
ENSG00000106404	NM_177996
ENSG00000106404	NM_014343
ENSG00000106541	NM_001641
ENSG00000106771	NM_032012
ENSG00000107175	NM_006368
ENSG00000107223	NM_003792
ENSG00000107290	NM_000050
ENSG00000107521	NM_000195
ENSG00000107566	NM_006459
ENSG00000107742	NM_014767
ENSG00000107863	NM_020824
ENSG00000108344	NM_002809
ENSG00000108349	NM_007359
ENSG00000108375	NM_017763
ENSG00000108433	NM_004287
ENSG00000108433	NM_054022
ENSG00000108433	NM_001012511
ENSG00000108528	NM_003562
ENSG00000108671	NM_004894
ENSG00000108671	NM_002815
ENSG00000108799	NM_001991
ENSG00000108829	NM_018509
ENSG00000108846	NM_003786
ENSG00000108924	NM_002126
ENSG00000109079	NM_021137
ENSG00000109083	NM_174887
ENSG00000109920	NM_015308
ENSG00000110048	NM_002556
ENSG00000110090	NM_001876
ENSG00000110799	NM_000552
ENSG00000110917	NM_014730
ENSG00000110931	NM_006549
ENSG00000111728	NM_006677
ENSG00000112640	NM_006245
ENSG00000112697	NM_018247
ENSG00000112977	NM_004394
ENSG00000113552	NM_005471
ENSG00000113916	NM_001706
ENSG00000114127	NM_019001
ENSG00000114353	NM_002070
ENSG00000114867	NM_198244
ENSG00000114867	NM_182917
ENSG00000115073	NM_005735
ENSG00000115107	NM_182915
ENSG00000115275	NM_006302
ENSG00000115282	NM_022492
ENSG00000115317	NM_013247
ENSG00000115677	NM_005336
ENSG00000115677	NM_203346
ENSG00000115758	NM_002539
ENSG00000115977	NM_014911
ENSG00000115993	NM_015049
ENSG00000116133	NM_014762
ENSG00000116171	NM_002979
ENSG00000116171	NM_001007099
ENSG00000116221	NM_016491
ENSG00000116237	NM_012405
ENSG00000116667	NM_030806
ENSG00000116685	NM_138346
ENSG00000116688	NM_014874
ENSG00000116729	NM_001002292
ENSG00000116990	NM_001033082
ENSG00000116990	NM_001033081
ENSG00000117676	NM_002953
ENSG00000118058	NM_005933
ENSG00000118707	NM_021809
ENSG00000119231	NM_152699
ENSG00000119318	NM_002874
ENSG00000119392	NM_001003722
ENSG00000119630	NM_003907
ENSG00000119685	NM_052873
ENSG00000120451	NM_014758
ENSG00000120549	NM_001098500
ENSG00000120616	NM_025209
ENSG00000120686	NM_016617
ENSG00000120899	NM_173174
ENSG00000121236	NM_005694
ENSG00000121236	NM_130389
ENSG00000121236	NM_021616
ENSG00000121310	NM_018281
ENSG00000121644	NM_016076
ENSG00000121851	NM_032305
ENSG00000122432	NM_001081472
ENSG00000122862	NM_002727
ENSG00000122970	NM_014055
ENSG00000123104	NM_002223
ENSG00000123349	NM_002624
ENSG00000123353	NM_014182
ENSG00000123358	NM_002135
ENSG00000124098	NM_080821
ENSG00000124120	NM_001039199
ENSG00000124151	NM_006534
ENSG00000124172	NM_001001977
ENSG00000124222	NM_001001433
ENSG00000124299	NM_000285
ENSG00000124549	NM_024018
ENSG00000124608	NM_020745
ENSG00000124788	NM_000332
ENSG00000125149	NM_025187
ENSG00000125170	NM_018110
ENSG00000125430	NM_012393
ENSG00000125520	NM_020062
ENSG00000125686	NM_004774
ENSG00000125818	NM_006814
ENSG00000125827	NM_021156
ENSG00000125834	NM_080836
ENSG00000125875	NM_144628
ENSG00000126067	NM_002794
ENSG00000126088	NM_000374
ENSG00000126457	NM_002616
ENSG00000126746	NM_001039916
ENSG00000127359	NM_001080392
ENSG00000127663	NM_015015
ENSG00000128284	NM_145641
ENSG00000128335	NM_030882
ENSG00000128335	NM_145637
ENSG00000128563	NM_024653
ENSG00000128602	NM_005631
ENSG00000128739	NM_022807
ENSG00000128849	NM_032866
ENSG00000130649	NM_000773
ENSG00000130723	NM_013318
ENSG00000130958	NM_007001
ENSG00000131143	NM_001861
ENSG00000131323	NM_145725
ENSG00000131368	NM_022497
ENSG00000131374	NM_014744
ENSG00000131389	NM_007007
ENSG00000131558	NM_021807
ENSG00000131653	NM_020764
ENSG00000131711	NM_033161
ENSG00000131748	NM_006804
ENSG00000131979	NM_006881
ENSG00000132142	NM_198839
ENSG00000132142	NM_198838
ENSG00000132142	NM_198834
ENSG00000132361	NM_015229
ENSG00000132716	NM_015726
ENSG00000132823	NM_016470
ENSG00000133624	NM_024910
ENSG00000134193	NM_012067
ENSG00000134318	NM_004850
ENSG00000134452	NM_032807
ENSG00000134802	NM_014096
ENSG00000135213	NM_001099415
ENSG00000135469	NM_144576
ENSG00000135916	NM_001012514
ENSG00000136068	NM_001457
ENSG00000136205	NM_022748
ENSG00000136295	NM_025250
ENSG00000136717	NM_139343
ENSG00000136717	NM_139351
ENSG00000136717	NM_004305
ENSG00000136717	NM_139347
ENSG00000136816	NM_014506
ENSG00000136848	NM_032552
ENSG00000136908	NM_003863
ENSG00000137101	NM_001782
ENSG00000137106	NM_012203
ENSG00000137200	NM_015050
ENSG00000137275	NM_005475
ENSG00000137414	NM_016255
ENSG00000137491	NM_007256
ENSG00000137841	NM_004573
ENSG00000138032	NM_001033557
ENSG00000138074	NM_021095
ENSG00000138757	NM_203505
ENSG00000138867	NM_031444
ENSG00000139178	NM_016546
ENSG00000139190	NM_199245
ENSG00000139636	NM_018113
ENSG00000139651	NM_001004304
ENSG00000139874	NM_001049
ENSG00000140043	NM_152444
ENSG00000140263	NM_003104
ENSG00000140264	NM_001018108
ENSG00000140264	NM_016400
ENSG00000140280	NM_153374
ENSG00000140320	NM_014952
ENSG00000140526	NM_152924
ENSG00000140992	NM_002613
ENSG00000141376	NM_001099432
ENSG00000141522	NM_004309
ENSG00000141564	NM_020761
ENSG00000141720	NM_003559
ENSG00000141867	NM_014299
ENSG00000141965	NM_018708
ENSG00000142046	NM_000709
ENSG00000142178	NM_173354
ENSG00000142634	NM_024329
ENSG00000142687	NM_024874
ENSG00000142949	NM_002840
ENSG00000142961	NM_201403
ENSG00000143093	NM_033088
ENSG00000143190	NM_002697
ENSG00000143333	NM_002928
ENSG00000143363	NM_021222
ENSG00000143365	NM_005060
ENSG00000143374	NM_025150
ENSG00000143437	NM_178427
ENSG00000143627	NM_000298
ENSG00000143756	NM_015176
ENSG00000143811	NM_013328
ENSG00000143842	NM_005686
ENSG00000143845	NM_018208
ENSG00000143970	NM_018263
ENSG00000144283	NM_003959
ENSG00000144285	NM_007171
ENSG00000144749	NM_015541
ENSG00000145439	NM_032783
ENSG00000145990	NM_018988
ENSG00000146021	NM_017415
ENSG00000146083	NM_014901
ENSG00000146122	NM_015345
ENSG00000146830	NM_005445
ENSG00000146834	NM_019606
ENSG00000146963	NM_016019
ENSG00000147457	NM_152272
ENSG00000147862	NM_005596
ENSG00000148120	NM_032823
ENSG00000148158	NM_001012994
ENSG00000148339	NM_001006641
ENSG00000148655	NM_032024
ENSG00000148803	NM_198472
ENSG00000148803	NM_001098483
ENSG00000149136	NM_003146
ENSG00000149179	NM_024113
ENSG00000149428	NM_006389
ENSG00000149930	NM_016151
ENSG00000149932	NM_001083613
ENSG00000151224	NM_003192
ENSG00000151461	NM_080599
ENSG00000151502	NM_052875
ENSG00000151553	NM_020940
ENSG00000152102	NM_001009993
ENSG00000152518	NM_001273
ENSG00000152942	NM_002873
ENSG00000153094	NM_021873
ENSG00000153094	NM_021872
ENSG00000153395	NM_024830
ENSG00000153721	NM_173515
ENSG00000154035	NM_152914
ENSG00000154734	NM_000690
ENSG00000155256	NM_001002261
ENSG00000155506	NM_033551
ENSG00000155660	NM_004911
ENSG00000156222	NM_003645
ENSG00000156471	NM_014754
ENSG00000157212	NM_007349
ENSG00000157349	NM_007242
ENSG00000157654	NM_001655
ENSG00000157654	NM_147150
ENSG00000157654	NM_001004065
ENSG00000157911	NM_153818
ENSG00000157954	NM_015610
ENSG00000158062	NM_183008
ENSG00000158109	NM_182752
ENSG00000158793	NM_005600
ENSG00000158941	NM_199205
ENSG00000158941	NM_021174
ENSG00000159079	NM_021254
ENSG00000159873	NM_173510
ENSG00000160208	NM_015056
ENSG00000160209	NM_003681
ENSG00000160221	NM_004649
ENSG00000160221	NM_198155
ENSG00000160255	NM_000211
ENSG00000160299	NM_006031
ENSG00000160325	NM_017586
ENSG00000160695	NM_021729
ENSG00000160710	NM_001025107
ENSG00000160710	NM_015841
ENSG00000160710	NM_001111
ENSG00000160803	NM_020131
ENSG00000160972	NM_032902
ENSG00000161011	NM_003900
ENSG00000161013	NM_054013
ENSG00000161204	NM_018358
ENSG00000161533	NM_007292
ENSG00000161813	NM_052879
ENSG00000161929	NM_207103
ENSG00000162383	NM_006801
ENSG00000162413	NM_014851
ENSG00000162458	NM_017556
ENSG00000162517	NM_012392
ENSG00000162576	NM_006782
ENSG00000162783	NM_001034194
ENSG00000162783	NM_005033
ENSG00000163348	NM_138300
ENSG00000163374	NM_139118
ENSG00000163596	NM_138468
ENSG00000163728	NM_001042601
ENSG00000163872	NM_018023
ENSG00000164007	NM_198194
ENSG00000164007	NM_004099
ENSG00000164733	NM_147781
ENSG00000164733	NM_147780
ENSG00000164896	NM_006712
ENSG00000164896	NM_033015
ENSG00000164938	NM_033285
ENSG00000164944	NM_015496
ENSG00000164970	NM_147202
ENSG00000165282	NM_032634
ENSG00000165548	NM_014341
ENSG00000165632	NM_031923
ENSG00000165660	NM_032182
ENSG00000165688	NM_015160
ENSG00000165689	NM_006567
ENSG00000165879	NM_005479
ENSG00000166123	NM_133443
ENSG00000166135	NM_017902
ENSG00000166169	NM_004725
ENSG00000166333	NM_001014795
ENSG00000166340	NM_000391
ENSG00000166411	NM_005530
ENSG00000166479	NM_019022
ENSG00000166548	NM_004614
ENSG00000166710	NM_004048
ENSG00000166734	NM_138423
ENSG00000166963	NM_017503
ENSG00000166987	NM_052897
ENSG00000167220	NM_032124
ENSG00000167491	NM_017660
ENSG00000167615	NM_052925
ENSG00000167895	NM_152468
ENSG00000167969	NM_001919
ENSG00000168209	NM_019058
ENSG00000168264	NM_182972
ENSG00000168569	NM_001080501
ENSG00000168802	NM_001039690
ENSG00000168802	NM_001040146
ENSG00000168906	NM_005911
ENSG00000169136	NM_012068
ENSG00000169174	NM_174936
ENSG00000169398	NM_006311
ENSG00000169398	NM_153831
ENSG00000169442	NM_001039350
ENSG00000169727	NM_212492
ENSG00000169926	NM_015995
ENSG00000170037	NM_053051
ENSG00000170088	NM_001100389
ENSG00000170275	NM_006371
ENSG00000170471	NM_020336
ENSG00000170581	NM_005419
ENSG00000170604	NM_015649
ENSG00000170624	NM_006643
ENSG00000170624	NM_172244
ENSG00000171067	NM_022338
ENSG00000171105	NM_001079817
ENSG00000171298	NM_000152
ENSG00000171314	NM_003906
ENSG00000171450	NM_004944
ENSG00000171467	NM_014345
ENSG00000171566	NM_002669
ENSG00000171574	NM_173548
ENSG00000172667	NM_022470
ENSG00000172667	NM_152240
ENSG00000172780	NM_020701
ENSG00000172794	NM_001006638
ENSG00000172795	NM_152624
ENSG00000173064	NM_001109662
ENSG00000173166	NM_203365
ENSG00000173166	NM_213589
ENSG00000173264	NM_020155
ENSG00000173281	NM_024607
ENSG00000173327	NM_002419
ENSG00000173542	NM_173468
ENSG00000173599	NM_000920
ENSG00000173786	NM_033133
ENSG00000173805	NM_001079871
ENSG00000173821	NM_020914
ENSG00000173933	NM_002896
ENSG00000174100	NM_032351
ENSG00000174233	NM_020983
ENSG00000174233	NM_015270
ENSG00000174306	NM_015035
ENSG00000174353	NM_001025202
ENSG00000174373	NM_014990
ENSG00000174374	NM_030798
ENSG00000174705	NM_001017995
ENSG00000174804	NM_012193
ENSG00000175155	NM_001005404
ENSG00000175166	NM_002808
ENSG00000175215	NM_005730
ENSG00000175550	NM_006442
ENSG00000175634	NM_006332
ENSG00000175866	NM_001773
ENSG00000175898	NM_004496
ENSG00000175931	NM_022066
ENSG00000175938	NM_152288
ENSG00000176095	NM_153273
ENSG00000176142	NM_018266
ENSG00000176155	NM_198082
ENSG00000176435	NM_175060
ENSG00000176953	NM_032815
ENSG00000177000	NM_005957
ENSG00000177084	NM_006231
ENSG00000177169	NM_003565
ENSG00000179036	NM_014232
ENSG00000179151	NM_025083
ENSG00000179152	NM_173826
ENSG00000179163	NM_000147
ENSG00000179195	NM_152437
ENSG00000179218	NM_004343
ENSG00000179295	NM_002834
ENSG00000179361	NM_006465
ENSG00000179604	NM_012121
ENSG00000179820	NM_001020818
ENSG00000179889	NM_015027
ENSG00000179943	NM_032836
ENSG00000180155	NM_177457
ENSG00000180198	NM_001048197
ENSG00000180357	NM_015042
ENSG00000181090	NM_024757
ENSG00000181192	NM_018706
ENSG00000181523	NM_000199
ENSG00000181577	NM_153246
ENSG00000181666	NM_139132
ENSG00000181666	NM_139131
ENSG00000181915	NM_015349
ENSG00000182197	NM_000127
ENSG00000182362	NM_058181
ENSG00000182512	NM_016417
ENSG00000182541	NM_001031801
ENSG00000182704	NM_015516
ENSG00000183048	NM_012140
ENSG00000183134	NM_005953
ENSG00000183401	NM_001080503
ENSG00000183508	NM_017709
ENSG00000183527	NM_203433
ENSG00000183530	NM_173566
ENSG00000183576	NM_032233
ENSG00000183576	NM_199123
ENSG00000183579	NM_032173
ENSG00000184007	NM_080391
ENSG00000184117	NM_003634
ENSG00000184381	NM_001004426
ENSG00000184402	NM_198935
ENSG00000184428	NM_052963
ENSG00000184575	NM_007235
ENSG00000184677	NM_001083621
ENSG00000184787	NM_182688
ENSG00000184863	NM_053043
ENSG00000185022	NM_017453
ENSG00000185022	NM_004602
ENSG00000185304	NM_001078170
ENSG00000185340	NM_152236
ENSG00000185345	NM_003707
ENSG00000185585	NM_182487
ENSG00000185896	NM_005561
ENSG00000185909	NM_173546
ENSG00000186174	NM_182557
ENSG00000186260	NM_014048
ENSG00000186318	NM_012104
ENSG00000186350	NM_002957
ENSG00000186566	NM_001002909
ENSG00000187079	NM_021961
ENSG00000187147	NM_018150
ENSG00000187630	NM_198083
ENSG00000187678	NM_030964
ENSG00000187758	NM_000667
ENSG00000188033	NM_001098517
ENSG00000188807	NM_001010866
ENSG00000188895	NM_001012241
ENSG00000189077	NM_031925
ENSG00000196083	NM_002182
ENSG00000196363	NM_017588
ENSG00000196535	NM_078471
ENSG00000196616	NM_000669
ENSG00000196700	NM_020713
ENSG00000196781	NM_005077
ENSG00000196810	NM_052861
ENSG00000196821	NM_024294
ENSG00000197081	NM_000876
ENSG00000197323	NM_015906
ENSG00000197323	NM_033020
ENSG00000197355	NM_207309
ENSG00000197386	NM_002111
ENSG00000197496	NM_030777
ENSG00000197746	NM_001042465
ENSG00000197892	NM_015254
ENSG00000198053	NM_001040023
ENSG00000198055	NM_001004106
ENSG00000198087	NM_012120
ENSG00000198182	NM_032689
ENSG00000198198	NM_015284
ENSG00000198246	NM_018344
ENSG00000198585	NM_152395
ENSG00000198612	NM_198189
ENSG00000198663	NM_152734
ENSG00000198742	NM_020429
ENSG00000198752	NM_006035
ENSG00000198792	NM_012264
ENSG00000198815	NM_014947
ENSG00000204084	NM_005540
ENSG00000204217	NM_001204
ENSG00000204219	NM_003196
ENSG00000204351	NM_006693
ENSG00000204536	NM_001105564
ENSG00000205352	NM_001005354
ENSG00000205352	NM_018457
ENSG00000205778	NM_015987
ENSG00000213533	NM_198563
ENSG00000213563	NM_001001795
ENSG00000213699	NM_017877
ENSG00000213928	NM_006084
ENSG00000214022	NM_013400
ENSG00000214022	NM_001099696
ENSG00000214706	NM_006764
ENSG00000215252	NM_001023567

## Sheet: Supplementary Table 8b
Supplementary Table 8b. The overlap of target gene of miRNA 1470
miRNA 1470 target gene in database	miRNA 1470 target gene in microarray
ENSG00000008283	NM_001017916
ENSG00000024862	NM_015439
ENSG00000075826	NM_015490
ENSG00000076984	NM_145185
ENSG00000080031	NM_014654
ENSG00000084693	NM_001035507
ENSG00000089597	NM_198335
ENSG00000089597	NM_198334
ENSG00000094975	NM_014283
ENSG00000094975	NM_016227
ENSG00000104325	NM_001359
ENSG00000106443	NM_001007157
ENSG00000108001	NM_001005463
ENSG00000108344	NM_002809
ENSG00000110074	NM_017547
ENSG00000111218	NM_004564
ENSG00000112941	NM_006999
ENSG00000114416	NM_001013439
ENSG00000115524	NM_006621
ENSG00000116678	NM_003049
ENSG00000116698	NM_173156
ENSG00000116698	NM_201568
ENSG00000117360	NM_004698
ENSG00000117751	NM_138558
ENSG00000120896	NM_005775
ENSG00000123358	NM_002135
ENSG00000126067	NM_002794
ENSG00000135250	NM_182691
ENSG00000136068	NM_001457
ENSG00000137210	NM_030969
ENSG00000138028	NM_006569
ENSG00000139190	NM_199245
ENSG00000141030	NM_003653
ENSG00000141376	NM_001099432
ENSG00000143515	NM_001005855
ENSG00000143878	NM_004040
ENSG00000147789	NM_003416
ENSG00000149311	NM_000051
ENSG00000151276	NM_001033057
ENSG00000151276	NM_015520
ENSG00000153015	NM_006565
ENSG00000155506	NM_033551
ENSG00000159140	NM_138927
ENSG00000160201	NM_001025203
ENSG00000160201	NM_006758
ENSG00000162607	NM_001017415
ENSG00000163348	NM_138300
ENSG00000164967	NM_148178
ENSG00000164970	NM_147202
ENSG00000165389	NM_138288
ENSG00000165861	NM_178441
ENSG00000166272	NM_001083913
ENSG00000166272	NM_017787
ENSG00000166509	NM_000120
ENSG00000166987	NM_052897
ENSG00000167565	NM_013368
ENSG00000167615	NM_052925
ENSG00000168209	NM_019058
ENSG00000169242	NM_004428
ENSG00000170624	NM_006643
ENSG00000170624	NM_172244
ENSG00000171450	NM_004944
ENSG00000178234	NM_022087
ENSG00000180198	NM_001048197
ENSG00000181220	NM_152557
ENSG00000183283	NM_014764
ENSG00000186318	NM_012104
ENSG00000188157	NM_001166
ENSG00000188157	NM_198576
ENSG00000198682	NM_001015880
ENSG00000204178	NM_018202
