# Supplementary material for: Comparison of long non-coding RNAs, microRNAs and messenger RNAs involved in initiation and progression of esophageal squamous cell carcinoma
Source: Mol Med Rep. 2014 May 30;10(2):652–62. doi: 10.3892/mmr.2014.2287 (PMC4094766; doi:10.3892/mmr.2014.2287)
Supplement: Supplementary Table 9. [file SupplementaryTable9.xls]

## Sheet: Supplementary Table 9a
Supplementary Table 9a. Gene ontology of miR 361-3p target genes
Category	Term	Count	%	PValue	Genes	List Total	Pop Hits	Pop Total	Fold Enrichment	Bonferroni	Benjamini	FDR
GOTERM_BP_FAT	GO:0051168~nuclear export	12	2.01342	2.70979e-06	NM_001003722, NM_020429, NM_015117, NM_015231, NM_001002878, NM_000332, NM_080599, NM_001105564, NM_007235, NM_002911, NM_004343, NM_007242	435	60	13528	6.21977	0.00585491	0.00585491	0.00470251
GOTERM_BP_FAT	GO:0046907~intracellular transport	45	7.55034	2.95635e-06	NM_015049, NM_139132, NM_139131, NM_032351, NM_174936, NM_013336, NM_001078170, NM_001039916, NM_054022, NM_001012511, NM_001001433, NM_003900, NM_020429, NM_015231, NM_001002878, NM_015254, NM_080599, NM_003906, NM_001282, NM_052875, NM_004287, NM_007242, NM_015117, NM_025187, NM_012140, NM_000332, NM_014232, NM_057178, NM_170662, NM_015018, NM_003765, NM_002911, NM_007235, NM_021807, NM_001706,…	435	657	13528	2.13006	0.00638594	0.00319808	0.00513038
GOTERM_BP_FAT	GO:0006913~nucleocytoplasmic transport	18	3.02013	1.07448e-05	NM_015117, NM_139132, NM_000332, NM_139131, NM_170662, NM_007235, NM_002911, NM_001039916, NM_001706, NM_004343, NM_001003722, NM_020429, NM_015231, NM_002111, NM_001002878, NM_080599, NM_001105564, NM_003906, NM_007242	435	156	13528	3.58833	0.0230152	0.00773135	0.0186451
GOTERM_BP_FAT	GO:0051169~nuclear transport	18	3.02013	1.27317e-05	NM_015117, NM_139132, NM_000332, NM_139131, NM_170662, NM_007235, NM_002911, NM_001039916, NM_001706, NM_004343, NM_001003722, NM_020429, NM_015231, NM_002111, NM_001002878, NM_080599, NM_001105564, NM_003906, NM_007242	435	158	13528	3.54291	0.0272127	0.00687372	0.0220926
GOTERM_BP_FAT	GO:0008104~protein localization	51	8.55705	5.82118e-05	NM_015049, NM_139132, NM_139131, NM_203505, NM_032351, NM_014762, NM_013336, NM_004911, NM_015231, NM_052875, NM_007242, NM_012288, NM_170662, NM_001012994, NM_002111, NM_014874, NM_152272, NM_001099415, NM_054022, NM_001012511, NM_147200, NM_001001433, NM_003900, NM_020429, NM_022470, NM_015254, NM_002727, NM_006815, NM_003906, NM_001282, NM_004287, NM_014758, NM_025187, NM_024666, NM_057178, NM…	435	882	13528	1.79823	0.118516	0.0249141	0.100974
GOTERM_BP_FAT	GO:0006403~RNA localization	13	2.18121	8.33119e-05	NM_015117, NM_139132, NM_139131, NM_203505, NM_001099415, NM_007235, NM_002911, NM_004602, NM_001003722, NM_015231, NM_001002878, NM_080599, NM_017453, NM_007242, NM_007359	435	100	13528	4.04285	0.165184	0.0296425	0.144483
GOTERM_BP_FAT	GO:0043161~proteasomal ubiquitin-dependent protein catabolic process	13	2.18121	0.00010114	NM_004725, NM_012120, NM_006677, NM_002794, NM_002808, NM_020429, NM_002809, NM_006459, NM_182688, NM_002874, NM_002815, NM_002802, NM_006814	435	102	13528	3.96358	0.196824	0.0308264	0.175375
GOTERM_BP_FAT	GO:0010498~proteasomal protein catabolic process	13	2.18121	0.00010114	NM_004725, NM_012120, NM_006677, NM_002794, NM_002808, NM_020429, NM_002809, NM_006459, NM_182688, NM_002874, NM_002815, NM_002802, NM_006814	435	102	13528	3.96358	0.196824	0.0308264	0.175375
GOTERM_BP_FAT	GO:0070727~cellular macromolecule localization	29	4.86577	0.000168497	NM_015049, NM_139132, NM_139131, NM_032351, NM_013336, NM_054022, NM_001012511, NM_001001433, NM_020429, NM_015254, NM_002727, NM_017453, NM_003906, NM_001282, NM_007359, NM_004287, NM_025187, NM_057178, NM_170662, NM_003765, NM_004602, NM_021807, NM_001706, NM_004343, NM_016151, NM_001655, NM_002111, NM_153818, NM_031923, NM_012405, NM_001105564, NM_006801, NM_014874	435	414	13528	2.17842	0.305917	0.0446194	0.292011
GOTERM_BP_FAT	GO:0015031~protein transport	44	7.38255	0.000218562	NM_015049, NM_139132, NM_139131, NM_032351, NM_001099415, NM_013336, NM_004911, NM_054022, NM_001012511, NM_147200, NM_001001433, NM_022470, NM_020429, NM_015231, NM_015254, NM_006815, NM_003906, NM_001282, NM_052875, NM_007242, NM_004287, NM_012288, NM_014758, NM_025187, NM_024666, NM_057178, NM_170662, NM_015018, NM_003765, NM_030803, NM_021807, NM_001012994, NM_152240, NM_001706, NM_016151, NM…	435	762	13528	1.79573	0.377291	0.0512696	0.378619
GOTERM_BP_FAT	GO:0045184~establishment of protein localization	44	7.38255	0.000268264	NM_015049, NM_139132, NM_139131, NM_032351, NM_001099415, NM_013336, NM_004911, NM_054022, NM_001012511, NM_147200, NM_001001433, NM_022470, NM_020429, NM_015231, NM_015254, NM_006815, NM_003906, NM_001282, NM_052875, NM_007242, NM_004287, NM_012288, NM_014758, NM_025187, NM_024666, NM_057178, NM_170662, NM_015018, NM_003765, NM_030803, NM_021807, NM_001012994, NM_152240, NM_001706, NM_016151, NM…	435	769	13528	1.77939	0.440889	0.0564828	0.464531
GOTERM_BP_FAT	GO:0015931~nucleobase, nucleoside, nucleotide and nucleic acid transport	13	2.18121	0.000269409	NM_015117, NM_139132, NM_139131, NM_203505, NM_001099415, NM_007235, NM_002911, NM_001003722, NM_015231, NM_001002878, NM_080599, NM_018344, NM_007242, NM_007359	435	113	13528	3.57774	0.442274	0.0516965	0.466509
GOTERM_BP_FAT	GO:0051236~establishment of RNA localization	12	2.01342	0.000271302	NM_015117, NM_139132, NM_139131, NM_001099415, NM_203505, NM_002911, NM_007235, NM_001003722, NM_015231, NM_001002878, NM_080599, NM_007242, NM_007359	435	97	13528	3.84728	0.444558	0.0478181	0.469779
GOTERM_BP_FAT	GO:0050657~nucleic acid transport	12	2.01342	0.000271302	NM_015117, NM_139132, NM_139131, NM_001099415, NM_203505, NM_002911, NM_007235, NM_001003722, NM_015231, NM_001002878, NM_080599, NM_007242, NM_007359	435	97	13528	3.84728	0.444558	0.0478181	0.469779
GOTERM_BP_FAT	GO:0050658~RNA transport	12	2.01342	0.000271302	NM_015117, NM_139132, NM_139131, NM_001099415, NM_203505, NM_002911, NM_007235, NM_001003722, NM_015231, NM_001002878, NM_080599, NM_007242, NM_007359	435	97	13528	3.84728	0.444558	0.0478181	0.469779
GOTERM_BP_FAT	GO:0006405~RNA export from nucleus	8	1.34228	0.000291245	NM_001003722, NM_015117, NM_015231, NM_001002878, NM_080599, NM_007235, NM_002911, NM_007242	435	41	13528	6.06807	0.468058	0.0473954	0.504231
GOTERM_BP_FAT	GO:0051028~mRNA transport	11	1.84564	0.000458245	NM_001003722, NM_015117, NM_015231, NM_001002878, NM_139132, NM_139131, NM_080599, NM_203505, NM_001099415, NM_002911, NM_007359, NM_007242	435	87	13528	3.93204	0.629627	0.0684879	0.792274
GOTERM_BP_FAT	GO:0006406~mRNA export from nucleus	7	1.1745	0.000558601	NM_001003722, NM_015117, NM_015231, NM_001002878, NM_080599, NM_002911, NM_007242	435	33	13528	6.59673	0.702049	0.0775497	0.964992
GOTERM_BP_FAT	GO:0034613~cellular protein localization	27	4.5302	0.000795169	NM_015049, NM_139132, NM_139131, NM_032351, NM_013336, NM_054022, NM_001012511, NM_001001433, NM_020429, NM_015254, NM_002727, NM_003906, NM_001282, NM_004287, NM_025187, NM_057178, NM_170662, NM_003765, NM_021807, NM_001706, NM_004343, NM_016151, NM_001655, NM_002111, NM_153818, NM_012405, NM_031923, NM_001105564, NM_006801, NM_014874	435	411	13528	2.04299	0.821616	0.102138	1.37102
GOTERM_BP_FAT	GO:0006886~intracellular protein transport	25	4.19463	0.00103491	NM_015049, NM_139132, NM_139131, NM_032351, NM_013336, NM_054022, NM_001012511, NM_001001433, NM_020429, NM_015254, NM_003906, NM_001282, NM_004287, NM_025187, NM_057178, NM_170662, NM_003765, NM_021807, NM_001706, NM_004343, NM_016151, NM_001655, NM_002111, NM_153818, NM_012405, NM_001105564, NM_006801, NM_014874	435	374	13528	2.0788	0.893947	0.12365	1.78089
GOTERM_BP_FAT	GO:0006260~DNA replication	16	2.68456	0.00120903	NM_005596, NM_003146, NM_139132, NM_139131, NM_001099696, NM_002911, NM_052963, NM_001040146, NM_005147, NM_013400, NM_004614, NM_001039690, NM_002896, NM_021137, NM_006231, NM_002873, NM_003906, NM_007254, NM_004774	435	190	13528	2.61885	0.92731	0.135532	2.07755
GOTERM_BP_FAT	GO:0001889~liver development	8	1.34228	0.001435	NM_000552, NM_002957, NM_012405, NM_174936, NM_000690, NM_001098517, NM_014048, NM_004774	435	53	13528	4.69417	0.955483	0.151074	2.46132
GOTERM_BP_FAT	GO:0009057~macromolecule catabolic process	41	6.87919	0.00229755	NM_000152, NM_174936, NM_002794, NM_014762, NM_001109662, NM_016617, NM_006881, NM_002808, NM_020429, NM_003900, NM_002809, NM_015906, NM_006459, NM_152624, NM_080599, NM_182688, NM_002874, NM_018708, NM_000391, NM_002802, NM_014671, NM_006814, NM_000147, NM_012104, NM_017415, NM_007359, NM_004944, NM_022066, NM_004725, NM_152699, NM_015176, NM_057178, NM_012120, NM_170662, NM_006677, NM_002911, …	435	781	13528	1.63259	0.993157	0.220596	3.91318
GOTERM_BP_FAT	GO:0043086~negative regulation of catalytic activity	19	3.18792	0.00372461	NM_004725, NM_002613, NM_024653, NM_002070, NM_015270, NM_002794, NM_174936, NM_020983, NM_014762, NM_005147, NM_212492, NM_002135, NM_001014795, NM_002808, NM_002809, NM_002815, NM_002802, NM_006814, NM_019884, NM_030964	435	277	13528	2.13313	0.999692	0.319591	6.2706
GOTERM_BP_FAT	GO:0006605~protein targeting	16	2.68456	0.00402133	NM_015049, NM_139132, NM_139131, NM_170662, NM_013336, NM_021807, NM_001706, NM_016151, NM_004343, NM_020429, NM_002111, NM_153818, NM_012405, NM_015254, NM_001105564, NM_003906, NM_014874	435	215	13528	2.31433	0.999839	0.327599	6.75387
GOTERM_BP_FAT	GO:0031396~regulation of protein ubiquitination	10	1.67785	0.00478932	NM_004725, NM_020429, NM_002808, NM_002809, NM_018708, NM_002802, NM_002815, NM_002794, NM_006814, NM_005147	435	100	13528	3.10989	0.99997	0.36385	7.99383
GOTERM_BP_FAT	GO:0044092~negative regulation of molecular function	21	3.52349	0.00567022	NM_004725, NM_002613, NM_001079817, NM_024653, NM_002070, NM_015270, NM_002794, NM_174936, NM_020983, NM_014762, NM_005147, NM_212492, NM_002135, NM_001014795, NM_002808, NM_002809, NM_002815, NM_002802, NM_006814, NM_019884, NM_030964, NM_005631	435	334	13528	1.95532	0.999996	0.401561	9.39693
GOTERM_BP_FAT	GO:0044265~cellular macromolecule catabolic process	37	6.20805	0.00624501	NM_174936, NM_002794, NM_001109662, NM_016617, NM_006881, NM_002808, NM_020429, NM_003900, NM_002809, NM_015906, NM_006459, NM_152624, NM_080599, NM_182688, NM_002874, NM_018708, NM_002802, NM_014671, NM_006814, NM_012104, NM_007359, NM_017415, NM_004944, NM_022066, NM_004725, NM_152699, NM_015176, NM_057178, NM_012120, NM_170662, NM_006677, NM_002911, NM_017763, NM_033020, NM_002815, NM_014851, …	435	725	13528	1.58711	0.999999	0.419006	10.3016
GOTERM_BP_FAT	GO:0022604~regulation of cell morphogenesis	11	1.84564	0.00953823	NM_147150, NM_012121, NM_002840, NM_004309, NM_198977, NM_000211, NM_001014795, NM_001004065, NM_153831, NM_016151, NM_003565, NM_017556	435	131	13528	2.61135	1	0.550127	15.3227
GOTERM_BP_FAT	GO:0030163~protein catabolic process	32	5.36913	0.0102086	NM_002794, NM_174936, NM_001109662, NM_016617, NM_006881, NM_020429, NM_002808, NM_003900, NM_002809, NM_015906, NM_006459, NM_182688, NM_002874, NM_018708, NM_000391, NM_002802, NM_014671, NM_006814, NM_012104, NM_017415, NM_004725, NM_022066, NM_152699, NM_015176, NM_057178, NM_012120, NM_170662, NM_006677, NM_017763, NM_033020, NM_002815, NM_014851, NM_032807	435	622	13528	1.59994	1	0.561128	16.3119
GOTERM_BP_FAT	GO:0007049~cell cycle	38	6.37584	0.0102527	NM_033009, NM_003707, NM_002794, NM_014762, NM_152236, NM_212492, NM_006339, NM_001039690, NM_015374, NM_006881, NM_002808, NM_002809, NM_005933, NM_182915, NM_002873, NM_002802, NM_006814, NM_001048197, NM_005445, NM_006031, NM_004725, NM_152699, NM_014909, NM_012120, NM_173354, NM_002911, NM_001040146, NM_021872, NM_021873, NM_001014795, NM_033285, NM_004343, NM_006311, NM_006231, NM_014345, NM…	435	776	13528	1.52288	1	0.549582	16.3765
GOTERM_BP_FAT	GO:0031345~negative regulation of cell projection organization	5	0.838926	0.0116205	NM_002840, NM_004309, NM_198977, NM_153831, NM_003565	435	28	13528	5.55337	1	0.582478	18.3596
GOTERM_BP_FAT	GO:0044257~cellular protein catabolic process	31	5.20134	0.011638	NM_002794, NM_174936, NM_001109662, NM_016617, NM_006881, NM_020429, NM_002808, NM_003900, NM_002809, NM_015906, NM_006459, NM_182688, NM_002874, NM_018708, NM_002802, NM_014671, NM_006814, NM_012104, NM_017415, NM_004725, NM_022066, NM_152699, NM_015176, NM_057178, NM_012120, NM_170662, NM_006677, NM_017763, NM_033020, NM_002815, NM_014851, NM_032807	435	603	13528	1.59878	1	0.570692	18.3846
GOTERM_BP_FAT	GO:0009894~regulation of catabolic process	9	1.51007	0.0119242	NM_006881, NM_002808, NM_002809, NM_001079817, NM_170662, NM_174936, NM_019884, NM_178427, NM_003565	435	96	13528	2.91552	1	0.567664	18.7938
GOTERM_BP_FAT	GO:0051438~regulation of ubiquitin-protein ligase activity	8	1.34228	0.0124406	NM_004725, NM_002808, NM_002809, NM_018708, NM_002802, NM_002815, NM_002794, NM_006814	435	78	13528	3.18963	1	0.571621	19.5272
GOTERM_BP_FAT	GO:0051340~regulation of ligase activity	8	1.34228	0.0150982	NM_004725, NM_002808, NM_002809, NM_018708, NM_002802, NM_002815, NM_002794, NM_006814	435	81	13528	3.07149	1	0.631756	23.2038
GOTERM_BP_FAT	GO:0016568~chromatin modification	17	2.85235	0.0157347	NM_019023, NM_003707, NM_015015, NM_175709, NM_006339, NM_001012241, NM_007144, NM_005933, NM_002896, NM_006311, NM_014712, NM_025209, NM_001273, NM_020218, NM_024757, NM_001991, NM_003076	435	274	13528	1.92949	1	0.636083	24.0606
GOTERM_BP_FAT	GO:0051235~maintenance of location	7	1.1745	0.0164679	NM_000152, NM_031923, NM_203505, NM_002727, NM_001457, NM_006801, NM_004343	435	64	13528	3.40144	1	0.642309	25.0363
GOTERM_BP_FAT	GO:0031145~anaphase-promoting complex-dependent proteasomal ubiquitin-dependent protein catabolic process	7	1.1745	0.017668	NM_004725, NM_002808, NM_002809, NM_002802, NM_002815, NM_002794, NM_006814	435	65	13528	3.34911	1	0.658026	26.6079
GOTERM_BP_FAT	GO:0051436~negative regulation of ubiquitin-protein ligase activity during mitotic cell cycle	7	1.1745	0.017668	NM_004725, NM_002808, NM_002809, NM_002802, NM_002815, NM_002794, NM_006814	435	65	13528	3.34911	1	0.658026	26.6079
GOTERM_BP_FAT	GO:0031398~positive regulation of protein ubiquitination	8	1.34228	0.018137	NM_020429, NM_002808, NM_002809, NM_002802, NM_002815, NM_002794, NM_006814, NM_005147	435	84	13528	2.9618	1	0.657674	27.2137
GOTERM_BP_FAT	GO:0043632~modification-dependent macromolecule catabolic process	29	4.86577	0.0182593	NM_002794, NM_001109662, NM_016617, NM_020429, NM_002808, NM_003900, NM_006881, NM_002809, NM_015906, NM_006459, NM_182688, NM_002874, NM_018708, NM_002802, NM_014671, NM_006814, NM_017415, NM_004725, NM_022066, NM_152699, NM_015176, NM_057178, NM_012120, NM_170662, NM_006677, NM_017763, NM_033020, NM_002815, NM_014851, NM_032807	435	574	13528	1.5712	1	0.650372	27.3709
GOTERM_BP_FAT	GO:0019941~modification-dependent protein catabolic process	29	4.86577	0.0182593	NM_002794, NM_001109662, NM_016617, NM_020429, NM_002808, NM_003900, NM_006881, NM_002809, NM_015906, NM_006459, NM_182688, NM_002874, NM_018708, NM_002802, NM_014671, NM_006814, NM_017415, NM_004725, NM_022066, NM_152699, NM_015176, NM_057178, NM_012120, NM_170662, NM_006677, NM_017763, NM_033020, NM_002815, NM_014851, NM_032807	435	574	13528	1.5712	1	0.650372	27.3709
GOTERM_BP_FAT	GO:0051603~proteolysis involved in cellular protein catabolic process	30	5.03356	0.0185868	NM_002794, NM_001109662, NM_016617, NM_006881, NM_020429, NM_002808, NM_003900, NM_002809, NM_015906, NM_006459, NM_182688, NM_002874, NM_018708, NM_002802, NM_014671, NM_006814, NM_012104, NM_017415, NM_004725, NM_022066, NM_152699, NM_015176, NM_057178, NM_012120, NM_170662, NM_006677, NM_017763, NM_033020, NM_002815, NM_014851, NM_032807	435	600	13528	1.55494	1	0.64742	27.7902
GOTERM_BP_FAT	GO:0032268~regulation of cellular protein metabolic process	25	4.19463	0.0189247	NM_002794, NM_174936, NM_173174, NM_005781, NM_020429, NM_002808, NM_006881, NM_005933, NM_002809, NM_182917, NM_018708, NM_002802, NM_006814, NM_003907, NM_007359, NM_004725, NM_001079817, NM_002911, NM_005147, NM_000211, NM_004343, NM_198244, NM_001204, NM_002815, NM_002419, NM_015317	435	474	13528	1.64023	1	0.644798	28.2204
GOTERM_BP_FAT	GO:0051444~negative regulation of ubiquitin-protein ligase activity	7	1.1745	0.0202453	NM_004725, NM_002808, NM_002809, NM_002802, NM_002815, NM_002794, NM_006814	435	67	13528	3.24913	1	0.660751	29.8789
GOTERM_BP_FAT	GO:0051352~negative regulation of ligase activity	7	1.1745	0.0202453	NM_004725, NM_002808, NM_002809, NM_002802, NM_002815, NM_002794, NM_006814	435	67	13528	3.24913	1	0.660751	29.8789
GOTERM_BP_FAT	GO:0006259~DNA metabolic process	26	4.36242	0.0216457	NM_003146, NM_139132, NM_139131, NM_003707, NM_052963, NM_004614, NM_001039690, NM_005933, NM_002896, NM_021137, NM_002873, NM_002874, NM_017660, NM_003906, NM_005445, NM_004944, NM_004774, NM_005596, NM_001099696, NM_019023, NM_002911, NM_001641, NM_001040146, NM_013400, NM_005147, NM_078471, NM_006231, NM_032807, NM_007254	435	506	13528	1.59796	1	0.676669	31.598
GOTERM_BP_FAT	GO:0006511~ubiquitin-dependent protein catabolic process	15	2.51678	0.0245116	NM_004725, NM_012120, NM_006677, NM_002794, NM_002808, NM_003900, NM_020429, NM_006881, NM_002809, NM_006459, NM_182688, NM_002874, NM_002815, NM_002802, NM_006814	435	242	13528	1.92761	1	0.713684	34.9932
GOTERM_BP_FAT	GO:0051247~positive regulation of protein metabolic process	15	2.51678	0.0253164	NM_001079817, NM_170662, NM_002794, NM_005147, NM_173174, NM_005781, NM_002808, NM_020429, NM_006881, NM_002809, NM_001204, NM_002815, NM_002802, NM_006814, NM_003907	435	243	13528	1.91968	1	0.717163	35.9177
GOTERM_BP_FAT	GO:0022402~cell cycle process	28	4.69799	0.0254165	NM_033009, NM_003707, NM_002794, NM_014762, NM_152236, NM_015374, NM_006881, NM_002808, NM_002809, NM_002802, NM_006814, NM_001048197, NM_005445, NM_006031, NM_004725, NM_012120, NM_014909, NM_021872, NM_021873, NM_001014795, NM_004343, NM_033285, NM_006311, NM_006231, NM_014345, NM_002815, NM_053051, NM_002419, NM_014874	435	565	13528	1.54118	1	0.710549	36.0319
GOTERM_BP_FAT	GO:0051439~regulation of ubiquitin-protein ligase activity during mitotic cell cycle	7	1.1745	0.026141	NM_004725, NM_002808, NM_002809, NM_002802, NM_002815, NM_002794, NM_006814	435	71	13528	3.06608	1	0.712879	36.8522
GOTERM_BP_FAT	GO:0009968~negative regulation of signal transduction	14	2.34899	0.0262884	NM_019058, NM_000332, NM_170662, NM_005147, NM_002928, NM_005077, NM_001706, NM_004343, NM_020429, NM_033020, NM_015906, NM_006311, NM_002840, NM_019884, NM_014874	435	221	13528	1.97006	1	0.707205	37.0178
GOTERM_BP_FAT	GO:0010604~positive regulation of macromolecule metabolic process	39	6.54362	0.0266662	NM_174936, NM_002794, NM_021961, NM_002697, NM_173174, NM_002135, NM_005781, NM_004496, NM_006881, NM_003900, NM_002808, NM_020429, NM_002896, NM_002809, NM_005933, NM_000709, NM_002802, NM_006814, NM_003907, NM_178427, NM_004774, NM_003076, NM_002957, NM_005596, NM_001079817, NM_000332, NM_170662, NM_006534, NM_005147, NM_004343, NM_012429, NM_015995, NM_001204, NM_025209, NM_002815, NM_006549, …	435	857	13528	1.41523	1	0.704832	37.4405
GOTERM_BP_FAT	GO:0032870~cellular response to hormone stimulus	10	1.67785	0.0274478	NM_002613, NM_002957, NM_001079817, NM_015270, NM_002834, NM_174936, NM_000690, NM_020983, NM_019884, NM_022473, NM_002730	435	133	13528	2.33826	1	0.707952	38.3066
GOTERM_BP_FAT	GO:0006357~regulation of transcription from RNA polymerase II promoter	34	5.7047	0.0274566	NM_015049, NM_012068, NM_003707, NM_021961, NM_002697, NM_006442, NM_002135, NM_005077, NM_004496, NM_006881, NM_003900, NM_007144, NM_002896, NM_005933, NM_016654, NM_014583, NM_178427, NM_004774, NM_003076, NM_002957, NM_005596, NM_000332, NM_173354, NM_003196, NM_001706, NM_004343, NM_006311, NM_015995, NM_025209, NM_001273, NM_014223, NM_024757, NM_014048, NM_005419	435	727	13528	1.45442	1	0.70079	38.3163
GOTERM_BP_FAT	GO:0031399~regulation of protein modification process	17	2.85235	0.0288303	NM_004725, NM_001079817, NM_002794, NM_005147, NM_173174, NM_000211, NM_005781, NM_002808, NM_020429, NM_005933, NM_002809, NM_001204, NM_018708, NM_002815, NM_002802, NM_006814, NM_002419	435	295	13528	1.79214	1	0.711485	39.8109
GOTERM_BP_FAT	GO:0010648~negative regulation of cell communication	15	2.51678	0.029421	NM_019058, NM_000332, NM_170662, NM_002070, NM_005147, NM_002928, NM_005077, NM_001706, NM_004343, NM_020429, NM_033020, NM_015906, NM_006311, NM_002840, NM_019884, NM_014874	435	248	13528	1.88098	1	0.711904	40.4431
GOTERM_BP_FAT	GO:0032147~activation of protein kinase activity	9	1.51007	0.0302698	NM_002613, NM_001079817, NM_002070, NM_015270, NM_006116, NM_020983, NM_173174, NM_002419, NM_016151, NM_002730	435	114	13528	2.45517	1	0.715423	41.3406
GOTERM_BP_FAT	GO:0010605~negative regulation of macromolecule metabolic process	34	5.7047	0.0303541	NM_001039709, NM_005093, NM_174936, NM_002794, NM_002697, NM_006442, NM_005077, NM_002616, NM_004496, NM_006881, NM_002808, NM_007144, NM_002809, NM_001025107, NM_015906, NM_001111, NM_002873, NM_002802, NM_017660, NM_001082577, NM_006814, NM_003907, NM_015035, NM_014583, NM_004725, NM_002957, NM_001079817, NM_000332, NM_001031695, NM_015841, NM_173354, NM_001706, NM_004343, NM_006311, NM_033020,…	435	734	13528	1.44055	1	0.709737	41.429
GOTERM_BP_FAT	GO:0031397~negative regulation of protein ubiquitination	7	1.1745	0.0312435	NM_004725, NM_002808, NM_002809, NM_002802, NM_002815, NM_002794, NM_006814	435	74	13528	2.94178	1	0.713677	42.3544
GOTERM_BP_FAT	GO:0035162~embryonic hemopoiesis	3	0.503356	0.0318382	NM_005933, NM_005475, NM_004774	435	9	13528	10.3663	1	0.714086	42.9655
GOTERM_BP_FAT	GO:0007044~cell-substrate junction assembly	4	0.671141	0.0360787	NM_002613, NM_173174, NM_022648, NM_016151	435	23	13528	5.4085	1	0.752657	47.1488
GOTERM_BP_FAT	GO:0055114~oxidation reduction	30	5.03356	0.0378749	NM_000669, NM_152444, NM_012067, NM_018988, NM_012203, NM_014762, NM_003104, NM_006899, NM_032783, NM_000667, NM_021156, NM_005530, NM_182915, NM_000709, NM_002541, NM_005957, NM_004285, NM_024705, NM_018706, NM_000769, NM_017902, NM_015015, NM_001017916, NM_013328, NM_174856, NM_000302, NM_000773, NM_198083, NM_000690, NM_006332, NM_007292, NM_000159	435	639	13528	1.46004	1	0.763682	48.8321
GOTERM_BP_FAT	GO:0032270~positive regulation of cellular protein metabolic process	14	2.34899	0.0381219	NM_001079817, NM_002794, NM_005147, NM_173174, NM_005781, NM_002808, NM_020429, NM_006881, NM_002809, NM_001204, NM_002815, NM_002802, NM_006814, NM_003907	435	233	13528	1.8686	1	0.760106	49.0596
GOTERM_BP_FAT	GO:0050767~regulation of neurogenesis	11	1.84564	0.0414672	NM_012068, NM_002840, NM_004309, NM_021809, NM_198977, NM_001014795, NM_005631, NM_153831, NM_004343, NM_004496, NM_003565	435	166	13528	2.06077	1	0.783377	52.0483
GOTERM_BP_FAT	GO:0050771~negative regulation of axonogenesis	4	0.671141	0.0447171	NM_004309, NM_198977, NM_153831, NM_003565	435	25	13528	4.97582	1	0.803122	54.7929
GOTERM_BP_FAT	GO:0006493~protein amino acid O-linked glycosylation	4	0.671141	0.0447171	NM_007171, NM_015049, NM_003863, NM_172236	435	25	13528	4.97582	1	0.803122	54.7929
GOTERM_BP_FAT	GO:0019318~hexose metabolic process	12	2.01342	0.0455066	NM_000920, NM_000152, NM_001876, NM_012140, NM_002541, NM_004285, NM_003104, NM_000298, NM_000147, NM_018706, NM_172236, NM_024607	435	192	13528	1.94368	1	0.80365	55.4369
GOTERM_BP_FAT	GO:0031329~regulation of cellular catabolic process	6	1.00671	0.0455926	NM_006881, NM_001079817, NM_174936, NM_019884, NM_178427, NM_003565	435	61	13528	3.0589	1	0.799133	55.5065
GOTERM_BP_FAT	GO:0042325~regulation of phosphorylation	23	3.85906	0.0457846	NM_002613, NM_024653, NM_002070, NM_020983, NM_173174, NM_212492, NM_005781, NM_002873, NM_001079817, NM_000332, NM_015270, NM_005147, NM_021872, NM_000211, NM_021873, NM_001014795, NM_016151, NM_001204, NM_001031801, NM_006116, NM_002834, NM_006549, NM_002419, NM_030964, NM_002730	435	466	13528	1.53492	1	0.795431	55.6616
GOTERM_BP_FAT	GO:0007050~cell cycle arrest	8	1.34228	0.0476839	NM_033009, NM_014909, NM_014762, NM_152236, NM_001014795, NM_014874, NM_033285, NM_004343	435	103	13528	2.41544	1	0.803846	57.1684
GOTERM_BP_FAT	GO:0005996~monosaccharide metabolic process	13	2.18121	0.0547951	NM_000152, NM_000920, NM_012140, NM_003104, NM_024607, NM_001876, NM_002541, NM_004285, NM_018706, NM_000147, NM_000298, NM_005471, NM_172236	435	222	13528	1.8211	1	0.842806	62.3926
GOTERM_BP_FAT	GO:0046777~protein amino acid autophosphorylation	7	1.1745	0.0552978	NM_001079817, NM_173468, NM_006549, NM_002419, NM_153831, NM_003565, NM_002730	435	85	13528	2.56108	1	0.841161	62.7382
GOTERM_BP_FAT	GO:0044275~cellular carbohydrate catabolic process	7	1.1745	0.0552978	NM_000152, NM_002541, NM_004285, NM_003104, NM_000298, NM_018706, NM_005471	435	85	13528	2.56108	1	0.841161	62.7382
GOTERM_BP_FAT	GO:0007051~spindle organization	5	0.838926	0.0554519	NM_006311, NM_001048197, NM_015374, NM_005445, NM_006031	435	45	13528	3.45543	1	0.837651	62.8436
GOTERM_BP_FAT	GO:0050768~negative regulation of neurogenesis	5	0.838926	0.0554519	NM_012068, NM_004309, NM_198977, NM_153831, NM_003565	435	45	13528	3.45543	1	0.837651	62.8436
GOTERM_BP_FAT	GO:0008219~cell death	32	5.36913	0.057713	NM_019058, NM_001002261, NM_014762, NM_173174, NM_013247, NM_171982, NM_014341, NM_147200, NM_022470, NM_003900, NM_005933, NM_182915, NM_002727, NM_000391, NM_145343, NM_006712, NM_145725, NM_004944, NM_000332, NM_057178, NM_199205, NM_001098517, NM_001004426, NM_033015, NM_005147, NM_001039350, NM_000211, NM_152240, NM_021174, NM_002598, NM_016151, NM_033285, NM_002111, NM_004394, NM_002419	435	719	13528	1.38409	1	0.845403	64.3574
GOTERM_BP_FAT	GO:0006006~glucose metabolic process	10	1.67785	0.0581181	NM_000920, NM_000152, NM_001876, NM_012140, NM_002541, NM_004285, NM_003104, NM_000298, NM_018706, NM_024607	435	153	13528	2.0326	1	0.843323	64.6223
GOTERM_BP_FAT	GO:0016265~death	32	5.36913	0.0603746	NM_019058, NM_001002261, NM_014762, NM_173174, NM_013247, NM_171982, NM_014341, NM_147200, NM_022470, NM_003900, NM_005933, NM_182915, NM_002727, NM_000391, NM_145343, NM_006712, NM_145725, NM_004944, NM_000332, NM_057178, NM_199205, NM_001098517, NM_001004426, NM_033015, NM_005147, NM_001039350, NM_000211, NM_152240, NM_021174, NM_002598, NM_016151, NM_033285, NM_002111, NM_004394, NM_002419	435	724	13528	1.37453	1	0.850532	66.0647
GOTERM_BP_FAT	GO:0016052~carbohydrate catabolic process	8	1.34228	0.0611443	NM_000152, NM_002541, NM_004285, NM_003104, NM_000298, NM_000147, NM_018706, NM_005471	435	109	13528	2.28248	1	0.850273	66.5439
GOTERM_BP_FAT	GO:0031346~positive regulation of cell projection organization	5	0.838926	0.0632071	NM_012121, NM_002840, NM_004309, NM_198977, NM_001014795	435	47	13528	3.30839	1	0.85604	67.7969
GOTERM_BP_FAT	GO:0045664~regulation of neuron differentiation	9	1.51007	0.0644873	NM_002840, NM_004309, NM_021809, NM_198977, NM_001014795, NM_153831, NM_004343, NM_004496, NM_003565	435	133	13528	2.10443	1	0.858021	68.5522
GOTERM_BP_FAT	GO:0031344~regulation of cell projection organization	7	1.1745	0.0662099	NM_012121, NM_002840, NM_004309, NM_198977, NM_001014795, NM_153831, NM_003565	435	89	13528	2.44598	1	0.861834	69.5421
GOTERM_BP_FAT	GO:0051174~regulation of phosphorus metabolic process	23	3.85906	0.066412	NM_002613, NM_024653, NM_002070, NM_020983, NM_173174, NM_212492, NM_005781, NM_002873, NM_001079817, NM_000332, NM_015270, NM_005147, NM_021872, NM_000211, NM_021873, NM_001014795, NM_016151, NM_001204, NM_001031801, NM_006116, NM_002834, NM_006549, NM_002419, NM_030964, NM_002730	435	485	13528	1.47479	1	0.859061	69.6563
GOTERM_BP_FAT	GO:0019220~regulation of phosphate metabolic process	23	3.85906	0.066412	NM_002613, NM_024653, NM_002070, NM_020983, NM_173174, NM_212492, NM_005781, NM_002873, NM_001079817, NM_000332, NM_015270, NM_005147, NM_021872, NM_000211, NM_021873, NM_001014795, NM_016151, NM_001204, NM_001031801, NM_006116, NM_002834, NM_006549, NM_002419, NM_030964, NM_002730	435	485	13528	1.47479	1	0.859061	69.6563
GOTERM_BP_FAT	GO:0051437~positive regulation of ubiquitin-protein ligase activity during mitotic cell cycle	6	1.00671	0.066862	NM_002808, NM_002809, NM_002802, NM_002815, NM_002794, NM_006814	435	68	13528	2.74402	1	0.857376	69.9091
GOTERM_BP_FAT	GO:0032869~cellular response to insulin stimulus	6	1.00671	0.066862	NM_002613, NM_002957, NM_001079817, NM_174936, NM_019884, NM_022473	435	68	13528	2.74402	1	0.857376	69.9091
GOTERM_BP_FAT	GO:0045185~maintenance of protein location	5	0.838926	0.0672872	NM_031923, NM_203505, NM_002727, NM_001457, NM_006801	435	48	13528	3.23946	1	0.85561	70.1462
GOTERM_BP_FAT	GO:0010721~negative regulation of cell development	5	0.838926	0.0672872	NM_012068, NM_004309, NM_198977, NM_153831, NM_003565	435	48	13528	3.23946	1	0.85561	70.1462
GOTERM_BP_FAT	GO:0051651~maintenance of location in cell	5	0.838926	0.0672872	NM_000152, NM_031923, NM_203505, NM_001457, NM_006801	435	48	13528	3.23946	1	0.85561	70.1462
GOTERM_BP_FAT	GO:0000184~nuclear-transcribed mRNA catabolic process, nonsense-mediated decay	4	0.671141	0.0702888	NM_152624, NM_080599, NM_002911, NM_007359	435	30	13528	4.14651	1	0.864551	71.7703
GOTERM_BP_FAT	GO:0030865~cortical cytoskeleton organization	3	0.503356	0.0724613	NM_177996, NM_006148, NM_004343	435	14	13528	6.66404	1	0.869651	72.8935
GOTERM_BP_FAT	GO:0030279~negative regulation of ossification	3	0.503356	0.0724613	NM_020429, NM_002727, NM_173174	435	14	13528	6.66404	1	0.869651	72.8935
GOTERM_BP_FAT	GO:0000165~MAPKKK cascade	11	1.84564	0.0727311	NM_145185, NM_001079817, NM_002070, NM_006116, NM_002834, NM_018110, NM_173174, NM_006549, NM_212492, NM_002419, NM_016151	435	184	13528	1.85917	1	0.867367	73.03
GOTERM_BP_FAT	GO:0010975~regulation of neuron projection development	6	1.00671	0.0737998	NM_002840, NM_004309, NM_198977, NM_001014795, NM_153831, NM_003565	435	70	13528	2.66562	1	0.868139	73.5643
GOTERM_BP_FAT	GO:0051443~positive regulation of ubiquitin-protein ligase activity	6	1.00671	0.0737998	NM_002808, NM_002809, NM_002802, NM_002815, NM_002794, NM_006814	435	70	13528	2.66562	1	0.868139	73.5643
GOTERM_BP_FAT	GO:0008203~cholesterol metabolic process	7	1.1745	0.0751618	NM_002957, NM_145637, NM_030882, NM_174936, NM_145343, NM_014762, NM_006804, NM_203346, NM_005336	435	92	13528	2.36622	1	0.869974	74.2309
GOTERM_BP_FAT	GO:0032880~regulation of protein localization	9	1.51007	0.0763636	NM_002613, NM_203505, NM_002727, NM_002834, NM_004309, NM_001098517, NM_021807, NM_005631, NM_002730	435	138	13528	2.02819	1	0.871172	74.8059
GOTERM_BP_FAT	GO:0031401~positive regulation of protein modification process	11	1.84564	0.07908	NM_020429, NM_002808, NM_002809, NM_001079817, NM_001204, NM_002802, NM_002815, NM_002794, NM_006814, NM_005147, NM_005781	435	187	13528	1.82934	1	0.877575	76.0613
GOTERM_BP_FAT	GO:0007052~mitotic spindle organization	3	0.503356	0.0818873	NM_001048197, NM_015374, NM_005445	435	15	13528	6.21977	1	0.883838	77.2966
GOTERM_BP_FAT	GO:0051351~positive regulation of ligase activity	6	1.00671	0.0849113	NM_002808, NM_002809, NM_002802, NM_002815, NM_002794, NM_006814	435	73	13528	2.55607	1	0.890321	78.56
GOTERM_BP_FAT	GO:0003007~heart morphogenesis	6	1.00671	0.0849113	NM_000152, NM_002957, NM_001079817, NM_006116, NM_005631, NM_014048	435	73	13528	2.55607	1	0.890321	78.56
GOTERM_BP_FAT	GO:0042176~regulation of protein catabolic process	5	0.838926	0.0849228	NM_006881, NM_002808, NM_002809, NM_170662, NM_174936	435	52	13528	2.99027	1	0.887566	78.5647
GOTERM_BP_FAT	GO:0051348~negative regulation of transferase activity	7	1.1745	0.0881138	NM_002613, NM_024653, NM_005147, NM_212492, NM_001014795, NM_019884, NM_030964	435	96	13528	2.26762	1	0.894167	79.8255
GOTERM_BP_FAT	GO:0031400~negative regulation of protein modification process	8	1.34228	0.088272	NM_004725, NM_002808, NM_002809, NM_001079817, NM_002802, NM_002815, NM_002794, NM_006814	435	119	13528	2.09068	1	0.891945	79.8862
GOTERM_BP_FAT	GO:0010629~negative regulation of gene expression	23	3.85906	0.0883517	NM_001039709, NM_005093, NM_006442, NM_002697, NM_005077, NM_004496, NM_002616, NM_006881, NM_001025107, NM_007144, NM_015906, NM_001111, NM_017660, NM_001082577, NM_015035, NM_014583, NM_002957, NM_001079817, NM_000332, NM_015841, NM_001031695, NM_173354, NM_001706, NM_004343, NM_033020, NM_006311, NM_025209, NM_024757	435	504	13528	1.41919	1	0.8895	79.9167
GOTERM_BP_FAT	GO:0016071~mRNA metabolic process	18	3.02013	0.0883909	NM_015117, NM_001031695, NM_015841, NM_005008, NM_015496, NM_019023, NM_002911, NM_002669, NM_020701, NM_002896, NM_001025107, NM_001003692, NM_001111, NM_152624, NM_001080543, NM_080599, NM_007007, NM_001082577, NM_006693, NM_003799, NM_007359	435	370	13528	1.51292	1	0.886937	79.9316
GOTERM_BP_FAT	GO:0051960~regulation of nervous system development	11	1.84564	0.090401	NM_012068, NM_002840, NM_004309, NM_021809, NM_198977, NM_001014795, NM_005631, NM_153831, NM_004343, NM_004496, NM_003565	435	192	13528	1.7817	1	0.890059	80.6859
GOTERM_BP_FAT	GO:0045859~regulation of protein kinase activity	17	2.85235	0.0905897	NM_002613, NM_001079817, NM_024653, NM_002070, NM_015270, NM_020983, NM_005147, NM_173174, NM_212492, NM_021872, NM_021873, NM_001014795, NM_016151, NM_002834, NM_006116, NM_006549, NM_002419, NM_030964, NM_002730	435	345	13528	1.53241	1	0.887983	80.7553
GOTERM_BP_FAT	GO:0043471~regulation of cellular carbohydrate catabolic process	3	0.503356	0.0916637	NM_001079817, NM_019884, NM_178427	435	16	13528	5.83103	1	0.88842	81.1459
GOTERM_BP_FAT	GO:0043470~regulation of carbohydrate catabolic process	3	0.503356	0.0916637	NM_001079817, NM_019884, NM_178427	435	16	13528	5.83103	1	0.88842	81.1459
GOTERM_BP_FAT	GO:0048041~focal adhesion formation	3	0.503356	0.0916637	NM_002613, NM_173174, NM_016151	435	16	13528	5.83103	1	0.88842	81.1459
GOTERM_BP_FAT	GO:0051338~regulation of transferase activity	18	3.02013	0.0922156	NM_002613, NM_001079817, NM_024653, NM_002070, NM_015270, NM_020983, NM_005147, NM_173174, NM_212492, NM_021872, NM_021873, NM_001014795, NM_016151, NM_002834, NM_006116, NM_006549, NM_002419, NM_019884, NM_030964, NM_002730	435	372	13528	1.50478	1	0.887398	81.3438
GOTERM_BP_FAT	GO:0030522~intracellular receptor-mediated signaling pathway	6	1.00671	0.0927804	NM_002957, NM_002896, NM_001031695, NM_006534, NM_001082577, NM_004343, NM_004774	435	75	13528	2.48791	1	0.886424	81.5442
GOTERM_BP_FAT	GO:0008298~intracellular mRNA localization	2	0.33557	0.0931968	NM_017453, NM_004602, NM_007359	435	3	13528	20.7326	1	0.885048	81.6906
GOTERM_BP_FAT	GO:0070201~regulation of establishment of protein localization	8	1.34228	0.0944006	NM_002613, NM_203505, NM_002727, NM_002834, NM_001098517, NM_021807, NM_005631, NM_002730	435	121	13528	2.05612	1	0.885875	82.1079
GOTERM_BP_FAT	GO:0043648~dicarboxylic acid metabolic process	4	0.671141	0.0944908	NM_000920, NM_174856, NM_002111, NM_005530, NM_006899	435	34	13528	3.65869	1	0.883623	82.1388
GOTERM_BP_FAT	GO:0008360~regulation of cell shape	5	0.838926	0.0945038	NM_147150, NM_012121, NM_000211, NM_001004065, NM_016151, NM_017556	435	54	13528	2.87952	1	0.881154	82.1433
GOTERM_BP_FAT	GO:0031589~cell-substrate adhesion	7	1.1745	0.0950195	NM_002613, NM_000552, NM_203365, NM_173174, NM_000211, NM_213589, NM_001014795, NM_016151	435	98	13528	2.22135	1	0.880106	82.3189
GOTERM_BP_FAT	GO:0032259~methylation	6	1.00671	0.0968506	NM_005933, NM_012405, NM_019023, NM_015050, NM_017660, NM_024757	435	76	13528	2.45517	1	0.882718	82.9296
GOTERM_BP_FAT	GO:0033365~protein localization in organelle	9	1.51007	0.0979229	NM_002111, NM_139132, NM_031923, NM_139131, NM_170662, NM_002727, NM_013336, NM_003906, NM_001706, NM_014874	435	146	13528	1.91705	1	0.883203	83.2779
GOTERM_BP_FAT	GO:0043065~positive regulation of apoptosis	20	3.3557	0.0996352	NM_002957, NM_033009, NM_174936, NM_001098517, NM_005147, NM_033015, NM_013247, NM_002135, NM_001706, NM_152240, NM_033285, NM_014341, NM_171982, NM_003900, NM_022470, NM_002111, NM_004394, NM_002840, NM_006712, NM_002419, NM_145725, NM_007242	435	430	13528	1.44646	1	0.885374	83.8203

## Sheet: Supplementary Table 9b
Supplementary Table 9b. Gene ontology of miRNA 1470 target genes
Category	Term	Count	%	PValue	Genes	List Total	Pop Hits	Pop Total	Fold Enrichment	Bonferroni	Benjamini	FDR
GOTERM_BP_FAT	GO:0044265~cellular macromolecule catabolic process	8	12.3077	0.0119412	NM_001017415, NM_002809, NM_201568, NM_000051, NM_002794, NM_138558, NM_173156, NM_012104, NM_004944	48	725	13528	3.10989	0.996869	0.996869	15.8021
GOTERM_BP_FAT	GO:0009057~macromolecule catabolic process	8	12.3077	0.017398	NM_001017415, NM_002809, NM_201568, NM_000051, NM_002794, NM_138558, NM_173156, NM_012104, NM_004944	48	781	13528	2.8869	0.999781	0.985187	22.2205
GOTERM_BP_FAT	GO:0007517~muscle organ development	4	6.15385	0.0367172	NM_172244, NM_198576, NM_001013439, NM_001457	48	211	13528	5.34281	1	0.997485	41.4683
GOTERM_BP_FAT	GO:0016071~mRNA metabolic process	5	7.69231	0.0390469	NM_182691, NM_201568, NM_006758, NM_001025203, NM_138558, NM_173156, NM_004698	48	370	13528	3.80856	1	0.9916	43.4628
GOTERM_BP_FAT	GO:0033043~regulation of organelle organization	4	6.15385	0.0393882	NM_006565, NM_000051, NM_005775, NM_001048197	48	217	13528	5.19508	1	0.978885	43.7496
GOTERM_BP_FAT	GO:0022402~cell cycle process	6	9.23077	0.0453049	NM_002809, NM_006999, NM_000051, NM_002794, NM_006569, NM_001048197	48	565	13528	2.99292	1	0.9755	48.5118
GOTERM_BP_FAT	GO:0006915~apoptosis	6	9.23077	0.0566792	NM_019058, NM_001013439, NM_000051, NM_001166, NM_004040, NM_004944	48	602	13528	2.80897	1	0.981704	56.631
GOTERM_BP_FAT	GO:0010564~regulation of cell cycle process	3	4.61538	0.0595316	NM_006565, NM_000051, NM_001048197	48	114	13528	7.41667	1	0.974843	58.4712
GOTERM_BP_FAT	GO:0012501~programmed cell death	6	9.23077	0.0596773	NM_019058, NM_001013439, NM_000051, NM_001166, NM_004040, NM_004944	48	611	13528	2.76759	1	0.962436	58.5632
GOTERM_BP_FAT	GO:0010604~positive regulation of macromolecule metabolic process	7	10.7692	0.0747039	NM_002809, NM_013368, NM_006565, NM_198576, NM_001005463, NM_002794, NM_002135	48	857	13528	2.30202	1	0.97593	67.0985
GOTERM_BP_FAT	GO:0008380~RNA splicing	4	6.15385	0.0755794	NM_182691, NM_006758, NM_001025203, NM_138558, NM_004698	48	284	13528	3.96948	1	0.96759	67.5414
GOTERM_BP_FAT	GO:0006259~DNA metabolic process	5	7.69231	0.0979694	NM_001017415, NM_006999, NM_006565, NM_000051, NM_004944	48	506	13528	2.78491	1	0.983825	77.1509
GOTERM_BP_FAT	GO:0043933~macromolecular complex subunit organization	6	9.23077	0.0985879	NM_001033057, NM_182691, NM_006565, NM_198576, NM_001359, NM_001166, NM_015520	48	710	13528	2.38169	1	0.978341	77.3742
GOTERM_BP_FAT	GO:0000398~nuclear mRNA splicing, via spliceosome	3	4.61538	0.0988209	NM_182691, NM_006758, NM_001025203, NM_004698	48	153	13528	5.52614	1	0.971773	77.4578
GOTERM_BP_FAT	GO:0000375~RNA splicing, via transesterification reactions	3	4.61538	0.0988209	NM_182691, NM_006758, NM_001025203, NM_004698	48	153	13528	5.52614	1	0.971773	77.4578
GOTERM_BP_FAT	GO:0000377~RNA splicing, via transesterification reactions with bulged adenosine as nucleophile	3	4.61538	0.0988209	NM_182691, NM_006758, NM_001025203, NM_004698	48	153	13528	5.52614	1	0.971773	77.4578
