# Supplementary material for: Comparison of long non-coding RNAs, microRNAs and messenger RNAs involved in initiation and progression of esophageal squamous cell carcinoma
Source: Mol Med Rep. 2014 May 30;10(2):652–62. doi: 10.3892/mmr.2014.2287 (PMC4094766; doi:10.3892/mmr.2014.2287)
Supplement: Supplementary Table 10. [file SupplementaryTable10.xls]

## Sheet: Supplementary Table 10a
Supplementary Table 10a. The collection of neighbouring genes of lncRNAs
lncRNA_ID	gene_ID	distance
BQ020957	NM_014913	23272697
BQ020957	NM_024805	23364539
DA962001	NM_005585	40171
DA962001	NM_005902	243111
FN156889	NM_001104	25101
FN156889	NM_003793	41645
DB143381	NM_206876	508619
DB143381	NM_002709	508619
DA477144	NM_003296	213765
DA477144	NM_001145652	375258
CB269930	NM_001123068	418917
CB269930	NM_014644	1423034
AW769579	NM_015458	41513
AW769579	NM_054028	88008
CV426400	NM_080742	830828
CV426400	NM_001044305	925900
BE071085	NM_031902	59272
BE071085	NM_144707	92709
BF508104	NM_024864	86502
BF508104	NM_024308	94676
AA601390	NM_138787	1283394
AA601390	NM_000448	1362901
BF825555	NM_001098517	230457
BF825555	NM_032725	1012783
CA421426	NM_206999	9492
CA421426	NM_002080	173295
DW439230	NM_052939	143459
DW439230	NM_018240	148311
BC031305	NM_003654	320765
BC031305	NM_001076787	376805
H63226	NM_017619	15714
H63226	NM_020978	73393
DA368675	NM_030964	35787
DA368675	NM_005471	347787
AW753869	NM_177983	5015
AW753869	NM_002707	5062
BM699739	NM_005126	123138
BM699739	NM_001145425	123138
BU664012	NM_001007157	209286
BU664012	NM_018374	831037
AI738538	NM_152371	174489
AI738538	NM_003820	200638
AA503570	NM_001135789	595030
AA503570	NM_178230	595376
DQ023511	NM_019885	74503
DQ023511	NM_015189	124580
DB048515	NM_152271	129864
DB048515	NM_006094	197855
BE874914	NM_001143935	1723040
BE874914	NM_018849	1779450
exon974	NM_002469	141560
exon974	NM_005593	150822
BQ226790	NM_018644	16186368
BQ226790	NM_199297	16344920
AA167256	NM_032044	4619388
AA167256	NM_005518	4662073
AA780415	NM_032270	822915
AA780415	NM_001134476	944590
AI580522	NM_006791	24285
AI580522	NM_206839	24285
BU561635	NM_017875	42532
BU561635	NM_005875	869365
DB030353	NM_001098517	230465
DB030353	NM_032725	1012854
BU430338	NM_025268	34892976
BU430338	NM_001134876	34923931
exon2622	NM_001130921	7353072
exon2622	NM_001130923	7353072
AK128058	NM_014913	14786089
AK128058	NM_024805	14877931
AW631353	NM_004394	324206
AW631353	NM_031916	620455
BI024558	NM_005597	282
BI024558	NM_003775	142812
EC556674	NM_018374	1160688
EC556674	NM_001136020	2787953
DA722239	NM_006530	272502
DA722239	NM_007007	388940
exon2992	NM_001100412	5463009
exon2992	NM_013235	5463009
BU537290	NM_000609	17704
BU537290	NM_001033886	23464
AI217990	NM_002173	102015
AI217990	NM_021268	112885
exon3071	NM_005779	76650
exon3071	NM_003664	113325
DA992442	NM_025133	2306763
DA992442	NM_012167	2306763
exon2093	NM_003827	2087
exon2093	NM_001101419	35144
BG213167	NM_203453	144207
BG213167	NM_014878	1673439
DA718761	NM_018164	295694
DA718761	NM_001135823	374440
FN148123	NM_152447	77708
FN148123	NM_001017923	2914824
exon3556	NM_002511	1305239
exon3556	NM_016485	1376904
CN285030	NM_001029976	34467453
CN285030	NM_014066	34565275
BF950099	NM_152410	753569
BF950099	NM_003730	2825664
EL583502	NM_206962	56910210
EL583502	NM_006272	56970038
AI335227	NM_001005221	4234584
AI335227	NM_006098	4358904
DB340468	NM_078474	60283418
DB340468	NM_025141	60283418
exon47	NM_052939	20395
exon47	NM_018240	271629
CA771276	NM_032044	3960663
CA771276	NM_005518	4003348
BF057445	NM_001005783	590300
BF057445	NM_016527	590300
AA121912	NM_020738	62023
AA121912	NM_003887	306435
exon941	NM_003772	632651
exon941	NM_024725	636295
CV359309	NM_001004431	62502748
CV359309	NM_022158	62846397
AK126923	NM_173160	767195
AK126923	NM_006973	1039410
AL043484	NM_006382	40985
AL043484	NM_001135036	97058
chr8:127449850-127469100	NM_024025	691386
chr8:127449850-127469100	NM_024787	724182
BM312692	NM_001099650	1100769
BM312692	NM_201515	1345068
exon1525	NM_001013354	3343064
exon1525	NM_001005500	4213792
CN284611	NM_003415	25815073
CN284611	NM_005895	26189246
chr8:47056500-47068675	NM_014112	1378719
chr8:47056500-47068675	NM_003756	2615055
BG231414	NM_001113541	676828
BG231414	NM_001085452	2112985
exon4161	NM_001695	11133
exon4161	NM_015420	330479
DB004444	NM_005286	51597822
DB004444	NM_000913	51604010
AI433811	NM_078474	54952468
AI433811	NM_025141	54952468
exon3738	NM_001637	142143
exon3738	NM_018685	412896
BF923978	NM_025250	16938
BF923978	NM_007353	46192
BF241485	NM_021133	198455
BF241485	NM_002928	223441
exon4158	NM_017813	71425
exon4158	NM_001011669	846676
BU742242	NM_001150	66003
BU742242	NM_198526	120387
AI650261	NM_001142352	115687
AI650261	NM_001144013	228945
R81306	NM_000957	1048034
R81306	NM_001902	1656272
CB124578	NM_001013354	16262242
CB124578	NM_001005500	17132970
AI208637	NM_001143820	28998
AI208637	NM_005238	94246
AK127859	NM_007062	49422
AK127859	NM_001018072	102260
BG199196	NM_000775	471428
BG199196	NM_018291	635449
H90115	NM_001136027	1001656
H90115	NM_001114636	1114242
exon395	NM_005398	689883
exon395	NM_003972	985420
exon3497	NM_016485	456706
exon3497	NM_002511	588855
BG202281	NM_001102396	2412
BG202281	NM_198459	96654
DW432868	NM_001004431	121809415
DW432868	NM_022158	122153064
BQ010898	NM_004102	4046
BQ010898	NM_016505	12189
CD722072	NM_001127387	33191294
CD722072	NM_020040	33282546
BF895497	NM_003422	59939860
BF895497	NM_003969	59954459
AA164731	NM_001004431	24638696
AA164731	NM_022158	24982345
exon3660	NM_152738	1159503
exon3660	NM_017906	1425014
exon2813	NM_001921	1148055
exon2813	NM_017632	1702600
exon925	NM_138787	2240516
exon925	NM_000448	2320023
exon456	NM_001024628	257730
exon456	NM_001024629	257730
BG219347	NM_078474	124368217
BG219347	NM_025141	124368217
BX324360	NM_033229	28100
BX324360	NM_025263	355806
AA551674	NM_001214	24473186
AA551674	NM_207514	24535028
AV705129	NM_176787	737057
AV705129	NM_005912	933812
exon2758	NM_022470	699884
exon2758	NM_152240	699884
exon1789	NM_001004431	28035020
exon1789	NM_022158	28378669
exon3293	NM_002356	819559
exon3293	NM_021648	1566662
AA631509	NM_006773	1366148
AA631509	NM_019044	1467040
exon942	NM_003442	47314
exon942	NM_015012	98621
AA160725	NM_001135168	1280
AA160725	NM_001142610	23670
T93132	NM_078474	87631353
T93132	NM_025141	87631353
BM455761	NM_152791	8630
BM455761	NM_024967	34481
exon1289	NM_024808	262896
exon1289	NM_014832	2265361
exon3558	NM_007073	1435372
exon3558	NM_002726	1616179
exon2282	NM_012097	66143
exon2282	NM_005168	1406972
exon12	NM_001902	487115
exon12	NM_001031693	558663
C17272	NM_031902	2732251
C17272	NM_144707	2919500
exon4223	NM_018120	698010
exon4223	NM_002604	816990
exon412	NM_004376	2116
exon412	NM_000392	47647
exon104	NM_001136216	516701
exon104	NM_052929	611441
AW665831	NM_001004431	62500433
AW665831	NM_022158	62844082
exon2066	NM_005597	26810
exon2066	NM_003775	141104
AI866148	NM_001128829	1337865
AI866148	NM_001738	1337865
exon1724	NM_018206	6503008
exon1724	NM_182493	6545613
exon921	NM_016028	46473
exon921	NM_006019	64912
CB046739	NM_032351	107873
CB046739	NM_001004334	136375
AK122825	NM_015567	1136147
AK122825	NM_022118	7108265
CB143171	NM_152230	755864
CB143171	NM_001080512	1073154
AA176626	NM_015001	11378
AA176626	NM_178840	52256
CA394094	NM_078474	72127922
CA394094	NM_025141	72127922
BU182296	NM_001011	1495019
BU182296	NM_016030	1639054
exon2950	NM_006999	1091521
exon2950	NM_003966	1186329
BE538310	NM_006762	128252
BE538310	NM_024522	293200
AW873286	NM_032044	1838759
AW873286	NM_005518	1881444
DA411236	NM_024915	208793
DA411236	NM_015713	325699
DB041518	NM_004394	923714
DB041518	NM_031916	1219963
BQ059079	NM_153214	193723
BQ059079	NM_001128165	193723
exon1527	NM_020806	105785
exon1527	NM_022474	839681
BE178478	NM_018362	1027888
BE178478	NM_018490	1061880
BF986561	NM_002526	598329
BF986561	NM_153816	654242
AA451649	NM_000971	63608
AA451649	NM_172037	67999
exon73	NM_018211	149925
exon73	NM_002227	238053
AW340849	NM_001113534	148932
AW340849	NM_000803	148932
AI343295	NM_000891	61506
AI343295	NM_018658	105943
exon843	NM_004705	79731
exon843	NM_001128922	169863
chr3:31017300-31040525	NM_001008485	176983
chr3:31017300-31040525	NM_012190	274191
BF910510	NM_033255	332383
BF910510	NM_153218	555059
BF949027	NM_201567	5143
BF949027	NM_030885	62515
exon2019	NM_014913	39111685
exon2019	NM_024805	39203527
DB325254	NM_058197	1438456
DB325254	NM_000077	1438456
exon1485	NM_001013354	7846826
exon1485	NM_001005500	8717554
exon2815	NM_173468	60813
exon2815	NM_001134742	138166
HMlincRNA773	NM_024615	2008519
HMlincRNA773	NM_016640	3126152
exon449	NM_033178	5551070
exon449	NM_001143764	5657207
exon2408	NM_005286	44472356
exon2408	NM_000913	44478544
exon91	NM_002303	123596
exon91	NM_001037340	231467
BM684216	NM_032044	2037753
BM684216	NM_005518	2080438
AI857894	NM_001008485	231895
AI857894	NM_003794	253503
AW136353	NM_017450	118813
AW136353	NM_001144888	118813
AI866789	NM_032044	2570456
AI866789	NM_005518	2613141
BU941631	NM_001145128	225609
BU941631	NM_015891	263131
BX088948	NM_005268	381882
BX088948	NM_153212	387939
FN169473	NM_015610	107882
FN169473	NM_001101	185220
N57272	NM_001037290	98942
N57272	NM_001562	153751
AW855585	NM_033397	596255
AW855585	NM_183239	630742
exon4334	NM_001009552	14581
exon4334	NM_000637	99490
AI149675	NM_032044	6876138
AI149675	NM_005518	6918823
exon248	NM_014638	4402
exon248	NM_018216	36623
AA857101	NM_001004431	67397654
AA857101	NM_022158	67741303
BE006466	NM_024665	432370
BE006466	NM_022470	2435353
AW105345	NM_001004431	95892324
AW105345	NM_022158	96235973
exon409	NM_003174	400267
exon409	NM_021738	400267
BE222824	NM_002291	1169696
BE222824	NM_000108	1251857
exon2960	NM_024930	1121091
exon2960	NM_152687	1134279
BX493834	NM_001012661	29974
BX493834	NM_153278	57328
BQ188538	NM_001142352	114880
BQ188538	NM_001144013	229700
exon3216	NM_006317	2258750
exon3216	NM_033414	3069799
BF960853	NM_001145249	40345119
BF960853	NM_024757	40748715
BX279812	NM_052886	263782
BX279812	NM_001130863	612492
BG213809	NM_001030013	322016
BG213809	NM_207426	509941
FN149784	NM_176787	736489
FN149784	NM_005912	934856
exon4181	NM_014112	1378880
exon4181	NM_003756	2615216
R71101	NM_001099744	311380
R71101	NM_001099756	359981
BF341729	NM_006001	6486389
BF341729	NM_017520	6946351
BQ214566	NM_006430	108445
BQ214566	NM_032180	142958
DB097510	NM_032263	9083438
DB097510	NM_001134435	9093528
BG195230	NM_080626	554676
BG195230	NM_032656	591358
exon13	NM_017734	211261
exon13	NM_000642	415470
exon3661	NM_001010870	26723
exon3661	NM_004277	50946
DB274526	NM_000518	49559
DB274526	NM_001004755	175571
exon4149	NM_001029976	60052289
exon4149	NM_014066	60150111
AW076083	NM_172129	208384
AW076083	NM_001221	208384
exon2439	NM_032214	26614
exon2439	NM_006097	35839
exon80	NM_156039	427576
exon80	NM_156038	427576
AI811097	NM_001145249	11422246
AI811097	NM_024757	11825842
CA449308	NM_080616	104433
CA449308	NM_001099339	114565
BG541695	NM_007102	82338
BG541695	NM_014947	105456
CN479707	NM_173510	309520
CN479707	NM_005080	331406
exon691	NM_021926	248882
exon691	NM_001127219	475029
exon1218	NM_198080	135760
exon1218	NM_014319	354340
BF760416	NM_002664	8850
BF760416	NM_001111101	13388
exon2135	NM_016030	589432
exon2135	NM_001011	827707
BU506971	NM_152284	253796
BU506971	NM_001010893	318337
DB346991	NM_014443	72702
DB346991	NM_024028	82325
exon4439	NM_024607	111022
exon4439	NM_001081551	1088966
AW298818	NM_001145312	73079
AW298818	NM_005240	73285
exon3132	NM_031916	2840
exon3132	NM_138809	124757
BG190558	NM_025069	276028
BG190558	NM_007175	316824
BM729216	NM_152888	1431020
BM729216	NM_016601	2455346
exon3454	NM_172105	151619
exon3454	NM_005627	267995
AA345504	NM_001079874	774757
AA345504	NM_001102592	1851885
BG194620	NM_018644	3460911
BG194620	NM_199297	3619463
AI915343	NM_030796	36281
AI915343	NM_005228	226706
DA504332	NM_001011	174164
DA504332	NM_012293	1698720
exon3562	NM_004506	47798
exon3562	NM_181794	120164
BF369413	NM_078474	42366384
BF369413	NM_025141	42366384
exon4424	NM_001029976	5783371
exon4424	NM_014066	5881193
BP431982	NM_198336	195091
BP431982	NM_053043	201550
DN991469	NM_012293	646239
DN991469	NM_175721	848032
exon3283	NM_032602	2174682
exon3283	NM_001137667	2196347
exon1670	NM_001018005	262089
exon1670	NM_000366	262089
FN147952	NM_006317	4063225
FN147952	NM_033414	4874274
exon82	NM_002858	58150
exon82	NM_000350	238823
DB306857	NM_001013354	9750236
DB306857	NM_001005500	10620964
BM457645	NM_001136027	1001496
BM457645	NM_001114636	1114082
exon2639	NM_173570	38294
exon2639	NM_007136	325026
BM549844	NM_006267	106637
BM549844	NM_181453	383050
DB337452	NM_001113541	2751524
DB337452	NM_001085452	4187681
CN282981	NM_001079874	1233831
CN282981	NM_001102592	2310959
AA907924	NM_001145249	38277427
AA907924	NM_024757	38681023
CN265765	NM_078474	15100793
CN265765	NM_025141	15100793
BG490809	NM_001142397	48511
BG490809	NM_017653	131703
DB239440	NM_147189	200166
DB239440	NM_000780	695790
exon2602	NM_001130921	56373121
exon2602	NM_001130923	56373121
AI129187	NM_001627	84872
AI129187	NM_170662	376268
AA854612	NM_001001921	181575
AA854612	NM_003697	218343
BU177145	NM_002356	819561
BU177145	NM_021648	1566589
AA657907	NM_033178	96603277
AA657907	NM_001143764	96709414
exon7	NM_001102396	2290
exon7	NM_198459	96658
BF895723	NM_016955	31682
BF895723	NM_015187	371960
AW275694	NM_024025	20877
AW275694	NM_024787	53673
BF511637	NM_006454	180240
BF511637	NM_024309	299168
AI798890	NM_175895	494421
AI798890	NM_020700	536654
AA397707	NM_007015	1856313
AA397707	NM_018676	2189631
BQ231086	NM_003292	508279
BQ231086	NM_017673	511441
AW001813	NM_002563	160694
AW001813	NM_001101337	485414
exon3207	NM_016640	2363474
exon3207	NM_024615	2662515
chr2:149073750-149085000	NM_001122634	480190
chr2:149073750-149085000	NM_001122633	480190
BF027992	NM_005285	88341
BF027992	NM_213620	685844
exon92	NM_001123068	1684629
exon92	NM_014644	2688746
exon4442	NM_001029976	25071216
exon4442	NM_014066	25169038
DA011747	NM_001101672	21593
DA011747	NM_016423	21958
exon2104	NM_018079	283746
exon2104	NM_001430	401804
AA907065	NM_000066	41632
AA907065	NM_177414	307138
exon39	NM_001134445	88303
exon39	NM_004388	655557
CV412114	NM_194356	2807788
CV412114	NM_006325	2890258
AM851115	NM_030568	670502
AM851115	NM_001402	944937
chr2:223541552-223554575	NM_001129993	440048
chr2:223541552-223554575	NM_032506	440405
DA328735	NM_152453	929753
DA328735	NM_003134	1153988
R78413	NM_014294	112896
R78413	NM_005098	1108264
DA762481	NM_001017923	111230
DA762481	NM_018353	417116
N49448	NM_014592	14766
N49448	NM_014211	32082
N24497	NM_001079525	103291
N24497	NM_006452	103291
CD709954	NM_001145249	100686221
CD709954	NM_024757	101089817
BG195656	NM_003689	117952
BG195656	NM_012067	141312
exon3464	NM_144781	21184325
exon3464	NM_002598	21184325
BQ233378	NM_002356	819564
BQ233378	NM_021648	1566348
FN087312	NM_016242	53072
FN087312	NM_002106	393925
N34783	NM_033300	201244
N34783	NM_017522	201339
BG255834	NM_025268	4503911
BG255834	NM_001134876	4534866
BU664224	NM_001134422	264498
BU664224	NM_001134423	265365
AI086782	NM_001010911	314180
AI086782	NM_207371	333168
CU693173	NM_001284	94337
CU693173	NM_181836	121140
AW028558	NM_001698	582257
AW028558	NM_005384	777487
BF541574	NM_015207	29316
BF541574	NM_000300	32695
AK125902	NM_001814	35462
AK125902	NM_001101321	1352888
BI020545	NM_004545	1527
BI020545	NM_032560	256523
DA852501	NM_001130921	5948804
DA852501	NM_001130923	5948804
AI221792	NM_182757	527160
AI221792	NM_003472	731211
exon3118	NM_001962	167159
exon3118	NM_014819	1495963
exon3360	NM_002356	819561
exon3360	NM_021648	1566568
exon3147	NM_022828	441470
exon3147	NM_002387	741839
CD243935	NM_001214	15211565
CD243935	NM_207514	15273407
AI796135	NM_002197	266858
AI796135	NM_002493	435780
exon692	NM_014555	166932
exon692	NM_004356	192558
T94317	NM_021260	365793
T94317	NM_178441	365793
AI808995	NM_006963	47576
AI808995	NM_032023	58180
exon649	NM_012193	57043
exon649	NM_006680	340049
BG193092	NM_032044	9515018
BG193092	NM_005518	9557703
exon4156	NM_206909	44037
exon4156	NM_022071	447762
BF930798	NM_001013354	6982218
BF930798	NM_001005500	7852946
exon480	NM_016299	71962
exon480	NM_001033858	140572
BE350698	NM_015343	1130
BE350698	NM_001143775	1130
BG211135	NM_057090	3851
BG211135	NM_003976	5890
exon3144	NM_139056	26236
exon3144	NM_001001702	1196347
DA202940	NM_078474	100430601
DA202940	NM_025141	100430601
BM542398	NM_001145473	784012
BM542398	NM_144612	816304
BM799962	NM_005270	168522
BM799962	NM_020909	449033
BM551183	NM_016823	96809
BM551183	NM_001080779	138831
BG924719	NM_012450	229816
BG924719	NM_018295	792099
DB036467	NM_138787	99227
DB036467	NM_000448	178734
BQ707240	NM_014889	66274
BQ707240	NM_002627	102281
AA325099	NM_025268	7000816
AA325099	NM_001134876	7031771
exon2107	NM_017969	11145
exon2107	NM_000312	39831
BU567998	NM_005378	1716676
BU567998	NM_145693	2396429
DA096620	NM_014913	132255473
DA096620	NM_024805	132347315
exon2605	NM_003753	47771
exon2605	NM_002473	74758
BM017213	NM_014922	442
BM017213	NM_001212	74312
exon1473	NM_025268	10043321
exon1473	NM_001134876	10074276
CD700697	NM_002975	5730
CD700697	NM_001506	52983
AL712377	NM_078474	85625813
AL712377	NM_025141	85625813
BU658432	NM_005390	873361
BU658432	NM_005172	1136472
AI094639	NM_001004719	17454936
AI094639	NM_001080841	17500062
exon4042	NM_018384	91315
exon4042	NM_153236	124906
BG182403	NM_032499	75870
BG182403	NM_170676	326296
BE003294	NM_001706	88553
BE003294	NM_001130845	97743
BF691786	NM_018444	122397
BF691786	NM_181702	454720
exon2067	NM_003422	35986121
exon2067	NM_003969	36000720
exon440	NM_015155	320319
exon440	NM_033261	529682
BQ717918	NM_001271	2591893
BQ717918	NM_001042572	2670667
AA428281	NM_001002292	285415
AA428281	NM_018841	684526
DB178337	NM_014367	10619
DB178337	NM_001017928	37506
AA515882	NM_206962	19060063
AA515882	NM_006272	19119891
BU846063	NM_030927	1797828
BU846063	NM_001128309	1797828
AA864584	NM_001862	108795
AA864584	NM_005735	118676
exon109	NM_001102396	2550
exon109	NM_198459	96712
T15648	NM_148177	26173
T15648	NM_207006	266597
exon10	NM_000831	111532
exon10	NM_025079	328498
BX413939	NM_152390	1057962
BX413939	NM_019063	1393204
exon461	NM_014576	809095
exon461	NM_001079516	939961
exon4451	NM_014878	420835
exon4451	NM_003070	1071342
AI939567	NM_206962	42990182
AI939567	NM_006272	43050010
exon3566	NM_030666	12188
exon3566	NM_020135	35269
DN604327	NM_001214	60035802
DN604327	NM_207514	60097644
AA668319	NM_001024074	595531
AA668319	NM_003467	1247959
exon4250	NM_005098	120947
exon4250	NM_014294	1111989
BG979415	NM_001004431	127560637
BG979415	NM_022158	127904286
CR738923	NM_006001	11998854
CR738923	NM_017520	12458816
AA167532	NM_016640	589564
AA167532	NM_022483	1921188
AI187902	NM_012387	91077
AI187902	NM_007365	97414
BX117230	NM_018407	268809
BX117230	NM_016134	352702
exon1960	NM_021074	76309
exon1960	NM_006788	449164
H27851	NM_005917	71029
H27851	NM_001001521	323005
exon633	NM_005398	22162
exon633	NM_003972	258015
DA325219	NM_020647	1875144
DA325219	NM_001040613	2213694
W38542	NM_005475	55149
W38542	NM_006768	135022
exon2544	NM_206962	54297380
exon2544	NM_006272	54357208
AA085023	NM_000700	57516
AA085023	NM_000689	274854
AA354437	NM_000919	595235
AA354437	NM_001962	3751342
AA992250	NM_000919	2753857
AA992250	NM_005575	3084543
BX648912	NM_001123068	478227
BX648912	NM_014644	1482344
exon2995	NM_002185	92643
exon2995	NM_174914	270776
BX956548	NM_014176	85282
BX956548	NM_138795	86822
N22663	NM_001002259	494595
N22663	NM_001135811	1065636
BF433116	NM_020459	77337
BF433116	NM_001130979	81744
AI337307	NM_145109	786245
AI337307	NM_152914	848218
chr5:3790400-3802175	NM_152687	697441
chr5:3790400-3802175	NM_005921	897058
exon2777	NM_175725	1480429
exon2777	NM_016302	1540268
CR978317	NM_003884	458882
CR978317	NM_001012413	589335
DA902558	NM_207006	302015
DA902558	NM_032899	303126
BF964156	NM_001145249	15703561
BF964156	NM_024757	16107157
exon1267	NM_024808	106090
exon1267	NM_014832	2421920
exon2244	NM_005413	252558
exon2244	NM_006036	314193
BM083821	NM_006806	2178068
BM083821	NM_001130914	2178068
BI832230	NM_014331	4642410
BI832230	NM_024900	4656665
BX109833	NM_032134	33928
BX109833	NM_182965	42428
FE192735	NM_019885	196587
FE192735	NM_003494	245696
exon2940	NM_001077654	1311571
exon2940	NM_000414	1495301
exon37	NM_057090	99946
exon37	NM_003976	101985
AW005994	NM_172020	179805
AW005994	NM_001013739	298896
exon916	NM_002906	447536
exon916	NM_004398	840364
BF510105	NM_170662	178715
BF510105	NM_020235	2043389
BG186651	NM_015482	24170
BG186651	NM_001128592	212663
BC038381	NM_005286	61907646
BC038381	NM_000913	61913834
BU533451	NM_001040708	2368214
BU533451	NM_014018	2523064
BM852782	NM_022157	297289
BM852782	NM_012333	320906
FN047198	NM_003124	201634
FN047198	NM_004097	231726
exon4564	NM_002197	282348
exon4564	NM_002493	451270
exon1357	NM_153456	13322
exon1357	NM_020121	799497
exon86	NM_006762	698999
exon86	NM_005704	752469
BG949193	NM_001130921	26934219
BG949193	NM_001130923	26934219
BG186839	NM_000957	1327081
BG186839	NM_001902	1935319
R66280	NM_015057	12562
R66280	NM_138444	145449
BM719884	NM_006001	1242061
BM719884	NM_017520	1702023
CA865984	NM_015556	520182
CA865984	NM_021260	697845
W31488	NM_018463	5356
W31488	NM_031474	18008
BG204150	NM_032263	3723788
BG204150	NM_001134435	3733878
exon2966	NM_001134779	730973
exon2966	NM_015342	2197041
exon3289	NM_002356	819571
exon3289	NM_021648	1566545
exon3214	NM_005654	79871
exon3214	NM_032042	114603
AW340022	NM_001029976	45498990
AW340022	NM_014066	45596812
CD000492	NM_032870	1505180
CD000492	NM_017421	1536305
exon79	NM_001144937	44269
exon79	NM_001102592	125890
DA537531	NM_183419	92130
DA537531	NM_152628	170122
BE180783	NM_001349	360111
BE180783	NM_001018046	521325
BF922635	NM_003111	3015
BF922635	NM_001145250	366385
exon2393	NM_001114636	757106
exon2393	NM_001136027	838698
exon1668	NM_006715	13388
exon1668	NM_002833	77129
R65829	NM_203412	27036
R65829	NM_033088	30294
CV404875	NM_078474	15100870
CV404875	NM_025141	15100870
exon1615	NM_016106	1199702
exon1615	NM_015382	1677505
BE544402	NM_001214	88946128
BE544402	NM_207514	89007970
AB032254	NM_002527	224825
AB032254	NM_017417	248345
exon2444	NM_080836	155334
exon2444	NM_003091	157542
CT001622	NM_014382	13179
CT001622	NM_152395	365245
BI521526	NM_014624	19020
BI521526	NM_019554	28039
CD359115	NM_001130921	87750081
CD359115	NM_001130923	87750081
AA300593	NM_000532	92868
AA300593	NM_001097600	661562
exon40	NM_025106	25571
exon40	NM_004285	123765
BF194903	NM_006714	544018
BF194903	NM_001446	569664
CV419769	NM_001077710	1473919
CV419769	NM_016030	1743048
BE048920	NM_015153	3109260
BE048920	NM_001044305	3842280
AW268869	NM_004522	703627
AW268869	NM_177964	957565
BT009824	NM_015891	103123
BT009824	NM_001145128	384362
BI753638	NM_006762	680047
BI753638	NM_005704	771530
U26161	NM_000895	227289
U26161	NM_021229	472118
BG210545	NM_001005749	9647
BG210545	NM_002455	10775
AW884018	NM_000374	2292
AW884018	NM_020365	7198
CD102573	NM_001040448	39384
CD102573	NM_001105662	77869
BF737558	NM_025268	13517101
BF737558	NM_001134876	13548056
exon1970	NM_032048	587170
exon1970	NM_014646	657134
exon2412	NM_005286	56372609
exon2412	NM_000913	56378797
DA490503	NM_006417	340999
DA490503	NM_006820	358932
BU737190	NM_025268	10043320
BU737190	NM_001134876	10074275
BU149307	NM_018211	630657
BU149307	NM_002227	718785
CA391018	NM_206962	88207442
CA391018	NM_006272	88267270
CK904770	NM_138288	278607
CK904770	NM_018453	361598
exon644	NM_012378	14094
exon644	NM_001002918	105273
BG898704	NM_002270	625211
BG898704	NM_003633	1086607
AL832920	NM_001004431	31212782
AL832920	NM_022158	31556431
H95316	NM_018644	15024538
H95316	NM_199297	15183090
exon3150	NM_178276	67722
exon3150	NM_002439	330586
AA806802	NM_001004719	12784827
AA806802	NM_001080841	12829953
H79845	NM_001127387	14968636
H79845	NM_020040	15059888
exon3357	NM_133493	464084
exon3357	NM_001402	771368
BQ432868	NM_002901	75995
BQ432868	NM_024426	372843
exon3445	NM_006372	176555
exon3445	NM_153816	225953
DA382640	NM_058246	28732066
DA382640	NM_005494	28763181
exon4540	NM_000550	684384
exon4540	NM_003829	1096701
AF279783	NM_002642	520088
AF279783	NM_153747	520088
DA509584	NM_033397	596387
DA509584	NM_183239	630874
BQ952305	NM_002822	531517
BQ952305	NM_032256	573953
exon1672	NM_006715	56304
exon1672	NM_015492	87040
exon4406	NM_024787	203417
exon4406	NM_024025	246995
DB337334	NM_138736	91251
DB337334	NM_001025195	249374
exon3584	NM_001624	386267
exon3584	NM_002726	722412
AF272982	NM_005286	126741924
AF272982	NM_000913	126748112
chr1:4325150-4335375	NM_025179	54101
chr1:4325150-4335375	NM_001773	56345
CV348919	NM_032436	58965936
CV348919	NM_001078645	59020583
BQ893162	NM_021728	392196
BQ893162	NM_182926	637694
BM727768	NM_018302	1635038
BM727768	NM_018290	1877465
exon4138	NM_006837	623399
exon4138	NM_019607	1004726
AW177031	NM_015475	270342
AW177031	NM_170672	304907
AA434596	NM_025268	4271794
AA434596	NM_001134876	4302749
CB047659	NM_033411	156594
CB047659	NM_015599	159915
exon3844	NM_001098629	4401
exon3844	NM_012470	21355
exon2063	NM_198477	123695
exon2063	NM_005357	139253
AL042013	NM_025268	22490908
AL042013	NM_001134876	22521863
exon16	NM_017768	286143
exon16	NM_001031693	496139
exon1073	NM_001145108	511667
exon1073	NM_004719	530587
CR743903	NM_001145249	7118573
CR743903	NM_024757	7522169
AA769057	NM_018127	147315
AA769057	NM_006041	1135643
BX484258	NM_018971	240720
BX484258	NM_001012505	411908
BU943130	NM_006999	836778
BU943130	NM_017755	960782
exon497	NM_021045	707204
exon497	NM_145011	828100
BQ707656	NM_012186	518079
BQ707656	NM_005764	746032
AW135489	NM_013952	65875
AW135489	NM_013951	65875
AV732463	NM_001012419	3412083
AV732463	NM_001098806	4610990
AA368654	NM_032044	7770396
AA368654	NM_005518	7813081
BP872601	NM_058246	11514628
BP872601	NM_005494	11545743
exon2	NM_000775	362422
exon2	NM_018291	526443
AI925460	NM_032784	449429
AI925460	NM_030963	597401
BF360046	NM_016106	8711
BF360046	NM_015382	355206
exon3538	NM_016485	285284
exon3538	NM_002511	417433
EL583494	NM_206962	10216263
EL583494	NM_006272	10276091
exon9	NM_032044	4992666
exon9	NM_005518	5035351
CD515754	NM_000367	207332
CD515754	NM_005124	214178
BQ932214	NM_001115	209294
BQ932214	NM_001080399	773849
DA342801	NM_024830	29409
DA342801	NM_030782	208483
exon2761	NM_020754	475089
exon2761	NM_018266	611570
BF878812	NM_001100163	32359
BF878812	NM_130385	32359
R65932	NM_004515	20074
R65932	NM_005979	62838
AA436674	NM_001136216	502455
AA436674	NM_052929	597195
exon265	NM_005268	23085
exon265	NM_153212	29142
AK123065	NM_001553	2759695
AK123065	NM_000938	2838900
exon2378	NM_001031738	13452
exon2378	NM_000542	73764
exon3377	NM_001402	224416
exon3377	NM_133493	404457
BX119492	NM_001142623	80706
BX119492	NM_001524	89786
AA776826	NM_012097	64243
AA776826	NM_005168	1405072
BM314487	NM_002276	22586
BM314487	NM_000526	30846
chr1:10834200-10846175	NM_001079874	1233699
chr1:10834200-10846175	NM_001102592	2310827
BX101700	NM_005721	678280
BX101700	NM_007082	993472
FN047407	NM_004496	731378
FN047407	NM_014990	1049180
BM922457	NM_001004719	14717436
BM922457	NM_001080841	14762562
exon2103	NM_031902	113926
exon2103	NM_144707	301175
exon476	NM_033397	596530
exon476	NM_183239	631017
BM475999	NM_033631	62349
BM475999	NM_001102399	288109
BF895824	NM_033178	14631189
BF895824	NM_001143764	14737326
exon2766	NM_015141	191743
exon2766	NM_178862	268719
exon3212	NM_001017971	1232784
exon3212	NM_001025	1272696
exon3199	NM_001369	740658
exon3199	NM_004394	2186757
exon2072	NM_003422	110262834
exon2072	NM_003969	110277433
AI732319	NM_014583	544334
AI732319	NM_001234	776319
AA431270	NM_144633	86092
AA431270	NM_001131010	623196
DB339168	NM_014867	415755
DB339168	NM_207332	1687045
CN284366	NM_000919	194420
CN284366	NM_001962	4705483
BF849844	NM_175721	217319
BF849844	NM_012293	435743
AV718611	NM_001214	7481898
AV718611	NM_207514	7543740
R12485	NM_006544	319794
R12485	NM_002788	656057
AW138314	NM_001128615	36439
AW138314	NM_181727	40315
exon2070	NM_003422	106459196
exon2070	NM_003969	106473795
DB236537	NM_001105	292491
DB236537	NM_001017920	627648
DA642715	NM_001085452	628166
DA642715	NM_001113541	801225
BF673952	NM_007351	1015995
BF673952	NM_007308	1134944
BX490662	NM_006309	1262377
BX490662	NM_002078	1452998
AI905520	NM_144573	288253
AI905520	NM_006820	388114
AI133455	NM_006644	331711
AI133455	NM_002128	338462
exon413	NM_024693	195908
exon413	NM_015542	373573
CD519095	NM_053027	152882
CD519095	NM_053026	152882
DA331274	NM_001385	763506
DA331274	NM_030788	873867
BG777151	NM_152271	85381
BG777151	NM_006094	235016
AA732281	NM_004130	341262
AA732281	NM_003071	379791
BQ882304	NM_005253	78275
BQ882304	NM_206876	258726
BG779924	NM_001142857	841181
BG779924	NM_003350	1514597
AI933380	NM_001080397	296768
AI933380	NM_012102	324842
DA264744	NM_020361	152903
DA264744	NM_006837	206791
AA594023	NM_145869	302566
AA594023	NM_001012973	363110
exon848	NM_016147	21674
exon848	NM_003356	139872
BX106769	NM_003422	36512686
BX106769	NM_003969	36527285
exon3195	NM_031900	102994
exon3195	NM_018321	225282
BE777474	NM_001029976	45368382
BE777474	NM_014066	45466204
AW204243	NM_014913	39111738
AW204243	NM_024805	39203580
AV763465	NM_001128615	36488
AV763465	NM_181727	40364
exon3205	NM_001369	993207
exon3205	NM_004394	1928584
exon96	NM_001144937	56000
exon96	NM_001048210	103533
BU567630	NM_005720	103929
BU567630	NM_020429	126565
AI700526	NM_005875	370240
AI700526	NM_017875	533965
BG254779	NM_005098	141527
BG254779	NM_014294	1091292
AW969510	NM_003422	1237387
AW969510	NM_003969	1251986
BG953017	NM_014331	249020
BG953017	NM_030648	1590964
EL583838	NM_206962	83648607
EL583838	NM_006272	83708435
BF955851	NM_003415	10236210
BF955851	NM_005895	10610383
FN089738	NM_006544	320340
FN089738	NM_002788	655113
DB050422	NM_013233	41060
DB050422	NM_203463	167331
BX438910	NM_000971	23561
BX438910	NM_014393	231968
exon2774	NM_014043	1693452
exon2774	NM_000306	1725822
AI497769	NM_152326	7788
AI497769	NM_015156	93823
exon3222	NM_002397	2506536
exon3222	NM_001131005	2506536
exon1441	NM_001017923	285917
exon1441	NM_018353	591803
exon3156	NM_001017372	381687
exon3156	NM_016048	510916
BG827781	NM_003292	1036561
BG827781	NM_017673	2120105
BG258490	NM_001017923	367442
BG258490	NM_018353	673328
BG220112	NM_000066	42543
BG220112	NM_177414	306948
BM021902	NM_138787	323346
BM021902	NM_000448	402853
BX112277	NM_016095	267451
BX112277	NM_206967	297294
exon1479	NM_001013354	10898134
exon1479	NM_001005500	11768862
chr13:37380475-37450700	NM_152324	357918
chr13:37380475-37450700	NM_003899	396431
DA195606	NM_006668	8127
DA195606	NM_001008707	57839
DB454728	NM_194071	161339
DB454728	NM_130841	541655
exon2402	NM_005286	65782957
exon2402	NM_000913	65789145
exon2600	NM_145637	2783
exon2600	NM_030882	3094
HMlincRNA599	NM_018694	113487
HMlincRNA599	NM_024623	116359
DB281306	NM_175725	1734181
DB281306	NM_016302	1794020
AK292687	NM_003422	12072509
AK292687	NM_003969	12087108
AA457003	NM_152230	755797
AA457003	NM_001080512	1073087
AW173069	NM_005286	78938053
AW173069	NM_000913	78944241
H08627	NM_005286	32930297
H08627	NM_000913	32936485
BF036015	NM_018184	127050
BF036015	NM_003670	322788
chr9:136300550-136313775	NM_001113541	445345
chr9:136300550-136313775	NM_001085452	984507
CN292254	NM_153213	87207
CN292254	NM_198546	98119
BF958479	NM_003415	1464228
BF958479	NM_005895	1838401
R58488	NM_032312	417468
R58488	NM_032574	684281
exon416	NM_001083914	189733
exon416	NM_078469	472532
BC039493	NM_007262	8880
BC039493	NM_018948	58946
AA922202	NM_001113347	152786
AA922202	NM_016287	277676
CK904747	NM_021571	17427
CK904747	NM_000855	1566668
exon57	NM_002790	85516
exon57	NM_001134403	177745
BF209906	NM_003756	979893
BF209906	NM_006265	1181012
exon487	NM_033178	36984213
exon487	NM_001143764	37090350
AB527916	NM_001134422	147162
AB527916	NM_001134423	148029
exon4568	NM_016525	29396
exon4568	NM_020702	219292
exon639	NM_001353	487476
exon639	NM_001135241	524127
CB111221	NM_019885	336915
CB111221	NM_003124	397639
AA954643	NM_001102396	2385
AA954643	NM_198459	96661
CD686628	NM_001029976	2661625
CD686628	NM_014066	2759447
BX092746	NM_025268	53264616
BX092746	NM_001134876	53295571
exon99	NM_019079	129896
exon99	NM_032852	206690
CB053879	NM_001080399	142920
CB053879	NM_144649	507407
exon2235	NM_004389	223912
exon2235	NM_002580	1712941
N80091	NM_004498	21918
N80091	NM_006628	165950
DA162286	NM_020154	75226
DA162286	NM_152595	93276
EG328528	NM_001042533	237861
EG328528	NM_032778	237861
AA464870	NM_014331	2990922
AA464870	NM_030648	4332866
AI917568	NM_153228	106411
AI917568	NM_003647	234347
exon1477	NM_025268	22870165
exon1477	NM_001134876	22901120
BQ707722	NM_020917	48907
BQ707722	NM_001012756	71579
exon3189	NM_001017372	338841
exon3189	NM_016048	468070
BF984667	NM_003012	625973
BF984667	NM_178819	942202
BX107959	NM_175725	1500705
BX107959	NM_016302	1560544
DB302442	NM_014943	240900
DB302442	NM_024295	472567
exon3467	NM_173561	459761
exon3467	NM_145063	499521
exon3115	NM_004385	1453408
exon3115	NM_001017971	2717061
exon2606	NM_001130921	121649157
exon2606	NM_001130923	121649157
DW439699	NM_020888	42792
DW439699	NM_003680	76120
AW204592	NM_030810	968214
AW204592	NM_001145549	969128
BU853904	NM_018341	203243
BU853904	NM_018288	260754
BM789329	NM_015483	37858
BM789329	NM_001002010	83857
exon2242	NM_001123363	47710
exon2242	NM_207181	377588
BG181719	NM_194356	738180
BG181719	NM_006325	820650
DA538556	NM_025268	44902028
DA538556	NM_001134876	44932983
chr18:10070425-10083725	NM_194449	70777
chr18:10070425-10083725	NM_000657	266345
exon1604	NM_014909	141072
exon1604	NM_015305	166423
CV378300	NM_001004431	28034496
CV378300	NM_022158	28378145
BG531295	NM_005721	678802
BG531295	NM_007082	993994
exon254	NM_001130043	436776
exon254	NM_001130042	436776
AW895072	NM_025268	20281511
AW895072	NM_001134876	20312466
BG485036	NM_194356	2809097
BG485036	NM_006325	2891567
CV325906	NM_013396	10877510
CV325906	NM_001005732	11217856
CV397558	NM_000066	382684
CV397558	NM_015306	1313026
AI203030	NM_014112	1378552
AI203030	NM_003756	2614888
CV341799	NM_001013354	11898737
CV341799	NM_001005500	12769465
R31531	NM_014867	245224
R31531	NM_207332	1516514
AA769410	NM_001011	1415080
AA769410	NM_016030	1559115
AI609057	NM_001128636	2416
AI609057	NM_003550	73737
BG208909	NM_144781	37519274
BG208909	NM_002598	37519274
exon2953	NM_001799	212165
exon2953	NM_001015891	329096
BU078958	NM_013952	54307
BU078958	NM_013951	54307
exon4234	NM_172239	249016
exon4234	NM_007013	411440
BQ581966	NM_030784	2934839
BQ581966	NM_032602	3754672
R40201	NM_005286	184121196
R40201	NM_000913	184127384
exon918	NM_002422	67622
exon918	NM_002423	380486
BG954830	NM_022728	97184
BG954830	NM_002047	239772
exon2436	NM_005286	10297430
exon2436	NM_000913	10303618
AI769380	NM_139343	1059177
AI769380	NM_139351	1059177
exon3191	NM_006317	3662835
exon3191	NM_033414	4473884
M85974	NM_001284	93957
M85974	NM_181836	121730
DB215165	NM_032436	35742356
DB215165	NM_001078645	35797003
DB020275	NM_003211	8261
DB020275	NM_003299	49213
BE179982	NM_001136027	1000995
BE179982	NM_001114636	1113581
DB350663	NM_001033667	115278
DB350663	NM_020335	115711
exon2258	NM_005721	678270
exon2258	NM_007082	993462
HMlincRNA716	NM_003422	70712614
HMlincRNA716	NM_003969	70727213
CA773391	NM_001123068	3309832
CA773391	NM_014644	4313949
BF763968	NM_014913	30681633
BF763968	NM_024805	30773475
BQ285910	NM_001004431	58326428
BQ285910	NM_022158	58670077
AW855737	NM_032390	597239
AW855737	NM_005270	1341513
AA993259	NM_015641	526586
AA993259	NM_152829	539040
BC008245	NM_021934	42697
BC008245	NM_001081492	48444
exon4058	NM_172239	127213
exon4058	NM_000067	309218
exon1385	NM_020866	2167373
exon1385	NM_024808	5194689
AW860217	NM_001214	135742945
AW860217	NM_207514	135804787
CR740605	NM_003689	108574
CR740605	NM_012067	131934
exon1079	NM_007062	50256
exon1079	NM_001018072	103094
CX166999	NM_033088	16727
CX166999	NM_000757	87934
BG184652	NM_020647	1109089
BG184652	NM_001040613	1447639
BG250005	NM_019022	1399871
BG250005	NM_014177	4032675
AW855657	NM_024653	118646
AW855657	NM_020979	223882
BF765794	NM_001214	3679928
BF765794	NM_207514	3741770
DB297778	NM_016651	346160
DB297778	NM_022571	461475
exon1225	NM_001099650	30892
exon1225	NM_201515	149510
HMlincRNA913	NM_005286	48229506
HMlincRNA913	NM_000913	48235694
CR613732	NM_138981	51140
CR613732	NM_031305	156123
exon1471	NM_145113	186996
exon1471	NM_145116	186996
DB336518	NM_152419	394385
DB336518	NM_001135674	1044216
CN265525	NM_078474	6670429
CN265525	NM_025141	6670429
BP421607	NM_025268	99269801
BP421607	NM_001134876	99300756
exon2863	NM_152621	96571
exon2863	NM_005443	291352
exon3544	NM_001624	355495
exon3544	NM_002726	753067
exon3146	NM_133344	121441
exon3146	NM_002873	121444
AK125138	NM_001033025	67713
AK125138	NM_001078	223530
BX282843	NM_014913	109635542
BX282843	NM_024805	109727384
exon844	NM_001098517	230453
exon844	NM_032725	1012709
AA309269	NM_033178	104050960
AA309269	NM_001143764	104157097
exon2744	NM_032359	117669
exon2744	NM_001042459	181767
DA233614	NM_001102396	2554
DA233614	NM_198459	96649
BE765130	NM_139286	33638
BE765130	NM_017688	39643
exon2372	NM_138735	1493541
exon2372	NM_001127397	1945166
exon586	NM_003577	150264
exon586	NM_014468	157894
N56605	NM_005760	118043
N56605	NM_002759	192593
EL583860	NM_052954	532526
EL583860	NM_000484	934975
DA299894	NM_001123068	2368037
DA299894	NM_014644	3372154
exon2757	NM_173825	246511
exon2757	NM_004547	386720
BF508809	NM_018353	444640
BF508809	NM_001017923	790785
CR743234	NM_032390	2107646
CR743234	NM_005270	2851920
AW866755	NM_001127397	742766
AW866755	NM_138448	1071108
exon653	NM_018644	27849065
exon653	NM_199297	28007617
T02980	NM_018280	30648
T02980	NM_017931	248170
BE267271	NM_001130043	34288
BE267271	NM_001130042	34288
AL523338	NM_032488	72884
AL523338	NM_005357	87379
exon427	NM_002247	46338
exon427	NM_032024	280910
BG745190	NM_006262	15572
BG745190	NM_001100620	43634
DA806169	NM_002270	500023
DA806169	NM_015084	1094154
exon2941	NM_024930	4043
exon2941	NM_174889	96329
BG477047	NM_021211	217830
BG477047	NM_001124	326715
BQ950928	NM_025195	511058
BQ950928	NM_173685	582335
BG897805	NM_004360	41676
BG897805	NM_001793	178163
CD675752	NM_000158	2188953
CD675752	NM_014043	3276168
exon803	NM_001004757	21994
exon803	NM_001005163	88500
BQ644557	NM_003680	9088
BQ644557	NM_030786	62527
exon1971	NM_014913	38682499
exon1971	NM_024805	38774341
EG327501	NM_001135648	46034
EG327501	NM_001079823	316252
exon3560	NM_030784	3252737
exon3560	NM_032602	3436634
BF327102	NM_001123068	4819201
BF327102	NM_014644	5823318
AA351697	NM_003893	37167
AA351697	NM_001113407	37167
FN062622	NM_001839	330333
FN062622	NM_152369	362266
exon1321	NM_032436	11371083
exon1321	NM_001078645	11425730
AA908678	NM_003415	20078416
AA908678	NM_005895	20452589
BF978043	NM_000066	42155
BF978043	NM_177414	306948
CV409119	NM_022564	499210
CV409119	NM_001359	1174486
exon1523	NM_025268	32194581
exon1523	NM_001134876	32225536
T57180	NM_032436	13848450
T57180	NM_001078645	13903097
AA610696	NM_032390	1410871
AA610696	NM_005270	2155145
exon1536	NM_021260	9424
exon1536	NM_021239	21854
exon931	NM_018644	14274453
exon931	NM_199297	14433005
exon18	NM_032414	50850
exon18	NM_006402	100280
AA668276	NM_015475	1509072
AA668276	NM_170672	1543637
EL583504	NM_206962	61405632
EL583504	NM_006272	61465460
BU928047	NM_015641	526561
BU928047	NM_152829	539015
exon4423	NM_014112	1378339
exon4423	NM_003756	2614675
exon3513	NM_001500	169062
exon3513	NM_020135	350591
T76999	NM_025268	24330439
T76999	NM_001134876	24361394
exon4127	NM_152271	123536
exon4127	NM_006094	204084
CA390507	NM_001214	87445236
CA390507	NM_207514	87507078
BE044828	NM_025268	112038344
BE044828	NM_001134876	112069299
CA455044	NM_000064	3222
CA455044	NM_003807	3551
DA304155	NM_000532	174636
DA304155	NM_001097600	743330
DA928996	NM_001040708	1504699
DA928996	NM_014018	1659549
BE622274	NM_006309	763108
BE622274	NM_002078	953729
AA582456	NM_022553	39565
AA582456	NM_002263	80019
exon1081	NM_000921	263640
exon1081	NM_134431	319553
exon1612	NM_025268	37251515
exon1612	NM_001134876	37282470
R34772	NM_000420	1467
R34772	NM_178829	23013
CV409363	NM_015441	22121
CV409363	NM_014697	23283
BG185008	NM_145160	46734
BG185008	NM_016166	198635
AW440929	NM_001011	1558105
AW440929	NM_016030	1702140
BG206277	NM_000158	519044
BG206277	NM_002941	2512935
BE089504	NM_005286	15698611
BE089504	NM_000913	15704799
exon3202	NM_001799	227027
exon3202	NM_001015891	343958
BE964133	NM_018142	121444
BE964133	NM_022071	299730
exon1217	NM_016569	20388
exon1217	NM_000192	296110
H90844	NM_058246	23656771
H90844	NM_005494	23687886
exon4220	NM_002865	87593
exon4220	NM_017780	249373
AI702060	NM_001129993	349796
AI702060	NM_032506	350153
exon1207	NM_001843	1709249
exon1207	NM_001099650	3098539
BE467516	NM_005721	678279
BE467516	NM_007082	993471
R49645	NM_014413	21873
R49645	NM_006303	57268
W00380	NM_001123068	10873736
W00380	NM_032044	11528884
CB054901	NM_032436	20379142
CB054901	NM_001078645	20433789
HMlincRNA277	NM_001004431	63492601
HMlincRNA277	NM_022158	63836250
exon20	NM_152371	175229
exon20	NM_003820	201378
exon1676	NM_078474	31867789
exon1676	NM_025141	31867789
AJ709552	NM_198060	227506
AJ709552	NM_006175	227506
CB963823	NM_138716	142439
CB963823	NM_006765	200621
exon3378	NM_001624	386281
exon3378	NM_002726	722359
exon1720	NM_001214	32423235
exon1720	NM_207514	32485077
AI084258	NM_001113482	32735
AI084258	NM_024640	41575
exon17	NM_001029882	5456
exon17	NM_002038	56136
BF240020	NM_018142	397229
BF240020	NM_022071	853499
BM466845	NM_004258	30385
BM466845	NM_001542	303430
exon372	NM_032044	5194444
exon372	NM_005518	5237129
exon1719	NM_001214	47395887
exon1719	NM_207514	47457729
DA318447	NM_005253	117929
DA318447	NM_206876	219031
AI911416	NM_030915	26212
AI911416	NM_004304	364679
exon450	NM_018180	78272
exon450	NM_078469	116780
CN281308	NM_022127	215447
CN281308	NM_025211	244012
DA938684	NM_001005239	8520891
DA938684	NM_014339	9637916
exon4061	NM_018120	765543
exon4061	NM_002604	884523
HMlincRNA1049	NM_000831	72532
HMlincRNA1049	NM_156039	239615
CA950473	NM_198080	841488
CA950473	NM_018448	960343
exon1768	NM_144602	328220
exon1768	NM_153029	435250
BU565019	NM_015702	162948
BU565019	NM_177964	191255
exon4580	NM_139246	2040
exon4580	NM_002486	35383
DB284822	NM_172129	208384
DB284822	NM_001221	208384
AI143775	NM_014981	248449
AI143775	NM_020235	320045
BQ278378	NM_001024074	2435698
BQ278378	NM_003937	2454202
DW408355	NM_175725	416269
DW408355	NM_016302	476108
AW269953	NM_006417	811321
AW269953	NM_006820	829254
exon4570	NM_001001938	59208
exon4570	NM_005226	59792
AX746864	NM_025268	3180195
AX746864	NM_001134876	3211150
exon264	NM_152238	721115
exon264	NM_015976	721115
exon2996	NM_001040440	21356
exon2996	NM_021649	243988
BF241006	NM_001123068	8067756
BF241006	NM_014644	9071873
BI832043	NM_001004699	163179
BI832043	NM_001001958	178815
AI202934	NM_001013699	251572
AI202934	NM_001135812	717588
DB012195	NM_015476	4720620
DB012195	NM_025135	4769760
BF509021	NM_001100412	2906255
BF509021	NM_013235	2906255
BG428766	NM_001102396	2372
BG428766	NM_198459	96661
exon3379	NM_001253	339668
exon3379	NM_020745	473385
exon929	NM_018644	14848110
exon929	NM_199297	15006662
exon817	NM_000855	5214
exon817	NM_001130037	909121
exon2119	NM_003849	264505
exon2119	NM_001080824	662649
AK098787	NM_183419	93549
AK098787	NM_152628	168853
T12556	NM_139286	33224
T12556	NM_017688	40377
exon1680	NM_078474	22228267
exon1680	NM_025141	22228267
AW867585	NM_000311	107017
AW867585	NM_183079	107017
exon3145	NM_031900	100094
exon3145	NM_018321	222382
BI044007	NM_019002	6907
BI044007	NM_020143	730963
DA625237	NM_012257	277629
DA625237	NM_005746	606125
CA392304	NM_194291	16375
CA392304	NM_005005	149816
BE569002	NM_207181	109241
BE569002	NM_001123363	456390
T92947	NM_000957	1189030
T92947	NM_001902	1797268
exon2599	NM_004782	8815
exon2599	NM_005207	16825
exon2061	NM_024840	6991
exon2061	NM_001031721	6991
exon3083	NM_199234	358584
exon3083	NM_199231	358584
exon1599	NM_018418	1725012
exon1599	NM_207662	1933746
exon2597	NM_003312	30418
exon2597	NM_031910	63861
BF900808	NM_031291	1216400
BF900808	NM_152778	1403806
CB044822	NM_000158	990496
CB044822	NM_002941	2984387
BG981136	NM_001029865	582860
BG981136	NM_182964	621583
CK003864	NM_001135789	599975
CK003864	NM_178230	600321
BX110602	NM_170662	61898
BX110602	NM_001627	354041
CR745102	NM_024336	1429
CR745102	NM_001012398	778116
BU595128	NM_004522	1248903
BU595128	NM_177964	1502841
EL583481	NM_206962	79030848
EL583481	NM_006272	79090676
AK128672	NM_002947	100284
AK128672	NM_020156	292156
BG201765	NM_033300	165157
BG201765	NM_017522	165252
AW851803	NM_006001	16396833
AW851803	NM_017520	16856795
exon4417	NM_006330	101542
exon4417	NM_170587	244258
AW471182	NM_001624	385322
AW471182	NM_002726	723293
AV747682	NM_003243	449228
AV747682	NM_173567	798859
CA389012	NM_000871	15351
CA389012	NM_182744	36461
BG402451	NM_001385	1131457
BG402451	NM_030788	1241818
BG571252	NM_025195	1038405
BG571252	NM_173685	1109682
exon3002	NM_001001419	15761
exon3002	NM_000590	220880
AW270097	NM_017549	538098
AW270097	NM_001637	657847
exon847	NM_021926	74063
exon847	NM_001127219	106239
CD244767	NM_001145249	13144733
CD244767	NM_024757	13548329
CV320954	NM_017774	1013034
CV320954	NM_182757	1052402
CV363702	NM_001113498	211312
CV363702	NM_080746	1234272
BX098234	NM_018291	240403
BX098234	NM_002228	272282
chr3:16732325-16743650	NM_024665	436678
chr3:16732325-16743650	NM_022470	2439661
exon1179	NM_175895	1907594
exon1179	NM_020700	1949827
chr8:143507200-143521850	NM_001136572	125869
chr8:143507200-143521850	NM_001040705	152639
AV755552	NM_000183	36825
AV755552	NM_194322	249281
FN068825	NM_144781	9863076
FN068825	NM_002598	9863076
AW119090	NM_175895	592919
AW119090	NM_020700	635152
CV399073	NM_014713	489117
CV399073	NM_001006946	657263
DW424231	NM_033178	6811081
DW424231	NM_001143764	6917218
AA745017	NM_021632	33075
AA745017	NM_032679	42522
exon3361	NM_001144769	108388
exon3361	NM_004282	109059
exon816	NM_018259	2749112
exon816	NM_016142	3070764
exon2760	NM_175725	3049203
exon2760	NM_016302	3109042
CB219568	NM_003806	672390
CB219568	NM_016569	1504565
exon574	NM_032997	435360
exon574	NM_007057	435360
BF203709	NM_001127397	742931
BF203709	NM_138448	1071273
DB337502	NM_006001	1353269
DB337502	NM_017520	1813231
CD103303	NM_000170	2745156
CD103303	NM_001001874	3058948
DB259331	NM_003937	980384
DB259331	NM_001006636	2048772
BG926920	NM_002397	1073714
BG926920	NM_001131005	1073714
BF328678	NM_018644	1757344
BF328678	NM_199297	1915896
exon4432	NM_001568	26184
exon4432	NM_014673	268065
AV721649	NM_003799	830451
AV721649	NM_020232	1869266
BF769408	NM_006536	247759
BF769408	NM_016009	528247
DA860017	NM_025268	36781450
DA860017	NM_001134876	36812405
exon4416	NM_207411	1501567
exon4416	NM_005218	1563626
HMlincRNA1548	NM_078474	6670061
HMlincRNA1548	NM_025141	6670061
BE084655	NM_001099744	1448249
BE084655	NM_001099756	1496850
DB339348	NM_058246	2060782
DB339348	NM_005494	2091897
exon371	NM_020888	24974
exon371	NM_003680	58302
exon252	NM_201626	1465155
exon252	NM_001130043	1492404
AI084187	NM_001004719	3400457
AI084187	NM_001080841	3445583
AB464415	NM_003422	14521961
AB464415	NM_003969	14536560
exon1475	NM_015156	17323
exon1475	NM_145725	28334
BG214551	NM_001135000	93495
BG214551	NM_001134999	93495
BF767775	NM_033430	293912
BF767775	NM_000134	599038
AA868275	NM_170739	24710
AA868275	NM_001024957	64099
DA148612	NM_156039	404495
DA148612	NM_156038	404495
BF675100	NM_001321	341956
BF675100	NM_020841	661166
AW138139	NM_014913	47486437
AW138139	NM_024805	47578279
AI214699	NM_053027	60394
AI214699	NM_053026	60394
exon626	NM_022079	1726574
exon626	NM_022129	2087335
BM674103	NM_025268	78963522
BM674103	NM_001134876	78994477
AW967589	NM_144633	45663
AW967589	NM_003884	458496
BG214847	NM_001902	492726
BG214847	NM_001031693	564274
AK094576	NM_032390	966173
AK094576	NM_005270	1710447
exon3595	NM_002263	36345
exon3595	NM_003190	40500
AI298656	NM_006001	17657882
AI298656	NM_017520	18117844
BF670611	NM_001017971	1204272
BF670611	NM_001025	1244184
F12636	NM_207305	215827
F12636	NM_003070	1680813
DB307950	NM_003059	144185
DB307950	NM_002188	169065
BG184874	NM_178569	417725
BG184874	NM_004553	518247
exon3458	NM_033411	660820
exon3458	NM_015599	664141
BX108284	NM_018206	2454566
BX108284	NM_182493	2497171
DB343213	NM_001004431	44162476
DB343213	NM_022158	44506125
exon3	NM_001005783	590298
exon3	NM_016527	590298
exon1465	NM_001004712	24539
exon1465	NM_001005483	118154
CV369137	NM_139343	489766
CV369137	NM_139351	489766
AW665322	NM_178569	418217
AW665322	NM_004553	517633
DB044544	NM_024665	357792
DB044544	NM_022470	2360775
exon2407	NM_181528	313155
exon2407	NM_016100	313155
chr1:34594000-34611425	NM_032044	4990895
chr1:34594000-34611425	NM_005518	5033580
AW615250	NM_002047	11074
AW615250	NM_006092	93825
exon2190	NM_003162	146560
exon2190	NM_019024	279241
CB124915	NM_021260	31766
CB124915	NM_178441	31766
BU853136	NM_032233	228036
BU853136	NM_199123	240094
BG182628	NM_002794	53880
BG182628	NM_152374	164618
N63056	NM_014294	481327
N63056	NM_005098	1749431
FN088814	NM_014913	42833461
FN088814	NM_024805	42925303
AW769039	NM_005760	138508
AW769039	NM_002759	213058
AL038637	NM_005286	44472384
AL038637	NM_000913	44478572
CV392434	NM_139286	33219
CV392434	NM_017688	40383
HMlincRNA392	NM_080596	184378
HMlincRNA392	NM_003495	192267
AA705506	NM_003467	376364
AA705506	NM_001008540	378276
BE393881	NM_001136027	1001653
BE393881	NM_001114636	1114239
exon677	NM_012250	403472
exon677	NM_016451	583055
BQ941633	NM_018011	661676
BQ941633	NM_001145645	1039708
BI771000	NM_001843	24414
BI771000	NM_001099650	986734
AA628214	NM_030810	608078
AA628214	NM_001145549	608992
exon3355	NM_005627	42286
exon3355	NM_001143676	42287
BU660565	NM_207002	213531
BU660565	NM_001142807	224155
exon3537	NM_152734	435
exon3537	NM_153370	69004
BF127413	NM_001016	103333
BF127413	NM_078488	157438
AI942292	NM_003392	366203
AI942292	NM_015224	766035
exon2638	NM_004393	50323
exon2638	NM_020998	97552
BQ941959	NM_152342	1084362
BQ941959	NM_130791	1240681
CN270476	NM_001011669	64372
CN270476	NM_001023	208479
exon455	NM_144661	165818
exon455	NM_000936	267932
BG777293	NM_001005221	7794043
BG777293	NM_006098	7918363
exon587	NM_001136178	1911667
exon587	NM_000399	1914468
BF366705	NM_015023	25975
BF366705	NM_032872	133481
BG222385	NM_012302	916666
BG222385	NM_006417	2211185
CV416649	NM_002354	271060
CV416649	NM_000251	305036
DB333038	NM_014223	73300
DB333038	NM_198494	121222
CD110511	NM_002356	819307
CD110511	NM_021648	1566606
BX105618	NM_003415	48316967
BX105618	NM_005895	48691140
exon1219	NM_018448	8159
exon1219	NM_020401	1425829
exon3545	NM_016485	283726
exon3545	NM_002511	415875
CN292553	NM_001023	22860
CN292553	NM_002350	38300
CK299764	NM_014713	35822
CK299764	NM_001006946	112895
exon488	NM_199461	40768
exon488	NM_003750	46081
exon68	NM_014597	131533
exon68	NM_002858	198819
DA922283	NM_001098517	230297
DA922283	NM_032725	1012894
BM545521	NM_001077710	287283
BM545521	NM_175721	1072299
exon3585	NM_001624	385969
exon3585	NM_002726	722700
H01815	NM_015476	1981531
H01815	NM_025135	2030671
exon2874	NM_000583	30210
exon2874	NM_001134742	138689
exon95	NM_001123068	225203
exon95	NM_014644	1229320
BX100371	NM_001001701	1314396
BX100371	NM_000134	1335227
exon4582	NM_032823	430863
exon4582	NM_007001	792059
exon78	NM_032044	2903765
exon78	NM_005518	2946450
H61576	NM_003887	435409
H61576	NM_001135191	435409
BQ357063	NM_006254	45615
BQ357063	NM_001064	110047
R34250	NM_018644	66911647
R34250	NM_199297	67070199
exon1535	NM_022571	42815
exon1535	NM_144581	51981
BG204929	NM_001029976	91583298
BG204929	NM_014066	91681120
DB100335	NM_001214	49115563
DB100335	NM_207514	49177405
CD518212	NM_032611	167037
CD518212	NM_007079	167037
BQ065129	NM_199512	16758
BQ065129	NM_199511	16758
exon420	NM_016204	91853
exon420	NM_153034	134838
AV699488	NM_001031836	669136
AV699488	NM_021631	773291
BF891429	NM_002580	418140
BF891429	NM_138938	418233
BF950052	NM_013396	14397939
BF950052	NM_001005732	14738285
Z46980	NM_206962	68201693
Z46980	NM_006272	68261521
AI340242	NM_014913	39112282
AI340242	NM_024805	39204124
AA309472	NM_052968	13727
AA309472	NM_001040455	17051
AI928758	NM_019044	46855
AI928758	NM_016133	219758
BM801148	NM_172069	169423
BM801148	NM_006887	240182
AA608819	NM_032436	94381602
AA608819	NM_001078645	94436249
CU677314	NM_001121	1898048
CU677314	NM_016824	1898048
BG898852	NM_002205	25219
BG898852	NM_005337	53129
HMlincRNA1270	NM_058246	28424955
HMlincRNA1270	NM_005494	28456070
BU171414	NM_014638	9347
BU171414	NM_018216	41568
EG328251	NM_003422	68135607
EG328251	NM_003969	68150206
AB371477	NM_025268	1613365
AB371477	NM_001134876	1644320
DR979916	NM_001080530	427437
DR979916	NM_032167	948442
exon1783	NM_001004431	36464903
exon1783	NM_022158	36808552
exon2861	NM_172129	208121
exon2861	NM_001221	208121
BQ709504	NM_014600	211925
BQ709504	NM_030915	302670
BF242157	NM_001143764	7376
BF242157	NM_000773	33894
EL584957	NM_001145444	339274
EL584957	NM_175858	435510
AA948404	NM_002766	9253
AA948404	NM_182565	17096
DB317705	NM_017774	491590
DB317705	NM_003107	1550874
AA563615	NM_001018136	1688766
AA563615	NM_001018139	1688766
BM926136	NM_032436	1000011
BM926136	NM_001078645	1054658
BG741681	NM_001214	40587583
BG741681	NM_207514	40649425
DR422368	NM_002355	185839
DR422368	NM_004426	194031
AI023615	NM_078474	87630745
AI023615	NM_025141	87630745
DB095186	NM_001962	60359
DB095186	NM_014819	2018179
exon2900	NM_004181	97710
exon2900	NM_024677	349056
chr5:67711025-67754775	NM_178569	410504
chr5:67711025-67754775	NM_004553	525156
exon3211	NM_030964	692327
exon3211	NM_005471	1004327
N98897	NM_145693	1715535
N98897	NM_012344	1872739
AK130020	NM_001127350	58197
AK130020	NM_001048197	80929
BG758151	NM_006940	435898
BG758151	NM_152989	435898
BG010597	NM_014583	1190404
BG010597	NM_001234	1422389
exon4335	NM_003756	984290
exon4335	NM_006265	1185409
CV312556	NM_032360	214252
CV312556	NM_016545	371098
exon1959	NM_014913	19181692
exon1959	NM_024805	19273534
BE048002	NM_000831	72520
BE048002	NM_156039	239598
BC001282	NM_025258	36091
BC001282	NM_013974	83160
AA668237	NM_173471	924924
AA668237	NM_015541	1060518
N47182	NM_080645	205671
N47182	NM_004370	205671
AW835513	NM_001013354	13089890
AW835513	NM_001005500	13960618
DA800666	NM_138357	57671
DA800666	NM_173348	222583
BI089392	NM_001136262	117919
BI089392	NM_007350	1365771
BE675158	NM_001010861	25046
BE675158	NM_152238	269439
BG205456	NM_002353	135501
BG205456	NM_002228	340869
AA584040	NM_172037	35486
AA584040	NM_000971	67131
exon646	NM_001098517	230465
exon646	NM_032725	1012958
DR159583	NM_152760	2555
DR159583	NM_005507	23430
exon4224	NM_181702	93573
exon4224	NM_005261	93573
AW997622	NM_080862	18857
AW997622	NM_018155	187525
exon3288	NM_017421	626974
exon3288	NM_032870	657467
exon2604	NM_024324	519288
exon2604	NM_001135101	519288
[truncated: 1,776 more rows]

## Sheet: Supplementary Table 10b
Supplementary Table 10b. Gene ontology of neighbouring genes of lncRNAs
Category	Term	Count	%	PValue	Genes	List Total	Pop Hits	Pop Total	Fold Enrichment	Bonferroni	Benjamini	FDR
GOTERM_BP_FAT	GO:0030030~cell projection organization	57	3.37478	0.000141932	NM_002291, NM_199234, NM_000366, NM_014624, NM_000609, NM_182828, NM_002941, NM_002906, NM_001962, NM_052836, NM_003638, NM_003966, NM_015057, NM_004441, NM_001144769, NM_006272, NM_002958, NM_001018005, NM_000657, NM_003031, NM_004389, NM_015567, NM_001627, NM_001024628, NM_004522, NM_001024629, NM_004360, NM_002664, NM_001124, NM_001142610, NM_199231, NM_020866, NM_001079874, NM_001033886, NM_0…	1256	368	13528	1.66829	0.413987	0.413987	0.261712
GOTERM_BP_FAT	GO:0031175~neuron projection development	43	2.54589	0.000185053	NM_002291, NM_199234, NM_014624, NM_000609, NM_182828, NM_002941, NM_001962, NM_003966, NM_004441, NM_015057, NM_006272, NM_001144769, NM_002958, NM_000657, NM_003031, NM_004389, NM_015567, NM_001627, NM_001024628, NM_001024629, NM_004522, NM_004360, NM_001124, NM_001142610, NM_199231, NM_020866, NM_001033886, NM_004181, NM_003162, NM_001008540, NM_201284, NM_005172, NM_020919, NM_001136178, NM_0…	1256	256	13528	1.80914	0.501818	0.29418	0.341096
GOTERM_BP_FAT	GO:0051270~regulation of cell motion	35	2.07223	0.000189283	NM_002350, NM_002291, NM_006216, NM_001008540, NM_001130863, NM_001130845, NM_020532, NM_025195, NM_003183, NM_201284, NM_000366, NM_000609, NM_207521, NM_004498, NM_003467, NM_002569, NM_005228, NM_012250, NM_001079823, NM_016204, NM_006094, NM_000192, NM_005704, NM_144573, NM_001143820, NM_015727, NM_001135648, NM_014909, NM_001018005, NM_000657, NM_182965, NM_001024628, NM_001706, NM_001024629…	1256	193	13528	1.95324	0.509689	0.21146	0.348879
GOTERM_BP_FAT	GO:0000904~cell morphogenesis involved in differentiation	41	2.42747	0.000265013	NM_004181, NM_002291, NM_001008540, NM_001904, NM_005172, NM_020919, NM_014624, NM_001136178, NM_005270, NM_000609, NM_182828, NM_019554, NM_002941, NM_003467, NM_001962, NM_052836, NM_004385, NM_002527, NM_003966, NM_004421, NM_002473, NM_001145845, NM_001098209, NM_017450, NM_015057, NM_004441, NM_001144769, NM_006272, NM_002958, NM_000657, NM_003031, NM_001144888, NM_001702, NM_004389, NM_0155…	1256	244	13528	1.80983	0.63135	0.220792	0.48814
GOTERM_BP_FAT	GO:0048812~neuron projection morphogenesis	37	2.19065	0.000289166	NM_004181, NM_001008540, NM_005172, NM_201284, NM_020919, NM_014624, NM_001136178, NM_005270, NM_000609, NM_182828, NM_002941, NM_003467, NM_001962, NM_004385, NM_002527, NM_005228, NM_003966, NM_004421, NM_001145845, NM_017450, NM_005631, NM_015057, NM_004441, NM_001144769, NM_006272, NM_002958, NM_000657, NM_003031, NM_001144888, NM_001702, NM_004389, NM_015567, NM_138735, NM_001024628, NM_0016…	1256	213	13528	1.87097	0.663403	0.195693	0.532516
GOTERM_BP_FAT	GO:0030334~regulation of cell migration	31	1.83541	0.000385165	NM_002291, NM_006216, NM_001008540, NM_001130863, NM_020532, NM_025195, NM_003183, NM_201284, NM_000366, NM_000609, NM_207521, NM_004498, NM_003467, NM_002569, NM_005228, NM_012250, NM_001079823, NM_016204, NM_006094, NM_000192, NM_005704, NM_144573, NM_015727, NM_001135648, NM_014909, NM_001018005, NM_000657, NM_182965, NM_002662, NM_000214, NM_207034, NM_000757, NM_003243, NM_005902, NM_005921,…	1256	169	13528	1.97569	0.76553	0.214738	0.70871
GOTERM_BP_FAT	GO:0009165~nucleotide biosynthetic process	33	1.95382	0.000445622	NM_014382, NM_003679, NM_001079525, NM_001921, NM_000701, NM_007102, NM_015713, NM_207315, NM_001001977, NM_005956, NM_004963, NM_000373, NM_001115, NM_197972, NM_000251, NM_002526, NM_001001975, NM_005443, NM_001130021, NM_001130020, NM_213620, NM_001017971, NM_130841, NM_006452, NM_014251, NM_002766, NM_001018136, NM_001002031, NM_015994, NM_001124, NM_001018139, NM_013330, NM_003937, NM_005746…	1256	186	13528	1.91093	0.813279	0.213163	0.819519
GOTERM_BP_FAT	GO:0006091~generation of precursor metabolites and energy	48	2.84192	0.000639196	NM_005005, NM_002303, NM_002197, NM_000642, NM_018947, NM_001134403, NM_001001977, NM_021156, NM_005917, NM_001143935, NM_002709, NM_002493, NM_005912, NM_001001975, NM_005896, NM_001130021, NM_000140, NM_001130020, NM_130841, NM_014251, NM_002627, NM_003849, NM_007308, NM_005390, NM_005398, NM_006019, NM_021074, NM_006680, NM_002654, NM_182470, NM_001428, NM_024607, NM_000251, NM_001122634, NM_0…	1256	313	13528	1.65174	0.909946	0.259861	1.17353
GOTERM_BP_FAT	GO:0048667~cell morphogenesis involved in neuron differentiation	35	2.07223	0.000851033	NM_004181, NM_001008540, NM_005172, NM_020919, NM_014624, NM_001136178, NM_005270, NM_000609, NM_182828, NM_002941, NM_003467, NM_001962, NM_052836, NM_004385, NM_002527, NM_003966, NM_004421, NM_001145845, NM_017450, NM_015057, NM_004441, NM_006272, NM_001144769, NM_002958, NM_000657, NM_003031, NM_001144888, NM_001702, NM_004389, NM_015567, NM_138735, NM_001627, NM_001024628, NM_004522, NM_0010…	1256	209	13528	1.80371	0.959461	0.299644	1.55956
GOTERM_BP_FAT	GO:0034404~nucleobase, nucleoside and nucleotide biosynthetic process	33	1.95382	0.000858606	NM_014382, NM_003679, NM_001079525, NM_001921, NM_000701, NM_007102, NM_015713, NM_207315, NM_001001977, NM_005956, NM_004963, NM_000373, NM_001115, NM_197972, NM_000251, NM_002526, NM_001001975, NM_005443, NM_001130021, NM_001130020, NM_213620, NM_001017971, NM_130841, NM_006452, NM_014251, NM_002766, NM_001018136, NM_001002031, NM_015994, NM_001124, NM_001018139, NM_013330, NM_003937, NM_005746…	1256	193	13528	1.84162	0.960602	0.276318	1.57334
GOTERM_BP_FAT	GO:0007409~axonogenesis	33	1.95382	0.000858606	NM_004181, NM_001008540, NM_005172, NM_014624, NM_020919, NM_001136178, NM_005270, NM_000609, NM_182828, NM_002941, NM_003467, NM_001962, NM_004385, NM_002527, NM_003966, NM_001145845, NM_017450, NM_015057, NM_004441, NM_006272, NM_001144769, NM_002958, NM_000657, NM_003031, NM_001144888, NM_001702, NM_004389, NM_015567, NM_138735, NM_001024628, NM_001627, NM_004522, NM_001024629, NM_000399, NM_0…	1256	193	13528	1.84162	0.960602	0.276318	1.57334
GOTERM_BP_FAT	GO:0034654~nucleobase, nucleoside, nucleotide and nucleic acid biosynthetic process	33	1.95382	0.000858606	NM_014382, NM_003679, NM_001079525, NM_001921, NM_000701, NM_007102, NM_015713, NM_207315, NM_001001977, NM_005956, NM_004963, NM_000373, NM_001115, NM_197972, NM_000251, NM_002526, NM_001001975, NM_005443, NM_001130021, NM_001130020, NM_213620, NM_001017971, NM_130841, NM_006452, NM_014251, NM_002766, NM_001018136, NM_001002031, NM_015994, NM_001124, NM_001018139, NM_013330, NM_003937, NM_005746…	1256	193	13528	1.84162	0.960602	0.276318	1.57334
GOTERM_BP_FAT	GO:0048858~cell projection morphogenesis	39	2.30906	0.00110349	NM_004181, NM_001008540, NM_005172, NM_201284, NM_020919, NM_014624, NM_001136178, NM_005270, NM_000609, NM_182828, NM_004498, NM_002941, NM_003467, NM_001962, NM_004385, NM_002527, NM_005228, NM_003966, NM_004421, NM_001145845, NM_017450, NM_005631, NM_015057, NM_004441, NM_001144769, NM_006272, NM_002958, NM_000657, NM_003031, NM_001144888, NM_001702, NM_004389, NM_015567, NM_138735, NM_001627,…	1256	245	13528	1.71452	0.984345	0.314704	2.01777
GOTERM_BP_FAT	GO:0045597~positive regulation of cell differentiation	37	2.19065	0.00115257	NM_002350, NM_001122607, NM_001904, NM_005172, NM_001001419, NM_005270, NM_130850, NM_000067, NM_002941, NM_004496, NM_002228, NM_002527, NM_000418, NM_015927, NM_001145845, NM_001098209, NM_170695, NM_005631, NM_002185, NM_000192, NM_001143820, NM_005721, NM_001008699, NM_024336, NM_000657, NM_018384, NM_001024847, NM_138716, NM_001018136, NM_000214, NM_005238, NM_001200, NM_001105, NM_001202, N…	1256	229	13528	1.74024	0.986988	0.303597	2.1066
GOTERM_BP_FAT	GO:0052548~regulation of endopeptidase activity	18	1.06572	0.00120957	NM_014922, NM_005585, NM_002467, NM_018947, NM_021709, NM_002038, NM_004360, NM_006402, NM_058246, NM_000077, NM_007308, NM_000448, NM_002569, NM_006427, NM_058197, NM_005902, NM_006092, NM_001137667, NM_005494, NM_024544, NM_006094	1256	82	13528	2.3643	0.989504	0.29568	2.2097
GOTERM_BP_FAT	GO:0030182~neuron differentiation	61	3.6116	0.00134735	NM_002291, NM_199234, NM_014624, NM_006940, NM_000609, NM_182828, NM_002941, NM_001962, NM_052836, NM_002247, NM_003966, NM_003827, NM_015057, NM_004441, NM_006272, NM_001144769, NM_002958, NM_000657, NM_003031, NM_004389, NM_015567, NM_001024628, NM_001627, NM_001024629, NM_004522, NM_004360, NM_133267, NM_001124, NM_001142610, NM_003893, NM_199231, NM_001113407, NM_152989, NM_004097, NM_020866,…	1256	438	13528	1.50003	0.993756	0.304125	2.45844
GOTERM_BP_FAT	GO:0032990~cell part morphogenesis	40	2.36827	0.0013479	NM_004181, NM_001008540, NM_005172, NM_201284, NM_020919, NM_014624, NM_001136178, NM_005270, NM_000609, NM_182828, NM_004498, NM_002941, NM_003467, NM_001962, NM_004385, NM_002527, NM_005228, NM_003966, NM_004421, NM_001145845, NM_017450, NM_005631, NM_015057, NM_004441, NM_001144769, NM_006272, NM_002958, NM_000657, NM_003031, NM_001144888, NM_001702, NM_004389, NM_015567, NM_138735, NM_001627,…	1256	256	13528	1.68292	0.993769	0.287197	2.45943
GOTERM_BP_FAT	GO:0044271~nitrogen compound biosynthetic process	48	2.84192	0.00142796	NM_003679, NM_001079525, NM_001921, NM_000701, NM_007102, NM_015713, NM_001001977, NM_012387, NM_005956, NM_000373, NM_004963, NM_001115, NM_197972, NM_001001975, NM_005443, NM_001130021, NM_052998, NM_000140, NM_001130020, NM_130841, NM_000374, NM_014251, NM_002766, NM_007308, NM_001124, NM_004531, NM_006019, NM_001001586, NM_017875, NM_000855, NM_014382, NM_001902, NM_007365, NM_003124, NM_2073…	1256	325	13528	1.59075	0.995393	0.285561	2.60371
GOTERM_BP_FAT	GO:0006119~oxidative phosphorylation	20	1.18413	0.00149451	NM_005005, NM_001130021, NM_001130020, NM_213620, NM_001017971, NM_130841, NM_004545, NM_001002031, NM_004547, NM_007308, NM_001001977, NM_015994, NM_004376, NM_004553, NM_006019, NM_021074, NM_000251, NM_001695, NM_002493, NM_001001975, NM_000108	1256	98	13528	2.1981	0.996415	0.281965	2.72347
GOTERM_BP_FAT	GO:0015980~energy derivation by oxidation of organic compounds	26	1.53937	0.00157303	NM_005005, NM_002303, NM_002197, NM_018947, NM_000642, NM_024607, NM_005917, NM_002709, NM_002493, NM_005912, NM_001122634, NM_001122633, NM_000143, NM_005896, NM_000108, NM_004130, NM_004545, NM_014251, NM_004547, NM_007308, NM_003849, NM_206876, NM_004376, NM_004553, NM_005398, NM_021074, NM_000158, NM_006680	1256	144	13528	1.94471	0.997334	0.280562	2.8646
GOTERM_BP_FAT	GO:0040012~regulation of locomotion	32	1.89461	0.00159434	NM_002291, NM_006216, NM_001008540, NM_001130863, NM_020532, NM_003183, NM_025195, NM_201284, NM_000366, NM_000609, NM_207521, NM_004498, NM_003467, NM_002569, NM_005228, NM_012250, NM_001079823, NM_016204, NM_006094, NM_000192, NM_005704, NM_144573, NM_015727, NM_001135648, NM_014909, NM_001018005, NM_000657, NM_182965, NM_002662, NM_000214, NM_007308, NM_207034, NM_000757, NM_003243, NM_005902,…	1256	192	13528	1.79512	0.99754	0.271074	2.90287
GOTERM_BP_FAT	GO:0007346~regulation of mitotic cell cycle	27	1.59858	0.00159794	NM_024602, NM_005585, NM_001130845, NM_003718, NM_022809, NM_007057, NM_002467, NM_201284, NM_032997, NM_171982, NM_018164, NM_002873, NM_005228, NM_058197, NM_001048197, NM_018685, NM_015057, NM_001130914, NM_006023, NM_000657, NM_182965, NM_003292, NM_001706, NM_003550, NM_000077, NM_207034, NM_172129, NM_000484, NM_133344, NM_001078645, NM_006806, NM_020232, NM_005902, NM_001221	1256	152	13528	1.91322	0.997573	0.259962	2.90934
GOTERM_BP_FAT	GO:0048872~homeostasis of number of cells	20	1.18413	0.00191164	NM_001430, NM_002350, NM_001145645, NM_001130845, NM_020979, NM_000657, NM_018384, NM_001001419, NM_021709, NM_130850, NM_001706, NM_004701, NM_004991, NM_001202, NM_000757, NM_003243, NM_003111, NM_006427, NM_002185, NM_207002, NM_017875, NM_000143, NM_003807	1256	100	13528	2.15414	0.999257	0.290403	3.471
GOTERM_BP_FAT	GO:0000902~cell morphogenesis	51	3.01954	0.00194861	NM_002291, NM_014624, NM_000609, NM_182828, NM_019554, NM_005507, NM_002941, NM_001962, NM_052836, NM_003966, NM_001098209, NM_015057, NM_004441, NM_001144769, NM_006272, NM_002958, NM_000657, NM_003031, NM_004389, NM_015567, NM_001024628, NM_001627, NM_001024629, NM_004522, NM_001124, NM_001142610, NM_003243, NM_001033886, NM_004181, NM_001008540, NM_001130845, NM_032430, NM_001904, NM_201284, N…	1256	356	13528	1.54299	0.999353	0.283805	3.53698
GOTERM_BP_FAT	GO:0001568~blood vessel development	38	2.24985	0.00206354	NM_002303, NM_001008540, NM_001040708, NM_020532, NM_198477, NM_001904, NM_000609, NM_207521, NM_130850, NM_002941, NM_003467, NM_002060, NM_032414, NM_002228, NM_002210, NM_003966, NM_002473, NM_001145845, NM_001562, NM_025079, NM_001098209, NM_005631, NM_016242, NM_001430, NM_016569, NM_002317, NM_018488, NM_177414, NM_001024847, NM_005207, NM_017780, NM_001024628, NM_001024629, NM_000214, NM_0…	1256	245	13528	1.67056	0.999581	0.286905	3.74186
GOTERM_BP_FAT	GO:0052547~regulation of peptidase activity	18	1.06572	0.00208651	NM_014922, NM_005585, NM_002467, NM_018947, NM_021709, NM_002038, NM_004360, NM_006402, NM_058246, NM_000077, NM_007308, NM_000448, NM_002569, NM_006427, NM_058197, NM_005902, NM_006092, NM_001137667, NM_005494, NM_024544, NM_006094	1256	86	13528	2.25433	0.999616	0.279394	3.78276
GOTERM_BP_FAT	GO:0051726~regulation of cell cycle	48	2.84192	0.00209562	NM_005585, NM_006837, NM_007057, NM_003183, NM_003400, NM_171982, NM_002873, NM_002709, NM_001048197, NM_015057, NM_006023, NM_201567, NM_001135648, NM_000657, NM_003292, NM_003550, NM_000077, NM_005238, NM_172129, NM_001078645, NM_078469, NM_001221, NM_001042384, NM_004850, NM_015675, NM_024602, NM_001130845, NM_003718, NM_022809, NM_032430, NM_002467, NM_201284, NM_130850, NM_032997, NM_001799,…	1256	331	13528	1.56191	0.999629	0.270891	3.79897
GOTERM_BP_FAT	GO:0043281~regulation of caspase activity	17	1.00651	0.00214801	NM_014922, NM_005585, NM_002467, NM_018947, NM_021709, NM_002038, NM_004360, NM_006402, NM_058246, NM_000077, NM_007308, NM_000448, NM_006427, NM_058197, NM_005902, NM_006092, NM_001137667, NM_005494, NM_024544, NM_006094	1256	79	13528	2.31775	0.999695	0.267566	3.89217
GOTERM_BP_FAT	GO:0001525~angiogenesis	26	1.53937	0.00232175	NM_002303, NM_001008540, NM_001904, NM_020532, NM_198477, NM_000609, NM_207521, NM_130850, NM_002941, NM_003467, NM_032414, NM_002228, NM_003966, NM_002473, NM_001562, NM_025079, NM_001145845, NM_001098209, NM_016242, NM_001430, NM_018488, NM_001024847, NM_001024628, NM_001024629, NM_000214, NM_005349, NM_020156, NM_001105, NM_001202, NM_001150, NM_001040458, NM_001033886, NM_031305	1256	148	13528	1.89215	0.999842	0.276845	4.20065
GOTERM_BP_FAT	GO:0016042~lipid catabolic process	29	1.71699	0.00252276	NM_001128215, NM_001130863, NM_001101667, NM_001142936, NM_006668, NM_005357, NM_139179, NM_207409, NM_052968, NM_001142807, NM_000414, NM_001122634, NM_001122633, NM_006714, NM_153268, NM_022819, NM_001010886, NM_182965, NM_001359, NM_014638, NM_001005783, NM_030821, NM_001004426, NM_000780, NM_000936, NM_002662, NM_016527, NM_000300, NM_001005473, NM_001080399, NM_000384, NM_000183	1256	173	13528	1.80549	0.999926	0.287981	4.55637
GOTERM_BP_FAT	GO:0032989~cellular component morphogenesis	55	3.25636	0.0026813	NM_002291, NM_000366, NM_014624, NM_000609, NM_182828, NM_019554, NM_005507, NM_002941, NM_001962, NM_052836, NM_003966, NM_001098209, NM_015057, NM_004441, NM_001144769, NM_006272, NM_002958, NM_001018005, NM_000657, NM_003031, NM_004389, NM_015567, NM_001024628, NM_001627, NM_001024629, NM_004522, NM_001124, NM_001142610, NM_003243, NM_024544, NM_001033886, NM_004181, NM_002276, NM_001008540, N…	1256	397	13528	1.49216	0.999959	0.294306	4.83604
GOTERM_BP_FAT	GO:0035239~tube morphogenesis	23	1.36175	0.00299947	NM_001008540, NM_001904, NM_000609, NM_005270, NM_130850, NM_005507, NM_004496, NM_152230, NM_015382, NM_018490, NM_003467, NM_014464, NM_003966, NM_001098209, NM_170695, NM_207002, NM_006094, NM_016569, NM_000657, NM_001024847, NM_001024628, NM_001024629, NM_020335, NM_001200, NM_001105, NM_001202, NM_005378, NM_001033886	1256	127	13528	1.9506	0.999988	0.314083	5.39498
GOTERM_BP_FAT	GO:0033043~regulation of organelle organization	34	2.01303	0.00312333	NM_004850, NM_024602, NM_003128, NM_003718, NM_022809, NM_002467, NM_001904, NM_000366, NM_000609, NM_005507, NM_003400, NM_002906, NM_001663, NM_032546, NM_001234, NM_030885, NM_001048197, NM_001098209, NM_006094, NM_003348, NM_015057, NM_144573, NM_015727, NM_001144769, NM_005721, NM_005720, NM_001018005, NM_003292, NM_007308, NM_002664, NM_207034, NM_017488, NM_001078645, NM_020232, NM_005902,…	1256	217	13528	1.68758	0.999992	0.316088	5.61173
GOTERM_BP_FAT	GO:0001944~vasculature development	38	2.24985	0.00314848	NM_002303, NM_001008540, NM_001040708, NM_020532, NM_198477, NM_001904, NM_000609, NM_207521, NM_130850, NM_002941, NM_003467, NM_002060, NM_032414, NM_002228, NM_002210, NM_003966, NM_002473, NM_001145845, NM_001562, NM_025079, NM_001098209, NM_005631, NM_016242, NM_001430, NM_016569, NM_002317, NM_018488, NM_177414, NM_001024847, NM_005207, NM_017780, NM_001024628, NM_001024629, NM_000214, NM_0…	1256	251	13528	1.63062	0.999993	0.309972	5.65569
GOTERM_BP_FAT	GO:0048666~neuron development	48	2.84192	0.0033786	NM_002291, NM_199234, NM_014624, NM_000609, NM_182828, NM_002941, NM_001962, NM_052836, NM_003966, NM_004441, NM_015057, NM_001144769, NM_006272, NM_002958, NM_000657, NM_003031, NM_004389, NM_015567, NM_001024628, NM_001627, NM_001024629, NM_004522, NM_004360, NM_001124, NM_001142610, NM_199231, NM_020866, NM_001033886, NM_004181, NM_003162, NM_021229, NM_001008540, NM_201284, NM_005172, NM_0209…	1256	339	13528	1.52505	0.999997	0.320311	6.05697
GOTERM_BP_FAT	GO:0051094~positive regulation of developmental process	41	2.42747	0.00340971	NM_002350, NM_001122607, NM_001904, NM_005172, NM_001001419, NM_005270, NM_130850, NM_000067, NM_002941, NM_004496, NM_002228, NM_002527, NM_000418, NM_001134445, NM_015927, NM_001145845, NM_001098209, NM_170695, NM_005631, NM_002185, NM_000192, NM_001143820, NM_005721, NM_001008699, NM_024336, NM_000657, NM_182965, NM_018384, NM_001024847, NM_138716, NM_001018136, NM_000214, NM_005238, NM_001200…	1256	278	13528	1.58848	0.999997	0.314921	6.1111
GOTERM_BP_FAT	GO:0044265~cellular macromolecule catabolic process	90	5.3286	0.00346209	NM_003350, NM_002486, NM_024295, NM_003730, NM_080862, NM_003344, NM_148177, NM_003633, NM_018448, NM_003348, NM_173685, NM_170662, NM_003341, NM_014943, NM_003031, NM_013396, NM_000077, NM_001078645, NM_002719, NM_000384, NM_005921, NM_182697, NM_024544, NM_012222, NM_014746, NM_012168, NM_001142397, NM_002467, NM_012167, NM_002794, NM_020122, NM_015382, NM_001127397, NM_183420, NM_058197, NM_01…	1256	725	13528	1.33705	0.999998	0.311381	6.20215
GOTERM_BP_FAT	GO:0009968~negative regulation of signal transduction	34	2.01303	0.00417399	NM_025212, NM_002922, NM_005585, NM_001130845, NM_014319, NM_025195, NM_007015, NM_002775, NM_002928, NM_012396, NM_004498, NM_005311, NM_001463, NM_020429, NM_017906, NM_130791, NM_032214, NM_015927, NM_001234, NM_170695, NM_006094, NM_000332, NM_001039152, NM_170662, NM_001706, NM_002664, NM_006254, NM_001105, NM_170587, NM_001015051, NM_006768, NM_145071, NM_005413, NM_001009552, NM_019885	1256	221	13528	1.65703	1	0.354315	7.43155
GOTERM_BP_FAT	GO:0010648~negative regulation of cell communication	37	2.19065	0.00457841	NM_025212, NM_002922, NM_005585, NM_001130845, NM_014319, NM_025195, NM_007015, NM_002775, NM_002928, NM_012396, NM_004498, NM_005311, NM_002674, NM_001463, NM_020429, NM_017906, NM_130791, NM_032214, NM_015927, NM_001234, NM_170695, NM_006094, NM_000332, NM_001039152, NM_170662, NM_001706, NM_000831, NM_002664, NM_006254, NM_001105, NM_170587, NM_001015051, NM_006768, NM_145071, NM_005413, NM_00…	1256	248	13528	1.60692	1	0.373091	8.12315
GOTERM_BP_FAT	GO:0008045~motor axon guidance	6	0.35524	0.00464972	NM_003467, NM_001008540, NM_001136178, NM_000609, NM_001627, NM_004522, NM_000399, NM_001033886, NM_015057	1256	13	13528	4.97109	1	0.369829	8.24459
GOTERM_BP_FAT	GO:0045947~negative regulation of translational initiation	6	0.35524	0.00464972	NM_014413, NM_020365, NM_020459, NM_012154, NM_001568, NM_015636	1256	13	13528	4.97109	1	0.369829	8.24459
GOTERM_BP_FAT	GO:0048754~branching morphogenesis of a tube	14	0.828893	0.00603209	NM_016569, NM_001008540, NM_001904, NM_000657, NM_000609, NM_001024847, NM_005270, NM_001024628, NM_001024629, NM_130850, NM_004496, NM_001200, NM_003467, NM_001105, NM_001202, NM_005378, NM_003966, NM_001098209, NM_001033886	1256	65	13528	2.31984	1	0.442388	10.569
GOTERM_BP_FAT	GO:0051493~regulation of cytoskeleton organization	23	1.36175	0.00695017	NM_004850, NM_003128, NM_001904, NM_000366, NM_000609, NM_005507, NM_003400, NM_002906, NM_001663, NM_032546, NM_001234, NM_030885, NM_001098209, NM_006094, NM_015057, NM_144573, NM_015727, NM_005721, NM_001144769, NM_005720, NM_001018005, NM_002664, NM_017488, NM_005902, NM_005921, NM_001033886	1256	136	13528	1.82152	1	0.48132	12.0818
GOTERM_BP_FAT	GO:0001763~morphogenesis of a branching structure	15	0.888099	0.0074437	NM_016569, NM_001008540, NM_001904, NM_000657, NM_000609, NM_001024847, NM_005270, NM_001024628, NM_001024629, NM_130850, NM_004496, NM_001200, NM_003467, NM_001105, NM_001202, NM_080815, NM_005378, NM_003966, NM_001098209, NM_001033886	1256	74	13528	2.18325	1	0.496467	12.8849
GOTERM_BP_FAT	GO:0042692~muscle cell differentiation	21	1.24334	0.00771128	NM_001012505, NM_002276, NM_001006946, NM_001904, NM_000366, NM_020919, NM_001001430, NM_139343, NM_001321, NM_130850, NM_021038, NM_002527, NM_001234, NM_004421, NM_002473, NM_001098209, NM_020806, NM_000192, NM_001018005, NM_000214, NM_207292, NM_139351, NM_001105, NM_000484, NM_001202, NM_201570	1256	121	13528	1.8693	1	0.500396	13.3175
GOTERM_BP_FAT	GO:0045165~cell fate commitment	23	1.36175	0.00896537	NM_001904, NM_199234, NM_005172, NM_001001419, NM_006940, NM_005270, NM_182828, NM_130850, NM_004498, NM_004496, NM_001989, NM_002527, NM_015927, NM_001098209, NM_005631, NM_033229, NM_000657, NM_000214, NM_133267, NM_001200, NM_001202, NM_001015051, NM_000306, NM_199231, NM_005413, NM_152989, NM_019885	1256	139	13528	1.7822	1	0.545488	15.3179
GOTERM_BP_FAT	GO:0007411~axon guidance	19	1.12493	0.00929536	NM_001008540, NM_005172, NM_003031, NM_001136178, NM_138735, NM_005270, NM_000609, NM_182828, NM_001024628, NM_001627, NM_001024629, NM_004522, NM_000399, NM_002941, NM_021728, NM_003467, NM_001962, NM_000484, NM_002527, NM_003966, NM_001145845, NM_001033886, NM_015057, NM_004441	1256	107	13528	1.91255	1	0.550269	15.837
GOTERM_BP_FAT	GO:0006164~purine nucleotide biosynthetic process	24	1.42096	0.00951349	NM_014382, NM_001079525, NM_000701, NM_007102, NM_001001977, NM_005956, NM_004963, NM_001115, NM_197972, NM_002526, NM_000251, NM_001001975, NM_001130021, NM_001130020, NM_213620, NM_006452, NM_130841, NM_001017971, NM_014251, NM_001002031, NM_001018136, NM_015994, NM_001124, NM_001018139, NM_013330, NM_006019, NM_001001586, NM_001695, NM_000855	1256	148	13528	1.7466	1	0.550569	16.1784
GOTERM_BP_FAT	GO:0048534~hemopoietic or lymphoid organ development	37	2.19065	0.00964339	NM_002350, NM_001012505, NM_015599, NM_001130845, NM_001122607, NM_001904, NM_003183, NM_001099412, NM_001001419, NM_130850, NM_001300, NM_004498, NM_003107, NM_003111, NM_030788, NM_001078, NM_002473, NM_001098209, NM_000251, NM_002185, NM_001033858, NM_207002, NM_001430, NM_000657, NM_018384, NM_000057, NM_001024847, NM_005207, NM_017780, NM_001706, NM_000214, NM_002664, NM_004701, NM_017488, N…	1256	260	13528	1.53275	1	0.54757	16.3812
GOTERM_BP_FAT	GO:0015986~ATP synthesis coupled proton transport	10	0.592066	0.00964522	NM_001001977, NM_015994, NM_001130021, NM_001130020, NM_213620, NM_006019, NM_001017971, NM_130841, NM_001695, NM_001002031, NM_001001975	1256	40	13528	2.69268	1	0.539938	16.384
GOTERM_BP_FAT	GO:0015985~energy coupled proton transport, down electrochemical gradient	10	0.592066	0.00964522	NM_001001977, NM_015994, NM_001130021, NM_001130020, NM_213620, NM_006019, NM_001017971, NM_130841, NM_001695, NM_001002031, NM_001001975	1256	40	13528	2.69268	1	0.539938	16.384
GOTERM_BP_FAT	GO:0042476~odontogenesis	12	0.71048	0.00965272	NM_002291, NM_001006946, NM_001904, NM_005270, NM_130850, NM_006963, NM_000067, NM_001200, NM_001202, NM_000757, NM_020127, NM_001098209, NM_005631, NM_207002	1256	54	13528	2.39349	1	0.532714	16.3957
GOTERM_BP_FAT	GO:0001569~patterning of blood vessels	7	0.414446	0.0100973	NM_003467, NM_001105, NM_001008540, NM_001904, NM_003966, NM_000609, NM_001024847, NM_001024628, NM_001098209, NM_001024629, NM_001033886	1256	21	13528	3.59023	1	0.541496	17.0859
GOTERM_BP_FAT	GO:0046700~heterocycle catabolic process	15	0.888099	0.0105743	NM_012222, NM_001385, NM_003679, NM_000712, NM_001128425, NM_144639, NM_001001977, NM_005956, NM_014142, NM_003937, NM_003211, NM_002526, NM_012190, NM_033430, NM_002012, NM_001001975	1256	77	13528	2.09819	1	0.550888	17.8204
GOTERM_BP_FAT	GO:0030097~hemopoiesis	34	2.01303	0.0111411	NM_002350, NM_001012505, NM_015599, NM_001130845, NM_001122607, NM_001904, NM_003183, NM_001099412, NM_001001419, NM_130850, NM_001300, NM_004498, NM_003107, NM_003111, NM_030788, NM_001078, NM_002473, NM_001098209, NM_000251, NM_002185, NM_001033858, NM_001430, NM_000657, NM_018384, NM_000057, NM_001024847, NM_017780, NM_001706, NM_000214, NM_002664, NM_017488, NM_001202, NM_000757, NM_003243, N…	1256	236	13528	1.55171	1	0.562682	18.6853
GOTERM_BP_FAT	GO:0030183~B cell differentiation	11	0.651273	0.0113663	NM_001012505, NM_000448, NM_001130845, NM_003111, NM_000657, NM_003183, NM_001078, NM_001300, NM_001706, NM_000251, NM_004498, NM_001033858	1256	48	13528	2.46829	1	0.562936	19.0264
GOTERM_BP_FAT	GO:0006446~regulation of translational initiation	10	0.592066	0.0113667	NM_002486, NM_003756, NM_014413, NM_005875, NM_001142397, NM_020365, NM_020459, NM_012154, NM_001568, NM_015636	1256	41	13528	2.627	1	0.556069	19.027
GOTERM_BP_FAT	GO:0002260~lymphocyte homeostasis	8	0.473653	0.0120893	NM_001145645, NM_020979, NM_006427, NM_000657, NM_018384, NM_021709, NM_207002, NM_004701, NM_003807	1256	28	13528	3.07734	1	0.571742	20.1128
GOTERM_BP_FAT	GO:0006081~cellular aldehyde metabolic process	8	0.473653	0.0120893	NM_003689, NM_012067, NM_001037290, NM_000696, NM_000689, NM_018433, NM_001135168, NM_005896	1256	28	13528	3.07734	1	0.571742	20.1128
GOTERM_BP_FAT	GO:0035295~tube development	32	1.89461	0.0122395	NM_001012505, NM_001008540, NM_001904, NM_199234, NM_005270, NM_003392, NM_000609, NM_005507, NM_130850, NM_004496, NM_152230, NM_003467, NM_015382, NM_018490, NM_003111, NM_014464, NM_003966, NM_001098209, NM_170695, NM_006094, NM_207002, NM_000192, NM_001430, NM_016569, NM_002317, NM_018488, NM_000657, NM_001024847, NM_001024628, NM_001024629, NM_020335, NM_001200, NM_001105, NM_001202, NM_0007…	1256	220	13528	1.56665	1	0.569592	20.3368
GOTERM_BP_FAT	GO:0034504~protein localization in nucleus	17	1.00651	0.0122907	NM_003128, NM_014679, NM_002270, NM_170662, NM_001130845, NM_003292, NM_001134779, NM_006325, NM_001706, NM_002265, NM_003400, NM_002228, NM_031923, NM_006267, NM_005413, NM_004421, NM_012102, NM_014112	1256	94	13528	1.94789	1	0.564581	20.4128
GOTERM_BP_FAT	GO:0043161~proteasomal ubiquitin-dependent protein catabolic process	18	1.06572	0.0123319	NM_002788, NM_002787, NM_024665, NM_012168, NM_024295, NM_003341, NM_002794, NM_139286, NM_003299, NM_020429, NM_182666, NM_001127397, NM_001078645, NM_002719, NM_178588, NM_014814, NM_002790, NM_001009552, NM_002811, NM_007175	1256	102	13528	1.90071	1	0.559399	20.4741
GOTERM_BP_FAT	GO:0010498~proteasomal protein catabolic process	18	1.06572	0.0123319	NM_002788, NM_002787, NM_024665, NM_012168, NM_024295, NM_003341, NM_002794, NM_139286, NM_003299, NM_020429, NM_182666, NM_001127397, NM_001078645, NM_002719, NM_178588, NM_014814, NM_002790, NM_001009552, NM_002811, NM_007175	1256	102	13528	1.90071	1	0.559399	20.4741
GOTERM_BP_FAT	GO:0051336~regulation of hydrolase activity	45	2.6643	0.0127484	NM_003775, NM_002303, NM_005585, NM_018947, NM_000366, NM_012344, NM_058246, NM_198868, NM_006092, NM_004308, NM_006094, NM_001135191, NM_015727, NM_001018005, NM_003887, NM_000957, NM_021709, NM_016340, NM_004360, NM_000077, NM_007308, NM_002664, NM_006427, NM_005494, NM_001524, NM_024544, NM_001079874, NM_002511, NM_001044305, NM_001130845, NM_002467, NM_201284, NM_020919, NM_001001430, NM_0020…	1256	337	13528	1.43822	1	0.565199	21.091
GOTERM_BP_FAT	GO:0009057~macromolecule catabolic process	92	5.44701	0.0128624	NM_003350, NM_002486, NM_024295, NM_003730, NM_080862, NM_003344, NM_003633, NM_148177, NM_018448, NM_003348, NM_173685, NM_170662, NM_003341, NM_014943, NM_003031, NM_013396, NM_000077, NM_001078645, NM_002719, NM_000384, NM_005921, NM_182697, NM_024544, NM_012222, NM_014746, NM_012168, NM_001142397, NM_002467, NM_012167, NM_002794, NM_020122, NM_015382, NM_001127397, NM_183420, NM_058197, NM_01…	1256	781	13528	1.26876	1	0.562255	21.2591
GOTERM_BP_FAT	GO:0001649~osteoblast differentiation	10	0.592066	0.0133078	NM_001200, NM_001470, NM_001202, NM_130791, NM_001015051, NM_005902, NM_005270, NM_001001419, NM_130850, NM_005631, NM_002510	1256	42	13528	2.56445	1	0.56858	21.9125
GOTERM_BP_FAT	GO:0051345~positive regulation of hydrolase activity	27	1.59858	0.0143194	NM_003775, NM_002467, NM_201284, NM_018947, NM_020919, NM_000366, NM_001001430, NM_012344, NM_006788, NM_052968, NM_002563, NM_005228, NM_058197, NM_006092, NM_000251, NM_006094, NM_014922, NM_015727, NM_001018005, NM_000957, NM_021709, NM_138736, NM_000077, NM_002664, NM_002439, NM_006427, NM_005902, NM_001137667, NM_001524, NM_024544, NM_002511	1256	179	13528	1.62463	1	0.589426	23.3773
GOTERM_BP_FAT	GO:0002520~immune system development	38	2.24985	0.0143267	NM_002350, NM_001012505, NM_015599, NM_001130845, NM_001122607, NM_001904, NM_003183, NM_001099412, NM_001001419, NM_130850, NM_001300, NM_004498, NM_003107, NM_003111, NM_030788, NM_001078, NM_002473, NM_001098209, NM_000251, NM_002185, NM_001033858, NM_207002, NM_001430, NM_000657, NM_018384, NM_000057, NM_001024847, NM_005207, NM_017780, NM_001706, NM_000214, NM_002664, NM_004701, NM_017488, N…	1256	276	13528	1.48292	1	0.583676	23.3878
GOTERM_BP_FAT	GO:0001776~leukocyte homeostasis	9	0.53286	0.0154442	NM_001145645, NM_020979, NM_006427, NM_000657, NM_018384, NM_021709, NM_207002, NM_004701, NM_003807, NM_004991	1256	36	13528	2.69268	1	0.605515	24.9756
GOTERM_BP_FAT	GO:0045333~cellular respiration	17	1.00651	0.016359	NM_005005, NM_002197, NM_018947, NM_004545, NM_014251, NM_004547, NM_003849, NM_007308, NM_005917, NM_004376, NM_004553, NM_021074, NM_006680, NM_002493, NM_005896, NM_000108, NM_000143	1256	97	13528	1.88765	1	0.62104	26.2522
GOTERM_BP_FAT	GO:0001708~cell fate specification	11	0.651273	0.0172499	NM_001904, NM_005172, NM_199234, NM_005270, NM_130850, NM_004496, NM_133267, NM_001989, NM_001202, NM_000306, NM_199231, NM_005413, NM_001098209, NM_005631	1256	51	13528	2.32309	1	0.63501	27.4757
GOTERM_BP_FAT	GO:0032535~regulation of cellular component size	37	2.19065	0.0177022	NM_001902, NM_024900, NM_001423, NM_003128, NM_001130845, NM_020532, NM_003183, NM_020919, NM_000609, NM_001321, NM_001015891, NM_207521, NM_005507, NM_001428, NM_002906, NM_022157, NM_001663, NM_001234, NM_058197, NM_016204, NM_002185, NM_005721, NM_005720, NM_001012661, NM_000657, NM_182965, NM_145160, NM_001024628, NM_001706, NM_001024629, NM_000077, NM_002664, NM_017488, NM_000484, NM_003243,…	1256	271	13528	1.47054	1	0.638999	28.0894
GOTERM_BP_FAT	GO:0002521~leukocyte differentiation	21	1.24334	0.0178645	NM_001012505, NM_001130845, NM_001904, NM_000657, NM_018384, NM_003183, NM_000057, NM_001024847, NM_017780, NM_001300, NM_001706, NM_004498, NM_003107, NM_000757, NM_000448, NM_003111, NM_030788, NM_001078, NM_002473, NM_001098209, NM_000251, NM_001033858, NM_002185	1256	131	13528	1.7266	1	0.636856	28.3085
GOTERM_BP_FAT	GO:0051272~positive regulation of cell motion	17	1.00651	0.0179238	NM_002350, NM_002291, NM_015727, NM_001143820, NM_001130845, NM_000657, NM_201284, NM_182965, NM_003183, NM_000609, NM_001706, NM_002662, NM_004498, NM_207034, NM_005238, NM_000757, NM_002569, NM_005228, NM_005902, NM_012250, NM_001033886	1256	98	13528	1.86839	1	0.632635	28.3883
GOTERM_BP_FAT	GO:0043066~negative regulation of apoptosis	46	2.72351	0.0184197	NM_005585, NM_000700, NM_003183, NM_199234, NM_002397, NM_001015891, NM_005507, NM_003107, NM_001114735, NM_000311, NM_000312, NM_001165, NM_000123, NM_016561, NM_001077654, NM_001145645, NM_000657, NM_007308, NM_003299, NM_001131005, NM_006236, NM_199231, NM_001145549, NM_001009552, NM_183079, NM_001130845, NM_002467, NM_201284, NM_002038, NM_006402, NM_030810, NM_000921, NM_002569, NM_013974, N…	1256	354	13528	1.39958	1	0.637397	29.053
GOTERM_BP_FAT	GO:0060389~pathway-restricted SMAD protein phosphorylation	5	0.296033	0.0198851	NM_001200, NM_003243, NM_001024847, NM_182828, NM_016204	1256	12	13528	4.48779	1	0.660509	30.9831
GOTERM_BP_FAT	GO:0048514~blood vessel morphogenesis	30	1.7762	0.0205225	NM_002303, NM_001008540, NM_020532, NM_198477, NM_001904, NM_001040708, NM_000609, NM_207521, NM_130850, NM_002941, NM_003467, NM_032414, NM_002228, NM_003966, NM_002473, NM_001145845, NM_001562, NM_025079, NM_001098209, NM_005631, NM_016242, NM_001430, NM_018488, NM_001024847, NM_001024628, NM_001024629, NM_000214, NM_005349, NM_020156, NM_024426, NM_001105, NM_001202, NM_001150, NM_000384, NM_0…	1256	211	13528	1.53138	1	0.666993	31.8071
GOTERM_BP_FAT	GO:0043154~negative regulation of caspase activity	6	0.35524	0.0209514	NM_005585, NM_000448, NM_005494, NM_002038, NM_058246, NM_006402, NM_007308	1256	18	13528	3.59023	1	0.669525	32.3563
GOTERM_BP_FAT	GO:0033993~response to lipid	6	0.35524	0.0209514	NM_003243, NM_201284, NM_005228, NM_000936, NM_001024847, NM_001122634, NM_001122633, NM_004102	1256	18	13528	3.59023	1	0.669525	32.3563
GOTERM_BP_FAT	GO:0045910~negative regulation of DNA recombination	4	0.236827	0.0209567	NM_002439, NM_001130845, NM_000057, NM_001706, NM_000251	1256	7	13528	6.15469	1	0.664568	32.3631
GOTERM_BP_FAT	GO:0008637~apoptotic mitochondrial changes	8	0.473653	0.0210458	NM_002228, NM_000657, NM_016009, NM_002467, NM_005902, NM_058197, NM_005921, NM_002038, NM_000077	1256	31	13528	2.77954	1	0.661153	32.4767
GOTERM_BP_FAT	GO:0042113~B cell activation	14	0.828893	0.0217868	NM_001012505, NM_001130845, NM_000657, NM_003183, NM_001300, NM_001706, NM_004498, NM_006254, NM_152687, NM_000448, NM_003111, NM_001078, NM_000251, NM_002185, NM_001033858	1256	76	13528	1.98408	1	0.66905	33.4141
GOTERM_BP_FAT	GO:0042391~regulation of membrane potential	21	1.24334	0.0223789	NM_000218, NM_000332, NM_015727, NM_000657, NM_018384, NM_001136178, NM_012344, NM_020660, NM_002038, NM_000525, NM_000831, NM_000399, NM_007308, NM_002247, NM_002228, NM_002527, NM_007262, NM_001234, NM_178276, NM_001524, NM_015636, NM_000108	1256	134	13528	1.68795	1	0.674122	34.1542
GOTERM_BP_FAT	GO:0009719~response to endogenous stimulus	51	3.01954	0.0223837	NM_002350, NM_002303, NM_001006946, NM_003183, NM_005507, NM_005311, NM_000067, NM_018849, NM_002247, NM_001115, NM_001002295, NM_012096, NM_001098209, NM_005912, NM_005896, NM_053049, NM_015727, NM_002317, NM_020979, NM_000657, NM_003884, NM_002662, NM_203464, NM_176083, NM_001124, NM_003243, NM_001226, NM_002276, NM_001904, NM_020365, NM_001136178, NM_130850, NM_018433, NM_015636, NM_002422, NM…	1256	405	13528	1.35631	1	0.669422	34.1602
GOTERM_BP_FAT	GO:0006163~purine nucleotide metabolic process	27	1.59858	0.0224518	NM_014382, NM_012222, NM_001079525, NM_000701, NM_007102, NM_001001977, NM_005956, NM_004963, NM_001115, NM_197972, NM_000251, NM_002526, NM_001001975, NM_005443, NM_001130021, NM_001130020, NM_213620, NM_001017971, NM_130841, NM_006452, NM_014251, NM_001018136, NM_001002031, NM_001128425, NM_015994, NM_001124, NM_001018139, NM_013330, NM_006019, NM_001001586, NM_001695, NM_033430, NM_000855	1256	186	13528	1.56349	1	0.665823	34.2449
GOTERM_BP_FAT	GO:0043069~negative regulation of programmed cell death	46	2.72351	0.0229532	NM_005585, NM_000700, NM_003183, NM_199234, NM_002397, NM_001015891, NM_005507, NM_003107, NM_001114735, NM_000311, NM_000312, NM_001165, NM_000123, NM_016561, NM_001077654, NM_001145645, NM_000657, NM_007308, NM_003299, NM_001131005, NM_006236, NM_199231, NM_001145549, NM_001009552, NM_183079, NM_001130845, NM_002467, NM_201284, NM_002038, NM_006402, NM_030810, NM_000921, NM_002569, NM_013974, N…	1256	359	13528	1.38009	1	0.669337	34.8646
GOTERM_BP_FAT	GO:0005996~monosaccharide metabolic process	31	1.83541	0.0231046	NM_002654, NM_015599, NM_002612, NM_002467, NM_182470, NM_000642, NM_001033025, NM_000525, NM_004498, NM_018290, NM_024607, NM_001428, NM_005917, NM_022158, NM_002709, NM_004285, NM_003654, NM_015139, NM_001122634, NM_006715, NM_001122633, NM_152740, NM_004130, NM_001001521, NM_002627, NM_183011, NM_206876, NM_005390, NM_014142, NM_005398, NM_000158, NM_015023, NM_001500, NM_005471	1256	222	13528	1.50402	1	0.667168	35.0508
GOTERM_BP_FAT	GO:0002009~morphogenesis of an epithelium	17	1.00651	0.0233113	NM_018488, NM_001904, NM_000657, NM_005270, NM_130850, NM_005507, NM_000214, NM_000067, NM_152230, NM_020335, NM_001200, NM_004393, NM_015382, NM_001202, NM_015927, NM_001098209, NM_170695, NM_006094, NM_000192	1256	101	13528	1.81289	1	0.66592	35.3041
GOTERM_BP_FAT	GO:0010605~negative regulation of macromolecule metabolic process	85	5.03256	0.0236115	NM_015001, NM_005585, NM_002397, NM_001015891, NM_058246, NM_007013, NM_182666, NM_014413, NM_031474, NM_014814, NM_002873, NM_002210, NM_003070, NM_001099339, NM_032214, NM_021632, NM_001098209, NM_014112, NM_012154, NM_170695, NM_005597, NM_000332, NM_001135648, NM_003341, NM_014943, NM_006826, NM_005240, NM_020459, NM_139286, NM_000077, NM_007308, NM_005349, NM_001131005, NM_006236, NM_003893,…	1256	734	13528	1.24729	1	0.666167	35.6701
GOTERM_BP_FAT	GO:0060548~negative regulation of cell death	46	2.72351	0.0239541	NM_005585, NM_000700, NM_003183, NM_199234, NM_002397, NM_001015891, NM_005507, NM_003107, NM_001114735, NM_000311, NM_000312, NM_001165, NM_000123, NM_016561, NM_001077654, NM_001145645, NM_000657, NM_007308, NM_003299, NM_001131005, NM_006236, NM_199231, NM_001145549, NM_001009552, NM_183079, NM_001130845, NM_002467, NM_201284, NM_002038, NM_006402, NM_030810, NM_000921, NM_002569, NM_013974, N…	1256	360	13528	1.37626	1	0.667068	36.0856
GOTERM_BP_FAT	GO:0016265~death	84	4.97336	0.0242865	NM_152778, NM_024900, NM_020532, NM_018947, NM_005253, NM_002397, NM_207521, NM_012396, NM_000066, NM_171982, NM_194449, NM_001114735, NM_003820, NM_024948, NM_001165, NM_006092, NM_021631, NM_025079, NM_001098209, NM_006094, NM_207002, NM_016561, NM_003680, NM_001077654, NM_000332, NM_005633, NM_022874, NM_205842, NM_022876, NM_000657, NM_144781, NM_003031, NM_002047, NM_021709, NM_000957, NM_00…	1256	724	13528	1.24964	1	0.667792	36.4863
GOTERM_BP_FAT	GO:0006006~glucose metabolic process	23	1.36175	0.0254149	NM_002654, NM_015599, NM_002612, NM_002467, NM_182470, NM_000642, NM_000525, NM_004498, NM_018290, NM_024607, NM_001428, NM_005917, NM_002709, NM_004285, NM_001122634, NM_001122633, NM_152740, NM_004130, NM_001001521, NM_002627, NM_183011, NM_206876, NM_005390, NM_005398, NM_000158, NM_015023	1256	153	13528	1.61912	1	0.680271	37.8287
GOTERM_BP_FAT	GO:0006511~ubiquitin-dependent protein catabolic process	33	1.95382	0.0257116	NM_004181, NM_012168, NM_024295, NM_012304, NM_002794, NM_012167, NM_020429, NM_182666, NM_001127397, NM_014814, NM_178588, NM_015927, NM_015306, NM_003344, NM_001017415, NM_002788, NM_002787, NM_006002, NM_024665, NM_003341, NM_003031, NM_013396, NM_001105662, NM_139286, NM_003299, NM_182757, NM_025133, NM_002719, NM_001078645, NM_002790, NM_005921, NM_182697, NM_201626, NM_001009552, NM_002811,…	1256	242	13528	1.46873	1	0.680294	38.1773
GOTERM_BP_FAT	GO:0051603~proteolysis involved in cellular protein catabolic process	71	4.20367	0.0262197	NM_022079, NM_003350, NM_024295, NM_012304, NM_003183, NM_001102562, NM_016617, NM_007013, NM_182666, NM_014819, NM_080862, NM_014814, NM_003071, NM_003969, NM_003344, NM_003633, NM_148177, NM_018448, NM_003348, NM_015057, NM_173685, NM_170662, NM_003341, NM_003031, NM_013396, NM_139286, NM_003299, NM_183419, NM_182757, NM_025133, NM_002719, NM_001078645, NM_006768, NM_201626, NM_182697, NM_00592…	1256	600	13528	1.27453	1	0.683307	38.7698
GOTERM_BP_FAT	GO:0006606~protein import into nucleus	15	0.888099	0.0263079	NM_003128, NM_014679, NM_170662, NM_001130845, NM_002270, NM_003292, NM_001134779, NM_006325, NM_001706, NM_002265, NM_003400, NM_002228, NM_006267, NM_005413, NM_012102, NM_014112	1256	86	13528	1.87861	1	0.680382	38.8721
GOTERM_BP_FAT	GO:0030511~positive regulation of transforming growth factor beta receptor signaling pathway	5	0.296033	0.0266563	NM_002569, NM_003183, NM_015927, NM_003638, NM_001564	1256	13	13528	4.14258	1	0.681125	39.2747
GOTERM_BP_FAT	GO:0012501~programmed cell death	72	4.26288	0.0269184	NM_024900, NM_020532, NM_018947, NM_002397, NM_207521, NM_012396, NM_171982, NM_194449, NM_001114735, NM_003820, NM_024948, NM_001165, NM_006092, NM_021631, NM_025079, NM_001098209, NM_006094, NM_207002, NM_016561, NM_003680, NM_001077654, NM_005633, NM_205842, NM_000657, NM_144781, NM_003031, NM_021709, NM_002598, NM_000077, NM_182757, NM_001131005, NM_004394, NM_006427, NM_007350, NM_001013739,…	1256	611	13528	1.26922	1	0.680667	39.5759
GOTERM_BP_FAT	GO:0006915~apoptosis	71	4.20367	0.0275194	NM_024900, NM_020532, NM_018947, NM_002397, NM_207521, NM_012396, NM_171982, NM_194449, NM_001114735, NM_003820, NM_024948, NM_001165, NM_006092, NM_021631, NM_025079, NM_001098209, NM_006094, NM_207002, NM_016561, NM_003680, NM_001077654, NM_005633, NM_205842, NM_000657, NM_144781, NM_003031, NM_021709, NM_002598, NM_000077, NM_182757, NM_001131005, NM_004394, NM_006427, NM_007350, NM_001013739,…	1256	602	13528	1.2703	1	0.684797	40.2612
GOTERM_BP_FAT	GO:0030098~lymphocyte differentiation	17	1.00651	0.0275279	NM_001012505, NM_001130845, NM_001904, NM_000657, NM_003183, NM_018384, NM_000057, NM_017780, NM_001300, NM_001706, NM_004498, NM_003107, NM_000448, NM_003111, NM_001078, NM_001098209, NM_000251, NM_001033858, NM_002185	1256	103	13528	1.77769	1	0.680931	40.2708
GOTERM_BP_FAT	GO:0008219~cell death	83	4.91415	0.0277988	NM_152778, NM_024900, NM_020532, NM_018947, NM_005253, NM_002397, NM_207521, NM_012396, NM_000066, NM_171982, NM_194449, NM_001114735, NM_003820, NM_024948, NM_001165, NM_006092, NM_021631, NM_025079, NM_001098209, NM_006094, NM_207002, NM_016561, NM_003680, NM_001077654, NM_000332, NM_005633, NM_022874, NM_205842, NM_022876, NM_000657, NM_144781, NM_003031, NM_002047, NM_021709, NM_000957, NM_00…	1256	719	13528	1.24335	1	0.680609	40.5772
GOTERM_BP_FAT	GO:0043632~modification-dependent macromolecule catabolic process	68	4.02605	0.0286065	NM_022079, NM_003350, NM_024295, NM_012304, NM_001102562, NM_016617, NM_007013, NM_182666, NM_014819, NM_080862, NM_014814, NM_003071, NM_003969, NM_003344, NM_003633, NM_148177, NM_018448, NM_003348, NM_015057, NM_173685, NM_170662, NM_003341, NM_003031, NM_013396, NM_139286, NM_003299, NM_183419, NM_182757, NM_025133, NM_002719, NM_001078645, NM_006768, NM_201626, NM_182697, NM_005921, NM_00100…	1256	574	13528	1.27597	1	0.687293	41.4821
GOTERM_BP_FAT	GO:0019941~modification-dependent protein catabolic process	68	4.02605	0.0286065	NM_022079, NM_003350, NM_024295, NM_012304, NM_001102562, NM_016617, NM_007013, NM_182666, NM_014819, NM_080862, NM_014814, NM_003071, NM_003969, NM_003344, NM_003633, NM_148177, NM_018448, NM_003348, NM_015057, NM_173685, NM_170662, NM_003341, NM_003031, NM_013396, NM_139286, NM_003299, NM_183419, NM_182757, NM_025133, NM_002719, NM_001078645, NM_006768, NM_201626, NM_182697, NM_005921, NM_00100…	1256	574	13528	1.27597	1	0.687293	41.4821
GOTERM_BP_FAT	GO:0044257~cellular protein catabolic process	71	4.20367	0.0290895	NM_022079, NM_003350, NM_024295, NM_012304, NM_003183, NM_001102562, NM_016617, NM_007013, NM_182666, NM_014819, NM_080862, NM_014814, NM_003071, NM_003969, NM_003344, NM_003633, NM_148177, NM_018448, NM_003348, NM_015057, NM_173685, NM_170662, NM_003341, NM_003031, NM_013396, NM_139286, NM_003299, NM_183419, NM_182757, NM_025133, NM_002719, NM_001078645, NM_006768, NM_201626, NM_182697, NM_00592…	1256	603	13528	1.26819	1	0.689621	42.0169
GOTERM_BP_FAT	GO:0010033~response to organic substance	83	4.91415	0.0296134	NM_002350, NM_002303, NM_153278, NM_001006946, NM_024295, NM_003183, NM_001015891, NM_005507, NM_194071, NM_058246, NM_000067, NM_005311, NM_018849, NM_002247, NM_001115, NM_001002295, NM_012096, NM_001098209, NM_012154, NM_005912, NM_005896, NM_053049, NM_005721, NM_015727, NM_002317, NM_020979, NM_000657, NM_003884, NM_002662, NM_004360, NM_203464, NM_007308, NM_176083, NM_001814, NM_001124, NM…	1256	721	13528	1.2399	1	0.692397	42.5919
GOTERM_BP_FAT	GO:0019433~triglyceride catabolic process	4	0.236827	0.0312497	NM_000384, NM_005357, NM_001122634, NM_001122633, NM_052968	1256	8	13528	5.38535	1	0.708378	44.353
GOTERM_BP_FAT	GO:0051170~nuclear import	15	0.888099	0.0314098	NM_003128, NM_014679, NM_170662, NM_001130845, NM_002270, NM_003292, NM_001134779, NM_006325, NM_001706, NM_002265, NM_003400, NM_002228, NM_006267, NM_005413, NM_012102, NM_014112	1256	88	13528	1.83591	1	0.706557	44.5225
GOTERM_BP_FAT	GO:0043085~positive regulation of catalytic activity	62	3.67081	0.0326361	NM_003775, NM_199234, NM_003183, NM_000366, NM_018947, NM_012344, NM_182666, NM_032414, NM_014814, NM_002709, NM_001115, NM_006092, NM_006094, NM_017522, NM_003348, NM_053049, NM_015727, NM_001018005, NM_003341, NM_000657, NM_000957, NM_033300, NM_021709, NM_139286, NM_000077, NM_002664, NM_001099658, NM_000757, NM_007314, NM_001078645, NM_004356, NM_006427, NM_199231, NM_178276, NM_005921, NM_00…	1256	520	13528	1.2842	1	0.716875	45.805
GOTERM_BP_FAT	GO:0001952~regulation of cell-matrix adhesion	7	0.414446	0.0341851	NM_000757, NM_001130845, NM_005593, NM_000657, NM_005902, NM_058197, NM_001706, NM_004498, NM_000077	1256	27	13528	2.7924	1	0.730068	47.385
GOTERM_BP_FAT	GO:0032956~regulation of actin cytoskeleton organization	15	0.888099	0.0342148	NM_003128, NM_005721, NM_015727, NM_005720, NM_001018005, NM_000366, NM_000609, NM_005507, NM_002906, NM_002664, NM_017488, NM_001663, NM_005902, NM_001234, NM_005921, NM_006094, NM_001033886	1256	89	13528	1.81529	1	0.726858	47.4148
GOTERM_BP_FAT	GO:0034220~ion transmembrane transport	10	0.592066	0.0342982	NM_001001977, NM_015994, NM_001130021, NM_001130020, NM_213620, NM_006019, NM_001017971, NM_130841, NM_001695, NM_001002031, NM_001001975	1256	49	13528	2.1981	1	0.724241	47.4986
GOTERM_BP_FAT	GO:0045786~negative regulation of cell cycle	14	0.828893	0.0349535	NM_014618, NM_001143820, NM_001130845, NM_001135648, NM_000657, NM_201284, NM_003292, NM_130850, NM_001706, NM_000077, NM_171982, NM_005238, NM_001200, NM_001202, NM_006806, NM_005228, NM_020232, NM_058197, NM_005902, NM_001130914	1256	81	13528	1.8616	1	0.727614	48.1525
GOTERM_BP_FAT	GO:0001503~ossification	18	1.06572	0.0361717	NM_001720, NM_000657, NM_201284, NM_130841, NM_001001419, NM_005270, NM_130850, NM_001200, NM_001470, NM_001202, NM_003111, NM_080815, NM_001015051, NM_130791, NM_005228, NM_005902, NM_020127, NM_000127, NM_005631, NM_002510	1256	115	13528	1.68585	1	0.736514	49.3476
GOTERM_BP_FAT	GO:0006928~cell motion	57	3.37478	0.0362238	NM_001130863, NM_000700, NM_199234, NM_003183, NM_000366, NM_000609, NM_182828, NM_005507, NM_001773, NM_002205, NM_002941, NM_001962, NM_078488, NM_001005386, NM_003966, NM_017522, NM_015057, NM_004441, NM_005721, NM_005720, NM_001135648, NM_001018005, NM_177414, NM_003031, NM_004389, NM_033300, NM_001024628, NM_001627, NM_004522, NM_001024629, NM_005238, NM_006236, NM_003243, NM_001539, NM_0003…	1256	475	13528	1.29248	1	0.733663	49.3981
GOTERM_BP_FAT	GO:0051186~cofactor metabolic process	27	1.59858	0.0377243	NM_017421, NM_001902, NM_003679, NM_002197, NM_178819, NM_001757, NM_078488, NM_005917, NM_005956, NM_004285, NM_020806, NM_012190, NM_005896, NM_000143, NM_000108, NM_152740, NM_000140, NM_000712, NM_000374, NM_000637, NM_018216, NM_003849, NM_004376, NM_004531, NM_003937, NM_005746, NM_017875	1256	195	13528	1.49133	1	0.744837	50.833
GOTERM_BP_FAT	GO:0016055~Wnt receptor signaling pathway	20	1.18413	0.0380459	NM_025212, NM_003162, NM_005704, NM_002958, NM_024665, NM_012257, NM_001904, NM_003012, NM_006309, NM_032784, NM_003392, NM_003107, NM_016651, NM_001463, NM_012193, NM_003508, NM_030775, NM_003893, NM_015927, NM_004421, NM_001098209, NM_001113407	1256	133	13528	1.61965	1	0.744581	51.1355
GOTERM_BP_FAT	GO:0032231~regulation of actin filament bundle formation	6	0.35524	0.0394806	NM_015727, NM_001018005, NM_005902, NM_000366, NM_005921, NM_006094, NM_002664	1256	21	13528	3.07734	1	0.754447	52.4635
GOTERM_BP_FAT	GO:0043029~T cell homeostasis	6	0.35524	0.0394806	NM_006427, NM_000657, NM_018384, NM_021709, NM_207002, NM_004701, NM_003807	1256	21	13528	3.07734	1	0.754447	52.4635
GOTERM_BP_FAT	GO:0010466~negative regulation of peptidase activity	6	0.35524	0.0394806	NM_005585, NM_000448, NM_005494, NM_002038, NM_058246, NM_006402, NM_007308	1256	21	13528	3.07734	1	0.754447	52.4635
GOTERM_BP_FAT	GO:0006112~energy reserve metabolic process	9	0.53286	0.041727	NM_002303, NM_002709, NM_004130, NM_000642, NM_005398, NM_000158, NM_005912, NM_001122634, NM_001122633, NM_206876, NM_024607	1256	43	13528	2.25433	1	0.770589	54.4747
GOTERM_BP_FAT	GO:0006665~sphingolipid metabolic process	13	0.769686	0.0425432	NM_000542, NM_017436, NM_182965, NM_001079516, NM_183011, NM_203463, NM_001005749, NM_003580, NM_030791, NM_001040100, NM_138288, NM_152621, NM_006714	1256	75	13528	1.86692	1	0.77418	55.1853
GOTERM_BP_FAT	GO:0014031~mesenchymal cell development	10	0.592066	0.0430731	NM_207034, NM_001200, NM_001105, NM_003243, NM_001904, NM_000657, NM_199234, NM_199231, NM_001098209, NM_019554, NM_005507, NM_005631	1256	51	13528	2.1119	1	0.77539	55.641
GOTERM_BP_FAT	GO:0048762~mesenchymal cell differentiation	10	0.592066	0.0430731	NM_207034, NM_001200, NM_001105, NM_003243, NM_001904, NM_000657, NM_199234, NM_199231, NM_001098209, NM_019554, NM_005507, NM_005631	1256	51	13528	2.1119	1	0.77539	55.641
GOTERM_BP_FAT	GO:0044270~nitrogen compound catabolic process	12	0.71048	0.0432306	NM_001385, NM_012222, NM_000712, NM_001128425, NM_001001977, NM_014142, NM_003211, NM_003312, NM_002526, NM_012190, NM_033430, NM_002012, NM_001001975	1256	67	13528	1.92908	1	0.773632	55.7756
GOTERM_BP_FAT	GO:0042493~response to drug	29	1.71699	0.0436809	NM_002350, NM_006999, NM_032144, NM_003183, NM_001793, NM_000701, NM_005357, NM_000525, NM_018849, NM_000921, NM_030918, NM_002228, NM_007262, NM_003134, NM_000251, NM_001122634, NM_001122633, NM_003135, NM_006003, NM_002317, NM_000657, NM_001024847, NM_005518, NM_004360, NM_138736, NM_001018136, NM_007308, NM_001018139, NM_002555, NM_001001586, NM_183233, NM_004097, NM_004102	1256	216	13528	1.44607	1	0.774205	56.1583
GOTERM_BP_FAT	GO:0031529~ruffle organization	4	0.236827	0.0437028	NM_001663, NM_001018005, NM_000366, NM_145693, NM_002664	1256	9	13528	4.78698	1	0.771412	56.1768
GOTERM_BP_FAT	GO:0044269~glycerol ether catabolic process	4	0.236827	0.0437028	NM_000384, NM_005357, NM_001122634, NM_001122633, NM_052968	1256	9	13528	4.78698	1	0.771412	56.1768
GOTERM_BP_FAT	GO:0046464~acylglycerol catabolic process	4	0.236827	0.0437028	NM_000384, NM_005357, NM_001122634, NM_001122633, NM_052968	1256	9	13528	4.78698	1	0.771412	56.1768
GOTERM_BP_FAT	GO:0046461~neutral lipid catabolic process	4	0.236827	0.0437028	NM_000384, NM_005357, NM_001122634, NM_001122633, NM_052968	1256	9	13528	4.78698	1	0.771412	56.1768
GOTERM_BP_FAT	GO:0032970~regulation of actin filament-based process	15	0.888099	0.0437086	NM_003128, NM_005721, NM_015727, NM_005720, NM_001018005, NM_000366, NM_000609, NM_005507, NM_002906, NM_002664, NM_017488, NM_001663, NM_005902, NM_001234, NM_005921, NM_006094, NM_001033886	1256	92	13528	1.75609	1	0.768505	56.1817
GOTERM_BP_FAT	GO:0048665~neuron fate specification	5	0.296033	0.0438694	NM_133267, NM_001989, NM_005172, NM_005270, NM_004496	1256	15	13528	3.59023	1	0.766843	56.3176
GOTERM_BP_FAT	GO:0032269~negative regulation of cellular protein metabolic process	25	1.48017	0.0445219	NM_005585, NM_020365, NM_002794, NM_001015891, NM_052966, NM_182666, NM_014413, NM_002228, NM_002569, NM_002210, NM_014814, NM_058197, NM_003134, NM_015636, NM_001568, NM_012154, NM_002788, NM_002787, NM_003341, NM_020459, NM_139286, NM_000077, NM_007308, NM_006254, NM_001078645, NM_002790, NM_002811	1256	180	13528	1.49593	1	0.769052	56.8646
GOTERM_BP_FAT	GO:0046634~regulation of alpha-beta T cell activation	8	0.473653	0.0446735	NM_001130845, NM_003820, NM_170662, NM_000418, NM_001008699, NM_018384, NM_000057, NM_003664, NM_001024847, NM_001706	1256	36	13528	2.39349	1	0.767347	56.9908
GOTERM_BP_FAT	GO:0030521~androgen receptor signaling pathway	8	0.473653	0.0446735	NM_001539, NM_001904, NM_015927, NM_139135, NM_016166, NM_006325, NM_001098209, NM_018433, NM_001799	1256	36	13528	2.39349	1	0.767347	56.9908
GOTERM_BP_FAT	GO:0035117~embryonic arm morphogenesis	3	0.17762	0.0454487	NM_016569, NM_001904, NM_001098209, NM_000192	1256	4	13528	8.07803	1	0.77045	57.6306
GOTERM_BP_FAT	GO:0034394~protein localization at cell surface	3	0.17762	0.0454487	NM_020429, NM_005704, NM_001135648	1256	4	13528	8.07803	1	0.77045	57.6306
GOTERM_BP_FAT	GO:0006991~response to sterol depletion	3	0.17762	0.0454487	NM_002350, NM_198336, NM_016133	1256	4	13528	8.07803	1	0.77045	57.6306
GOTERM_BP_FAT	GO:0035140~arm morphogenesis	3	0.17762	0.0454487	NM_016569, NM_001904, NM_001098209, NM_000192	1256	4	13528	8.07803	1	0.77045	57.6306
GOTERM_BP_FAT	GO:0006422~aspartyl-tRNA aminoacylation	3	0.17762	0.0454487	NM_001349, NM_004539, NM_018122	1256	4	13528	8.07803	1	0.77045	57.6306
GOTERM_BP_FAT	GO:0030036~actin cytoskeleton organization	30	1.7762	0.0454765	NM_014382, NM_025135, NM_004850, NM_002276, NM_001007067, NM_001130845, NM_005625, NM_000366, NM_207181, NM_012307, NM_001001430, NM_005507, NM_001663, NM_015345, NM_001134999, NM_016823, NM_002473, NM_003941, NM_006094, NM_001144769, NM_020979, NM_001018005, NM_000657, NM_005168, NM_001706, NM_002740, NM_002664, NM_017488, NM_001839, NM_007314, NM_001100108, NM_001135000, NM_015102, NM_145693, N…	1256	226	13528	1.42974	1	0.76783	57.6534
GOTERM_BP_FAT	GO:0044242~cellular lipid catabolic process	13	0.769686	0.046435	NM_001101667, NM_001005783, NM_001359, NM_182965, NM_005357, NM_002662, NM_016527, NM_052968, NM_001142807, NM_000384, NM_000414, NM_001122634, NM_006714, NM_000183, NM_001122633	1256	76	13528	1.84236	1	0.772244	58.4316
GOTERM_BP_FAT	GO:0001655~urogenital system development	17	1.00651	0.0467847	NM_001006946, NM_000657, NM_003012, NM_199234, NM_005270, NM_130850, NM_015713, NM_000067, NM_004496, NM_001200, NM_020156, NM_006236, NM_024426, NM_001105, NM_001202, NM_013952, NM_013951, NM_003638, NM_199231, NM_207002	1256	110	13528	1.66456	1	0.77206	58.7122
GOTERM_BP_FAT	GO:0030509~BMP signaling pathway	9	0.53286	0.0470195	NM_001200, NM_020429, NM_001105, NM_001202, NM_003243, NM_005585, NM_001001419, NM_182828, NM_016204, NM_130850	1256	44	13528	2.2031	1	0.771036	58.8995
GOTERM_BP_FAT	GO:0030099~myeloid cell differentiation	15	0.888099	0.0472488	NM_002350, NM_001430, NM_001130845, NM_001122607, NM_018384, NM_001099412, NM_001001419, NM_001024847, NM_130850, NM_001706, NM_001202, NM_000757, NM_003243, NM_003111, NM_030788, NM_002473, NM_017875	1256	93	13528	1.73721	1	0.769985	59.0817
GOTERM_BP_FAT	GO:0045930~negative regulation of mitotic cell cycle	6	0.35524	0.0473229	NM_001130845, NM_006806, NM_000657, NM_201284, NM_005228, NM_005902, NM_001706, NM_171982, NM_001130914	1256	22	13528	2.93746	1	0.767809	59.1404
GOTERM_BP_FAT	GO:0060485~mesenchyme development	10	0.592066	0.0479782	NM_207034, NM_001200, NM_001105, NM_003243, NM_001904, NM_000657, NM_199234, NM_199231, NM_001098209, NM_019554, NM_005507, NM_005631	1256	52	13528	2.07129	1	0.769883	59.6562
GOTERM_BP_FAT	GO:0006308~DNA catabolic process	11	0.651273	0.0480146	NM_012222, NM_002947, NM_003350, NM_213566, NM_002467, NM_018947, NM_000077, NM_001128425, NM_001799, NM_058197, NM_003211, NM_000123, NM_003348	1256	60	13528	1.97463	1	0.767469	59.6847
GOTERM_BP_FAT	GO:0007155~cell adhesion	79	4.67732	0.0491859	NM_002291, NM_001145108, NM_001100620, NM_003183, NM_207181, NM_173515, NM_000609, NM_002207, NM_138938, NM_001128165, NM_001773, NM_002941, NM_002205, NM_052836, NM_014464, NM_001134999, NM_002210, NM_003638, NM_001033047, NM_001079823, NM_003966, NM_001098209, NM_001033667, NM_144492, NM_006094, NM_207002, NM_016242, NM_001144769, NM_203365, NM_001135648, NM_006536, NM_005593, NM_152888, NM_000…	1256	700	13528	1.21555	1	0.773168	60.5906
GOTERM_BP_FAT	GO:0030163~protein catabolic process	71	4.20367	0.0502233	NM_022079, NM_003350, NM_024295, NM_012304, NM_003183, NM_001102562, NM_016617, NM_007013, NM_182666, NM_014819, NM_080862, NM_014814, NM_003071, NM_003969, NM_003344, NM_003633, NM_148177, NM_018448, NM_003348, NM_015057, NM_173685, NM_170662, NM_003341, NM_003031, NM_013396, NM_139286, NM_003299, NM_183419, NM_182757, NM_025133, NM_002719, NM_001078645, NM_006768, NM_201626, NM_182697, NM_00592…	1256	622	13528	1.22945	1	0.777741	61.377
GOTERM_BP_FAT	GO:0022610~biological adhesion	79	4.67732	0.0504957	NM_002291, NM_001145108, NM_001100620, NM_003183, NM_207181, NM_173515, NM_000609, NM_002207, NM_138938, NM_001128165, NM_001773, NM_002941, NM_002205, NM_052836, NM_014464, NM_001134999, NM_002210, NM_003638, NM_001033047, NM_001079823, NM_003966, NM_001098209, NM_001033667, NM_144492, NM_006094, NM_207002, NM_016242, NM_001144769, NM_203365, NM_001135648, NM_006536, NM_005593, NM_152888, NM_000…	1256	701	13528	1.21382	1	0.777015	61.581
GOTERM_BP_FAT	GO:0019318~hexose metabolic process	26	1.53937	0.0519396	NM_002654, NM_015599, NM_002612, NM_002467, NM_182470, NM_000642, NM_000525, NM_004498, NM_018290, NM_024607, NM_001428, NM_005917, NM_002709, NM_004285, NM_003654, NM_001122634, NM_006715, NM_001122633, NM_152740, NM_004130, NM_001001521, NM_002627, NM_206876, NM_183011, NM_005390, NM_005398, NM_000158, NM_015023, NM_001500	1256	192	13528	1.45853	1	0.784099	62.6454
GOTERM_BP_FAT	GO:0007178~transmembrane receptor protein serine/threonine kinase signaling pathway	16	0.947306	0.052533	NM_003128, NM_005585, NM_001135648, NM_001001419, NM_001024847, NM_182828, NM_130850, NM_020429, NM_001200, NM_001105, NM_001202, NM_002228, NM_003243, NM_015927, NM_005902, NM_005921, NM_016204	1256	103	13528	1.67312	1	0.785443	63.0747
GOTERM_BP_FAT	GO:0051495~positive regulation of cytoskeleton organization	9	0.53286	0.0527312	NM_015727, NM_005721, NM_001663, NM_001018005, NM_005902, NM_000366, NM_001234, NM_005921, NM_005507, NM_002664	1256	45	13528	2.15414	1	0.784226	63.2171
GOTERM_BP_FAT	GO:0042440~pigment metabolic process	9	0.53286	0.0527312	NM_033261, NM_000550, NM_004376, NM_001079525, NM_000140, NM_000657, NM_000712, NM_006452, NM_000374, NM_017875	1256	45	13528	2.15414	1	0.784226	63.2171
GOTERM_BP_FAT	GO:0015992~proton transport	11	0.651273	0.0528618	NM_001001977, NM_015994, NM_003356, NM_001130021, NM_001130020, NM_213620, NM_006019, NM_001017971, NM_130841, NM_001695, NM_001002031, NM_001001975	1256	61	13528	1.94226	1	0.782587	63.3106
GOTERM_BP_FAT	GO:0044264~cellular polysaccharide metabolic process	10	0.592066	0.0532392	NM_002709, NM_004130, NM_000642, NM_005398, NM_000158, NM_019109, NM_000127, NM_001122634, NM_001637, NM_001122633, NM_206876, NM_024607	1256	53	13528	2.03221	1	0.782546	63.5796
GOTERM_BP_FAT	GO:0008104~protein localization	97	5.74304	0.0535701	NM_019843, NM_004782, NM_199290, NM_024295, NM_002906, NM_001144013, NM_014294, NM_003135, NM_018261, NM_152573, NM_001145645, NM_001135648, NM_170662, NM_006325, NM_002664, NM_016451, NM_002865, NM_015976, NM_004356, NM_033104, NM_000384, NM_006544, NM_018714, NM_001080779, NM_003128, NM_002270, NM_001904, NM_152238, NM_003716, NM_005667, NM_001134779, NM_003473, NM_015189, NM_022470, NM_030918,…	1256	882	13528	1.18453	1	0.78221	63.8138
GOTERM_BP_FAT	GO:0006508~proteolysis	114	6.74956	0.0541449	NM_003350, NM_024295, NM_002297, NM_000066, NM_080862, NM_021571, NM_031474, NM_000312, NM_005606, NM_003344, NM_003633, NM_148177, NM_032823, NM_017522, NM_018448, NM_003348, NM_173685, NM_170662, NM_003341, NM_016134, NM_003031, NM_013396, NM_033300, NM_001134888, NM_001114387, NM_001078645, NM_002719, NM_182398, NM_182697, NM_005921, NM_000895, NM_024544, NM_014746, NM_012168, NM_002794, NM_01…	1256	1054	13528	1.16495	1	0.78342	64.2174
GOTERM_BP_FAT	GO:0033554~cellular response to stress	65	3.84843	0.0548477	NM_002350, NM_003350, NM_198336, NM_002947, NM_138981, NM_024295, NM_012293, NM_000366, NM_003392, NM_012396, NM_015713, NM_002873, NM_002709, NM_003211, NM_000123, NM_005445, NM_001033858, NM_003348, NM_001430, NM_173685, NM_001135648, NM_001018005, NM_000657, NM_016133, NM_005207, NM_007308, NM_001037872, NM_001124, NM_032408, NM_006164, NM_078469, NM_005921, NM_024544, NM_005923, NM_001042384,…	1256	566	13528	1.23692	1	0.785402	64.7051
GOTERM_BP_FAT	GO:0042981~regulation of apoptosis	89	5.26939	0.0553598	NM_000700, NM_020532, NM_199234, NM_002397, NM_001015891, NM_207521, NM_015713, NM_171982, NM_000311, NM_021571, NM_001165, NM_000312, NM_006092, NM_016561, NM_207002, NM_006094, NM_001145645, NM_021709, NM_004360, NM_000077, NM_001131005, NM_007350, NM_001145549, NM_005921, NM_199231, NM_005494, NM_021926, NM_024544, NM_001079874, NM_005923, NM_002467, NM_019071, NM_006402, NM_030810, NM_022470,…	1256	804	13528	1.19228	1	0.786175	65.0565
GOTERM_BP_FAT	GO:0022415~viral reproductive process	11	0.651273	0.0580222	NM_005595, NM_001008540, NM_024295, NM_006402, NM_003472, NM_007013, NM_003467, NM_002569, NM_004356, NM_005902, NM_001134673, NM_025075, NM_001083914	1256	62	13528	1.91093	1	0.799609	66.8307
GOTERM_BP_FAT	GO:0010941~regulation of cell death	90	5.3286	0.0584194	NM_000700, NM_020532, NM_199234, NM_002397, NM_001015891, NM_207521, NM_015713, NM_171982, NM_000311, NM_021571, NM_001165, NM_000312, NM_006092, NM_016561, NM_207002, NM_006094, NM_001145645, NM_021709, NM_004360, NM_000077, NM_001131005, NM_007350, NM_001145549, NM_005921, NM_199231, NM_005494, NM_021926, NM_024544, NM_001079874, NM_005923, NM_002467, NM_019071, NM_130850, NM_006402, NM_030810,…	1256	815	13528	1.1894	1	0.799581	67.088
GOTERM_BP_FAT	GO:0006919~activation of caspase activity	10	0.592066	0.0588626	NM_014922, NM_006427, NM_002467, NM_005902, NM_058197, NM_018947, NM_006092, NM_001137667, NM_021709, NM_024544, NM_000077, NM_006094	1256	54	13528	1.99457	1	0.799814	67.3728
GOTERM_BP_FAT	GO:0008344~adult locomotory behavior	10	0.592066	0.0588626	NM_004181, NM_000484, NM_002247, NM_052836, NM_000332, NM_007262, NM_199234, NM_199231, NM_017780, NM_020866, NM_007308	1256	54	13528	1.99457	1	0.799814	67.3728
GOTERM_BP_FAT	GO:0010810~regulation of cell-substrate adhesion	9	0.53286	0.0588695	NM_000757, NM_016142, NM_001130845, NM_005593, NM_000657, NM_005902, NM_058197, NM_199511, NM_199512, NM_001706, NM_004498, NM_000077	1256	46	13528	2.10731	1	0.797588	67.3772
GOTERM_BP_FAT	GO:0051169~nuclear transport	22	1.30255	0.0588913	NM_002486, NM_000332, NM_003128, NM_014679, NM_002270, NM_170662, NM_001130845, NM_003292, NM_001134779, NM_006325, NM_001706, NM_003400, NM_002265, NM_020429, NM_015542, NM_002228, NM_006267, NM_000306, NM_005413, NM_012102, NM_014112, NM_020401, NM_025075	1256	158	13528	1.49972	1	0.795454	67.3912
GOTERM_BP_FAT	GO:0048598~embryonic morphogenesis	38	2.24985	0.0594637	NM_001113347, NM_014562, NM_002467, NM_001904, NM_005172, NM_003392, NM_005270, NM_005507, NM_130850, NM_021038, NM_152230, NM_004991, NM_015382, NM_052836, NM_003111, NM_014464, NM_015927, NM_003638, NM_001098209, NM_170695, NM_000127, NM_006094, NM_000192, NM_000108, NM_017569, NM_033229, NM_016569, NM_018488, NM_005593, NM_177414, NM_001024847, NM_017780, NM_207292, NM_020335, NM_001105, NM_00…	1256	307	13528	1.33318	1	0.796445	67.7554
GOTERM_BP_FAT	GO:0019748~secondary metabolic process	13	0.769686	0.0595584	NM_003679, NM_033261, NM_000550, NM_152740, NM_000657, NM_001037290, NM_005917, NM_000104, NM_003937, NM_005746, NM_004285, NM_019885, NM_005896	1256	79	13528	1.77239	1	0.794747	67.8153
GOTERM_BP_FAT	GO:0051254~positive regulation of RNA metabolic process	56	3.31557	0.0599393	NM_002486, NM_199234, NM_139135, NM_006940, NM_002397, NM_003577, NM_001001419, NM_001015891, NM_001300, NM_003107, NM_013952, NM_013951, NM_003070, NM_006530, NM_001098209, NM_018448, NM_001430, NM_000332, NM_005597, NM_005593, NM_006325, NM_005238, NM_001131005, NM_006236, NM_006164, NM_000306, NM_199231, NM_005921, NM_152989, NM_021926, NM_145109, NM_001122607, NM_001904, NM_002467, NM_005172,…	1256	481	13528	1.25397	1	0.794665	68.0551
GOTERM_BP_FAT	GO:0010564~regulation of cell cycle process	17	1.00651	0.0613038	NM_004850, NM_024602, NM_005585, NM_001130845, NM_003718, NM_022809, NM_003292, NM_001706, NM_003400, NM_000077, NM_000921, NM_207034, NM_172129, NM_001078645, NM_020232, NM_058197, NM_001048197, NM_018685, NM_001221, NM_015057	1256	114	13528	1.60616	1	0.799986	68.9004
GOTERM_BP_FAT	GO:0045321~leukocyte activation	31	1.83541	0.0618323	NM_002350, NM_001012505, NM_001008540, NM_001130845, NM_001135242, NM_001904, NM_003183, NM_000609, NM_001300, NM_004498, NM_003107, NM_003467, NM_152687, NM_003111, NM_032214, NM_001078, NM_002473, NM_001098209, NM_000251, NM_001033858, NM_002185, NM_003807, NM_170662, NM_000657, NM_018384, NM_000057, NM_001024847, NM_017780, NM_001706, NM_007308, NM_006254, NM_000757, NM_000448, NM_005902, NM_0…	1256	242	13528	1.37972	1	0.800671	69.2221
GOTERM_BP_FAT	GO:0060348~bone development	18	1.06572	0.0619234	NM_001720, NM_000657, NM_201284, NM_130841, NM_001001419, NM_005270, NM_130850, NM_001200, NM_001470, NM_001202, NM_003111, NM_080815, NM_001015051, NM_130791, NM_005228, NM_005902, NM_020127, NM_000127, NM_005631, NM_002510	1256	123	13528	1.5762	1	0.799007	69.2772
GOTERM_BP_FAT	GO:0006084~acetyl-CoA metabolic process	7	0.414446	0.0621183	NM_005917, NM_002197, NM_003937, NM_003849, NM_000143, NM_000108, NM_005896	1256	31	13528	2.43209	1	0.797909	69.3948
GOTERM_BP_FAT	GO:0051187~cofactor catabolic process	7	0.414446	0.0621183	NM_005917, NM_002197, NM_000712, NM_012190, NM_003849, NM_000143, NM_005896	1256	31	13528	2.43209	1	0.797909	69.3948
GOTERM_BP_FAT	GO:0010035~response to inorganic substance	27	1.59858	0.0625883	NM_001006946, NM_012293, NM_001135242, NM_001904, NM_145869, NM_201284, NM_000366, NM_001001430, NM_000526, NM_000067, NM_000311, NM_002247, NM_002228, NM_007262, NM_005228, NM_001098209, NM_001001975, NM_001135648, NM_001018005, NM_000657, NM_175721, NM_014251, NM_138736, NM_007308, NM_003356, NM_001101, NM_000384, NM_001226, NM_001009552, NM_183079, NM_014592	1256	205	13528	1.41858	1	0.798292	69.6767
GOTERM_BP_FAT	GO:0010628~positive regulation of gene expression	66	3.90764	0.0633776	NM_199234, NM_139135, NM_006940, NM_002397, NM_003577, NM_001001419, NM_001015891, NM_182828, NM_001300, NM_003107, NM_013952, NM_013951, NM_005056, NM_003070, NM_006530, NM_001098209, NM_018448, NM_001430, NM_005597, NM_000332, NM_001145645, NM_005593, NM_006325, NM_005238, NM_001131005, NM_006236, NM_000757, NM_006164, NM_000306, NM_199231, NM_005921, NM_152989, NM_021926, NM_002469, NM_145109,…	1256	581	13528	1.22352	1	0.800352	70.1447
GOTERM_BP_FAT	GO:0006818~hydrogen transport	11	0.651273	0.0635008	NM_001001977, NM_015994, NM_003356, NM_001130021, NM_001130020, NM_213620, NM_006019, NM_001017971, NM_130841, NM_001695, NM_001002031, NM_001001975	1256	63	13528	1.8806	1	0.7989	70.2171
GOTERM_BP_FAT	GO:0051248~negative regulation of protein metabolic process	25	1.48017	0.0640285	NM_005585, NM_020365, NM_002794, NM_001015891, NM_052966, NM_182666, NM_014413, NM_002228, NM_002569, NM_002210, NM_014814, NM_058197, NM_003134, NM_015636, NM_001568, NM_012154, NM_002788, NM_002787, NM_003341, NM_020459, NM_139286, NM_000077, NM_007308, NM_006254, NM_001078645, NM_002790, NM_002811	1256	187	13528	1.43993	1	0.799572	70.5254
GOTERM_BP_FAT	GO:0017015~regulation of transforming growth factor beta receptor signaling pathway	8	0.473653	0.0647911	NM_002569, NM_003183, NM_015927, NM_003638, NM_005902, NM_001564, NM_002775, NM_004498	1256	39	13528	2.20937	1	0.80144	70.9656
GOTERM_BP_FAT	GO:0009725~response to hormone stimulus	44	2.60509	0.0653296	NM_002350, NM_002303, NM_001006946, NM_000067, NM_005311, NM_018849, NM_002247, NM_001115, NM_001002295, NM_012096, NM_001098209, NM_005912, NM_005896, NM_053049, NM_015727, NM_002317, NM_020979, NM_000657, NM_003884, NM_002662, NM_001124, NM_003243, NM_001226, NM_002276, NM_001904, NM_020365, NM_001136178, NM_130850, NM_018433, NM_015636, NM_001284, NM_017450, NM_001122634, NM_001122633, NM_0057…	1256	367	13528	1.29131	1	0.802137	71.2727
GOTERM_BP_FAT	GO:0045666~positive regulation of neuron differentiation	6	0.35524	0.0655755	NM_005721, NM_024336, NM_005172, NM_005270, NM_170695, NM_004496	1256	24	13528	2.69268	1	0.801347	71.412
GOTERM_BP_FAT	GO:0006512~ubiquitin cycle	6	0.35524	0.0655755	NM_182666, NM_020429, NM_003350, NM_025133, NM_024602, NM_003341, NM_012167, NM_182697, NM_003344	1256	24	13528	2.69268	1	0.801347	71.412
GOTERM_BP_FAT	GO:0008361~regulation of cell size	27	1.59858	0.065592	NM_001902, NM_024900, NM_001423, NM_001130845, NM_020532, NM_003183, NM_001321, NM_001015891, NM_207521, NM_001428, NM_022157, NM_001234, NM_058197, NM_016204, NM_002185, NM_001012661, NM_000657, NM_182965, NM_145160, NM_001024628, NM_001024629, NM_001706, NM_000077, NM_002664, NM_000484, NM_003243, NM_005902, NM_017632, NM_015023, NM_024544, NM_001002259	1256	206	13528	1.41169	1	0.799402	71.4213
GOTERM_BP_FAT	GO:0060070~Wnt receptor signaling pathway through beta-catenin	5	0.296033	0.0660198	NM_005704, NM_024665, NM_001904, NM_004421, NM_001098209, NM_003107	1256	17	13528	3.16785	1	0.799549	71.6619
GOTERM_BP_FAT	GO:0060393~regulation of pathway-restricted SMAD protein phosphorylation	5	0.296033	0.0660198	NM_001200, NM_001202, NM_005585, NM_182828, NM_016204, NM_130850	1256	17	13528	3.16785	1	0.799549	71.6619
GOTERM_BP_FAT	GO:0009132~nucleoside diphosphate metabolic process	5	0.296033	0.0660198	NM_001001977, NM_001018139, NM_014142, NM_015713, NM_001018136, NM_001001975	1256	17	13528	3.16785	1	0.799549	71.6619
GOTERM_BP_FAT	GO:0030335~positive regulation of cell migration	14	0.828893	0.0664755	NM_002291, NM_015727, NM_000657, NM_201284, NM_003183, NM_182965, NM_000609, NM_004498, NM_002662, NM_207034, NM_000757, NM_002569, NM_005228, NM_005902, NM_012250, NM_001033886	1256	89	13528	1.69427	1	0.799835	71.916
GOTERM_BP_FAT	GO:0007160~cell-matrix adhesion	14	0.828893	0.0664755	NM_203365, NM_017549, NM_001135648, NM_000657, NM_001904, NM_002213, NM_000213, NM_001104, NM_002210, NM_080815, NM_003638, NM_001098209, NM_054112, NM_207002, NM_006094	1256	89	13528	1.69427	1	0.799835	71.916
GOTERM_BP_FAT	GO:0015031~protein transport	84	4.97336	0.0672661	NM_002350, NM_019843, NM_004782, NM_199290, NM_024295, NM_032351, NM_003400, NM_018206, NM_001144013, NM_001130414, NM_014294, NM_012102, NM_014112, NM_005447, NM_003827, NM_020401, NM_012288, NM_003135, NM_018261, NM_152573, NM_014679, NM_001123363, NM_001145645, NM_170662, NM_006826, NM_003292, NM_001008749, NM_006325, NM_172020, NM_138716, NM_002265, NM_003299, NM_002664, NM_016451, NM_002865,…	1256	762	13528	1.18732	1	0.80178	72.352
GOTERM_BP_FAT	GO:0006793~phosphorus metabolic process	105	6.2167	0.067824	NM_005005, NM_001136027, NM_182828, NM_001001977, NM_014413, NM_002709, NM_004963, NM_002707, NM_001143775, NM_002493, NM_001001975, NM_001135648, NM_153361, NM_130841, NM_001018046, NM_001099658, NM_003243, NM_004356, NM_182398, NM_006019, NM_021074, NM_005921, NM_001012752, NM_024544, NM_182493, NM_005923, NM_004850, NM_003128, NM_007079, NM_001008540, NM_003718, NM_024025, NM_032430, NM_005357…	1256	973	13528	1.16231	1	0.80255	72.6557
GOTERM_BP_FAT	GO:0006796~phosphate metabolic process	105	6.2167	0.067824	NM_005005, NM_001136027, NM_182828, NM_001001977, NM_014413, NM_002709, NM_004963, NM_002707, NM_001143775, NM_002493, NM_001001975, NM_001135648, NM_153361, NM_130841, NM_001018046, NM_001099658, NM_003243, NM_004356, NM_182398, NM_006019, NM_021074, NM_005921, NM_001012752, NM_024544, NM_182493, NM_005923, NM_004850, NM_003128, NM_007079, NM_001008540, NM_003718, NM_024025, NM_032430, NM_005357…	1256	973	13528	1.16231	1	0.80255	72.6557
GOTERM_BP_FAT	GO:0031589~cell-substrate adhesion	15	0.888099	0.0679504	NM_002291, NM_203365, NM_017549, NM_001135648, NM_000657, NM_001904, NM_002213, NM_000213, NM_001104, NM_002210, NM_080815, NM_003638, NM_001098209, NM_054112, NM_207002, NM_006094	1256	98	13528	1.64858	1	0.801206	72.724
GOTERM_BP_FAT	GO:0009206~purine ribonucleoside triphosphate biosynthetic process	15	0.888099	0.0679504	NM_014382, NM_001130021, NM_001130020, NM_213620, NM_001017971, NM_130841, NM_000701, NM_014251, NM_001002031, NM_001018136, NM_001001977, NM_015994, NM_001018139, NM_013330, NM_006019, NM_001001586, NM_197972, NM_001695, NM_001001975	1256	98	13528	1.64858	1	0.801206	72.724
GOTERM_BP_FAT	GO:0043067~regulation of programmed cell death	89	5.26939	0.0691454	NM_000700, NM_020532, NM_199234, NM_002397, NM_001015891, NM_207521, NM_015713, NM_171982, NM_000311, NM_021571, NM_001165, NM_000312, NM_006092, NM_016561, NM_207002, NM_006094, NM_001145645, NM_021709, NM_004360, NM_000077, NM_001131005, NM_007350, NM_001145549, NM_005921, NM_199231, NM_005494, NM_021926, NM_024544, NM_001079874, NM_005923, NM_002467, NM_019071, NM_006402, NM_030810, NM_022470,…	1256	812	13528	1.18053	1	0.805042	73.3625
GOTERM_BP_FAT	GO:0006643~membrane lipid metabolic process	13	0.769686	0.0695566	NM_000542, NM_017436, NM_182965, NM_001079516, NM_183011, NM_203463, NM_001005749, NM_003580, NM_030791, NM_001040100, NM_138288, NM_152621, NM_006714	1256	81	13528	1.72863	1	0.805076	73.5789
GOTERM_BP_FAT	GO:0045941~positive regulation of transcription	64	3.78922	0.0703757	NM_199234, NM_139135, NM_006940, NM_002397, NM_003577, NM_001001419, NM_001015891, NM_182828, NM_001300, NM_003107, NM_013952, NM_013951, NM_005056, NM_003070, NM_006530, NM_001098209, NM_018448, NM_001430, NM_000332, NM_005597, NM_005593, NM_006325, NM_005238, NM_001131005, NM_006236, NM_006164, NM_000306, NM_199231, NM_005921, NM_152989, NM_021926, NM_002469, NM_145109, NM_001122607, NM_002467,…	1256	564	13528	1.22221	1	0.807028	74.005
GOTERM_BP_FAT	GO:0019987~negative regulation of anti-apoptosis	3	0.17762	0.0711467	NM_001077654, NM_006427, NM_020532, NM_021709, NM_207521	1256	5	13528	6.46242	1	0.808719	74.4002
GOTERM_BP_FAT	GO:0032331~negative regulation of chondrocyte differentiation	3	0.17762	0.0711467	NM_001202, NM_001904, NM_005270, NM_001098209, NM_130850	1256	5	13528	6.46242	1	0.808719	74.4002
GOTERM_BP_FAT	GO:0055001~muscle cell development	10	0.592066	0.0712156	NM_000484, NM_002276, NM_001006946, NM_001018005, NM_000366, NM_001234, NM_020919, NM_004421, NM_201570, NM_001001430, NM_020806	1256	56	13528	1.92334	1	0.807157	74.4353
GOTERM_BP_FAT	GO:0000082~G1/S transition of mitotic cell cycle	10	0.592066	0.0712156	NM_201567, NM_000657, NM_003183, NM_201284, NM_000077, NM_206876, NM_001105, NM_172129, NM_002709, NM_002519, NM_005228, NM_058197, NM_001048197, NM_001221	1256	56	13528	1.92334	1	0.807157	74.4353
GOTERM_BP_FAT	GO:0048729~tissue morphogenesis	24	1.42096	0.0714022	NM_001904, NM_000366, NM_001001430, NM_005270, NM_130850, NM_005507, NM_000067, NM_152230, NM_015382, NM_015927, NM_001098209, NM_170695, NM_006094, NM_000192, NM_033229, NM_016569, NM_018488, NM_001018005, NM_000657, NM_000214, NM_020335, NM_001200, NM_004393, NM_001105, NM_001202, NM_003243, NM_005902	1256	180	13528	1.43609	1	0.806145	74.5299
GOTERM_BP_FAT	GO:0045893~positive regulation of transcription, DNA-dependent	55	3.25636	0.0719404	NM_199234, NM_139135, NM_006940, NM_002397, NM_003577, NM_001001419, NM_001015891, NM_001300, NM_003107, NM_013952, NM_013951, NM_003070, NM_006530, NM_001098209, NM_018448, NM_001430, NM_000332, NM_005597, NM_005593, NM_006325, NM_005238, NM_001131005, NM_006236, NM_006164, NM_000306, NM_199231, NM_005921, NM_152989, NM_021926, NM_145109, NM_001122607, NM_001904, NM_002467, NM_005172, NM_016166,…	1256	477	13528	1.2419	1	0.806759	74.8011
GOTERM_BP_FAT	GO:0044093~positive regulation of molecular function	66	3.90764	0.072117	NM_003775, NM_199234, NM_003183, NM_000366, NM_018947, NM_012344, NM_182666, NM_032414, NM_014814, NM_002709, NM_001115, NM_006092, NM_006094, NM_017522, NM_003348, NM_053049, NM_015727, NM_001018005, NM_003341, NM_000657, NM_021709, NM_000957, NM_033300, NM_139286, NM_000077, NM_002664, NM_001099658, NM_000757, NM_003243, NM_007314, NM_001078645, NM_006427, NM_004356, NM_199231, NM_178276, NM_00…	1256	586	13528	1.21308	1	0.805714	74.8894
GOTERM_BP_FAT	GO:0040008~regulation of growth	41	2.42747	0.0722836	NM_001064, NM_024900, NM_001145108, NM_020532, NM_003183, NM_002775, NM_001015891, NM_207521, NM_006530, NM_005606, NM_005912, NM_207002, NM_000657, NM_001024628, NM_017780, NM_001024629, NM_000077, NM_172129, NM_000757, NM_017632, NM_024544, NM_001221, NM_001002259, NM_001902, NM_001130845, NM_178819, NM_019071, NM_007036, NM_001428, NM_022470, NM_006792, NM_006791, NM_058197, NM_001564, NM_2068…	1256	341	13528	1.29501	1	0.80463	74.9725
GOTERM_BP_FAT	GO:0051346~negative regulation of hydrolase activity	9	0.53286	0.0724459	NM_002303, NM_005585, NM_000448, NM_005494, NM_001001430, NM_002038, NM_058246, NM_006402, NM_007308, NM_002664	1256	48	13528	2.01951	1	0.803533	75.0533
GOTERM_BP_FAT	GO:0009145~purine nucleoside triphosphate biosynthetic process	15	0.888099	0.0727133	NM_014382, NM_001130021, NM_001130020, NM_213620, NM_001017971, NM_130841, NM_000701, NM_014251, NM_001002031, NM_001018136, NM_001001977, NM_015994, NM_001018139, NM_013330, NM_006019, NM_001001586, NM_197972, NM_001695, NM_001001975	1256	99	13528	1.63192	1	0.802924	75.1857
GOTERM_BP_FAT	GO:0009201~ribonucleoside triphosphate biosynthetic process	15	0.888099	0.0727133	NM_014382, NM_001130021, NM_001130020, NM_213620, NM_001017971, NM_130841, NM_000701, NM_014251, NM_001002031, NM_001018136, NM_001001977, NM_015994, NM_001018139, NM_013330, NM_006019, NM_001001586, NM_197972, NM_001695, NM_001001975	1256	99	13528	1.63192	1	0.802924	75.1857
GOTERM_BP_FAT	GO:0060429~epithelium development	29	1.71699	0.0727633	NM_001423, NM_000700, NM_001904, NM_178819, NM_005270, NM_005507, NM_130850, NM_201515, NM_000526, NM_000067, NM_004498, NM_004991, NM_152230, NM_004496, NM_015382, NM_002228, NM_015927, NM_001098209, NM_170695, NM_194356, NM_006094, NM_000192, NM_018488, NM_000657, NM_000214, NM_032488, NM_020335, NM_001200, NM_004393, NM_024426, NM_001202, NM_001143787	1256	227	13528	1.37599	1	0.801326	75.2104
GOTERM_BP_FAT	GO:0046649~lymphocyte activation	26	1.53937	0.0729649	NM_001012505, NM_001008540, NM_001130845, NM_001904, NM_003183, NM_000609, NM_001300, NM_004498, NM_003107, NM_003467, NM_152687, NM_003111, NM_032214, NM_001078, NM_002473, NM_001098209, NM_000251, NM_001033858, NM_002185, NM_003807, NM_170662, NM_000657, NM_018384, NM_000057, NM_017780, NM_001706, NM_006254, NM_000448, NM_005902, NM_001033886	1256	199	13528	1.40723	1	0.800429	75.3097
GOTERM_BP_FAT	GO:0006732~coenzyme metabolic process	21	1.24334	0.0734224	NM_017421, NM_001902, NM_003679, NM_152740, NM_178819, NM_002197, NM_000637, NM_018216, NM_003849, NM_078488, NM_005917, NM_004531, NM_005956, NM_003937, NM_004285, NM_005746, NM_020806, NM_012190, NM_005896, NM_000108, NM_000143	1256	153	13528	1.47833	1	0.800706	75.5337
GOTERM_BP_FAT	GO:0008285~negative regulation of cell proliferation	43	2.54589	0.0740351	NM_001446, NM_171982, NM_014413, NM_003820, NM_003070, NM_170695, NM_006094, NM_170662, NM_014909, NM_001135648, NM_000657, NM_003884, NM_000077, NM_005238, NM_000300, NM_001124, NM_003243, NM_000306, NM_001012752, NM_002510, NM_005130, NM_001902, NM_003162, NM_001130845, NM_025195, NM_002759, NM_001076787, NM_130850, NM_002228, NM_015927, NM_058197, NM_001130914, NM_000192, NM_005704, NM_0011438…	1256	361	13528	1.28294	1	0.801681	75.8307
GOTERM_BP_FAT	GO:0014015~positive regulation of gliogenesis	4	0.236827	0.0747096	NM_002350, NM_001200, NM_002527, NM_153034	1256	11	13528	3.91662	1	0.802917	76.1536
GOTERM_BP_FAT	GO:0001782~B cell homeostasis	4	0.236827	0.0747096	NM_001145645, NM_020979, NM_000657, NM_207002	1256	11	13528	3.91662	1	0.802917	76.1536
GOTERM_BP_FAT	GO:0021871~forebrain regionalization	4	0.236827	0.0747096	NM_133267, NM_001202, NM_005413, NM_130850, NM_004097	1256	11	13528	3.91662	1	0.802917	76.1536
GOTERM_BP_FAT	GO:0009250~glucan biosynthetic process	4	0.236827	0.0747096	NM_004130, NM_000642, NM_005398, NM_000158	1256	11	13528	3.91662	1	0.802917	76.1536
GOTERM_BP_FAT	GO:0005978~glycogen biosynthetic process	4	0.236827	0.0747096	NM_004130, NM_000642, NM_005398, NM_000158	1256	11	13528	3.91662	1	0.802917	76.1536
GOTERM_BP_FAT	GO:0046636~negative regulation of alpha-beta T cell activation	4	0.236827	0.0747096	NM_001130845, NM_003820, NM_170662, NM_000418, NM_001008699, NM_001706	1256	11	13528	3.91662	1	0.802917	76.1536
GOTERM_BP_FAT	GO:0045944~positive regulation of transcription from RNA polymerase II promoter	44	2.60509	0.0747773	NM_199234, NM_001001419, NM_006940, NM_002397, NM_003577, NM_001015891, NM_001300, NM_013952, NM_013951, NM_003070, NM_001098209, NM_018448, NM_001430, NM_000332, NM_005597, NM_005593, NM_005238, NM_001131005, NM_006236, NM_000306, NM_005921, NM_199231, NM_021926, NM_152989, NM_001122607, NM_001904, NM_002467, NM_005172, NM_001136178, NM_005270, NM_130850, NM_001799, NM_004991, NM_004496, NM_0019…	1256	371	13528	1.27739	1	0.801443	76.1858
GOTERM_BP_FAT	GO:0042127~regulation of cell proliferation	86	5.09177	0.0756996	NM_002291, NM_000700, NM_014624, NM_171982, NM_014413, NM_004963, NM_002709, NM_006094, NM_006023, NM_015727, NM_001145645, NM_001135648, NM_170662, NM_000077, NM_000300, NM_003243, NM_004356, NM_000306, NM_006019, NM_001012752, NM_002510, NM_001902, NM_003718, NM_001904, NM_002467, NM_001076787, NM_005270, NM_130850, NM_004991, NM_001078, NM_058197, NM_001562, NM_000192, NM_016569, NM_005704, NM…	1256	787	13528	1.17698	1	0.803762	76.6203
GOTERM_BP_FAT	GO:0045669~positive regulation of osteoblast differentiation	6	0.35524	0.0759797	NM_001200, NM_001105, NM_001202, NM_001904, NM_001015051, NM_001001419, NM_001098209, NM_130850	1256	25	13528	2.58497	1	0.803239	76.7508
GOTERM_BP_FAT	GO:0046907~intracellular transport	73	4.32208	0.0762404	NM_002486, NM_024295, NM_032351, NM_000366, NM_003400, NM_018206, NM_019094, NM_001144013, NM_014294, NM_012102, NM_014112, NM_005447, NM_003827, NM_025075, NM_020401, NM_001001975, NM_003135, NM_001144769, NM_000332, NM_014679, NM_001123363, NM_170662, NM_001018005, NM_000657, NM_006826, NM_003292, NM_003190, NM_006325, NM_014251, NM_002265, NM_016451, NM_002865, NM_033104, NM_003100, NM_000306,…	1256	657	13528	1.19674	1	0.802635	76.8716
GOTERM_BP_FAT	GO:0043434~response to peptide hormone stimulus	21	1.24334	0.0773778	NM_002350, NM_020979, NM_000657, NM_020365, NM_001144888, NM_000936, NM_001136178, NM_005518, NM_003884, NM_002662, NM_005311, NM_002740, NM_000399, NM_001124, NM_145693, NM_012096, NM_015023, NM_015636, NM_017450, NM_005912, NM_001284, NM_001122634, NM_001122633, NM_004102	1256	154	13528	1.46873	1	0.805827	77.3917
GOTERM_BP_FAT	GO:0034330~cell junction organization	10	0.592066	0.0779517	NM_003162, NM_001104, NM_002060, NM_001135648, NM_000657, NM_005902, NM_003257, NM_002740, NM_006094, NM_002205	1256	57	13528	1.8896	1	0.80656	77.65
GOTERM_BP_FAT	GO:0030336~negative regulation of cell migration	10	0.592066	0.0779517	NM_005704, NM_003243, NM_001135648, NM_014909, NM_001018005, NM_000657, NM_025195, NM_000366, NM_016204, NM_006094, NM_000192	1256	57	13528	1.8896	1	0.80656	77.65
GOTERM_BP_FAT	GO:0055114~oxidation reduction	71	4.20367	0.07877	NM_005005, NM_003679, NM_016142, NM_001101667, NM_012293, NM_006668, NM_024623, NM_024308, NM_001757, NM_018947, NM_001134403, NM_015713, NM_021156, NM_005917, NM_005956, NM_005056, NM_000414, NM_001002294, NM_000170, NM_002493, NM_012190, NM_002022, NM_001135168, NM_005896, NM_003689, NM_000550, NM_002317, NM_152740, NM_000712, NM_014251, NM_007308, NM_005390, NM_000919, NM_021074, NM_003956, NM…	1256	639	13528	1.19674	1	0.808311	78.0133
GOTERM_BP_FAT	GO:0009792~embryonic development ending in birth or egg hatching	40	2.36827	0.0790685	NM_001113347, NM_002469, NM_012323, NM_000366, NM_020919, NM_005270, NM_005507, NM_130850, NM_003836, NM_021038, NM_004991, NM_152230, NM_001989, NM_015382, NM_003111, NM_001130414, NM_004421, NM_002473, NM_000251, NM_170695, NM_005631, NM_006094, NM_207002, NM_001430, NM_016569, NM_001018005, NM_005593, NM_003012, NM_003257, NM_001024847, NM_017780, NM_004360, NM_207292, NM_005349, NM_020335, NM…	1256	334	13528	1.2899	1	0.80787	78.1445
GOTERM_BP_FAT	GO:0045184~establishment of protein localization	84	4.97336	0.0791901	NM_002350, NM_019843, NM_004782, NM_199290, NM_024295, NM_032351, NM_003400, NM_018206, NM_001144013, NM_001130414, NM_014294, NM_012102, NM_014112, NM_005447, NM_003827, NM_020401, NM_012288, NM_003135, NM_018261, NM_152573, NM_014679, NM_001123363, NM_001145645, NM_170662, NM_006826, NM_003292, NM_001008749, NM_006325, NM_172020, NM_138716, NM_002265, NM_003299, NM_002664, NM_016451, NM_002865,…	1256	769	13528	1.17651	1	0.806695	78.1977
GOTERM_BP_FAT	GO:0045639~positive regulation of myeloid cell differentiation	7	0.414446	0.07997	NM_005238, NM_001143820, NM_000757, NM_002228, NM_001122607, NM_000067, NM_000214, NM_001044305	1256	33	13528	2.28469	1	0.808262	78.5361
GOTERM_BP_FAT	GO:0001709~cell fate determination	7	0.414446	0.07997	NM_033229, NM_001202, NM_002527, NM_001904, NM_005172, NM_001098209, NM_130850, NM_000214, NM_019885	1256	33	13528	2.28469	1	0.808262	78.5361
GOTERM_BP_FAT	GO:0006979~response to oxidative stress	22	1.30255	0.0806132	NM_001006946, NM_012293, NM_201284, NM_000366, NM_020919, NM_182826, NM_015713, NM_000311, NM_002228, NM_007262, NM_005228, NM_016240, NM_005896, NM_001430, NM_001135648, NM_001018005, NM_000657, NM_021237, NM_175721, NM_004547, NM_138736, NM_007308, NM_003356, NM_001226, NM_001009552, NM_183079	1256	164	13528	1.44485	1	0.809245	78.8115
GOTERM_BP_FAT	GO:0034329~cell junction assembly	8	0.473653	0.0808109	NM_003162, NM_001104, NM_002060, NM_001135648, NM_000657, NM_003257, NM_006094, NM_002205	1256	41	13528	2.1016	1	0.808401	78.8954
GOTERM_BP_FAT	GO:0033365~protein localization in organelle	20	1.18413	0.0822144	NM_003135, NM_003128, NM_014679, NM_002270, NM_170662, NM_001130845, NM_003292, NM_001134779, NM_006325, NM_001706, NM_003400, NM_002265, NM_002228, NM_031923, NM_006267, NM_003134, NM_005413, NM_004421, NM_002455, NM_012102, NM_014112	1256	146	13528	1.47544	1	0.81243	79.4825
GOTERM_BP_FAT	GO:0000302~response to reactive oxygen species	12	0.71048	0.0846304	NM_001006946, NM_012293, NM_001135648, NM_001018005, NM_000657, NM_000366, NM_175721, NM_138736, NM_002228, NM_007262, NM_003356, NM_001226, NM_001009552	1256	75	13528	1.72331	1	0.820239	80.457
GOTERM_BP_FAT	GO:0006913~nucleocytoplasmic transport	21	1.24334	0.0857098	NM_002486, NM_000332, NM_003128, NM_014679, NM_002270, NM_170662, NM_001130845, NM_003292, NM_001134779, NM_006325, NM_001706, NM_003400, NM_002265, NM_020429, NM_015542, NM_002228, NM_006267, NM_005413, NM_012102, NM_014112, NM_020401, NM_025075	1256	156	13528	1.4499	1	0.822735	80.8782
GOTERM_BP_FAT	GO:0009109~coenzyme catabolic process	6	0.35524	0.087219	NM_005917, NM_002197, NM_012190, NM_003849, NM_000143, NM_005896	1256	26	13528	2.48555	1	0.82675	81.4526
GOTERM_BP_FAT	GO:0046677~response to antibiotic	6	0.35524	0.087219	NM_005238, NM_002227, NM_001143820, NM_005721, NM_006003, NM_002555, NM_183233, NM_001009552	1256	26	13528	2.48555	1	0.82675	81.4526
GOTERM_BP_FAT	GO:0033692~cellular polysaccharide biosynthetic process	6	0.35524	0.087219	NM_004130, NM_000642, NM_005398, NM_000158, NM_019109, NM_000127	1256	26	13528	2.48555	1	0.82675	81.4526
GOTERM_BP_FAT	GO:0030029~actin filament-based process	30	1.7762	0.0878282	NM_014382, NM_025135, NM_004850, NM_002276, NM_001007067, NM_001130845, NM_005625, NM_000366, NM_207181, NM_012307, NM_001001430, NM_005507, NM_001663, NM_015345, NM_001134999, NM_016823, NM_002473, NM_003941, NM_006094, NM_001144769, NM_020979, NM_001018005, NM_000657, NM_005168, NM_001706, NM_002740, NM_002664, NM_017488, NM_001839, NM_007314, NM_001100108, NM_001135000, NM_015102, NM_145693, N…	1256	241	13528	1.34075	1	0.827417	81.6798
GOTERM_BP_FAT	GO:0010038~response to metal ion	18	1.06572	0.0879896	NM_001006946, NM_001904, NM_145869, NM_001135242, NM_000657, NM_201284, NM_001001430, NM_014251, NM_000067, NM_000526, NM_007308, NM_000311, NM_002247, NM_001101, NM_005228, NM_000384, NM_001226, NM_001098209, NM_183079, NM_014592, NM_001001975	1256	129	13528	1.50289	1	0.826464	81.7395
GOTERM_BP_FAT	GO:0009142~nucleoside triphosphate biosynthetic process	15	0.888099	0.088288	NM_014382, NM_001130021, NM_001130020, NM_213620, NM_001017971, NM_130841, NM_000701, NM_014251, NM_001002031, NM_001018136, NM_001001977, NM_015994, NM_001018139, NM_013330, NM_006019, NM_001001586, NM_197972, NM_001695, NM_001001975	1256	102	13528	1.58393	1	0.826011	81.8495
GOTERM_BP_FAT	GO:0016054~organic acid catabolic process	16	0.947306	0.0884996	NM_003679, NM_001101667, NM_002080, NM_001005783, NM_001359, NM_016527, NM_144639, NM_001142807, NM_005956, NM_001134445, NM_013974, NM_003937, NM_000414, NM_001698, NM_000170, NM_000137, NM_000183	1256	111	13528	1.55253	1	0.825248	81.9271
GOTERM_BP_FAT	GO:0046395~carboxylic acid catabolic process	16	0.947306	0.0884996	NM_003679, NM_001101667, NM_002080, NM_001005783, NM_001359, NM_016527, NM_144639, NM_001142807, NM_005956, NM_001134445, NM_013974, NM_003937, NM_000414, NM_001698, NM_000170, NM_000137, NM_000183	1256	111	13528	1.55253	1	0.825248	81.9271
GOTERM_BP_FAT	GO:0017148~negative regulation of translation	7	0.414446	0.0898634	NM_014413, NM_020365, NM_003134, NM_020459, NM_012154, NM_001568, NM_015636	1256	34	13528	2.2175	1	0.8286	82.4199
GOTERM_BP_FAT	GO:0043648~dicarboxylic acid metabolic process	7	0.414446	0.0898634	NM_005917, NM_002080, NM_003937, NM_006680, NM_003849, NM_000143, NM_000108	1256	34	13528	2.2175	1	0.8286	82.4199
GOTERM_BP_FAT	GO:0009411~response to UV	10	0.592066	0.0925487	NM_001017415, NM_001135648, NM_000140, NM_000657, NM_032430, NM_201284, NM_182826, NM_001037872, NM_016316, NM_005228, NM_000123, NM_000251, NM_016240	1256	59	13528	1.82554	1	0.836361	83.3532
GOTERM_BP_FAT	GO:0010952~positive regulation of peptidase activity	10	0.592066	0.0925487	NM_014922, NM_006427, NM_002467, NM_005902, NM_058197, NM_018947, NM_006092, NM_001137667, NM_021709, NM_024544, NM_000077, NM_006094	1256	59	13528	1.82554	1	0.836361	83.3532
GOTERM_BP_FAT	GO:0043280~positive regulation of caspase activity	10	0.592066	0.0925487	NM_014922, NM_006427, NM_002467, NM_005902, NM_058197, NM_018947, NM_006092, NM_001137667, NM_021709, NM_024544, NM_000077, NM_006094	1256	59	13528	1.82554	1	0.836361	83.3532
GOTERM_BP_FAT	GO:0035115~embryonic forelimb morphogenesis	5	0.296033	0.0929176	NM_016569, NM_001904, NM_001098209, NM_021926, NM_000192, NM_004991	1256	19	13528	2.83439	1	0.836136	83.4777
GOTERM_BP_FAT	GO:0045445~myoblast differentiation	5	0.296033	0.0929176	NM_001006946, NM_001904, NM_001098209, NM_001321, NM_000214, NM_207292, NM_021038	1256	19	13528	2.83439	1	0.836136	83.4777
GOTERM_BP_FAT	GO:0031102~neuron projection regeneration	4	0.236827	0.0929844	NM_001124, NM_004385, NM_000657, NM_005631	1256	12	13528	3.59023	1	0.834902	83.5002
GOTERM_BP_FAT	GO:0046503~glycerolipid catabolic process	4	0.236827	0.0929844	NM_000384, NM_005357, NM_001122634, NM_001122633, NM_052968	1256	12	13528	3.59023	1	0.834902	83.5002
GOTERM_BP_FAT	GO:0042254~ribosome biogenesis	17	1.00651	0.0988696	NM_015420, NM_016020, NM_013235, NM_000077, NM_016312, NM_018428, NM_018321, NM_016304, NM_001042533, NM_024805, NM_001011, NM_021133, NM_153332, NM_058197, NM_032778, NM_001100412, NM_000971, NM_006627, NM_013285, NM_015169	1256	122	13528	1.50084	1	0.852213	85.3686
GOTERM_BP_FAT	GO:0019058~viral infectious cycle	8	0.473653	0.0989136	NM_005595, NM_003467, NM_001008540, NM_002569, NM_004356, NM_001134673, NM_006402, NM_003472, NM_001083914, NM_007013	1256	43	13528	2.00385	1	0.850968	85.3818
GOTERM_BP_FAT	GO:0051899~membrane depolarization	8	0.473653	0.0989136	NM_000218, NM_000332, NM_002228, NM_007262, NM_000657, NM_001524, NM_002038, NM_007308	1256	43	13528	2.00385	1	0.850968	85.3818
GOTERM_BP_FAT	GO:0030218~erythrocyte differentiation	8	0.473653	0.0989136	NM_001430, NM_002350, NM_001202, NM_003243, NM_001130845, NM_003111, NM_001001419, NM_001706, NM_130850, NM_017875	1256	43	13528	2.00385	1	0.850968	85.3818
GOTERM_BP_FAT	GO:0006916~anti-apoptosis	26	1.53937	0.0992029	NM_000700, NM_002467, NM_003183, NM_199234, NM_002397, NM_002038, NM_005507, NM_006402, NM_030810, NM_001114735, NM_000311, NM_013974, NM_001165, NM_003806, NM_016561, NM_016569, NM_001077654, NM_001145645, NM_003012, NM_000657, NM_182965, NM_002740, NM_002128, NM_007308, NM_003299, NM_001131005, NM_016009, NM_199231, NM_001145549, NM_183079	1256	206	13528	1.35941	1	0.850467	85.4682
GOTERM_BP_FAT	GO:0043009~chordate embryonic development	39	2.30906	0.0992149	NM_001113347, NM_002469, NM_012323, NM_000366, NM_020919, NM_005270, NM_005507, NM_130850, NM_003836, NM_021038, NM_004991, NM_152230, NM_015382, NM_003111, NM_001130414, NM_004421, NM_002473, NM_000251, NM_170695, NM_005631, NM_006094, NM_207002, NM_001430, NM_016569, NM_001018005, NM_005593, NM_003012, NM_003257, NM_001024847, NM_017780, NM_004360, NM_207292, NM_005349, NM_020335, NM_004701, NM…	1256	331	13528	1.26906	1	0.849131	85.4718
GOTERM_BP_FAT	GO:0016310~phosphorylation	86	5.09177	0.0994384	NM_005005, NM_002350, NM_138981, NM_001136027, NM_182828, NM_004635, NM_005507, NM_001001977, NM_014413, NM_032414, NM_004963, NM_002493, NM_004304, NM_173641, NM_004441, NM_001001975, NM_002958, NM_001130021, NM_001130020, NM_000657, NM_153361, NM_130841, NM_002953, NM_007308, NM_001018046, NM_172129, NM_001099658, NM_001142610, NM_003243, NM_007314, NM_032408, NM_004356, NM_182398, NM_080836, N…	1256	800	13528	1.15785	1	0.848438	85.5382
