# Supplementary material for: Comparison of long non-coding RNAs, microRNAs and messenger RNAs involved in initiation and progression of esophageal squamous cell carcinoma
Source: Mol Med Rep. 2014 May 30;10(2):652–62. doi: 10.3892/mmr.2014.2287 (PMC4094766; doi:10.3892/mmr.2014.2287)
Supplement: Supplementary Table 11. [file SupplementaryTable11.xls]

## Sheet: Supplementary Table 12
Supplementary Table 12. Cross-link of lncRNAs, miRNAs and mRNAs
miRNAs	mRNAs	lncRNAs
miR1470	NM_001007157	BU664012
	NM_006999	exon2950
	NM_178441	T94317
	NM_138288	CK904770
	NM_006999	BU943130
	NM_001359	CV409119
	NM_178441	CB124915
	NM_002794	BG182628
	NM_001048197	AK130020
	NM_006999	exon2980
	NM_006999	DB024730
	NM_006999	DB327179
	NM_001007157	CB269797
	NM_001017415	BQ051091
miR361-3p	NM_001098517	BF825555
	NM_030964	DA368675
	NM_005471	DA368675
	NM_001098517	DB030353
	NM_004394	AW631353
	NM_007007	DA722239
	NM_025250	BF923978
	NM_002928	BF241485
	NM_017813	exon4158
	NM_001102396	BG202281
	NM_022470	exon2758
	NM_152240	exon2758
	NM_032351	CB046739
	NM_004394	DB041518
	NM_022474	exon1527
	NM_173468	exon2815
	NM_015610	FN169473
	NM_022470	BE006466
	NM_024757	BF960853
	NM_024757	AI811097
	NM_014947	BG541695
	NM_173510	CN479707
	NM_024607	exon4439
	NM_053043	BP431982
	NM_024757	AA907924
	NM_001627	AI129187
	NM_170662	AI129187
	NM_001102396	exon7
	NM_024757	CD709954
	NM_012067	BG195656
	NM_002598	exon3464
	NM_012193	exon649
	NM_001706	BE003294
	NM_001002292	AA428281
	NM_005735	AA864584
	NM_001102396	exon109
	NM_005475	W38542
	NM_152914	AI337307
	NM_024757	BF964156
	NM_170662	BF510105
	NM_033088	R65829
	NM_080836	exon2444
	NM_152395	CT001622
	NM_004285	exon40
	NM_000374	AW884018
	NM_001773	chr1:4325150-4335375
	NM_024757	CR743903
	NM_024830	DA342801
	NM_018266	exon2761
	NM_004496	FN047407
	NM_014990	FN047407
	NM_004394	exon3199
	NM_014583	AI732319
	NM_004394	exon3205
	NM_020429	BU567630
	NM_145637	exon2600
	NM_030882	exon2600
	NM_001102396	AA954643
	NM_014909	exon1604
	NM_002598	BG208909
	NM_139343	AI769380
	NM_139351	AI769380
	NM_012067	CR740605
	NM_033088	CX166999
	NM_019022	BG250005
	NM_024653	AW855657
	NM_002873	exon3146
	NM_001098517	exon844
	NM_001102396	DA233614
	NM_017931	T02980
	NM_032024	exon427
	NM_001102396	BG428766
	NM_020745	exon3379
	NM_170662	BX110602
	NM_001627	BX110602
	NM_024757	CD244767
	NM_022470	chr3:16732325-16743650
	NM_002598	FN068825
	NM_014673	exon4432
	NM_003799	AV721649
	NM_145725	exon1475
	NM_139343	CV369137
	NM_139351	CV369137
	NM_022470	DB044544
	NM_032233	BU853136
	NM_199123	BU853136
	NM_002794	BG182628
	NM_152734	exon3537
	NM_014223	DB333038
	NM_001098517	DA922283
	NM_032823	exon4582
	NM_007001	exon4582
	NM_000773	BF242157
	NM_030964	exon3211
	NM_005471	exon3211
	NM_001048197	AK130020
	NM_014583	BG010597
	NM_015541	AA668237
	NM_001098517	exon646
	NM_171982	exon4414
	NM_002598	BQ082169
	NM_022474	exon1484
	NM_024607	H61700
	NM_139343	AI351199
	NM_015541	AI263080
	NM_203365	DW438840
	NM_014754	chr8:29955875-29977325
	NM_020745	BF772568
	NM_170662	exon2725
	NM_024757	chr9:115624525-115638900
	NM_002598	exon3235
	NM_052873	exon1521
	NM_016255	exon3284
	NM_000332	exon3284
	NM_005631	AK309519
	NM_005445	chr10:8185475-8199525
	NM_000374	BF032671
	NM_014851	exon374
	NM_139343	BF832783
	NM_139351	BF832783
	NM_016617	HMlincRNA512
	NM_015345	BF871888
	NM_001102396	BG024097
	NM_032823	DW442657
	NM_007001	DW442657
	NM_000127	AW298621
	NM_001031803	BG996643
	NM_001002292	AA401662
	NM_004614	BU199309
	NM_001004065	exon4585
	NM_024757	BE170396
	NM_001102396	exon4
	NM_001002292	BM977369
	NM_014583	AV730023
	NM_001001977	BF758502
	NM_001004426	BG979802
	NM_032124	exon1972
	NM_005730	BG217123
	NM_001033082	BG106187
	NM_024757	DB349701
	NM_170662	exon2724
	NM_024607	exon4059
	NM_173566	DA455721
	NM_020764	AK096322
	NM_002598	BQ082218
	NM_015229	exon1784
	NM_016020	exon3442
	NM_173515	exon3442
	NM_031923	exon490
	NM_020745	HMlincRNA164
	NM_003192	CA946668
	NM_015349	CA946668
	NM_018344	DA142893
	NM_001773	chr1:212355225-212367225
	NM_002953	BM982116
	NM_014947	exon81
	NM_016020	AA317289
	NM_173515	AA317289
	NM_031923	exon397
	NM_024607	DA960488
	NM_004394	chr5:6882550-6906100
	NM_020824	BF358692
	NM_004850	exon2192
	NM_000127	CV805948
	NM_007349	CF243044
	NM_053043	CF243044
	NM_018266	BQ437454
	NM_024910	AW080042
	NM_002598	BG197454
	NM_021156	CD522315
	NM_012288	DN930364
	NM_152734	HMlincRNA1086
