# Supplementary material for: Comparison of long non-coding RNAs, microRNAs and messenger RNAs involved in initiation and progression of esophageal squamous cell carcinoma
Source: Mol Med Rep. 2014 May 30;10(2):652–62. doi: 10.3892/mmr.2014.2287 (PMC4094766; doi:10.3892/mmr.2014.2287)
Supplement: Supplementary Table 12. [file SupplementaryTable12.xls]

## Sheet: Supplementary Table 11a 
Supplementary Table 11a. Functional enrichment of lncRNAs-miRNA361-3p-mRNAs
Category	Term	Function	Count	%	PValue	Genes	List Total	Pop Hits	Pop Total	Fold Enrichment	Bonferroni	Benjamini	FDR
GOTERM_BP_FAT	GO:0044265	cellular macromolecule catabolic process	90	5.3286	0.00346209	NM_003350, NM_002486, NM_024295, NM_003730, NM_080862, NM_003344, NM_148177, NM_003633, NM_018448, NM_003348, NM_173685, NM_170662, NM_003341, NM_014943, NM_003031, NM_013396, NM_000077, NM_001078645, NM_002719, NM_000384, NM_005921, NM_182697, NM_024544, NM_012222, NM_014746, NM_012168, NM_001142397, NM_002467, NM_012167, NM_002794, NM_020122, NM_015382, NM_001127397, NM_183420, NM_058197, NM_01…	1256	725	13528	1.33705	0.999998	0.311381	6.20215
GOTERM_BP_FAT	GO:0009968	negative regulation of signal transduction	34	2.01303	0.00417399	NM_025212, NM_002922, NM_005585, NM_001130845, NM_014319, NM_025195, NM_007015, NM_002775, NM_002928, NM_012396, NM_004498, NM_005311, NM_001463, NM_020429, NM_017906, NM_130791, NM_032214, NM_015927, NM_001234, NM_170695, NM_006094, NM_000332, NM_001039152, NM_170662, NM_001706, NM_002664, NM_006254, NM_001105, NM_170587, NM_001015051, NM_006768, NM_145071, NM_005413, NM_001009552, NM_019885	1256	221	13528	1.65703	1	0.354315	7.43155
GOTERM_BP_FAT	GO:0010648	negative regulation of cell communication	37	2.19065	0.0045784	NM_025212, NM_002922, NM_005585, NM_001130845, NM_014319, NM_025195, NM_007015, NM_002775, NM_002928, NM_012396, NM_004498, NM_005311, NM_002674, NM_001463, NM_020429, NM_017906, NM_130791, NM_032214, NM_015927, NM_001234, NM_170695, NM_006094, NM_000332, NM_001039152, NM_170662, NM_001706, NM_000831, NM_002664, NM_006254, NM_001105, NM_170587, NM_001015051, NM_006768, NM_145071, NM_005413, NM_00…	1256	248	13528	1.60692	1	0.373091	8.12315
GOTERM_BP_FAT	GO:0043161	proteasomal ubiquitin-dependent protein catabolic process	18	1.06572	0.0123319	NM_002788, NM_002787, NM_024665, NM_012168, NM_024295, NM_003341, NM_002794, NM_139286, NM_003299, NM_020429, NM_182666, NM_001127397, NM_001078645, NM_002719, NM_178588, NM_014814, NM_002790, NM_001009552, NM_002811, NM_007175	1256	102	13528	1.90071	1	0.559399	20.4741
GOTERM_BP_FAT	GO:0010498	proteasomal protein catabolic process	18	1.06572	0.0123319	NM_002788, NM_002787, NM_024665, NM_012168, NM_024295, NM_003341, NM_002794, NM_139286, NM_003299, NM_020429, NM_182666, NM_001127397, NM_001078645, NM_002719, NM_178588, NM_014814, NM_002790, NM_001009552, NM_002811, NM_007175	1256	102	13528	1.90071	1	0.559399	20.4741
GOTERM_BP_FAT	GO:0009057	macromolecule catabolic process	92	5.44701	0.0128624	NM_003350, NM_002486, NM_024295, NM_003730, NM_080862, NM_003344, NM_003633, NM_148177, NM_018448, NM_003348, NM_173685, NM_170662, NM_003341, NM_014943, NM_003031, NM_013396, NM_000077, NM_001078645, NM_002719, NM_000384, NM_005921, NM_182697, NM_024544, NM_012222, NM_014746, NM_012168, NM_001142397, NM_002467, NM_012167, NM_002794, NM_020122, NM_015382, NM_001127397, NM_183420, NM_058197, NM_01…	1256	781	13528	1.26876	1	0.562255	21.2591
GOTERM_BP_FAT	GO:0005996	monosaccharide metabolic process	31	1.83541	0.0231046	NM_002654, NM_015599, NM_002612, NM_002467, NM_182470, NM_000642, NM_001033025, NM_000525, NM_004498, NM_018290, NM_024607, NM_001428, NM_005917, NM_022158, NM_002709, NM_004285, NM_003654, NM_015139, NM_001122634, NM_006715, NM_001122633, NM_152740, NM_004130, NM_001001521, NM_002627, NM_183011, NM_206876, NM_005390, NM_014142, NM_005398, NM_000158, NM_015023, NM_001500, NM_005471	1256	222	13528	1.50402	1	0.667168	35.0508
GOTERM_BP_FAT	GO:0010605	negative regulation of macromolecule metabolic process	85	5.03256	0.0236115	NM_015001, NM_005585, NM_002397, NM_001015891, NM_058246, NM_007013, NM_182666, NM_014413, NM_031474, NM_014814, NM_002873, NM_002210, NM_003070, NM_001099339, NM_032214, NM_021632, NM_001098209, NM_014112, NM_012154, NM_170695, NM_005597, NM_000332, NM_001135648, NM_003341, NM_014943, NM_006826, NM_005240, NM_020459, NM_139286, NM_000077, NM_007308, NM_005349, NM_001131005, NM_006236, NM_003893,…	1256	734	13528	1.24729	1	0.666167	35.6701
GOTERM_BP_FAT	GO:0016265	death	84	4.97336	0.0242865	NM_152778, NM_024900, NM_020532, NM_018947, NM_005253, NM_002397, NM_207521, NM_012396, NM_000066, NM_171982, NM_194449, NM_001114735, NM_003820, NM_024948, NM_001165, NM_006092, NM_021631, NM_025079, NM_001098209, NM_006094, NM_207002, NM_016561, NM_003680, NM_001077654, NM_000332, NM_005633, NM_022874, NM_205842, NM_022876, NM_000657, NM_144781, NM_003031, NM_002047, NM_021709, NM_000957, NM_00…	1256	724	13528	1.24964	1	0.667792	36.4863
GOTERM_BP_FAT	GO:0006006	glucose metabolic process	23	1.36175	0.0254148	NM_002654, NM_015599, NM_002612, NM_002467, NM_182470, NM_000642, NM_000525, NM_004498, NM_018290, NM_024607, NM_001428, NM_005917, NM_002709, NM_004285, NM_001122634, NM_001122633, NM_152740, NM_004130, NM_001001521, NM_002627, NM_183011, NM_206876, NM_005390, NM_005398, NM_000158, NM_015023	1256	153	13528	1.61912	1	0.680271	37.8287
GOTERM_BP_FAT	GO:0006511	ubiquitin-dependent protein catabolic process	33	1.95382	0.0257116	NM_004181, NM_012168, NM_024295, NM_012304, NM_002794, NM_012167, NM_020429, NM_182666, NM_001127397, NM_014814, NM_178588, NM_015927, NM_015306, NM_003344, NM_001017415, NM_002788, NM_002787, NM_006002, NM_024665, NM_003341, NM_003031, NM_013396, NM_001105662, NM_139286, NM_003299, NM_182757, NM_025133, NM_002719, NM_001078645, NM_002790, NM_005921, NM_182697, NM_201626, NM_001009552, NM_002811,…	1256	242	13528	1.46873	1	0.680294	38.1773
GOTERM_BP_FAT	GO:0051603	proteolysis involved in cellular protein catabolic process	71	4.20367	0.0262197	NM_022079, NM_003350, NM_024295, NM_012304, NM_003183, NM_001102562, NM_016617, NM_007013, NM_182666, NM_014819, NM_080862, NM_014814, NM_003071, NM_003969, NM_003344, NM_003633, NM_148177, NM_018448, NM_003348, NM_015057, NM_173685, NM_170662, NM_003341, NM_003031, NM_013396, NM_139286, NM_003299, NM_183419, NM_182757, NM_025133, NM_002719, NM_001078645, NM_006768, NM_201626, NM_182697, NM_00592…	1256	600	13528	1.27453	1	0.683307	38.7698
GOTERM_BP_FAT	GO:0008219	cell death	83	4.91415	0.0277988	NM_152778, NM_024900, NM_020532, NM_018947, NM_005253, NM_002397, NM_207521, NM_012396, NM_000066, NM_171982, NM_194449, NM_001114735, NM_003820, NM_024948, NM_001165, NM_006092, NM_021631, NM_025079, NM_001098209, NM_006094, NM_207002, NM_016561, NM_003680, NM_001077654, NM_000332, NM_005633, NM_022874, NM_205842, NM_022876, NM_000657, NM_144781, NM_003031, NM_002047, NM_021709, NM_000957, NM_00…	1256	719	13528	1.24335	1	0.680609	40.5772
GOTERM_BP_FAT	GO:0043632	modification-dependent macromolecule catabolic process	68	4.02605	0.0286065	NM_022079, NM_003350, NM_024295, NM_012304, NM_001102562, NM_016617, NM_007013, NM_182666, NM_014819, NM_080862, NM_014814, NM_003071, NM_003969, NM_003344, NM_003633, NM_148177, NM_018448, NM_003348, NM_015057, NM_173685, NM_170662, NM_003341, NM_003031, NM_013396, NM_139286, NM_003299, NM_183419, NM_182757, NM_025133, NM_002719, NM_001078645, NM_006768, NM_201626, NM_182697, NM_005921, NM_00100…	1256	574	13528	1.27597	1	0.687293	41.4821
GOTERM_BP_FAT	GO:0019941	modification-dependent protein catabolic process	68	4.02605	0.0286065	NM_022079, NM_003350, NM_024295, NM_012304, NM_001102562, NM_016617, NM_007013, NM_182666, NM_014819, NM_080862, NM_014814, NM_003071, NM_003969, NM_003344, NM_003633, NM_148177, NM_018448, NM_003348, NM_015057, NM_173685, NM_170662, NM_003341, NM_003031, NM_013396, NM_139286, NM_003299, NM_183419, NM_182757, NM_025133, NM_002719, NM_001078645, NM_006768, NM_201626, NM_182697, NM_005921, NM_00100…	1256	574	13528	1.27597	1	0.687293	41.4821
GOTERM_BP_FAT	GO:0044257	cellular protein catabolic process	71	4.20367	0.0290895	NM_022079, NM_003350, NM_024295, NM_012304, NM_003183, NM_001102562, NM_016617, NM_007013, NM_182666, NM_014819, NM_080862, NM_014814, NM_003071, NM_003969, NM_003344, NM_003633, NM_148177, NM_018448, NM_003348, NM_015057, NM_173685, NM_170662, NM_003341, NM_003031, NM_013396, NM_139286, NM_003299, NM_183419, NM_182757, NM_025133, NM_002719, NM_001078645, NM_006768, NM_201626, NM_182697, NM_00592…	1256	603	13528	1.26819	1	0.689621	42.0169
GOTERM_BP_FAT	GO:0030163	protein catabolic process	71	4.20367	0.0502233	NM_022079, NM_003350, NM_024295, NM_012304, NM_003183, NM_001102562, NM_016617, NM_007013, NM_182666, NM_014819, NM_080862, NM_014814, NM_003071, NM_003969, NM_003344, NM_003633, NM_148177, NM_018448, NM_003348, NM_015057, NM_173685, NM_170662, NM_003341, NM_003031, NM_013396, NM_139286, NM_003299, NM_183419, NM_182757, NM_025133, NM_002719, NM_001078645, NM_006768, NM_201626, NM_182697, NM_00592…	1256	622	13528	1.22945	1	0.777741	61.377
GOTERM_BP_FAT	GO:0019318	hexose metabolic process	26	1.53937	0.0519396	NM_002654, NM_015599, NM_002612, NM_002467, NM_182470, NM_000642, NM_000525, NM_004498, NM_018290, NM_024607, NM_001428, NM_005917, NM_002709, NM_004285, NM_003654, NM_001122634, NM_006715, NM_001122633, NM_152740, NM_004130, NM_001001521, NM_002627, NM_206876, NM_183011, NM_005390, NM_005398, NM_000158, NM_015023, NM_001500	1256	192	13528	1.45853	1	0.784099	62.6454
GOTERM_BP_FAT	GO:0008104	protein localization	97	5.74304	0.0535701	NM_019843, NM_004782, NM_199290, NM_024295, NM_002906, NM_001144013, NM_014294, NM_003135, NM_018261, NM_152573, NM_001145645, NM_001135648, NM_170662, NM_006325, NM_002664, NM_016451, NM_002865, NM_015976, NM_004356, NM_033104, NM_000384, NM_006544, NM_018714, NM_001080779, NM_003128, NM_002270, NM_001904, NM_152238, NM_003716, NM_005667, NM_001134779, NM_003473, NM_015189, NM_022470, NM_030918,…	1256	882	13528	1.18453	1	0.78221	63.8138
GOTERM_BP_FAT	GO:0051169	nuclear transport	22	1.30255	0.0588913	NM_002486, NM_000332, NM_003128, NM_014679, NM_002270, NM_170662, NM_001130845, NM_003292, NM_001134779, NM_006325, NM_001706, NM_003400, NM_002265, NM_020429, NM_015542, NM_002228, NM_006267, NM_000306, NM_005413, NM_012102, NM_014112, NM_020401, NM_025075	1256	158	13528	1.49972	1	0.795454	67.3912
GOTERM_BP_FAT	GO:0015031	protein transport	84	4.97336	0.0672661	NM_002350, NM_019843, NM_004782, NM_199290, NM_024295, NM_032351, NM_003400, NM_018206, NM_001144013, NM_001130414, NM_014294, NM_012102, NM_014112, NM_005447, NM_003827, NM_020401, NM_012288, NM_003135, NM_018261, NM_152573, NM_014679, NM_001123363, NM_001145645, NM_170662, NM_006826, NM_003292, NM_001008749, NM_006325, NM_172020, NM_138716, NM_002265, NM_003299, NM_002664, NM_016451, NM_002865,…	1256	762	13528	1.18732	1	0.80178	72.352
GOTERM_BP_FAT	GO:0031589	cell-substrate adhesion	15	0.888099	0.0679504	NM_002291, NM_203365, NM_017549, NM_001135648, NM_000657, NM_001904, NM_002213, NM_000213, NM_001104, NM_002210, NM_080815, NM_003638, NM_001098209, NM_054112, NM_207002, NM_006094	1256	98	13528	1.64858	1	0.801206	72.724
GOTERM_BP_FAT	GO:0046907	intracellular transport	73	4.32208	0.0762404	NM_002486, NM_024295, NM_032351, NM_000366, NM_003400, NM_018206, NM_019094, NM_001144013, NM_014294, NM_012102, NM_014112, NM_005447, NM_003827, NM_025075, NM_020401, NM_001001975, NM_003135, NM_001144769, NM_000332, NM_014679, NM_001123363, NM_170662, NM_001018005, NM_000657, NM_006826, NM_003292, NM_003190, NM_006325, NM_014251, NM_002265, NM_016451, NM_002865, NM_033104, NM_003100, NM_000306,…	1256	657	13528	1.19674	1	0.802635	76.8716
GOTERM_BP_FAT	GO:0055114	oxidation reduction	71	4.20367	0.07877	NM_005005, NM_003679, NM_016142, NM_001101667, NM_012293, NM_006668, NM_024623, NM_024308, NM_001757, NM_018947, NM_001134403, NM_015713, NM_021156, NM_005917, NM_005956, NM_005056, NM_000414, NM_001002294, NM_000170, NM_002493, NM_012190, NM_002022, NM_001135168, NM_005896, NM_003689, NM_000550, NM_002317, NM_152740, NM_000712, NM_014251, NM_007308, NM_005390, NM_000919, NM_021074, NM_003956, NM…	1256	639	13528	1.19674	1	0.808311	78.0133
GOTERM_BP_FAT	GO:0045184	establishment of protein localization	84	4.97336	0.0791901	NM_002350, NM_019843, NM_004782, NM_199290, NM_024295, NM_032351, NM_003400, NM_018206, NM_001144013, NM_001130414, NM_014294, NM_012102, NM_014112, NM_005447, NM_003827, NM_020401, NM_012288, NM_003135, NM_018261, NM_152573, NM_014679, NM_001123363, NM_001145645, NM_170662, NM_006826, NM_003292, NM_001008749, NM_006325, NM_172020, NM_138716, NM_002265, NM_003299, NM_002664, NM_016451, NM_002865,…	1256	769	13528	1.17651	1	0.806695	78.1977
GOTERM_BP_FAT	GO:0033365	protein localization in organelle	20	1.18413	0.0822144	NM_003135, NM_003128, NM_014679, NM_002270, NM_170662, NM_001130845, NM_003292, NM_001134779, NM_006325, NM_001706, NM_003400, NM_002265, NM_002228, NM_031923, NM_006267, NM_003134, NM_005413, NM_004421, NM_002455, NM_012102, NM_014112	1256	146	13528	1.47544	1	0.81243	79.4825
GOTERM_BP_FAT	GO:0006913	nucleocytoplasmic transport	21	1.24334	0.0857098	NM_002486, NM_000332, NM_003128, NM_014679, NM_002270, NM_170662, NM_001130845, NM_003292, NM_001134779, NM_006325, NM_001706, NM_003400, NM_002265, NM_020429, NM_015542, NM_002228, NM_006267, NM_005413, NM_012102, NM_014112, NM_020401, NM_025075	1256	156	13528	1.4499	1	0.822735	80.8782
GOTERM_BP_FAT	GO:0043648	dicarboxylic acid metabolic process	7	0.414446	0.0898634	NM_005917, NM_002080, NM_003937, NM_006680, NM_003849, NM_000143, NM_000108	1256	34	13528	2.2175	1	0.8286	82.4199

## Sheet: Supplementary Table 11b
Supplementary Table 11b. Functional enrichment of lncRNAs-miRNA1470-mRNAs
Category	Term	Function	Count	%	PValue	Genes	List Total	Pop Hits	Pop Total	Fold Enrichment	Bonferroni	Benjamini	FDR
GOTERM_BP_FAT	GO:0033043	regulation of organelle organization	34	2.01303	0.00312333	NM_004850, NM_024602, NM_003128, NM_003718, NM_022809, NM_002467, NM_001904, NM_000366, NM_000609, NM_005507, NM_003400, NM_002906, NM_001663, NM_032546, NM_001234, NM_030885, NM_001048197, NM_001098209, NM_006094, NM_003348, NM_015057, NM_144573, NM_015727, NM_001144769, NM_005721, NM_005720, NM_001018005, NM_003292, NM_007308, NM_002664, NM_207034, NM_017488, NM_001078645, NM_020232, NM_005902,…	1256	217	13528	1.68758	0.999992	0.316088	5.61173
GOTERM_BP_FAT	GO:0044265	cellular macromolecule catabolic process	90	5.3286	0.00346209	NM_003350, NM_002486, NM_024295, NM_003730, NM_080862, NM_003344, NM_148177, NM_003633, NM_018448, NM_003348, NM_173685, NM_170662, NM_003341, NM_014943, NM_003031, NM_013396, NM_000077, NM_001078645, NM_002719, NM_000384, NM_005921, NM_182697, NM_024544, NM_012222, NM_014746, NM_012168, NM_001142397, NM_002467, NM_012167, NM_002794, NM_020122, NM_015382, NM_001127397, NM_183420, NM_058197, NM_01…	1256	725	13528	1.33705	0.999998	0.311381	6.20215
GOTERM_BP_FAT	GO:0009057	macromolecule catabolic process	92	5.44701	0.0128624	NM_003350, NM_002486, NM_024295, NM_003730, NM_080862, NM_003344, NM_003633, NM_148177, NM_018448, NM_003348, NM_173685, NM_170662, NM_003341, NM_014943, NM_003031, NM_013396, NM_000077, NM_001078645, NM_002719, NM_000384, NM_005921, NM_182697, NM_024544, NM_012222, NM_014746, NM_012168, NM_001142397, NM_002467, NM_012167, NM_002794, NM_020122, NM_015382, NM_001127397, NM_183420, NM_058197, NM_01…	1256	781	13528	1.26876	1	0.562255	21.2591
GOTERM_BP_FAT	GO:0012501	programmed cell death	72	4.26288	0.0269184	NM_024900, NM_020532, NM_018947, NM_002397, NM_207521, NM_012396, NM_171982, NM_194449, NM_001114735, NM_003820, NM_024948, NM_001165, NM_006092, NM_021631, NM_025079, NM_001098209, NM_006094, NM_207002, NM_016561, NM_003680, NM_001077654, NM_005633, NM_205842, NM_000657, NM_144781, NM_003031, NM_021709, NM_002598, NM_000077, NM_182757, NM_001131005, NM_004394, NM_006427, NM_007350, NM_001013739,…	1256	611	13528	1.26922	1	0.680667	39.5759
GOTERM_BP_FAT	GO:0006915	apoptosis	71	4.20367	0.0275194	NM_024900, NM_020532, NM_018947, NM_002397, NM_207521, NM_012396, NM_171982, NM_194449, NM_001114735, NM_003820, NM_024948, NM_001165, NM_006092, NM_021631, NM_025079, NM_001098209, NM_006094, NM_207002, NM_016561, NM_003680, NM_001077654, NM_005633, NM_205842, NM_000657, NM_144781, NM_003031, NM_021709, NM_002598, NM_000077, NM_182757, NM_001131005, NM_004394, NM_006427, NM_007350, NM_001013739,…	1256	602	13528	1.2703	1	0.684797	40.2612
GOTERM_BP_FAT	GO:0010564	regulation of cell cycle process	17	1.00651	0.0613038	NM_004850, NM_024602, NM_005585, NM_001130845, NM_003718, NM_022809, NM_003292, NM_001706, NM_003400, NM_000077, NM_000921, NM_207034, NM_172129, NM_001078645, NM_020232, NM_058197, NM_001048197, NM_018685, NM_001221, NM_015057	1256	114	13528	1.60616	1	0.799986	68.9004
